# Supplementary material for: Identifying Archaeological Bone via Non-Destructive ZooMS and the Materiality of Symbolic Expression: Examples from Iroquoian Bone Points
Source: Sci Rep. 2019 Jul 30;9:11027. doi: 10.1038/s41598-019-47299-x (PMC6667708; doi:10.1038/s41598-019-47299-x)
Supplement: Supplementary file 2 — Supplementary Datafiles [file 41598_2019_47299_MOESM2_ESM.zip › McGrath et al Supplementary Datafiles/Data set S4_DestructiveSpectra/DR-1926s_DEST_2.txt]

799.798395020366	10
799.816706738765	8
799.83501866696	6
799.853330805117	4
799.871643153239	2
799.889955711324	4
799.908268479203	2
799.926581457046	6
799.944894644684	12
799.963208042455	4
799.98152165002	2
799.999835467548	13
800.018149494872	2
800.036463732328	3
800.054778179409	5
800.073092836624	2
800.091407703802	4
800.109722780775	3
800.128038067712	2
800.146353564443	2
800.164669271307	4
800.182985187966	2
800.201301314419	0
800.219617651006	2
800.237934197556	1
800.256250953732	11
800.274567920041	3
800.292885096144	7
800.311202482212	10
800.329520078243	13
800.347837884238	6
800.366155900028	11
800.384474125782	7
800.40279256133	5
800.421111207012	11
800.439430062488	6
800.457749127929	8
800.476068403164	10
800.494387888533	3
800.512707583526	7
800.531027488653	6
800.549347603745	1
800.56766792863	5
800.58598846348	1
800.604309208125	2
800.622630162903	3
800.640951327307	5
800.659272701844	11
800.677594286345	3
800.695916080641	4
800.714238084901	9
800.732560299126	6
800.750882723145	3
800.769205357128	0
800.787528201075	9
800.805851254818	2
800.824174518693	1
800.842497992195	7
800.860821675829	1
800.879145569429	1
800.897469672653	1
800.915793986012	1
800.934118509334	2
800.952443242621	3
800.970768185534	5
800.98909333858	4
801.00741870159	4
801.025744274395	0
801.044070056995	7
801.06239604973	4
801.080722252428	6
801.099048664752	3
801.117375287209	2
801.135702119632	6
801.154029161849	2
801.172356413861	3
801.190683876007	5
801.209011548117	7
801.227339429853	5
801.245667521723	6
801.263995823557	5
801.282324335186	9
801.30065305678	5
801.318981988338	4
801.337311129692	2
801.355640481179	2
801.373970042292	8
801.392299813539	5
801.410629794581	5
801.428959985588	3
801.44729038639	4
801.465620997325	6
801.483951818056	4
801.502282848752	10
801.520614089412	8
801.538945539867	12
801.557277200287	13
801.575609070502	2
801.593941150851	7
801.612273440996	3
801.630605941105	6
801.648938651179	8
801.667271571048	6
801.685604700882	1
801.70393804068	9
801.722271590274	1
801.740605350002	1
801.758939319356	4
801.777273498843	2
801.795607888296	0
801.813942487544	5
801.832277296588	5
801.850612315765	4
801.868947544738	2
801.887282983676	4
801.905618632579	7
801.923954491277	5
801.942290560109	4
801.960626838567	7
801.97896332716	1
801.997300025547	4
802.0156369339	2
802.033974052218	7
802.052311380331	5
802.070648918579	1
802.088986666452	0
802.10732462446	3
802.125662792264	7
802.144001170032	10
802.162339757765	1
802.180678555464	7
802.199017562958	2
802.217356780416	4
802.235696207671	5
802.25403584506	1
802.272375692244	3
802.290715749224	11
802.309056016339	4
802.327396493418	7
802.345737180124	7
802.364078076964	9
802.382419183769	6
802.400760500371	5
802.419102026767	4
802.437443763298	3
802.455785709625	3
802.474127865917	5
802.492470232174	4
802.510812808397	3
802.529155594414	1
802.547498590228	1
802.565841796176	4
802.58418521209	3
802.602528837799	10
802.620872673304	4
802.639216718944	4
802.657560974379	0
802.67590543978	7
802.694250114977	0
802.712595000308	6
802.730940095435	8
802.749285400527	8
802.767630915415	4
802.785976640439	2
802.804322575088	6
802.822668719872	17
802.841015074622	15
802.859361639167	5
802.877708413508	3
802.896055397984	11
802.914402592256	5
802.932749996493	1
802.951097610696	0
802.969445434695	4
802.987793468828	1
803.006141712588	9
803.024490166483	9
803.042838830174	0
803.061187704001	3
803.079536787453	1
803.09788608104	2
803.116235584424	0
803.134585297603	4
803.152935220917	3
803.171285354197	6
803.189635697273	13
803.207986250145	15
803.226337013152	8
803.244687986125	10
803.263039168724	10
803.281390561458	7
803.299742163989	1
803.318093976654	3
803.336445998946	2
803.354798231374	15
803.373150673597	3
803.391503325786	0
803.409856187941	2
803.428209259891	6
803.446562541978	2
803.46491603369	2
803.483269735538	1
803.501623647182	4
803.519977768792	6
803.538332100368	19
803.556686641739	9
803.575041393247	6
803.59339635438	3
803.611751525649	7
803.630106906884	1
803.648462497915	6
803.666818298743	10
803.685174309705	4
803.703530530464	1
803.721886961189	3
803.74024360171	2
803.758600452367	7
803.77695751282	10
803.795314783239	8
803.813672263454	2
803.832029953804	5
803.850387853951	1
803.868745963894	5
803.887104283973	2
803.905462813848	9
803.92382155369	2
803.942180503327	5
803.9605396631	6
803.97889903267	10
803.997258612035	6
804.015618401537	3
804.033978400835	2
804.052338610099	4
804.070699029329	5
804.089059658355	9
804.107420497348	0
804.125781546306	3
804.144142805061	5
804.162504273952	7
804.18086595247	6
804.199227841123	1
804.217589939743	2
804.235952248159	17
804.254314766371	7
804.27267749472	3
804.291040432864	3
804.309403580976	8
804.327766939053	6
804.346130506927	5
804.364494284936	4
804.382858272573	10
804.401222470345	6
804.419586877915	5
804.43795149545	0
804.456316322952	9
804.47468136025	4
804.493046607684	6
804.511412064745	3
804.529777731943	5
804.548143608936	1
804.566509696066	11
804.584875992823	2
804.603242499716	6
804.621609216406	1
804.639976142892	5
804.658343279514	3
804.676710626103	1
804.695078182488	1
804.71344594867	0
804.731813924989	8
804.750182111273	4
804.768550507355	4
804.786919113233	0
804.805287929248	6
804.823656955059	6
804.842026190667	8
804.860395636411	6
804.878765291952	6
804.897135157629	6
804.915505232934	5
804.933875518374	1
804.952246013612	9
804.970616718646	3
804.988987633816	2
805.007358758954	3
805.025730093888	2
805.044101638619	3
805.062473393486	0
805.08084535815	3
805.099217532781	5
805.117589917209	4
805.135962511773	2
805.154335316134	0
805.172708330462	10
805.191081554587	4
805.209454988848	7
805.227828632906	3
805.246202486761	2
805.264576550753	3
805.282950824542	7
805.301325308127	7
805.319700001849	7
805.338074905538	9
805.356450019024	7
805.374825342307	3
805.393200875727	6
805.411576618943	12
805.429952571957	7
805.448328735107	10
805.466705108225	11
805.485081691139	3
805.50345848385	1
805.521835486698	9
805.540212699343	3
805.558590121955	6
805.576967754364	9
805.59534559691	3
805.613723649253	5
805.632101911563	10
805.65048038367	1
805.668859065914	6
805.687237957956	1
805.705617059794	6
805.723996371769	4
805.742375893541	2
805.760755625111	9
805.779135566817	13
805.79751571832	2
805.815896079961	1
805.834276651229	5
805.852657432464	12
805.871038423836	3
805.889419624835	13
805.907801035971	3
805.926182656905	4
805.944564487975	6
805.962946528673	2
805.981328779508	4
805.99971124014	3
806.01809391074	2
806.036476791137	4
806.05485988167	10
806.073243182002	8
806.09162669213	5
806.110010412396	0
806.128394342459	5
806.146778482659	10
806.165162832487	6
806.183547392282	2
806.201932162214	4
806.220317141773	3
806.23870233147	2
806.257087730964	0
806.275473340426	3
806.293859159855	11
806.312245189081	10
806.330631428445	8
806.349017877606	15
806.367404536564	10
806.38579140549	9
806.404178484384	5
806.422565773244	9
806.440953271902	11
806.459340980698	2
806.477728899291	6
806.496117027682	2
806.51450536604	8
806.532893914536	5
806.551282672659	7
806.56967164092	10
806.588060818978	23
806.606450207003	7
806.624839804827	4
806.643229612788	4
806.661619630546	3
806.680009858272	2
806.698400295795	6
806.716790943456	5
806.735181800915	8
806.753572868172	8
806.771964145566	5
806.790355632757	2
806.808747329917	8
806.827139236873	2
806.845531353968	11
806.86392368086	0
806.88231621755	1
806.900708964378	1
806.919101921003	4
806.937495087596	7
806.955888463987	11
806.974282050516	2
806.992675846842	2
807.011069852966	3
807.029464069228	3
807.047858495457	4
807.066253131485	3
807.08464797731	0
807.103043033103	2
807.121438299034	6
807.139833774592	6
807.158229460289	2
807.176625355783	4
807.195021461245	0
807.213417776676	0
807.231814301903	3
807.250211037099	1
807.268607982433	5
807.287005137395	4
807.305402502324	1
807.323800077221	5
807.342197862087	18
807.36059585675	9
807.378994061552	2
807.397392476151	1
807.415791100548	6
807.434189934913	4
807.452588979417	8
807.470988233548	2
807.489387697647	3
807.507787371884	4
807.52618725592	8
807.544587349753	7
807.562987653725	5
807.581388167494	26
807.599788891232	9
807.618189824767	8
807.636590968271	5
807.654992321913	7
807.673393885183	4
807.691795658421	4
807.710197641797	10
807.728599834972	1
807.747002237944	11
807.765404850885	10
807.783807673964	2
807.802210706671	15
807.820613949346	10
807.83901740216	9
807.857421064771	4
807.875824937181	5
807.894229019559	3
807.912633312076	4
807.931037814221	5
807.949442526504	5
807.967847448585	1
807.986252580634	10
808.004657922482	14
808.023063474468	6
808.041469236253	9
808.059875208006	19
808.078281389556	2
808.096687781246	2
808.115094382734	2
808.13350119402	3
808.151908215274	1
808.170315446667	8
808.188722887859	4
808.207130538849	5
808.225538399807	2
808.243946470904	5
808.262354751628	3
808.280763242322	6
808.299171943154	2
808.317580853784	2
808.335989974213	5
808.35439930461	4
808.372808845146	1
808.391218595311	16
808.409628555614	3
808.428038725715	9
808.446449105785	12
808.464859695653	15
808.483270495661	11
808.501681505466	2
808.520092725241	2
808.538504154813	8
808.556915794354	0
808.575327644035	2
808.593739703343	0
808.61215197262	0
808.630564452037	6
808.648977141251	2
808.667390040264	0
808.685803149246	3
808.704216468196	4
808.722629997116	2
808.741043735834	4
808.759457684691	14
808.777871843346	2
808.7962862118	1
808.814700790223	6
808.833115578785	11
808.851530576974	8
808.869945785133	7
808.888361203432	0
808.906776831529	2
808.925192669424	4
808.943608717458	3
808.962024975291	2
808.980441443093	10
808.998858120694	5
809.017275008263	11
809.035692105802	6
809.054109413309	7
809.072526930615	3
809.09094465789	3
809.109362595134	0
809.127780742347	7
809.146199099359	13
809.16461766634	5
809.183036443119	1
809.201455430038	1
809.219874626756	10
809.238294033442	3
809.256713650098	6
809.275133476553	2
809.293553512976	1
809.311973759369	12
809.33039421556	6
809.348814881721	5
809.367235758021	6
809.385656843949	6
809.404078139847	7
809.422499645884	2
809.440921361549	4
809.459343287184	3
809.477765422958	0
809.496187768532	10
809.514610323904	0
809.533033089416	5
809.551456064726	10
809.569879250006	6
809.588302645084	6
809.606726250303	1
809.62515006532	8
809.643574090136	1
809.661998325092	1
809.680422769847	1
809.698847424571	3
809.717272289094	7
809.735697363757	1
809.754122648218	3
809.772548142649	9
809.790973846879	8
809.809399761079	5
809.827825885248	4
809.846252219216	4
809.864678763323	6
809.88310551723	0
809.901532481106	4
809.919959654781	6
809.938387038426	6
809.95681463204	1
809.975242435624	5
809.993670449007	4
810.012098672529	4
810.030527105851	1
810.048955748972	3
810.067384602062	6
810.085813665122	5
810.104242938152	1
810.12267242098	4
810.141102113779	1
810.159532016546	7
810.177962129113	2
810.19639245182	2
810.214822984327	0
810.233253726803	13
810.251684679077	2
810.270115841322	9
810.288547213536	4
810.306978795721	7
810.325410587704	2
810.343842589657	10
810.362274801579	4
810.380707223301	21
810.399139855163	6
810.417572696825	10
810.436005748285	9
810.454439009886	6
810.472872481287	1
810.491306162657	2
810.509740053826	0
810.528174154965	5
810.546608466074	3
810.565042987153	0
810.583477718031	1
810.601912659049	4
810.620347809867	0
810.638783170484	2
810.657218741071	5
810.675654521628	10
810.694090512155	2
810.712526712481	2
810.730963122948	10
810.749399743214	4
810.767836573279	1
810.786273613315	5
810.804710863491	7
810.823148323296	4
810.84158599307	5
810.860023872986	3
810.878461962701	4
810.896900262215	5
810.91533877187	2
810.933777491324	5
810.952216420749	7
810.970655559973	13
810.989094909167	3
811.007534468501	5
811.025974237465	0
811.044414216399	12
811.062854405473	5
811.081294804347	13
811.099735413021	14
811.118176231665	1
811.136617260279	3
811.155058498863	7
811.173499947246	3
811.191941605771	3
811.210383474095	8
811.228825552218	3
811.247267840312	1
811.265710338547	9
811.284153046411	0
811.302595964245	8
811.32103909222	7
811.339482429995	5
811.357925977739	9
811.376369735284	14
811.394813702799	3
811.413257880284	10
811.431702267569	7
811.450146864824	2
811.468591672221	2
811.487036689246	20
811.505481916242	1
811.523927353378	5
811.542373000315	5
811.560818857051	4
811.579264923758	1
811.597711200435	3
811.616157687082	11
811.63460438353	1
811.653051290118	7
811.671498406507	2
811.689945732695	1
811.708393268853	5
811.726841014982	2
811.745288971082	1
811.763737136982	3
811.782185513022	3
811.800634098863	2
811.819082894674	3
811.837531900285	3
811.855981115867	0
811.874430541419	5
811.892880176771	5
811.911330022094	5
811.929780077387	6
811.948230342651	0
811.966680817715	2
811.98513150275	2
812.003582397755	1
812.022033502731	0
812.040484817507	2
812.058936342253	0
812.077388076971	7
812.095840021488	6
812.114292175976	4
812.132744540435	5
812.151197114694	3
812.169649899094	3
812.188102893294	2
812.206556097466	5
812.225009511437	4
812.243463135379	10
812.261916969462	1
812.280371013175	3
812.298825266859	3
812.317279730513	0
812.335734404139	5
812.354189287565	6
812.372644381132	10
812.391099684499	4
812.409555197837	5
812.428010920976	3
812.446466854085	6
812.464922997165	1
812.483379350046	2
812.501835913068	8
812.52029268589	6
812.538749668684	3
812.557206861277	3
812.575664263842	4
812.594121876377	1
812.612579698884	6
812.631037731191	5
812.649495973468	2
812.667954425717	2
812.686413087766	1
812.704871959787	4
812.723331041778	4
812.74179033374	7
812.760249835503	8
812.778709547237	3
812.797169468942	1
812.815629600447	3
812.834089941924	0
812.852550493542	7
812.87101125479	5
812.889472226009	7
812.90793340737	3
812.926394798532	10
812.944856399494	3
812.963318210427	2
812.981780231331	2
813.000242462207	3
813.018704902883	6
813.03716755353	3
813.055630414149	1
813.074093484738	7
813.092556765129	6
813.11102025549	0
813.129483955823	4
813.147947865957	2
813.166411986061	3
813.184876316308	0
813.203340856185	5
813.221805606033	4
813.240270565852	9
813.258735735643	6
813.277201115234	4
813.295666704968	8
813.314132504502	8
813.332598514007	4
813.351064733313	2
813.369531162591	3
813.38799780184	5
813.40646465089	4
813.424931709911	2
813.443398979074	1
813.461866457867	4
813.480334146632	3
813.498802045539	5
813.517270154247	5
813.535738472926	7
813.554207001236	2
813.572675739858	3
813.59114468811	7
813.609613846334	4
813.628083214701	5
813.646552792868	5
813.665022581006	3
813.683492578775	1
813.701962786857	1
813.72043320474	2
813.738903832423	5
813.757374670078	7
813.775845717705	13
813.794316975304	4
813.812788442703	0
813.831260120074	5
813.849732007417	8
813.868204104731	4
813.886676411847	4
813.905148928934	2
813.923621655993	5
813.942094592853	10
813.960567739684	4
813.979041096487	5
813.997514663262	4
814.015988439667	1
814.034462426386	3
814.052936622906	0
814.071411029227	3
814.089885645519	3
814.108360471783	3
814.12683550802	5
814.145310754057	6
814.163786210066	6
814.182261876047	3
814.200737751829	3
814.219213837583	9
814.237690133309	8
814.256166639006	5
814.274643354505	3
814.293120279976	3
814.311597415419	3
814.330074760834	7
814.348552316049	0
814.367030081237	4
814.385508056397	4
814.403986241358	6
814.422464636291	6
814.440943241196	6
814.459422056073	6
814.477901080752	2
814.496380315402	11
814.514859760025	6
814.533339414448	0
814.551819278844	2
814.570299353212	2
814.588779637552	4
814.607260131693	9
814.625740835806	4
814.644221749892	2
814.662702873778	0
814.681184207637	4
814.699665751469	8
814.718147505272	6
814.736629468876	6
814.755111642453	11
814.773594026002	5
814.792076619524	4
814.810559422846	8
814.829042436141	3
814.847525659408	0
814.866009092477	1
814.884492735518	0
814.902976588531	7
814.921460651516	8
814.939944924132	2
814.958429407062	3
814.976914099622	2
814.995399002155	4
815.013884114832	5
815.032369437309	5
815.050854969759	8
815.06934071184	11
815.087826664235	6
815.106312826431	0
815.124799198428	2
815.143285780399	3
815.161772572341	3
815.180259574256	7
815.198746785973	3
815.217234207662	2
815.235721839324	3
815.254209680958	6
815.272697732222	1
815.291185993801	1
815.309674465011	15
815.328163146193	7
815.346652037519	13
815.365141138647	8
815.383630449576	2
815.402119970477	1
815.420609701351	1
815.439099642198	5
815.457589792846	3
815.476080153467	2
815.494570724232	6
815.513061504627	4
815.531552494995	3
815.550043695336	7
815.568535105649	3
815.587026725935	3
815.605518556023	11
815.624010596083	8
815.642502846117	2
815.66099530578	2
815.679487975759	3
815.697980855539	3
815.716473945121	5
815.734967244676	2
815.753460754204	0
815.771954473705	2
815.790448403007	3
815.808942542282	6
815.827436891529	5
815.84593145075	9
815.864426219773	5
815.882921198768	5
815.901416387737	0
815.919911786507	4
815.93840739525	0
815.956903213966	0
815.975399242655	1
815.993895481145	2
816.012391929609	1
816.030888588046	2
816.049385456284	9
816.067882534495	3
816.08637982268	0
816.104877320837	6
816.123375028797	2
816.141872946729	2
816.160371074634	4
816.178869412513	7
816.197367960193	7
816.215866717847	7
816.234365685473	6
816.252864862731	3
816.271364250303	3
816.289863847678	6
816.308363654855	2
816.326863672005	6
816.345363899128	1
816.363864336224	4
816.382364983293	0
816.400865840164	2
816.419366907009	3
816.437868183655	5
816.456369670275	0
816.474871366868	8
816.493373273434	8
816.511875389973	9
816.530377716315	3
816.548880252629	6
816.567382998746	12
816.585885954836	10
816.604389121071	2
816.622892497108	7
816.641396082946	0
816.659899878759	4
816.678403884544	11
816.696908100303	7
816.715412525864	11
816.733917161398	13
816.752422006906	5
816.770927062387	3
816.789432327671	5
816.807937802927	4
816.826443488157	7
816.84494938319	0
816.863455488196	3
816.881961803175	9
816.900468328128	4
816.918975062711	1
816.937482007611	2
816.955989162313	5
816.974496526817	1
816.993004101295	9
817.011511885746	9
817.030019880171	0
817.048528084398	0
817.067036498599	3
817.085545122773	5
817.10405395675	8
817.1225630007	6
817.141072254624	2
817.159581718521	2
817.178091392221	0
817.196601275894	8
817.215111369541	2
817.233621673162	2
817.252132186585	1
817.270642909982	9
817.289153843352	5
817.307664986525	9
817.326176339672	3
817.344687902792	1
817.363199675886	5
817.381711658783	6
817.400223851653	2
817.418736254497	3
817.437248867143	9
817.455761689764	0
817.474274722358	3
817.492787964925	3
817.511301417296	1
817.52981507964	4
817.548328951958	9
817.56684303425	2
817.585357326173	6
817.603871828242	1
817.622386540284	2
817.6409014623	2
817.659416593947	8
817.67793193574	6
817.696447487506	11
817.714963249075	9
817.733479220619	17
817.751995402136	12
817.770511793455	14
817.789028394749	10
817.807545206016	4
817.826062227258	0
817.844579458302	1
817.863096899321	7
817.881614550313	4
817.900132411108	8
817.918650481877	5
817.93716876262	1
817.955687253337	1
817.974205953857	2
817.992724864351	1
818.011243984819	3
818.029763315262	5
818.048282855335	1
818.066802605554	3
818.085322565748	2
818.103842735915	2
818.122363115714	2
818.140883705658	5
818.159404505577	9
818.177925515298	5
818.196446734994	5
818.214968164664	7
818.233489804136	4
818.252011653583	4
818.270533713005	2
818.2890559824	3
818.307578461598	7
818.326101150771	4
818.344624049918	8
818.363147158867	5
818.381670477791	2
818.40019400669	5
818.418717745563	1
818.437241694238	2
818.455765852888	6
818.474290221513	3
818.49281479994	5
818.511339588342	1
818.529864586718	0
818.548389795069	6
818.566915213394	6
818.585440841351	3
818.603966679453	1
818.62249272753	4
818.64101898541	0
818.659545453264	1
818.678072131093	3
818.696599018725	4
818.715126116331	4
818.733653423912	8
818.752180941297	3
818.770708668655	2
818.789236605988	2
818.807764753296	1
818.826293110578	10
818.844821677664	5
818.863350454724	0
818.881879441587	1
818.900408638596	2
818.918938045237	6
818.937467662024	8
818.955997488785	4
818.97452752535	1
818.99305777189	3
819.011588228404	0
819.030118894721	1
819.048649771014	2
819.06718085728	18
819.08571215335	10
819.104243659395	7
819.122775375415	1
819.141307301409	1
819.159839437378	6
819.178371782978	10
819.196904338726	2
819.215437104447	6
819.233970079972	1
819.252503265472	8
819.271036660947	0
819.289570266397	4
819.308104081478	3
819.326638106706	2
819.345172341909	2
819.363706787086	3
819.382241441896	3
819.400776306852	1
819.419311381782	1
819.437846666345	3
819.456382161054	9
819.474917865738	1
819.493453780397	0
819.511989904688	3
819.530526239125	4
819.549062783537	7
819.567599537753	3
819.586136501944	1
819.60467367611	2
819.623211060079	3
819.641748654023	0
819.660286457943	9
819.678824471837	3
819.697362695364	10
819.715901129208	1
819.734439772685	0
819.752978626308	4
819.771517689735	3
819.790056963136	4
819.808596446513	5
819.827136139694	2
819.84567604285	6
819.864216155809	5
819.882756478915	5
819.901297011825	4
819.91983775471	0
819.93837870757	0
819.956919870233	5
819.975461242872	12
819.994002825487	11
820.012544617904	3
820.031086620297	7
820.049628832666	5
820.06817125501	2
820.086713887328	8
820.10525672928	6
820.123799781377	4
820.142343043451	12
820.160886515328	7
820.17943019718	5
820.197974089008	1
820.216518190639	2
820.235062502246	1
820.253607023828	5
820.272151755386	11
820.290696696747	7
820.309241848084	4
820.327787209396	11
820.346332780512	2
820.364878561604	10
820.383424552671	9
820.401970753713	6
820.420517164731	11
820.439063785381	7
820.457610616178	6
820.476157656951	1
820.494704907356	4
820.51325236808	1
820.531800038436	4
820.550347918939	7
820.568896009246	4
820.587444309529	1
820.605992819616	4
820.62454153985	0
820.643090469716	4
820.66163960973	12
820.680188959719	6
820.69873851934	4
820.717288289109	5
820.735838268854	6
820.754388458574	0
820.772938857926	9
820.791489467426	2
820.810040286901	8
820.828591316009	2
820.847142555265	9
820.865694004496	9
820.884245663702	6
820.902797532542	12
820.921349611528	2
820.93990190049	2
820.958454399257	0
820.977007107999	2
820.995560026717	2
821.014113155239	0
821.032666493737	5
821.051220042211	4
821.069773800489	2
821.088327768915	12
821.106881946973	6
821.125436335179	1
821.14399093336	14
821.162545741174	3
821.181100759136	2
821.199655987073	11
821.218211424987	3
821.236767072533	0
821.255322930226	4
821.273878997896	5
821.292435275198	15
821.31099176282	12
821.329548460074	3
821.348105367476	2
821.36666248451	2
821.385219811692	8
821.40377734885	0
821.422335095813	2
821.440893052752	5
821.459451219666	8
821.478009596385	3
821.49656818308	12
821.515126979751	4
821.533685986227	7
821.55224520285	3
821.570804629107	1
821.589364265511	6
821.60792411189	2
821.626484167904	6
821.645044434064	3
821.663604910201	6
821.682165596314	4
821.70072649206	5
821.719287597954	8
821.737848913824	2
821.756410439326	2
821.774972174977	13
821.793534120604	6
821.812096276207	1
821.830658641443	2
821.849221216827	1
821.867784002187	2
821.886346997352	17
821.904910202493	2
821.923473617611	7
821.942037242533	4
821.960601077432	2
821.979165122306	2
821.997729376986	3
822.016293841813	2
822.034858516274	1
822.053423400882	1
822.071988495467	4
822.090553799685	1
822.109119314051	4
822.127685038393	1
822.146250972712	12
822.164817116664	11
822.183383470764	0
822.201950034841	5
822.220516808722	1
822.239083792408	6
822.257650986242	8
822.276218390053	5
822.294786003497	4
822.313353827089	2
822.331921860658	1
822.350490104031	4
822.369058557381	3
822.387627220536	3
822.406196093839	10
822.424765176776	4
822.44333446986	12
822.461903972922	5
822.48047368596	3
822.49904360863	9
822.51761374145	11
822.536184084074	1
822.554754636675	1
822.573325399253	6
822.591896371807	3
822.610467554166	4
822.629038946502	7
822.647610548815	1
822.666182360933	6
822.684754383199	13
822.703326615098	8
822.721899057146	9
822.740471708999	2
822.759044570828	11
822.777617642635	3
822.796190924247	3
822.814764416006	4
822.8333381174	3
822.851912028942	3
822.870486150461	3
822.889060481613	8
822.907635022913	6
822.926209774191	7
822.944784735274	4
822.963359906333	4
822.98193528737	0
823.000510878211	7
823.01908667903	0
823.037662689825	7
823.056238910426	8
823.074815341175	4
823.093391981558	2
823.11196883209	13
823.130545892598	6
823.149123162912	15
823.167700643203	6
823.186278333299	5
823.204856233543	5
823.223434343422	2
823.242012663449	5
823.260591193453	9
823.279169933262	5
823.297748883049	2
823.316328042812	3
823.334907412381	0
823.353486991927	0
823.37206678145	15
823.390646780778	7
823.409226990256	8
823.427807409367	3
823.446388038627	10
823.464968877864	10
823.483549926734	5
823.502131185754	1
823.52071265475	5
823.539294333553	3
823.557876222332	6
823.576458321089	8
823.595040629651	2
823.613623148362	5
823.632205876707	6
823.650788815201	11
823.6693719635	7
823.687955321777	8
823.706538890031	3
823.72512266809	2
823.743706656299	0
823.762290854141	1
823.780875262132	2
823.799459880101	0
823.818044707703	0
823.836629745455	2
823.855214993184	6
823.873800450719	1
823.892386118231	1
823.910971995548	2
823.929558083015	5
823.948144380288	9
823.966730887538	5
823.985317604593	4
824.003904531798	0
824.022491668637	2
824.041079015625	3
824.05966657259	0
824.078254339362	4
824.096842315938	4
824.115430502665	1
824.134018899368	1
824.152607505706	2
824.171196322193	4
824.189785348658	3
824.208374584928	0
824.226964031176	1
824.24555368723	4
824.264143553433	2
824.28273362927	2
824.301323915256	6
824.319914411221	2
824.338505116991	4
824.357096032738	1
824.375687158464	3
824.394278493995	6
824.412870039676	1
824.43146179499	5
824.450053760455	5
824.468645935725	6
824.487238320973	5
824.505830916026	5
824.52442372123	3
824.543016736239	1
824.561609961226	5
824.580203396019	9
824.598797040962	7
824.617390895538	2
824.635984960265	7
824.654579234969	1
824.673173719479	8
824.691768413967	3
824.710363318433	4
824.728958432705	0
824.747553756955	9
824.766149291182	4
824.784745035216	4
824.8033409894	0
824.821937153217	8
824.840533527185	1
824.85913011113	5
824.877726904882	1
824.896323908439	10
824.914921122147	5
824.93351854566	2
824.952116179152	3
824.970714022621	6
824.989312075896	4
825.007910339322	2
825.026508812382	4
825.045107495592	0
825.063706388608	1
825.082305491602	4
825.100904804574	16
825.119504327352	5
825.138104060108	0
825.156704002843	13
825.175304155555	6
825.193904518074	3
825.212505090571	1
825.231105873046	3
825.249706865327	0
825.268308067758	4
825.286909479824	2
825.30551110204	15
825.324112934234	2
825.342714976234	8
825.361317228041	2
825.379919689998	7
825.398522361761	3
825.417125243502	3
825.435728335222	3
825.454331636748	3
825.472935148424	1
825.491538869735	2
825.510142801196	10
825.528746942463	6
825.547351293708	6
825.565955854932	2
825.584560625962	5
825.603165606971	5
825.621770797958	3
825.640376198924	6
825.658981809696	1
825.677587630446	1
825.696193661174	9
825.71479990171	1
825.733406352395	10
825.752013012715	9
825.770619883186	8
825.789226963635	4
825.80783425389	5
825.826441753952	1
825.845049464164	5
825.863657384183	1
825.882265514181	4
825.900873854157	5
825.91948240394	3
825.938091163701	0
825.95670013344	3
825.975309313159	3
825.993918702683	3
826.012528302187	6
826.031138111497	2
826.049748130958	1
826.068358360225	3
826.086968799471	1
826.105579448695	6
826.124190307727	11
826.142801376736	9
826.161412655725	5
826.18002414452	4
826.198635843466	4
826.217247752047	1
826.235859870778	3
826.254472199316	4
826.273084738005	1
826.291697486329	1
826.310310444803	2
826.328923613084	4
826.347536991344	9
826.366150579411	15
826.384764377628	14
826.403378385652	11
826.421992603655	5
826.440607031465	4
826.459221669426	1
826.477836517194	6
826.496451574768	1
826.515066842494	1
826.533682320026	0
826.552298007537	4
826.570913904854	4
826.589530012323	7
826.608146329599	2
826.626762856682	7
826.645379593916	5
826.663996540956	2
826.682613697976	10
826.701231064974	5
826.71984864178	0
826.738466428564	0
826.757084425328	3
826.775702631898	5
826.79432104862	0
826.812939674976	4
826.831558511484	1
826.85017755797	1
826.868796814264	0
826.887416280364	3
826.906035956616	10
826.924655842847	5
826.943275938885	1
826.96189624473	8
826.980516760726	4
826.99913748653	5
827.01775842214	2
827.036379567902	0
827.055000923643	2
827.07362248919	2
827.092244264545	2
827.110866250052	1
827.129488445365	2
827.148110850486	2
827.166733465758	4
827.185356291009	2
827.203979326067	8
827.222602570933	2
827.24122602595	3
827.259849690774	1
827.278473565749	2
827.29709765036	1
827.31572194495	4
827.334346449691	2
827.352971164068	1
827.371596088596	3
827.390221222931	4
827.408846567245	2
827.427472121539	1
827.446097885641	1
827.464723859721	9
827.483350043781	2
827.501976437821	9
827.520603041668	5
827.539229855494	0
827.5578568793	6
827.576484112913	6
827.595111556678	0
827.613739210078	4
827.632367073629	0
827.650995146988	3
827.669623430499	1
827.688251923645	5
827.706880626942	8
827.725509540047	4
827.744138663132	15
827.762767996024	1
827.781397539067	2
827.800027291919	2
827.818657254577	4
827.837287427388	8
827.855917810178	4
827.874548402775	12
827.89317920518	3
827.911810217737	9
827.930441440101	5
827.949072872273	3
827.967704514597	6
827.9863363669	2
828.004968429011	3
828.02360070093	9
828.042233183	2
828.060865874878	9
828.079498776563	11
828.098131888401	5
828.116765210218	3
828.135398741843	2
828.154032483276	6
828.17266643486	8
828.191300596252	3
828.209934967624	8
828.228569548976	3
828.247204340135	6
828.265839341275	12
828.284474552394	6
828.303109973493	4
828.3217456044	7
828.340381445286	1
828.359017495981	3
828.377653756827	0
828.396290227481	4
828.414926908116	1
828.433563798557	8
828.452200899152	6
828.470838209553	0
828.489475729763	0
828.508113460125	5
828.526751400295	2
828.545389550444	11
828.564027910574	11
828.582666480511	6
828.601305260429	0
828.619944250327	5
828.638583450032	2
828.65722285989	1
828.675862479555	3
828.694502309029	4
828.713142348482	2
828.731782598088	4
828.75042305733	8
828.769063726724	2
828.787704605925	3
828.806345695108	4
828.82498699427	4
828.84362850324	0
828.862270222363	3
828.880912151121	12
828.899554290032	1
828.918196638751	2
828.93683919745	0
828.955481966129	4
828.974124944616	1
828.992768133256	3
829.011411531704	3
829.030055139959	4
829.048698958196	0
829.067342986584	3
829.085987224609	1
829.104631672613	7
829.123276330771	4
829.141921198737	1
829.16056627651	10
829.179211564436	4
829.197857062171	4
829.216502769713	4
829.235148687408	3
829.253794814912	8
829.272441152568	3
829.29108769986	5
829.309734457132	12
829.328381424557	10
829.347028601618	4
829.365675988832	9
829.384323585853	9
829.402971392856	7
829.421619409839	7
829.44026763663	1
829.458916073574	5
829.477564720326	3
829.496213576886	1
829.514862643427	9
829.533511920122	8
829.552161406451	7
829.570811102934	6
829.589461009225	4
829.608111125497	1
829.626761451577	2
829.64541198781	3
829.664062733851	2
829.6827136897	13
829.701364855703	4
829.720016231687	3
829.738667817478	7
829.757319613078	3
829.775971618659	3
829.794623834393	11
829.813276259935	5
829.831928895285	0
829.850581740617	4
829.869234796101	2
829.887888061222	4
829.906541536323	2
829.925195221577	0
829.94384911664	4
829.962503221511	3
829.981157536364	3
829.999812061369	0
830.018466796011	8
830.037121740805	10
830.055776895408	3
830.074432259993	1
830.093087834385	3
830.111743618931	1
830.130399613286	2
830.149055817448	1
830.167712231765	6
830.18636885589	3
830.205025690168	4
830.223682734082	2
830.242339987978	4
830.260997452026	5
830.279655125884	6
830.29831300955	9
830.316971103196	6
830.335629406824	7
830.354287920434	7
830.372946643851	5
830.391605577423	5
830.410264720802	4
830.428924073991	4
830.44758363716	8
830.466243410484	5
830.484903393443	1
830.503563586556	3
830.522223989477	3
830.54088460238	2
830.559545425092	6
830.578206457957	8
830.59686770063	8
830.615529153113	5
830.634190815749	4
830.652852688194	7
830.671514770793	2
830.690177063028	4
830.708839565244	3
830.727502277614	2
830.746165199793	2
830.764828331781	3
830.783491673749	7
830.8021552257	9
830.820818987631	7
830.839482959372	11
830.858147141266	10
830.876811532969	2
830.895476134481	4
830.914140945974	3
830.932805967448	12
830.951471198904	6
830.970136640169	10
830.988802291588	2
831.007468152816	2
831.026134223852	4
831.04480050487	4
831.063466996043	5
831.082133697024	5
831.100800607814	2
831.119467728585	4
831.138135059338	4
831.156802599899	3
831.175470350615	6
831.19413831114	9
831.212806481647	0
831.231474861962	2
831.250143452432	0
831.268812252711	4
831.287481262798	7
831.30615048304	4
831.324819913091	6
831.343489553123	3
831.362159402965	8
831.38082946296	1
831.399499732765	0
831.418170212379	8
831.436840902147	4
831.455511801724	1
831.474182911456	5
831.492854230824	7
831.511525760174	11
831.530197499505	1
831.548869448818	13
831.56754160794	10
831.586213977217	4
831.604886556303	6
831.623559345198	3
831.642232344248	6
831.660905553106	6
831.679578971947	10
831.698252600596	3
831.7169264394	1
831.735600488014	2
831.754274746436	4
831.772949215013	1
831.791623893399	4
831.810298781768	0
831.828973879945	2
831.847649188277	5
831.866324706418	4
831.885000434368	5
831.903676372474	6
831.922352520388	1
831.941028878285	8
831.95970544599	6
831.97838222385	7
831.99705921152	5
832.015736409172	1
832.034413816633	1
832.053091434076	2
832.071769261673	0
832.090447298908	5
832.109125546124	0
832.127804003495	9
832.146482670676	3
832.165161547666	0
832.183840634638	9
832.202519931592	2
832.221199438529	3
832.239879155274	6
832.258559082003	3
832.277239218885	6
832.295919565405	11
832.314600121907	9
832.33328088839	3
832.351961864857	4
832.370643051132	6
832.389324447563	5
832.408006053803	2
832.426687869852	11
832.445369895884	8
832.464052132071	9
832.482734578067	2
832.501417233873	8
832.520100099661	4
832.538783175432	0
832.557466461012	10
832.576149956747	7
832.594833662292	2
832.613517577819	5
832.632201703155	3
832.650886038647	5
832.669570583949	1
832.68825533906	4
832.706940304326	9
832.725625479402	5
832.74431086446	6
832.762996459328	2
832.781682264352	10
832.800368279184	3
832.819054503999	6
832.837740938625	7
832.856427583232	3
832.875114437822	2
832.893801502222	3
832.912488776777	0
832.931176261142	3
832.949863955489	1
832.968551859646	2
832.987239973786	1
833.005928298081	4
833.024616832012	1
833.043305575927	3
833.061994529997	2
833.080683693877	3
833.099373067566	7
833.118062651239	0
833.136752444894	3
833.155442448358	2
833.174132661978	3
833.192823085409	1
833.211513718821	2
833.230204562044	4
833.248895615422	2
833.26758687861	5
833.286278351781	6
833.304970034762	3
833.323661927725	8
833.342354030671	5
833.3610463436	12
833.379738866339	11
833.398431599061	5
833.417124541765	7
833.43581769428	5
833.45451105695	4
833.47320462943	5
833.49189841172	5
833.510592404166	7
833.529286606422	4
833.547981018661	1
833.56667564071	0
833.585370472741	2
833.604065514756	0
833.622760766753	7
833.641456228561	7
833.660151900524	6
833.678847782298	2
833.697543873881	10
833.716240175448	4
833.734936686997	9
833.75363340853	0
833.772330339872	11
833.791027481371	1
833.80972483268	8
833.828422393799	5
833.847120164901	3
833.865818146158	1
833.884516337226	2
833.903214738104	4
833.921913348966	2
833.94061216981	6
833.959311200465	8
833.978010441275	5
833.996709891896	4
834.0154095525	4
834.034109422914	6
834.052809503485	8
834.071509793865	3
834.090210294229	4
834.10891100423	4
834.12761192456	0
834.1463130547	3
834.165014394651	5
834.183715944585	2
834.202417704675	0
834.221119674576	5
834.239821854114	2
834.258524243981	8
834.277226843658	0
834.295929653146	0
834.31463267279	10
834.333335902244	6
834.352039341682	0
834.37074299093	3
834.389446850162	2
834.408150919376	2
834.426855198402	4
834.445559687583	8
834.464264386575	3
834.482969295551	11
834.501674414336	3
834.520379743279	4
834.539085282032	0
834.557791030768	6
834.576496989315	1
834.595203157845	2
834.613909536358	4
834.632616124682	1
834.651322923163	1
834.670029931454	4
834.688737149729	1
834.707444577814	2
834.726152215883	5
834.744860063935	0
834.763568121798	4
834.782276389818	7
834.800984867648	7
834.819693555462	9
834.838402453086	2
834.857111560694	2
834.875820878285	3
834.894530405861	1
834.913240143247	5
834.931950090616	3
834.950660247969	3
834.969370615133	5
834.988081192454	1
835.006791979585	8
835.0255029767	1
835.044214183626	4
835.062925600535	5
835.081637227428	6
835.100349064132	5
835.119061110993	1
835.137773367664	1
835.156485834319	7
835.175198510785	7
835.193911397235	3
835.212624493668	5
835.231337799913	10
835.250051316314	2
835.268765042526	9
835.287478978722	1
835.306193124729	0
835.324907480719	2
835.343622046694	3
835.362336822653	4
835.381051808422	9
835.399767004175	3
835.418482409912	2
835.43719802546	0
835.455913851165	3
835.474629886681	9
835.493346132181	1
835.512062587492	4
835.530779252787	6
835.549496128066	1
835.568213213156	4
835.586930508229	3
835.60564801346	0
835.624365728502	2
835.643083653355	1
835.661801788192	15
835.680520133013	1
835.699238687645	0
835.717957452435	12
835.736676427035	4
835.75539561162	4
835.774115006015	5
835.792834610394	5
835.811554424758	1
835.830274449106	4
835.848994683265	5
835.867715127408	2
835.886435781536	0
835.905156645474	7
835.92387771957	10
835.942599003477	3
835.961320497368	7
835.980042200897	3
835.998764114757	2
836.017486238428	7
836.03620857191	5
836.054931115376	7
836.073653869	5
836.092376832262	3
836.111100005508	7
836.129823388912	3
836.148546982127	2
836.167270785326	3
836.185994798163	0
836.204719021331	10
836.22344345431	8
836.2421680971	7
836.260892949875	5
836.279618012635	4
836.298343285378	4
836.317068767933	3
836.335794460473	8
836.354520362996	5
836.373246475332	6
836.391972797651	7
836.410699329955	10
836.429426072244	8
836.448153024344	11
836.466880186602	8
836.485607558671	4
836.504335140552	3
836.523062932417	2
836.541790934266	4
836.5605191461	1
836.579247567746	5
836.597976199376	1
836.616705041164	1
836.63543409259	4
836.654163354001	6
836.672892825397	4
836.691622506777	1
836.710352397968	3
836.729082499318	3
836.747812810479	3
836.766543331625	6
836.785274062409	3
836.804005003524	2
836.822736154451	0
[truncated: 105,884 more rows]
