# Supplementary material for: Identifying Archaeological Bone via Non-Destructive ZooMS and the Materiality of Symbolic Expression: Examples from Iroquoian Bone Points
Source: Sci Rep. 2019 Jul 30;9:11027. doi: 10.1038/s41598-019-47299-x (PMC6667708; doi:10.1038/s41598-019-47299-x)
Supplement: Supplementary file 2 — Supplementary Datafiles [file 41598_2019_47299_MOESM2_ESM.zip › McGrath et al Supplementary Datafiles/Data set S4_DestructiveSpectra/DR-1926s_DEST_3.txt]

799.873268730976	1
799.891581302767	3
799.909894084506	0
799.928207076194	0
799.946520277832	1
799.964833689418	0
799.983147310791	10
800.001461142276	6
800.019775183709	0
800.038089434929	0
800.056403896098	1
800.074718567217	0
800.093033448284	4
800.111348539301	5
800.129663840266	2
800.147979351019	3
800.166295071721	3
800.184611002534	0
800.202927143133	1
800.221243493682	7
800.239560054181	1
800.257876824628	0
800.276193805024	0
800.294510995208	0
800.312828395503	0
800.331146005585	0
800.349463825616	4
800.367781855758	1
800.386100095526	5
800.404418545404	2
800.422737205232	1
800.441056074848	2
800.459375154574	1
800.47769444425	4
800.496013943713	0
800.514333653125	4
800.532653572487	4
800.550973701798	0
800.569294041058	1
800.587614590268	0
800.605935349265	0
800.624256318211	0
800.642577497269	2
800.660898886114	0
800.679220484908	0
800.697542293652	2
800.715864312345	0
800.734186540825	2
800.752508979417	1
800.770831627959	2
800.789154486126	4
800.807477554566	2
800.825800832794	4
800.844124320971	0
800.862448019098	5
800.880771927174	0
800.899096045038	1
800.917420372851	9
800.935744910776	0
800.954069658488	0
800.97239461615	2
800.990719783761	3
801.009045161322	3
801.027370748833	3
801.045696546293	5
801.064022553541	0
801.082348770738	3
801.100675198047	0
801.119001835144	0
801.13732868219	1
801.155655739186	2
801.173983006132	0
801.192310482865	2
801.21063816971	3
801.228966066342	5
801.247294172925	3
801.265622489619	1
801.283951016101	1
801.30227975237	6
801.320608698751	0
801.338937855082	6
801.357267221201	3
801.375596797432	1
801.393926583612	3
801.412256579418	0
801.430586785498	4
801.448917201366	2
801.467247827183	1
801.485578662789	3
801.503909708506	1
801.522240964173	0
801.540572429628	1
801.558904105033	5
801.577235990388	6
801.595568085692	3
801.613900390947	0
801.632232906152	0
801.650565631144	5
801.668898566249	2
801.687231711141	1
801.705565065983	0
801.723898630937	0
801.74223240568	0
801.76056639021	0
801.778900584852	0
801.797234989445	0
801.815569603825	2
801.833904428317	0
801.852239462598	0
801.870574706828	0
801.888910161009	0
801.907245825302	1
801.925581699382	0
801.943917783251	0
801.962254077232	5
801.980590581001	2
801.99892729472	0
802.017264218552	0
802.035601352171	0
802.053938695578	0
802.072276249098	3
802.090614012568	0
802.108951985989	0
802.127290169197	2
802.145628562518	4
802.163967165627	0
802.182305978685	4
802.200645001695	0
802.218984234655	0
802.237323677402	2
802.255663330262	0
802.274003192911	0
802.292343265672	1
802.31068354822	0
802.32902404072	0
802.347364743169	2
802.365705655732	2
802.384046778082	0
802.402388110221	2
802.42072965231	0
802.439071404512	1
802.457413366501	2
802.475755538441	4
802.494097920494	0
802.512440512173	0
802.530783313965	4
802.549126325707	2
802.567469547238	1
802.585812978881	1
802.604156620312	1
802.622500471694	0
802.640844533026	0
802.659188804471	2
802.677533285542	1
802.695877976727	0
802.714222877861	1
802.732567988784	0
802.750913309658	1
802.769258840644	0
802.787604581257	1
802.805950532144	0
802.82429669282	0
802.842643063447	0
802.860989643862	0
802.87933643439	0
802.897683434706	3
802.916030644973	3
802.934378065191	2
802.952725695522	0
802.971073535479	0
802.989421585549	0
803.007769845569	0
803.026118315379	1
803.044466995301	2
803.062815885011	0
803.081164984673	2
803.099514294285	0
803.117863813848	0
803.136213543362	0
803.154563482827	3
803.17291363208	1
803.191263991284	0
803.209614560601	0
803.227965339707	0
803.246316328926	1
803.264667527772	1
803.28301893673	1
803.30137055564	0
803.319722384337	0
803.338074423149	6
803.356426671911	0
803.3747791303	0
803.393131798964	1
803.411484677417	3
803.429837765658	3
803.448191064013	3
803.466544572319	4
803.484898290413	0
803.503252218621	1
803.521606356618	0
803.539960704565	0
803.558315262464	1
803.576670030314	0
803.595025008114	3
803.613380195866	0
803.631735593407	5
803.650091200899	2
803.668447018504	1
803.686803045898	4
803.705159283406	1
803.72351573054	1
803.741872387787	0
803.760229254986	2
803.778586331973	0
803.796943619075	0
803.815301115965	0
803.833658822806	0
803.852016739598	3
803.870374866504	1
803.888733203037	1
803.907091749683	1
803.92545050628	1
803.943809472667	4
803.962168649004	0
803.980528035456	1
803.998887631534	0
804.017247437888	1
804.035607454031	2
804.053967679963	1
804.072328116008	1
804.090688762005	0
804.109049617791	1
804.127410683529	1
804.145771959217	2
804.16413344502	1
804.182495140449	0
804.200857045993	0
804.219219161487	3
804.237581486771	7
804.255944022168	0
804.274306767355	5
804.292669722493	4
804.311032887582	1
804.329396262624	1
804.347759847616	3
804.36612364256	0
804.384487647293	1
804.402851861978	4
804.421216286777	5
804.439580921365	3
804.457945765904	2
804.476310820395	0
804.494676084838	3
804.513041559233	1
804.531407243416	4
804.549773137714	2
804.568139241801	1
804.586505555839	0
804.604872079992	2
804.623238813934	0
804.641605757664	0
804.65997291151	0
804.678340275307	3
804.696707848893	1
804.715075632593	1
804.733443626083	3
804.751811829524	0
804.770180242918	0
804.788548866263	0
804.806917699559	1
804.825286742808	2
804.843655995846	0
804.862025458836	0
804.88039513194	0
804.898765014833	4
804.917135107678	0
804.935505410475	1
804.953875923224	0
804.972246645763	1
804.990617578416	1
805.008988721021	0
805.027360073414	1
805.04573163576	0
805.064103408059	1
805.082475390471	0
805.100847582511	0
805.119219984664	0
805.13759259677	0
805.155965418666	2
805.174338450513	0
805.192711692475	1
805.211085144226	3
805.22945880593	3
805.247832677585	3
805.26620675903	0
805.28458105059	3
805.302955552102	3
805.321330263403	0
805.339705184656	0
805.358080316024	2
805.376455657019	3
805.394831208129	0
805.41320696919	6
805.431582940042	2
805.449959121008	1
805.468335511927	2
805.486712112635	1
805.505088923295	0
805.523465943907	1
805.541843174634	0
805.560220614989	0
805.578598265458	0
805.596976125879	0
805.61535419609	1
805.633732476253	0
805.652110966532	1
805.670489666437	4
805.688868576457	1
805.707247696429	1
805.725627026354	4
805.744006566231	5
805.762386315898	1
805.780766275518	1
805.799146445252	0
805.817526824776	0
805.835907414252	0
805.854288213681	1
805.872669223062	0
805.891050442233	4
805.909431871519	0
805.927813510595	2
805.946195359787	6
805.964577418605	2
805.982959687701	1
806.001342166587	4
806.019724855262	0
806.038107754053	1
806.056490862796	0
806.07487418133	3
806.093257709815	0
806.111641448416	1
806.130025396645	1
806.148409554988	8
806.166793923284	0
806.185178501533	0
806.203563289571	0
806.221948287725	0
806.240333495669	0
806.258718913566	3
806.277104541577	2
806.295490379217	0
806.313876426971	1
806.332262684678	1
806.350649152175	0
806.369035829788	4
806.387422717353	1
806.405809814708	3
806.424197122016	0
806.442584639277	3
806.460972366491	0
806.479360303494	1
806.497748450614	0
806.516136807685	1
806.534525374547	0
806.552914151525	0
806.571303138293	4
806.58969233485	3
806.608081741686	0
806.626471358313	2
806.644861184729	1
806.663251221261	0
806.681641467583	0
806.700031923858	6
806.718422590086	0
806.736813466429	2
806.7552045524	4
806.773595848487	7
806.791987354526	1
806.810379070356	3
806.828770996302	1
806.8471631322	0
806.865555477889	0
806.883948033531	1
806.902340799126	3
806.920733774674	5
806.939126960012	6
806.957520355466	0
806.975913960873	0
806.99430777607	5
807.01270180122	5
807.031096036324	0
807.04949048138	0
807.06788513639	3
807.086280001353	1
807.104675076106	1
807.123070360975	0
807.141465855797	1
807.159861560247	0
807.178257474976	0
807.196653599495	1
807.215049933967	2
807.233446478392	0
807.251843232608	0
807.27024019694	2
807.288637371062	5
807.307034755301	6
807.325432349329	4
807.343830153311	1
807.362228167247	0
807.380626391136	0
807.399024824815	1
807.41742346861	0
807.435822322359	0
807.454221385898	0
807.47262065939	2
807.491020142836	0
807.509419836235	1
807.527819739588	0
807.546219852894	3
807.56462017599	0
807.583020709203	0
807.601421452206	0
807.619822405163	3
807.638223568073	1
807.6566249411	2
807.675026523754	2
807.693428316525	2
807.711830319249	0
807.730232531927	1
807.748634954395	1
807.767037586817	5
807.785440429192	4
807.803843481521	0
807.822246743804	0
807.84065021604	2
807.859053898066	1
807.87745779021	0
807.895861892306	0
807.914266204194	3
807.932670726035	0
807.95107545783	3
807.969480399578	2
807.98788555128	6
808.006290912936	5
808.024696484383	0
808.043102265946	0
808.061508257299	1
808.079914458607	1
808.098320869868	0
808.116727491083	2
808.135134322252	0
808.153541363375	2
808.171948614451	5
808.190356075318	1
808.208763746139	1
808.227171627076	2
808.245579717805	0
808.263988018487	0
808.282396529123	1
808.300805249713	2
808.319214180094	0
808.337623320591	0
808.35603267088	3
808.374442231122	1
808.392852001482	0
808.411261981632	0
808.429672171573	3
808.448082571631	2
808.466493181643	2
808.484904001446	0
808.503315031366	2
808.521726271077	0
808.540137720742	4
808.55854938036	1
808.576961250096	4
808.59537332946	0
808.613785618941	1
808.632198118376	1
808.650610827602	1
808.669023746782	2
808.687436876079	2
808.705850215167	0
808.724263764209	0
808.742677523205	0
808.761091492156	0
808.779505670897	0
808.797920059593	0
808.816334658405	5
808.834749467009	0
808.853164485567	0
808.87157971408	0
808.889995152546	1
808.908410800967	0
808.926826659341	4
808.945242727507	0
808.963659005628	1
808.982075493865	0
809.000492191894	3
809.018909099877	0
809.037326217814	1
809.055743545542	0
809.074161083388	1
809.092578831188	0
809.110996788942	0
809.129414956488	0
809.147833333988	6
809.166251921442	0
809.18467071885	4
809.203089726214	3
809.221508943531	1
809.23992837064	0
809.258348007866	0
809.276767854883	1
809.295187911855	0
809.313608178782	0
809.332028655662	0
809.350449342497	0
809.368870239287	1
809.387291346031	0
809.405712662567	0
809.424134189057	1
809.442555925664	1
809.4609778719	1
809.479400028417	0
809.497822394725	3
809.516244970988	1
809.534667757042	1
809.553090753213	3
809.571513959177	2
809.589937375094	0
809.60836100113	0
809.626784836957	0
809.645208882575	2
809.663633138312	0
809.682057604002	3
809.700482279485	1
809.718907165085	2
809.737332260477	0
809.755757565823	0
809.774183081288	2
809.792608806543	11
809.811034741591	3
809.829460886756	0
809.847887241876	0
809.866313806788	5
809.884740581654	1
809.903167566638	0
809.921594761251	1
809.940022166145	1
809.958449780831	1
809.976877605471	2
809.995305639903	0
810.013733884453	1
810.032162338794	3
810.050591003091	0
810.069019877342	0
810.087448961712	0
810.10587825571	2
810.124307759826	4
810.142737473897	0
810.161167397759	0
810.17959753174	2
810.198027875513	1
810.21645842924	1
810.234889192923	0
810.25332016656	0
810.271751350153	2
810.290182743537	0
810.308614347039	1
810.327046160334	2
810.345478183746	0
810.36391041695	2
810.38234286011	1
810.400775513224	4
810.419208376294	3
810.437641449318	0
810.456074732135	4
810.474508225069	0
810.492941927796	3
810.511375840478	3
810.529809963115	2
810.54824429587	0
810.566678838254	2
810.585113590756	1
810.603548553214	0
810.621983725463	0
810.640419107831	2
810.658854699991	0
810.677290502106	2
810.695726514177	3
810.714162736202	0
810.73259916802	3
810.751035809956	1
810.769472661847	1
810.787909723531	1
810.80634699517	4
810.824784476927	4
810.843222168313	0
810.861660069981	0
810.880098181441	1
810.898536502693	4
810.916975034064	1
810.935413775227	3
810.953852726508	2
810.972291887581	0
810.990731258611	0
811.009170839595	0
811.027610630371	3
811.046050631267	7
811.064490842117	0
811.08293126276	4
811.101371893522	0
811.119812734076	0
811.138253784585	0
811.15669504505	0
811.17513651547	6
811.193578195683	0
811.212020086014	0
811.230462186301	0
811.24890449638	0
811.267347016415	1
811.285789746568	0
811.304232686351	0
811.322675836253	1
811.34111919611	2
811.359562765922	2
811.378006545527	0
811.396450535251	1
811.414894734931	5
811.433339144239	4
811.45178376383	3
811.470228593213	1
811.488673632389	0
811.507118881684	0
811.525564340934	0
811.544010009977	1
811.562455888976	2
811.580901978093	0
811.59934827684	1
811.617794785706	0
811.63624150469	0
811.654688433304	1
811.673135572037	2
811.691582920563	0
811.710030479044	4
811.728478247645	2
811.746926226038	1
811.765374414387	0
811.783822812692	0
811.802271420952	0
811.820720239006	5
811.839169267015	0
811.857618505143	1
811.876067953227	0
811.894517610941	0
811.912967478937	0
811.931417556726	1
811.949867844307	3
811.968318342008	1
811.986769049664	0
812.005219967113	0
812.023671094519	2
812.04212243188	1
812.060573979197	2
812.07902573647	1
812.0974777037	0
812.115929880722	2
812.134382267863	3
812.15283486496	1
812.171287671851	1
812.189740688697	6
812.208193915663	0
812.226647352421	2
812.245100998973	3
812.263554855643	0
812.282008922271	1
812.30046319869	0
812.318917685066	3
812.337372381561	2
812.35582728785	4
812.374282404094	1
812.392737730295	1
812.411193266288	6
812.429649012401	1
812.448104968471	1
812.466561134333	0
812.485017510151	0
812.503474096089	0
812.521930891657	0
812.540387897345	2
812.558845112988	1
812.577302538425	1
812.595760173981	1
812.614218019494	3
812.632676074799	2
812.651134340061	3
812.669592815279	4
812.688051500454	5
812.706510395585	0
812.724969500673	0
812.743428815716	0
812.761888340553	1
812.780348075347	4
812.79880802026	2
812.817268174803	0
812.835728539465	3
812.854189114085	0
812.87264989866	0
812.891110893029	0
812.909572097517	1
812.928033511799	3
812.946495136201	2
812.964956970396	0
812.983419014384	2
813.001881268655	0
813.020343732719	1
813.038806406577	0
813.057269290391	0
813.075732384326	2
813.094195688053	0
813.112659201737	0
813.131122925378	0
813.149586859139	0
813.168051002529	0
813.18651535604	0
813.204979919507	2
813.223444692768	0
813.241909675985	0
813.260374869159	0
813.27884027229	2
813.297305885377	4
813.315771708421	0
813.334237741259	0
813.352703984217	0
813.371170437131	2
813.389637099839	2
813.408103972504	1
813.426571055288	2
813.445038347703	1
813.463505850238	2
813.48197356273	1
813.500441485015	3
813.518909617421	3
813.537377959783	0
813.555846511939	0
813.574315274052	1
813.592784246122	2
813.611253428148	5
813.629722819968	0
813.648192421909	0
813.666662233806	1
813.685132255497	1
813.703602487145	3
813.722072928913	0
813.740543580311	0
813.75901444183	0
813.777485513306	4
813.795956794738	3
813.814428285965	0
813.832899987312	4
813.851371898452	1
813.869844019549	0
813.888316350767	0
813.906788891616	0
813.925261642584	0
813.94373460351	0
813.96220777423	0
813.98068115507	2
813.999154745703	1
814.017628546458	0
814.036102556842	2
814.054576777511	0
814.073051207973	0
814.091525848229	0
814.110000698606	2
814.128475758776	2
814.146951028904	0
814.165426509152	6
814.183902199194	0
814.202378099194	0
814.22085420915	1
814.239330529064	1
814.257807058772	0
814.2762837986	0
814.294760748222	1
814.313237907802	0
814.331715277502	1
814.350192856997	1
814.368670646285	13
814.387148645694	3
814.40562685506	1
814.42410527422	1
814.442583903501	2
814.461062742576	0
814.479541791772	0
814.498021050598	0
814.516500519709	0
814.534980198613	0
814.553460087312	0
814.571940186131	0
814.590420494745	0
814.608901013316	3
814.627381742008	0
814.645862680494	0
814.664343828937	3
814.682825187338	11
814.701306755697	1
814.719788533849	0
814.738270521959	3
814.756752720191	0
814.775235128216	1
814.793717746199	1
814.812200574139	6
814.830683612037	2
814.849166859893	2
814.867650317706	0
814.886133985313	0
814.904617862878	0
814.923101950565	1
814.941586248045	2
814.960070755483	1
814.978555472879	0
814.997040400232	0
815.01552553738	0
815.034010884649	0
815.052496441876	1
815.070982208733	2
815.089468185875	9
815.107954372811	4
815.126440769705	2
815.144927376557	0
815.163414193367	0
815.181901219971	2
815.200388456533	2
815.218875903216	1
815.237363559693	0
815.255851426129	1
815.274339502522	0
815.292827788873	1
815.311316285182	3
815.329804991285	4
815.348293907346	2
815.366783033529	0
815.38527236967	0
815.403761915605	0
815.422251671334	1
815.440741637348	3
815.459231812993	0
815.47772219876	2
815.496212794321	0
815.514703600004	1
815.533194615482	0
815.551685840917	0
815.570177276474	0
815.588668921661	1
815.607160776971	1
815.625652842238	2
815.6441451173	0
815.662637602484	4
815.681130297462	6
815.699623202398	9
815.718116317292	0
815.736609642145	0
815.755103176956	2
815.773596921724	0
815.792090876288	2
815.810585040973	1
815.829079415452	1
815.847574000054	2
815.86606879445	0
815.88456379864	1
815.903059012953	2
815.921554437224	3
815.940050071453	2
815.958545915476	0
815.977041969622	0
815.995538233562	1
816.014034707461	0
816.032531391317	1
816.051028285132	0
816.069525388906	0
816.088022702638	0
816.106520226164	0
816.125017959649	0
816.143515903256	8
816.162014056493	5
816.180512420017	9
816.199010993335	8
816.217509776448	1
816.236008769683	1
816.254507972877	0
816.273007386029	2
816.291507008812	1
816.310006841881	0
816.328506884745	1
816.347007137567	2
816.365507600348	0
816.384008273087	0
816.402509155621	5
816.421010248113	2
816.439511550728	4
816.458013063138	0
816.476514785506	0
816.495016717833	0
816.513518860118	0
816.532021212362	0
816.550523774401	8
816.569026546562	3
816.587529528518	3
816.606032720597	1
816.624536122306	0
816.643039734302	0
816.661543556093	3
816.680047587678	3
816.698551829386	13
816.717056281053	2
816.735560942515	0
816.754065813935	0
816.772570895314	0
816.791076186816	0
816.809581687949	1
816.828087399204	2
816.846593320419	3
816.865099451428	1
816.88360579256	2
816.902112343486	0
816.920619104372	4
816.939126075217	2
816.957633256184	5
816.976140646782	3
816.994648247503	1
817.013156058183	1
817.031664078658	0
817.050172309092	0
817.068680749649	0
817.087189399836	3
817.105698260311	1
817.124207330581	3
817.142716610645	0
817.161226100833	1
817.179735800979	0
817.198245710921	3
817.216755830822	3
817.235266160681	1
817.253776700664	1
817.272287450278	5
817.290798410014	9
817.30930957971	6
817.327820959201	7
817.346332548815	0
817.364844348224	4
817.383356357592	0
817.401868576919	0
817.420381006206	0
817.438893645451	1
817.457406494656	3
817.475919553656	4
817.494432822615	1
817.512946301697	3
817.531459990575	1
817.549973889411	0
817.568487998207	1
817.587002316962	3
817.605516845513	4
817.624031584186	6
817.642546532819	1
817.661061691247	0
817.679577059634	0
817.698092638145	1
817.716608426451	1
817.735124424552	1
817.753640632777	0
817.772157050961	1
817.79067367894	3
817.809190517042	0
817.82770756494	6
817.846224822798	4
817.864742290614	2
817.88325996839	0
817.901777856126	5
817.920295953657	3
817.938814261311	0
817.957332778761	0
817.975851506334	1
817.994370443703	0
818.012889591031	0
818.031408948318	0
818.049928515565	0
818.068448292772	1
818.086968279774	2
818.105488476899	2
818.124008883821	1
818.142529500701	3
818.161050327541	1
818.179571364341	0
818.1980926111	1
818.216614067819	0
818.235135734334	0
818.253657610972	1
818.272179697405	0
818.290701993963	3
818.309224500152	0
818.327747216464	1
818.346270142901	5
818.364793278968	1
818.38331662516	6
818.401840181147	3
818.420363947094	0
818.438887923165	1
818.457412109031	1
818.475936504857	1
818.494461110643	1
818.512985926389	0
818.531510952094	3
818.550036187595	3
818.568561633056	0
818.587087288641	5
818.605613154021	0
818.624139229362	1
818.642665514662	1
818.661192009922	1
818.679718714977	2
818.698245630157	0
818.716772755132	1
818.735300090232	1
818.753827635127	0
818.772355389982	0
818.790883354797	3
818.809411529572	0
818.827939914143	3
818.846468508838	5
818.864997313493	3
818.883526327943	0
818.902055552354	0
818.920584986889	1
818.939114631055	2
818.957644485346	4
818.976174549597	6
818.994704823807	1
819.013235307814	6
819.031766001945	1
819.050296905871	0
819.068828019758	0
819.087359343605	1
819.105890877412	1
819.124422621179	1
819.142954574906	1
819.16148673843	0
819.180019111913	2
819.198551695521	1
819.217084488924	2
819.235617492288	2
819.254150705612	0
819.272684128897	3
819.291217761977	7
819.309751605182	0
819.328285658346	0
819.346819921307	2
819.365354394228	0
819.38388907711	0
819.402423969952	1
819.420959072754	1
819.439494385516	2
819.458029908238	1
819.476565640757	0
819.495101583236	1
819.51363773584	2
819.532174098075	0
819.5507106706	3
819.56924745292	2
819.587784445037	1
819.606321647278	0
819.624859059479	0
819.643396681477	0
819.661934513436	5
819.680472555354	3
819.699010807234	1
819.717549269073	0
819.736087940873	1
819.754626822469	0
819.77316591419	1
819.791705215872	1
819.81024472735	2
819.828784448788	1
819.847324380187	3
819.86586452171	0
819.884404872866	0
819.902945434146	0
819.921486205387	2
819.940027186425	0
819.958568377423	6
819.977109778545	3
819.9956513893	1
820.01419321018	2
820.032735241185	2
820.051277481822	2
820.069819932583	2
820.088362593142	2
820.10690546366	6
820.125448544304	3
820.143991834744	10
820.162535335145	5
820.181079045507	1
820.199622965829	1
820.218167095948	1
820.236711436192	2
820.255255986232	0
820.273800746233	0
820.292345716359	0
820.310890896282	0
820.329436286166	0
820.347981885846	2
820.366527695651	2
820.385073715417	1
820.403619944979	1
820.422166384503	2
820.440713034151	2
820.459259893433	1
820.477806963003	2
820.49635424237	5
820.514901731533	3
820.533449430822	4
820.551997339907	0
820.570545458954	1
820.589093788125	1
820.607642327094	0
820.626191076023	1
820.644740034913	0
820.663289203764	0
820.681838582412	5
820.700388171021	2
820.718937969756	0
820.737487978287	0
820.756038196779	1
820.774588625232	0
820.79313926381	1
820.811690112021	2
820.830241170358	6
820.848792438491	2
820.867343916585	1
820.885895604805	0
820.904447502821	5
820.922999610799	0
820.941551928738	1
820.960104456638	2
820.978657194335	2
820.997210142157	0
821.015763299941	0
821.034316667521	3
821.052870245063	0
821.071424032566	0
821.08997803003	2
821.108532237455	0
821.127086654842	0
821.145641282026	0
821.164196119335	0
821.182751166441	0
821.201306423508	2
821.219861890537	3
821.238417567527	0
821.256973454643	2
821.275529551391	0
821.294085858266	2
821.312642374937	0
821.331199101569	0
821.349756038328	1
821.368313184883	2
821.3868705414	2
821.405428107878	0
821.423985884318	3
821.442543870554	2
821.461102066917	0
821.479660473076	3
821.498219089198	0
821.516777915444	1
821.535336951488	1
821.55389619733	0
821.572455653297	2
821.591015319225	2
821.609575194951	0
821.628135280803	1
821.646695576616	6
821.665256082062	0
821.683816797798	0
821.702377723332	1
821.720938858827	0
821.73950020412	0
821.758061759538	0
821.776623524918	0
821.795185500095	0
821.813747685235	0
821.832310080335	0
821.850872685398	0
821.869435500422	0
821.887998525407	2
821.90656176019	0
821.9251252051	0
821.943688859806	0
821.962252724474	7
821.980816799269	2
821.99938108386	0
822.01794557825	0
822.036510282765	0
822.055075197242	0
822.073640321517	0
822.092205655917	1
822.110771200115	0
822.12933695444	0
822.147902918397	0
822.166469092481	0
822.185035476526	0
822.203602070534	0
822.222168874503	1
822.24073588827	0
822.259303111999	2
822.277870545689	1
822.296438189506	0
822.315006042956	0
822.333574106533	5
822.352142380071	2
822.370710863407	0
822.389279556869	1
822.407848460294	2
822.426417573351	2
822.4449868967	0
822.463556429846	1
822.482126172789	4
822.500696125859	0
822.519266288892	2
822.537836661721	0
822.556407244678	0
822.574978037431	5
822.593549040312	0
822.612120252826	1
822.630691675466	2
822.649263308068	0
822.667835150633	0
822.686407202995	0
822.704979465484	0
822.723551937771	0
822.742124620019	1
822.760697512395	0
822.779270614404	1
822.797843926539	0
822.816417448636	9
822.834991180532	0
822.853565122554	2
822.872139274374	2
822.890713636156	3
822.909288207901	2
822.927862989772	2
822.946437981277	0
822.965013182908	0
822.983588594502	0
823.002164215893	2
823.020740047247	1
823.039316088728	0
823.057892340006	0
823.076468801247	5
823.095045472451	3
823.113622353617	0
823.13219944458	2
823.150776745671	4
823.16935425656	2
823.187931977411	3
823.206509908224	1
823.225088049164	2
823.243666399738	0
823.262244960439	0
823.280823731103	5
823.299402711564	4
823.317981902152	0
823.336561302539	0
823.355140912888	0
823.373720733199	2
823.392300763474	1
823.41088100371	0
823.429461453909	2
823.448042114071	6
823.466622984031	3
823.485204063953	0
823.503785354003	0
823.522366853851	6
823.540948563497	0
823.55953048327	1
823.578112613006	0
823.596694952704	1
823.615277502201	0
823.633860261824	0
823.652443231246	1
823.671026410631	3
823.689609799978	3
823.708193399289	1
823.726777208562	3
823.745361227633	0
823.763945456667	0
823.782529895828	0
823.801114544952	0
823.81969940371	5
823.838284472759	0
823.856869751607	2
823.875455240254	2
823.894040939027	1
823.912626847764	0
823.931212966298	0
823.949799294796	0
823.968385833421	3
823.986972581845	0
824.005559540066	1
824.024146708416	9
824.042734086728	0
824.061321674839	0
824.079909473077	0
824.098497481278	0
824.117085699113	0
824.13567412724	3
824.154262765165	0
824.172851612889	1
824.19144067074	0
824.210029938555	8
824.228619416168	1
824.247209103909	1
824.265799001448	2
824.28438910895	3
824.302979426415	1
824.321569953843	1
824.340160691235	2
824.358751638425	0
824.377342795742	2
824.395934163023	3
824.414525740103	1
824.433117527145	0
824.451709524151	1
824.47030173112	2
824.488894148052	1
824.507486774947	1
824.526079611641	2
824.544672658298	7
824.563265915083	2
824.581859381666	2
824.600453058213	3
824.619046944723	0
824.637641041032	0
824.656235347468	1
824.674829863868	1
824.693424590067	1
824.712019526393	1
824.730614672518	0
824.749210028607	0
824.767805594659	0
824.786401370674	1
824.804997356488	0
824.82359355243	0
824.842189958335	3
824.860786574204	0
824.879383399707	2
824.897980435503	0
824.916577681097	0
824.935175136491	1
824.953772802012	1
824.972370677497	2
824.99096876278	0
825.009567058192	1
825.028165563403	0
825.046764278577	0
825.065363203714	0
825.08396233898	0
825.10256168388	1
825.121161238908	4
825.1397610039	2
825.158360978691	0
825.176961163445	0
825.195561558163	0
825.214162162845	1
825.23276297749	3
825.251364002099	8
825.269965236671	4
825.288566681042	4
825.307168335542	2
825.325770200005	0
825.344372274103	2
825.362974558493	0
825.381577052683	1
825.400179756672	1
825.418782670789	1
825.43738579487	2
825.45598912875	1
825.474592672758	0
825.493196426566	1
825.511800390337	1
825.530404564072	0
825.549008947771	4
825.567613541434	0
825.586218344895	0
825.604823358485	2
825.623428581875	1
825.642034015393	3
825.66063965871	0
825.679245511991	5
825.697851575236	1
825.716457848444	3
825.735064331452	2
825.753671024589	0
825.77227792769	1
825.790885040589	2
825.809492363453	0
825.82809989628	0
825.846707639072	0
825.865315591828	0
825.883923754547	0
825.902532127066	1
825.921140709549	0
825.93974950216	0
825.958358504571	0
825.976967716946	2
825.995577139285	0
826.014186771588	6
826.032796613855	3
826.051406666086	1
826.070016928117	0
826.088627400111	0
826.107238082235	0
826.125848974157	0
826.144460076045	5
826.163071387896	7
826.181682909711	2
826.20029464149	3
826.218906583069	0
826.237518734612	1
826.256131096284	4
826.274743667756	1
826.293356449192	3
826.311969440591	2
826.330582641791	0
826.349196053119	1
826.367809674412	1
826.386423505504	3
826.405037546726	6
826.423651797746	2
826.442266258731	5
826.460880929681	5
826.479495810594	5
826.498110901308	1
826.51672620215	1
826.535341712957	0
826.553957433563	1
826.572573364134	0
826.591189504669	0
826.609805855169	1
826.628422415633	0
826.647039186061	5
826.665656166454	7
826.684273356646	0
826.702890756804	2
826.72150836709	3
826.740126187176	4
826.758744217226	0
826.777362457241	0
826.795980907055	2
826.814599566999	3
826.833218436908	0
826.851837516616	3
826.870456806288	1
826.88907630609	4
826.907696015528	0
826.926315935259	0
826.94493606479	1
826.96355640412	1
826.982176953581	0
827.000797712841	0
827.019418682065	0
827.03803986142	0
827.056661250573	1
827.075282849692	0
827.093904658776	0
827.112526677824	0
827.131148906672	3
827.149771345484	3
827.168393994426	2
827.187016853168	0
827.205639921875	0
827.224263200547	4
827.242886689183	2
827.261510387784	0
827.28013429635	5
827.298758414716	0
827.317382743046	4
827.336007281507	0
827.354632029767	0
827.373256987992	1
827.391882156182	0
827.410507534337	3
827.429133122292	0
827.447758920376	3
827.466384928261	1
827.48501114611	2
827.50363757409	6
827.522264211869	1
827.540891059448	6
827.559518117323	0
827.578145384832	0
827.596772862471	5
827.61540054991	6
827.634028447479	4
827.652656554849	0
827.671284872183	0
827.689913399482	4
827.708542136746	0
827.727171083811	2
827.745800241005	2
827.764429608165	4
827.783059185124	1
827.801688972049	2
827.820318969104	1
827.838949175794	0
827.857579592614	1
827.876210219399	6
827.89484105615	5
827.9134721027	5
827.932103359381	3
827.950734825861	0
827.969366502308	1
827.987998388719	0
828.006630485095	3
828.025262791437	7
828.043895307744	0
828.062528033851	2
828.081160969924	4
828.099794116126	0
828.118427472129	0
828.137061038097	0
828.155694814031	0
828.17432879993	6
828.192962995629	0
828.211597401459	2
828.230232017253	2
828.248866842849	2
828.267501878409	0
828.2861371241	0
828.304772579426	1
828.323408244883	0
828.342044120305	1
828.360680205528	1
828.37931650088	0
828.397953006199	1
828.416589721153	0
828.435226646402	1
828.453863781452	0
828.472501126467	0
828.491138681282	2
828.509776446229	3
828.52841442114	0
828.547052605853	0
828.56569100053	0
828.584329605339	1
828.602968419782	0
828.621607444521	0
828.640246679062	1
828.658886123402	0
828.677525777873	0
828.696165642145	3
828.714805716382	1
828.73344600075	0
828.752086494919	0
828.770727198888	2
828.789368112988	0
828.808009237053	0
828.826650570919	0
828.845292114916	3
828.863933868879	0
828.882575832477	1
828.901218006371	4
828.919860390066	2
828.938502983726	3
828.957145787187	0
828.975788800779	0
828.994432024337	0
829.013075457695	0
829.03171910102	6
829.050362954475	0
829.069007017566	2
829.087651290787	3
829.106295773975	3
829.124940467128	0
829.143585370083	8
829.162230483168	0
829.180875806054	1
829.199521338905	1
829.218167081723	1
829.236813034507	2
829.255459197256	1
829.274105569972	0
829.292752152488	0
829.311398945135	0
829.330045947584	3
829.348693159998	2
829.367340582378	3
829.385988214725	0
829.404636057037	4
829.423284109315	2
829.441932371394	0
829.460580843605	0
829.479229525616	1
829.497878417758	0
829.516527519702	0
829.535176831446	0
829.553826353322	1
829.572476085164	2
829.591126026971	1
829.60977617858	0
829.62842654032	2
829.647077111861	3
829.665727893369	0
829.684378884842	4
829.703030086282	0
829.721681497688	0
829.740333119059	0
829.758984950233	2
829.777636991372	0
829.796289242643	4
829.814941703714	1
829.833594374752	3
829.852247255757	4
829.870900346727	0
829.889553647499	1
829.908207158402	1
829.926860879272	0
829.945514809942	1
829.964168950579	0
829.982823301183	0
830.001477861752	1
830.020132632288	0
830.038787612791	0
830.057442803094	0
830.07609820353	0
830.094753813766	2
830.113409633969	2
830.132065664138	1
830.150721904439	1
830.169378354376	0
830.188035014444	0
830.20669188448	0
830.225348964316	0
830.244006254284	0
830.262663754053	2
830.281321463789	0
830.299979383492	1
830.31863751316	0
830.337295852796	2
830.355954402233	3
830.374613161801	3
830.393272131336	2
830.411931310673	0
830.430590699976	0
830.449250299246	3
830.467910108482	1
830.486570127685	0
830.505230356855	0
830.523890795826	1
830.542551444929	2
830.561212303833	2
830.579873372704	2
830.598534651542	0
830.617196140347	2
830.635857839118	1
830.654519747856	1
830.673181866395	0
830.691844195067	1
830.71050673354	0
830.729169482145	2
830.747832440551	0
830.766495608759	1
830.785158987264	0
830.803822575571	1
830.82248637368	0
830.841150381755	0
830.859814599963	1
830.878479027972	0
830.897143665948	1
830.915808514055	1
830.9344735718	0
830.953138839676	6
830.97180431752	4
830.990470005165	0
831.009135902942	1
831.027802010521	0
831.046468328067	5
831.06513485558	0
831.083801593059	3
831.102468540506	0
831.12113569792	0
831.139803065136	0
831.158470642318	0
831.177138429633	0
831.19580642675	0
831.214474633999	1
831.233143050884	2
831.251811677902	0
831.270480514887	4
831.289149561673	0
831.307818818592	2
831.326488285478	0
831.345157962166	0
831.363827848821	0
831.382497945444	1
831.401168252033	2
831.41983876859	2
831.438509494948	0
831.457180431274	0
831.475851577732	1
831.494522934157	0
831.513194500219	1
831.531866276579	1
831.55053826274	1
831.569210458704	4
831.5878828648	0
831.606555480864	2
831.625228306729	4
831.643901342562	6
831.662574588527	2
831.681248044295	6
831.699921709864	3
831.718595585566	0
831.737269671235	4
831.755943966872	6
831.774618472311	1
831.793293187882	0
831.811968113256	0
831.830643248597	0
831.849318593905	0
831.867994149015	1
831.886669914259	0
831.905345889469	4
831.924022074482	0
831.942698469627	0
831.961375074575	1
831.98005188949	0
831.998728914373	1
832.017406149223	3
832.036083594041	5
832.054761248826	0
832.073439113413	0
832.092117187968	1
832.110795472656	0
832.129473967146	2
832.148152671603	3
832.166831586028	1
832.185510710421	2
832.204190044782	1
832.222869588944	5
832.24154934324	2
832.260229307338	0
832.278909481403	0
832.297589865436	5
832.316270459437	1
832.334951263406	2
832.353632277342	0
832.372313501081	4
832.390994934787	0
832.409676578627	2
832.428358432268	1
832.447040495878	0
832.465722769455	0
832.484405253	0
832.503087946513	6
832.521770849994	1
832.540453963277	1
832.559137286693	2
832.577820819912	1
832.596504563098	2
832.615188516253	1
832.633872679375	4
832.652557052465	0
832.671241635523	1
832.689926428383	2
832.708611431212	4
832.727296644173	0
832.745982066937	0
832.76466769967	0
832.78335354237	0
832.802039594872	0
832.820725857508	0
832.839412330112	0
832.858099012519	1
832.876785905059	3
832.895473007401	3
832.914160319711	0
832.93284784199	4
832.951535574237	5
832.970223516286	0
832.988911668468	0
833.007600030619	0
833.026288602573	0
833.044977384494	3
833.063666376384	1
833.082355578407	3
833.101044990067	8
833.119734611861	2
833.138424443623	0
833.157114485188	0
833.175804736721	3
833.194495198387	1
833.213185869856	1
833.231876751294	0
833.2505678427	1
833.269259143908	1
833.28795065525	0
833.306642376561	0
833.325334307674	3
833.344026448756	0
833.362718799971	2
833.381411360823	1
833.400104131975	4
833.418797112929	3
833.437490303687	0
833.456183704578	0
833.474877315272	0
833.4935711361	1
833.512265166731	1
833.53095940733	0
833.549653857898	0
833.568348518433	0
833.587043388773	2
833.605738469245	1
833.624433759521	0
833.64312925993	0
833.661824970143	0
833.680520890324	0
833.699217020473	4
833.717913360591	4
833.736609910678	3
833.755306670733	1
833.774003640591	3
833.792700820417	0
833.811398210377	0
833.830095810141	0
833.848793619873	0
833.867491639574	0
833.886189869243	6
833.904888308715	1
833.923586958321	7
833.942285817731	1
833.960984887274	0
833.979684166621	0
833.998383655936	3
834.01708335522	0
834.035783264307	1
834.054483383529	0
834.073183712718	1
834.091884251711	0
834.110585000839	0
834.129285959769	0
834.147987128669	3
834.166688507536	3
834.185390096373	1
834.204091895013	0
834.222793903787	6
834.24149612253	2
834.260198551076	2
834.278901189591	1
834.297604038241	3
834.316307096528	3
834.335010364949	3
834.35371384334	5
834.372417531699	0
834.391121429861	0
834.409825538158	3
834.428529856258	6
834.447234384327	2
834.465939122365	2
834.484644070372	3
834.503349228348	0
834.522054596293	0
834.540760174041	4
834.559465961758	2
834.578171959609	4
834.596878167264	1
834.615584584888	2
834.634291212481	0
834.652998050043	0
834.671705097409	2
834.690412354909	2
834.709119822378	2
834.72782749965	0
834.746535386892	0
834.765243484268	2
834.783951791282	3
834.802660308431	0
834.821369035549	0
834.840077972636	0
834.858787119527	0
834.877496476552	0
834.896206043381	0
834.914915820179	1
834.933625806946	0
834.952336003682	1
834.971046410222	2
834.989757026897	0
835.008467853541	0
835.027178889988	3
835.045890136571	2
835.064601592957	0
835.083313259312	1
835.102025135637	0
835.120737221931	2
835.139449518028	2
835.15816202426	0
835.176874740296	0
835.195587666302	0
835.214300802442	0
835.233014148386	0
835.251727704134	0
835.270441470017	1
835.289155445869	0
835.30786963169	0
835.326584027316	6
835.345298633076	0
835.36401344864	0
835.382728474174	0
835.401443709676	0
835.420159155149	1
835.438874810425	1
835.457590675836	1
835.476306751217	1
835.495023036402	2
835.513739531556	0
835.532456236845	0
835.551173151772	0
835.569890277001	0
835.588607612033	5
835.607325156869	2
835.626042911675	0
835.644760876615	2
835.66347905136	0
835.682197436075	2
835.700916030924	0
835.719634835412	0
835.738353850035	1
835.757073074628	0
835.775792509191	1
835.794512153557	0
835.813232007893	3
835.831952072365	4
835.850672346475	1
835.869392830886	0
835.8881135251	0
835.906834429119	0
835.925555543274	3
835.944276867232	1
835.96299840116	3
835.981720145224	0
836.000442099092	0
836.019164262929	0
836.037886636737	1
836.056609220514	1
836.075332014095	0
836.094055017812	2
836.112778231333	0
836.131501654823	1
836.150225288284	6
836.16894913188	0
836.187673185115	1
836.206397448485	0
836.225121921825	0
836.243846605135	0
836.262571498249	0
836.281296601333	0
836.300021914553	0
836.318747437412	0
836.337473170406	0
836.35619911337	1
836.374925266304	1
836.393651629042	4
836.412378201916	4
836.431104984594	3
836.449831977243	2
836.468559180027	7
836.487286592449	3
836.506014215008	4
836.524742047537	4
836.543470089869	2
836.562198342338	3
836.580926804777	0
836.59965547702	0
836.618384359233	3
836.637113451417	0
836.655842753571	2
836.674572265529	1
836.693301987622	0
836.712031919687	1
836.730762061555	0
836.74949241356	0
836.768222975369	0
836.786953746982	3
836.805684728897	0
836.824415920617	4
836.843147322141	2
836.861878933801	0
836.880610755266	3
836.899342786701	0
[truncated: 105,884 more rows]
