# Supplementary material for: Identifying Archaeological Bone via Non-Destructive ZooMS and the Materiality of Symbolic Expression: Examples from Iroquoian Bone Points
Source: Sci Rep. 2019 Jul 30;9:11027. doi: 10.1038/s41598-019-47299-x (PMC6667708; doi:10.1038/s41598-019-47299-x)
Supplement: Supplementary file 2 — Supplementary Datafiles [file 41598_2019_47299_MOESM2_ESM.zip › McGrath et al Supplementary Datafiles/Data set S4_DestructiveSpectra/DR-21s_DEST_1.txt]

500.021 22
500.035 10
500.049 36
500.064 42
500.078 24
500.093 5
500.107 11
500.122 24
500.136 14
500.151 26
500.165 23
500.180 17
500.194 14
500.209 16
500.223 34
500.238 36
500.252 19
500.267 3
500.281 7
500.296 31
500.310 38
500.324 42
500.339 25
500.353 17
500.368 25
500.382 11
500.397 17
500.411 16
500.426 13
500.440 8
500.455 28
500.469 29
500.484 34
500.498 26
500.513 15
500.527 13
500.542 16
500.556 11
500.571 8
500.585 11
500.600 14
500.614 27
500.629 51
500.643 21
500.657 13
500.672 0
500.686 2
500.701 0
500.715 6
500.730 14
500.744 14
500.759 18
500.773 6
500.788 17
500.802 14
500.817 33
500.831 15
500.846 8
500.860 4
500.875 0
500.889 10
500.904 6
500.918 16
500.933 28
500.947 14
500.962 3
500.976 9
500.991 5
501.005 16
501.020 28
501.034 19
501.049 26
501.063 2
501.078 25
501.092 48
501.107 33
501.121 13
501.136 7
501.150 12
501.164 29
501.179 13
501.193 13
501.208 16
501.222 6
501.237 22
501.251 26
501.266 8
501.280 37
501.295 44
501.309 29
501.324 23
501.338 25
501.353 19
501.367 9
501.382 16
501.396 6
501.411 21
501.425 16
501.440 10
501.454 32
501.469 22
501.483 21
501.498 16
501.512 1
501.527 5
501.541 1
501.556 0
501.570 0
501.585 0
501.599 1
501.614 13
501.628 10
501.643 5
501.657 1
501.672 2
501.686 12
501.701 8
501.715 6
501.730 16
501.744 7
501.759 10
501.773 5
501.788 17
501.802 33
501.817 18
501.831 1
501.846 15
501.860 13
501.875 16
501.889 5
501.904 4
501.918 3
501.933 22
501.947 25
501.962 6
501.976 0
501.991 17
502.005 41
502.020 32
502.034 26
502.049 8
502.063 6
502.078 27
502.092 20
502.107 19
502.121 4
502.136 3
502.150 6
502.165 7
502.179 20
502.194 19
502.208 6
502.223 12
502.237 5
502.252 5
502.266 27
502.281 19
502.295 16
502.310 14
502.324 20
502.339 17
502.353 12
502.368 6
502.382 14
502.397 4
502.411 0
502.426 3
502.440 16
502.455 8
502.469 0
502.484 1
502.498 5
502.513 10
502.527 19
502.542 7
502.556 11
502.571 0
502.585 0
502.600 2
502.614 1
502.629 15
502.643 19
502.658 15
502.672 0
502.687 15
502.702 4
502.716 2
502.731 15
502.745 7
502.760 8
502.774 0
502.789 0
502.803 0
502.818 12
502.832 19
502.847 4
502.861 6
502.876 23
502.890 5
502.905 5
502.919 0
502.934 8
502.948 2
502.963 3
502.977 5
502.992 3
503.006 4
503.021 18
503.035 6
503.050 19
503.064 19
503.079 10
503.093 27
503.108 8
503.122 3
503.137 19
503.151 10
503.166 4
503.180 11
503.195 5
503.210 19
503.224 20
503.239 13
503.253 21
503.268 25
503.282 7
503.297 11
503.311 25
503.326 19
503.340 19
503.355 12
503.369 15
503.384 12
503.398 9
503.413 14
503.427 6
503.442 13
503.456 16
503.471 22
503.485 7
503.500 18
503.514 12
503.529 13
503.544 9
503.558 10
503.573 5
503.587 28
503.602 12
503.616 9
503.631 6
503.645 25
503.660 20
503.674 31
503.689 32
503.703 20
503.718 2
503.732 0
503.747 0
503.761 0
503.776 0
503.790 0
503.805 5
503.819 6
503.834 9
503.849 6
503.863 7
503.878 16
503.892 6
503.907 14
503.921 27
503.936 25
503.950 13
503.965 8
503.979 9
503.994 14
504.008 21
504.023 7
504.037 6
504.052 0
504.066 7
504.081 22
504.096 28
504.110 10
504.125 18
504.139 34
504.154 10
504.168 3
504.183 15
504.197 23
504.212 8
504.226 13
504.241 3
504.255 23
504.270 25
504.284 52
504.299 37
504.314 26
504.328 7
504.343 20
504.357 12
504.372 13
504.386 12
504.401 19
504.415 3
504.430 0
504.444 13
504.459 7
504.473 10
504.488 13
504.503 6
504.517 5
504.532 14
504.546 3
504.561 2
504.575 4
504.590 3
504.604 9
504.619 15
504.633 33
504.648 10
504.662 7
504.677 11
504.692 0
504.706 0
504.721 3
504.735 6
504.750 0
504.764 5
504.779 9
504.793 11
504.808 10
504.822 33
504.837 12
504.851 8
504.866 10
504.881 10
504.895 5
504.910 3
504.924 23
504.939 15
504.953 11
504.968 21
504.982 19
504.997 11
505.011 6
505.026 21
505.041 13
505.055 1
505.070 5
505.084 3
505.099 22
505.113 15
505.128 38
505.142 8
505.157 1
505.171 9
505.186 13
505.201 18
505.215 5
505.230 1
505.244 3
505.259 0
505.273 33
505.288 22
505.302 18
505.317 10
505.331 23
505.346 4
505.361 2
505.375 2
505.390 12
505.404 7
505.419 11
505.433 2
505.448 0
505.462 0
505.477 0
505.492 0
505.506 1
505.521 0
505.535 6
505.550 2
505.564 9
505.579 0
505.593 8
505.608 5
505.623 1
505.637 7
505.652 1
505.666 0
505.681 0
505.695 3
505.710 16
505.724 19
505.739 8
505.753 10
505.768 11
505.783 4
505.797 0
505.812 19
505.826 5
505.841 0
505.855 0
505.870 25
505.884 16
505.899 5
505.914 3
505.928 8
505.943 12
505.957 7
505.972 3
505.986 18
506.001 35
506.016 7
506.030 11
506.045 10
506.059 11
506.074 27
506.088 6
506.103 17
506.117 12
506.132 21
506.147 17
506.161 13
506.176 43
506.190 31
506.205 6
506.219 18
506.234 14
506.248 11
506.263 0
506.278 2
506.292 7
506.307 17
506.321 13
506.336 10
506.350 38
506.365 39
506.380 53
506.394 58
506.409 45
506.423 45
506.438 77
506.452 63
506.467 51
506.482 18
506.496 13
506.511 23
506.525 24
506.540 12
506.554 23
506.569 23
506.583 22
506.598 20
506.613 15
506.627 7
506.642 16
506.656 2
506.671 0
506.685 8
506.700 6
506.715 0
506.729 0
506.744 9
506.758 11
506.773 12
506.787 8
506.802 2
506.817 0
506.831 7
506.846 21
506.860 2
506.875 4
506.889 0
506.904 14
506.919 9
506.933 5
506.948 5
506.962 29
506.977 34
506.991 21
507.006 9
507.021 29
507.035 16
507.050 9
507.064 0
507.079 2
507.093 5
507.108 17
507.123 10
507.137 7
507.152 18
507.166 10
507.181 11
507.195 7
507.210 3
507.225 2
507.239 0
507.254 0
507.268 16
507.283 6
507.298 2
507.312 8
507.327 13
507.341 17
507.356 11
507.370 2
507.385 14
507.400 24
507.414 17
507.429 28
507.443 36
507.458 51
507.472 27
507.487 5
507.502 0
507.516 5
507.531 10
507.545 13
507.560 19
507.575 15
507.589 18
507.604 8
507.618 3
507.633 4
507.647 6
507.662 3
507.677 3
507.691 3
507.706 0
507.720 8
507.735 1
507.750 6
507.764 12
507.779 9
507.793 24
507.808 6
507.822 14
507.837 10
507.852 9
507.866 10
507.881 10
507.895 19
507.910 18
507.925 15
507.939 1
507.954 7
507.968 18
507.983 10
507.997 2
508.012 2
508.027 7
508.041 14
508.056 9
508.070 10
508.085 7
508.100 29
508.114 17
508.129 2
508.143 0
508.158 8
508.173 17
508.187 9
508.202 6
508.216 9
508.231 4
508.246 3
508.260 36
508.275 46
508.289 27
508.304 20
508.318 24
508.333 39
508.348 102
508.362 160
508.377 322
508.391 455
508.406 620
508.421 774
508.435 868
508.450 722
508.464 471
508.479 323
508.494 270
508.508 162
508.523 178
508.537 176
508.552 63
508.567 54
508.581 81
508.596 63
508.610 51
508.625 16
508.640 22
508.654 31
508.669 23
508.683 23
508.698 17
508.713 25
508.727 22
508.742 9
508.756 5
508.771 4
508.786 9
508.800 20
508.815 13
508.829 25
508.844 16
508.859 5
508.873 26
508.888 19
508.902 28
508.917 13
508.932 15
508.946 26
508.961 18
508.975 11
508.990 26
509.005 35
509.019 22
509.034 4
509.048 0
509.063 12
509.078 28
509.092 22
509.107 25
509.121 36
509.136 16
509.151 26
509.165 37
509.180 5
509.194 5
509.209 5
509.224 20
509.238 6
509.253 10
509.267 17
509.282 16
509.297 8
509.311 13
509.326 33
509.340 15
509.355 39
509.370 78
509.384 137
509.399 205
509.413 381
509.428 330
509.443 291
509.457 315
509.472 268
509.487 136
509.501 131
509.516 95
509.530 110
509.545 68
509.560 73
509.574 50
509.589 22
509.603 3
509.618 28
509.633 59
509.647 37
509.662 26
509.676 36
509.691 15
509.706 0
509.720 22
509.735 11
509.750 6
509.764 12
509.779 19
509.793 31
509.808 15
509.823 51
509.837 16
509.852 17
509.866 20
509.881 29
509.896 27
509.910 18
509.925 14
509.940 4
509.954 1
509.969 16
509.983 28
509.998 17
510.013 13
510.027 23
510.042 27
510.056 24
510.071 22
510.086 4
510.100 23
510.115 22
510.130 13
510.144 7
510.159 15
510.173 42
510.188 35
510.203 16
510.217 6
510.232 8
510.246 0
510.261 11
510.276 30
510.290 21
510.305 15
510.320 13
510.334 28
510.349 45
510.363 94
510.378 111
510.393 160
510.407 131
510.422 176
510.437 189
510.451 183
510.466 102
510.480 30
510.495 28
510.510 41
510.524 42
510.539 35
510.554 23
510.568 24
510.583 23
510.597 22
510.612 24
510.627 11
510.641 34
510.656 33
510.671 22
510.685 15
510.700 22
510.714 18
510.729 26
510.744 25
510.758 21
510.773 17
510.788 6
510.802 22
510.817 13
510.831 8
510.846 10
510.861 4
510.875 6
510.890 11
510.905 7
510.919 6
510.934 31
510.948 28
510.963 35
510.978 28
510.992 20
511.007 11
511.022 12
511.036 22
511.051 26
511.066 51
511.080 29
511.095 6
511.109 13
511.124 34
511.139 19
511.153 44
511.168 17
511.183 29
511.197 24
511.212 26
511.226 23
511.241 27
511.256 38
511.270 22
511.285 7
511.300 27
511.314 40
511.329 23
511.344 18
511.358 42
511.373 62
511.387 51
511.402 39
511.417 36
511.431 41
511.446 53
511.461 71
511.475 30
511.490 9
511.505 10
511.519 3
511.534 20
511.548 13
511.563 6
511.578 15
511.592 8
511.607 13
511.622 23
511.636 13
511.651 8
511.666 16
511.680 28
511.695 20
511.710 1
511.724 15
511.739 0
511.753 14
511.768 18
511.783 18
511.797 38
511.812 43
511.827 17
511.841 21
511.856 15
511.871 15
511.885 7
511.900 2
511.915 4
511.929 5
511.944 3
511.958 8
511.973 21
511.988 16
512.002 39
512.017 35
512.032 15
512.046 9
512.061 21
512.076 26
512.090 10
512.105 34
512.120 12
512.134 21
512.149 1
512.163 1
512.178 20
512.193 49
512.207 27
512.222 15
512.237 44
512.251 24
512.266 1
512.281 8
512.295 7
512.310 20
512.325 21
512.339 45
512.354 51
512.369 61
512.383 29
512.398 17
512.413 31
512.427 26
512.442 20
512.456 4
512.471 11
512.486 16
512.500 24
512.515 5
512.530 15
512.544 38
512.559 23
512.574 27
512.588 30
512.603 10
512.618 14
512.632 13
512.647 6
512.662 0
512.676 6
512.691 13
512.706 10
512.720 23
512.735 18
512.750 0
512.764 0
512.779 0
512.794 0
512.808 24
512.823 17
512.837 8
512.852 22
512.867 11
512.881 6
512.896 1
512.911 1
512.925 1
512.940 4
512.955 10
512.969 9
512.984 13
512.999 11
513.013 12
513.028 6
513.043 10
513.057 16
513.072 1
513.087 0
513.101 10
513.116 0
513.131 10
513.145 6
513.160 15
513.175 13
513.189 24
513.204 4
513.219 13
513.233 3
513.248 0
513.263 8
513.277 13
513.292 12
513.307 9
513.321 11
513.336 16
513.351 27
513.365 17
513.380 13
513.395 19
513.409 13
513.424 2
513.439 0
513.453 1
513.468 1
513.483 0
513.497 27
513.512 29
513.527 28
513.541 17
513.556 19
513.571 20
513.585 13
513.600 8
513.615 1
513.629 3
513.644 7
513.659 11
513.673 12
513.688 16
513.703 30
513.717 21
513.732 18
513.747 1
513.761 8
513.776 19
513.791 9
513.805 0
513.820 0
513.835 3
513.849 3
513.864 0
513.879 0
513.893 40
513.908 56
513.923 29
513.937 41
513.952 23
513.967 13
513.981 25
513.996 3
514.011 2
514.025 38
514.040 35
514.055 1
514.069 13
514.084 21
514.099 5
514.113 25
514.128 29
514.143 4
514.157 7
514.172 13
514.187 9
514.201 22
514.216 10
514.231 6
514.246 17
514.260 23
514.275 8
514.290 34
514.304 21
514.319 9
514.334 7
514.348 12
514.363 21
514.378 21
514.392 19
514.407 22
514.422 17
514.436 14
514.451 8
514.466 0
514.480 0
514.495 7
514.510 22
514.524 5
514.539 6
514.554 0
514.568 11
514.583 10
514.598 6
514.613 3
514.627 18
514.642 16
514.657 16
514.671 7
514.686 2
514.701 5
514.715 14
514.730 9
514.745 8
514.759 33
514.774 34
514.789 21
514.803 11
514.818 15
514.833 4
514.847 2
514.862 13
514.877 7
514.892 10
514.906 22
514.921 10
514.936 10
514.950 13
514.965 0
514.980 0
514.994 5
515.009 8
515.024 28
515.038 41
515.053 20
515.068 27
515.082 12
515.097 19
515.112 14
515.127 10
515.141 3
515.156 13
515.171 28
515.185 20
515.200 16
515.215 1
515.229 7
515.244 16
515.259 12
515.273 11
515.288 0
515.303 14
515.318 8
515.332 11
515.347 8
515.362 6
515.376 24
515.391 18
515.406 17
515.420 36
515.435 32
515.450 2
515.464 1
515.479 14
515.494 14
515.509 20
515.523 14
515.538 8
515.553 13
515.567 14
515.582 5
515.597 5
515.611 9
515.626 5
515.641 16
515.656 14
515.670 35
515.685 10
515.700 6
515.714 12
515.729 2
515.744 7
515.758 6
515.773 8
515.788 1
515.802 2
515.817 2
515.832 0
515.847 2
515.861 14
515.876 18
515.891 6
515.905 3
515.920 24
515.935 7
515.949 5
515.964 10
515.979 12
515.994 16
516.008 15
516.023 0
516.038 8
516.052 13
516.067 11
516.082 10
516.097 12
516.111 5
516.126 11
516.141 13
516.155 10
516.170 16
516.185 22
516.199 13
516.214 2
516.229 12
516.244 20
516.258 13
516.273 13
516.288 23
516.302 19
516.317 16
516.332 13
516.347 40
516.361 23
516.376 18
516.391 7
516.405 12
516.420 7
516.435 3
516.449 13
516.464 3
516.479 2
516.494 0
516.508 15
516.523 15
516.538 11
516.552 5
516.567 10
516.582 15
516.597 20
516.611 18
516.626 0
516.641 3
516.655 14
516.670 18
516.685 20
516.700 7
516.714 2
516.729 0
516.744 4
516.758 12
516.773 1
516.788 0
516.803 0
516.817 0
516.832 4
516.847 4
516.861 0
516.876 13
516.891 15
516.906 11
516.920 0
516.935 6
516.950 20
516.964 25
516.979 21
516.994 26
517.009 5
517.023 31
517.038 22
517.053 21
517.067 20
517.082 2
517.097 13
517.112 13
517.126 21
517.141 22
517.156 19
517.170 11
517.185 13
517.200 30
517.215 25
517.229 10
517.244 0
517.259 3
517.273 5
517.288 12
517.303 12
517.318 16
517.332 24
517.347 11
517.362 12
517.377 11
517.391 9
517.406 12
517.421 9
517.435 8
517.450 4
517.465 48
517.480 26
517.494 7
517.509 0
517.524 27
517.538 20
517.553 6
517.568 6
517.583 11
517.597 19
517.612 6
517.627 31
517.642 15
517.656 6
517.671 29
517.686 10
517.700 7
517.715 22
517.730 23
517.745 14
517.759 25
517.774 2
517.789 0
517.804 1
517.818 9
517.833 2
517.848 0
517.862 16
517.877 5
517.892 10
517.907 14
517.921 3
517.936 9
517.951 3
517.966 13
517.980 9
517.995 18
518.010 12
518.024 5
518.039 25
518.054 15
518.069 16
518.083 40
518.098 49
518.113 26
518.128 2
518.142 26
518.157 13
518.172 10
518.187 16
518.201 14
518.216 7
518.231 10
518.245 7
518.260 18
518.275 1
518.290 15
518.304 12
518.319 8
518.334 17
518.349 13
518.363 19
518.378 21
518.393 28
518.408 26
518.422 27
518.437 8
518.452 7
518.467 18
518.481 10
518.496 6
518.511 13
518.525 22
518.540 14
518.555 25
518.570 9
518.584 9
518.599 25
518.614 7
518.629 3
518.643 6
518.658 0
518.673 11
518.688 5
518.702 5
518.717 5
518.732 6
518.747 5
518.761 12
518.776 5
518.791 0
518.806 3
518.820 23
518.835 23
518.850 26
518.864 8
518.879 0
518.894 0
518.909 12
518.923 18
518.938 27
518.953 20
518.968 13
518.982 19
518.997 10
519.012 0
519.027 8
519.041 14
519.056 34
519.071 5
519.086 0
519.100 5
519.115 19
519.130 9
519.145 17
519.159 26
519.174 11
519.189 8
519.204 15
519.218 2
519.233 8
519.248 12
519.263 7
519.277 1
519.292 10
519.307 7
519.322 0
519.336 30
519.351 33
519.366 6
519.381 1
519.395 4
519.410 11
519.425 12
519.440 11
519.454 7
519.469 13
519.484 18
519.499 9
519.513 1
519.528 0
519.543 6
519.558 7
519.572 3
519.587 6
519.602 10
519.617 14
519.631 10
519.646 3
519.661 0
519.676 5
519.690 10
519.705 6
519.720 4
519.735 4
519.749 4
519.764 13
519.779 19
519.794 24
519.808 3
519.823 1
519.838 22
519.853 34
519.868 6
519.882 9
519.897 8
519.912 17
519.927 11
519.941 3
519.956 3
519.971 7
519.986 0
520.000 14
520.015 7
520.030 10
520.045 8
520.059 8
520.074 3
520.089 15
520.104 6
520.118 14
520.133 4
520.148 17
520.163 38
520.177 22
520.192 20
520.207 27
520.222 4
520.237 26
520.251 28
520.266 6
520.281 22
520.296 21
520.310 13
520.325 16
520.340 5
520.355 13
520.369 14
520.384 11
520.399 34
520.414 59
520.428 197
520.443 246
520.458 202
520.473 107
520.487 92
520.502 82
520.517 30
520.532 23
520.547 24
520.561 30
520.576 16
520.591 5
520.606 7
520.620 13
520.635 15
520.650 6
520.665 11
520.679 14
520.694 8
520.709 16
520.724 13
520.739 15
520.753 33
520.768 3
520.783 9
520.798 19
520.812 30
520.827 13
520.842 16
520.857 18
520.871 11
520.886 4
520.901 0
520.916 19
520.931 22
520.945 2
520.960 16
520.975 26
520.990 4
521.004 11
521.019 16
521.034 2
521.049 13
521.064 11
521.078 21
521.093 13
521.108 6
521.123 22
521.137 32
521.152 12
521.167 0
521.182 0
521.197 0
521.211 19
521.226 5
521.241 2
521.256 2
521.270 4
521.285 2
521.300 1
521.315 4
521.330 31
521.344 28
521.359 25
521.374 8
521.389 14
521.403 44
521.418 104
521.433 97
521.448 110
521.463 106
521.477 60
521.492 19
521.507 9
521.522 24
521.536 13
521.551 37
521.566 36
521.581 30
521.596 21
521.610 14
521.625 8
521.640 5
521.655 17
521.669 33
521.684 17
521.699 9
521.714 0
521.729 10
521.743 24
521.758 21
521.773 8
521.788 10
521.803 27
521.817 26
521.832 16
521.847 1
521.862 7
521.876 12
521.891 9
521.906 1
521.921 3
521.936 1
521.950 6
521.965 4
521.980 0
521.995 1
522.010 6
522.024 5
522.039 6
522.054 11
522.069 7
522.083 6
522.098 14
522.113 9
522.128 13
522.143 24
522.157 15
522.172 3
522.187 18
522.202 22
522.217 2
522.231 2
522.246 21
522.261 20
522.276 15
522.291 12
522.305 50
522.320 27
522.335 47
522.350 134
522.364 142
522.379 181
522.394 424
522.409 1301
522.424 3369
522.438 7436
522.453 12397
522.468 13839
522.483 11668
522.498 8898
522.512 6562
522.527 4665
522.542 3136
522.557 2054
522.572 1509
522.586 1162
522.601 944
522.616 768
522.631 598
522.646 478
522.660 449
522.675 408
522.690 301
522.705 284
522.720 196
522.734 237
522.749 187
522.764 174
522.779 146
522.794 129
522.808 110
522.823 92
522.838 132
522.853 128
522.868 102
522.882 70
522.897 57
522.912 115
522.927 73
522.942 59
522.956 82
522.971 98
522.986 75
523.001 110
523.016 153
523.030 188
523.045 215
523.060 246
523.075 233
523.090 260
523.104 246
523.119 256
523.134 172
523.149 132
523.164 63
523.178 78
523.193 97
523.208 102
523.223 81
523.238 95
523.252 88
523.267 77
523.282 54
523.297 44
523.312 61
523.326 77
523.341 69
523.356 112
523.371 133
523.386 121
523.400 188
523.415 441
523.430 1395
523.445 3007
523.460 4465
523.475 5047
523.489 4242
523.504 3139
523.519 2302
523.534 1501
523.549 1038
523.563 669
523.578 620
523.593 415
523.608 339
523.623 241
523.637 208
523.652 214
523.667 138
523.682 174
523.697 139
523.711 86
523.726 91
523.741 97
523.756 76
523.771 109
523.786 90
523.800 85
523.815 88
523.830 70
523.845 40
523.860 110
523.874 82
523.889 74
523.904 99
523.919 96
523.934 58
523.949 53
523.963 28
523.978 33
523.993 67
524.008 107
524.023 90
524.037 120
524.052 96
524.067 83
524.082 83
524.097 111
524.111 87
524.126 92
524.141 87
524.156 89
524.171 83
524.186 59
524.200 87
524.215 70
524.230 52
524.245 53
524.260 80
524.274 97
524.289 101
524.304 127
524.319 73
524.334 55
524.349 83
524.363 188
524.378 238
524.393 277
524.408 253
524.423 328
524.438 423
524.452 670
524.467 765
524.482 705
524.497 546
524.512 371
524.526 227
524.541 145
524.556 87
524.571 73
524.586 89
524.601 65
524.615 41
524.630 64
524.645 40
524.660 23
524.675 26
524.690 38
524.704 49
524.719 59
524.734 42
524.749 33
524.764 74
524.778 88
524.793 44
524.808 33
524.823 67
524.838 52
524.853 47
524.867 60
524.882 57
524.897 48
524.912 61
524.927 71
524.942 55
524.956 51
524.971 90
524.986 94
525.001 73
525.016 74
525.031 68
525.045 46
525.060 28
525.075 89
525.090 83
525.105 75
525.120 56
525.134 65
525.149 75
525.164 63
525.179 32
525.194 39
525.209 42
525.223 16
525.238 40
525.253 51
525.268 55
525.283 49
525.298 61
525.312 45
525.327 35
525.342 64
525.357 40
525.372 57
525.387 102
525.401 66
525.416 72
525.431 76
525.446 86
525.461 123
525.476 115
525.490 152
525.505 189
525.520 96
525.535 77
525.550 29
525.565 31
525.579 57
525.594 35
525.609 15
525.624 2
525.639 25
525.654 42
525.668 83
525.683 90
525.698 55
525.713 57
525.728 75
525.743 61
525.758 33
525.772 53
525.787 39
525.802 39
525.817 47
525.832 77
525.847 67
525.861 49
525.876 48
525.891 23
525.906 13
525.921 19
525.936 75
525.950 63
525.965 26
525.980 59
525.995 22
526.010 28
526.025 49
526.040 24
526.054 12
526.069 13
526.084 79
526.099 60
526.114 79
526.129 49
526.143 36
526.158 30
526.173 20
526.188 41
526.203 22
526.218 22
526.233 44
526.247 36
526.262 39
526.277 18
526.292 28
526.307 21
526.322 20
526.336 57
526.351 36
526.366 44
526.381 90
526.396 104
526.411 75
526.426 91
526.440 59
526.455 57
526.470 62
526.485 57
526.500 79
526.515 52
526.530 38
526.544 46
526.559 77
526.574 46
526.589 23
526.604 41
526.619 38
526.633 27
526.648 18
526.663 32
526.678 48
526.693 42
526.708 46
526.723 26
526.737 25
526.752 45
526.767 41
526.782 6
526.797 32
526.812 51
526.827 53
526.841 35
526.856 44
526.871 40
526.886 26
526.901 19
526.916 39
526.931 13
526.945 47
526.960 74
526.975 51
526.990 14
527.005 41
527.020 52
527.035 25
527.049 29
527.064 22
527.079 15
527.094 32
527.109 22
527.124 27
527.139 49
527.153 46
527.168 25
527.183 13
527.198 30
527.213 32
527.228 54
527.243 44
527.258 39
527.272 38
527.287 30
527.302 52
527.317 45
527.332 14
527.347 8
527.362 33
527.376 32
527.391 39
527.406 30
527.421 56
527.436 55
527.451 21
527.466 71
527.480 90
527.495 82
527.510 59
527.525 43
527.540 15
527.555 50
527.570 41
527.585 67
527.599 42
527.614 56
527.629 66
527.644 44
527.659 35
527.674 21
527.689 26
527.703 74
527.718 59
527.733 46
527.748 52
527.763 37
527.778 43
527.793 45
527.808 63
527.822 54
527.837 25
527.852 63
527.867 45
527.882 40
527.897 30
527.912 12
527.927 26
527.941 13
527.956 9
527.971 31
527.986 43
528.001 31
528.016 23
528.031 43
528.045 27
528.060 6
528.075 26
528.090 42
528.105 50
528.120 31
528.135 29
528.150 50
528.164 28
528.179 7
528.194 43
528.209 46
528.224 27
528.239 80
528.254 74
528.269 53
528.283 23
528.298 15
528.313 16
528.328 44
528.343 29
528.358 37
528.373 44
528.388 15
528.403 26
528.417 39
528.432 36
528.447 30
528.462 13
528.477 42
528.492 49
528.507 30
528.522 45
528.536 36
528.551 42
528.566 37
528.581 18
528.596 2
528.611 13
528.626 48
528.641 37
528.655 26
528.670 30
528.685 44
528.700 18
528.715 54
528.730 45
528.745 36
528.760 47
528.775 38
528.789 31
528.804 29
528.819 27
528.834 30
528.849 38
528.864 29
528.879 50
528.894 51
528.908 34
528.923 52
528.938 24
528.953 37
528.968 51
528.983 18
528.998 30
529.013 49
529.028 31
529.042 19
529.057 8
529.072 51
529.087 33
529.102 31
529.117 34
529.132 47
529.147 34
529.162 24
529.176 48
529.191 18
529.206 48
529.221 31
529.236 15
529.251 25
529.266 21
529.281 37
529.296 20
529.310 14
529.325 18
529.340 21
529.355 20
529.370 16
529.385 36
529.400 62
529.415 31
529.430 20
529.444 20
529.459 6
529.474 21
529.489 46
529.504 19
529.519 29
529.534 27
529.549 55
529.564 28
529.579 40
529.593 37
529.608 21
529.623 44
529.638 26
529.653 28
529.668 15
529.683 25
529.698 20
529.713 27
529.727 15
529.742 21
529.757 8
529.772 17
529.787 12
529.802 15
529.817 16
529.832 20
529.847 15
529.862 19
529.876 20
529.891 25
529.906 38
529.921 8
529.936 6
529.951 9
529.966 7
529.981 28
529.996 29
530.011 23
530.025 38
530.040 19
530.055 17
530.070 31
530.085 19
530.100 29
530.115 65
530.130 32
530.145 25
530.160 23
530.174 41
530.189 33
530.204 33
530.219 13
530.234 23
530.249 57
530.264 40
530.279 32
530.294 20
530.309 20
530.324 26
530.338 50
530.353 29
530.368 12
530.383 12
530.398 12
530.413 36
530.428 28
530.443 47
530.458 52
530.473 11
530.487 18
530.502 17
530.517 43
530.532 29
530.547 34
530.562 62
530.577 33
530.592 26
530.607 25
530.622 19
530.637 40
530.651 52
530.666 61
530.681 24
530.696 7
530.711 7
530.726 11
530.741 1
530.756 3
530.771 21
530.786 21
530.801 9
530.816 20
530.830 14
530.845 35
530.860 15
530.875 20
530.890 30
530.905 32
530.920 28
530.935 20
530.950 47
530.965 39
530.980 15
530.994 22
531.009 12
531.024 8
531.039 32
531.054 21
531.069 30
531.084 21
531.099 19
531.114 36
531.129 34
531.144 32
531.159 41
531.173 29
531.188 21
531.203 27
531.218 26
531.233 48
531.248 41
531.263 42
531.278 25
531.293 28
531.308 33
531.323 19
531.338 38
531.352 32
531.367 16
531.382 19
531.397 10
531.412 28
531.427 38
531.442 27
531.457 31
531.472 10
531.487 24
531.502 22
531.517 10
531.532 23
531.546 22
531.561 11
531.576 20
531.591 30
531.606 31
531.621 13
531.636 10
531.651 18
531.666 22
531.681 17
531.696 27
531.711 32
531.726 27
531.740 14
531.755 12
531.770 33
531.785 28
531.800 35
531.815 17
531.830 8
531.845 25
531.860 42
531.875 33
531.890 4
531.905 6
531.920 8
531.935 25
531.949 17
531.964 26
531.979 27
531.994 32
532.009 25
532.024 19
532.039 21
532.054 8
532.069 9
532.084 28
532.099 23
532.114 28
532.129 30
532.144 29
532.158 24
532.173 12
532.188 19
532.203 23
532.218 41
532.233 24
532.248 8
532.263 47
532.278 44
532.293 14
532.308 15
532.323 53
532.338 42
532.353 49
532.368 51
532.382 21
532.397 29
532.412 11
532.427 31
532.442 40
532.457 30
532.472 25
532.487 44
532.502 17
532.517 29
532.532 27
532.547 19
532.562 31
532.577 18
532.592 14
532.606 35
532.621 10
532.636 10
532.651 19
532.666 31
532.681 48
532.696 34
532.711 46
532.726 16
532.741 43
532.756 26
532.771 3
532.786 21
532.801 24
532.816 15
532.831 10
532.845 22
532.860 21
532.875 5
532.890 7
532.905 8
532.920 0
532.935 1
532.950 39
532.965 15
532.980 7
532.995 19
533.010 30
533.025 23
533.040 13
533.055 10
533.070 6
533.085 15
533.100 38
533.114 47
533.129 13
533.144 30
533.159 29
533.174 24
533.189 28
533.204 34
533.219 37
533.234 58
533.249 42
533.264 26
533.279 13
533.294 56
533.309 32
533.324 49
533.339 46
533.354 37
533.369 25
533.383 12
533.398 15
533.413 25
533.428 28
533.443 15
533.458 29
533.473 27
533.488 10
533.503 11
533.518 1
533.533 15
533.548 17
533.563 6
533.578 2
533.593 22
533.608 15
533.623 2
533.638 2
533.653 5
533.668 6
533.682 4
533.697 18
533.712 24
533.727 16
533.742 16
533.757 5
533.772 30
533.787 45
533.802 27
533.817 14
533.832 30
533.847 23
533.862 30
533.877 17
533.892 9
533.907 16
533.922 28
533.937 56
533.952 43
533.967 23
533.982 43
533.997 46
534.011 36
534.026 29
534.041 22
534.056 13
534.071 16
534.086 19
534.101 27
534.116 18
534.131 32
534.146 52
534.161 63
534.176 45
534.191 43
534.206 17
534.221 11
534.236 13
534.251 5
534.266 3
534.281 37
534.296 35
534.311 24
534.326 40
534.341 27
534.356 23
534.371 23
534.385 44
534.400 86
534.415 62
534.430 142
534.445 108
534.460 93
534.475 98
534.490 41
534.505 58
534.520 24
534.535 21
534.550 26
534.565 34
534.580 29
534.595 22
534.610 8
534.625 22
534.640 30
534.655 49
534.670 16
534.685 7
534.700 27
534.715 36
534.730 5
534.745 25
534.760 15
534.775 19
534.790 46
534.805 37
534.819 18
534.834 3
534.849 0
534.864 22
534.879 19
534.894 16
534.909 1
534.924 6
534.939 21
534.954 14
534.969 13
534.984 21
534.999 23
535.014 11
535.029 1
535.044 7
535.059 18
535.074 7
535.089 24
535.104 22
535.119 48
535.134 21
535.149 26
535.164 14
535.179 11
535.194 22
535.209 32
535.224 7
535.239 8
535.254 11
535.269 15
535.284 59
535.299 33
535.314 13
535.329 17
535.344 28
535.358 31
535.373 40
535.388 33
535.403 23
535.418 43
535.433 61
535.448 50
535.463 73
535.478 58
535.493 68
535.508 41
535.523 36
535.538 19
535.553 22
535.568 11
535.583 8
535.598 32
535.613 29
535.628 9
535.643 1
535.658 9
535.673 23
535.688 6
535.703 12
535.718 21
535.733 12
535.748 4
535.763 5
535.778 28
535.793 28
535.808 8
535.823 21
535.838 35
535.853 24
535.868 20
535.883 15
535.898 18
535.913 22
535.928 15
535.943 4
535.958 10
535.973 17
535.988 1
536.003 20
536.018 25
536.033 14
536.048 33
536.063 44
536.078 57
536.093 22
536.108 5
536.123 36
536.138 41
536.152 8
536.167 13
536.182 20
536.197 12
536.212 16
536.227 7
536.242 25
536.257 27
536.272 13
536.287 10
536.302 8
536.317 33
536.332 25
536.347 51
536.362 73
536.377 115
536.392 219
536.407 445
536.422 975
536.437 1424
536.452 1772
536.467 1789
536.482 1720
536.497 1367
536.512 1023
536.527 715
536.542 484
536.557 288
536.572 154
536.587 130
536.602 103
536.617 103
536.632 95
536.647 72
536.662 40
536.677 81
536.692 86
536.707 45
536.722 40
536.737 37
536.752 63
536.767 77
536.782 40
536.797 36
536.812 26
536.827 35
536.842 52
536.857 65
536.872 25
536.887 45
536.902 61
536.917 17
536.932 59
536.947 53
536.962 18
536.977 26
536.992 21
537.007 31
537.022 28
537.037 48
537.052 53
537.067 32
537.082 27
537.097 28
537.112 47
537.127 63
537.142 35
537.157 45
537.172 22
537.187 18
537.202 35
537.217 35
537.232 32
537.247 36
537.262 36
537.277 36
537.292 25
537.307 13
537.322 23
537.337 14
537.352 17
537.367 50
537.382 72
537.397 120
537.412 258
537.427 319
537.442 483
537.457 651
537.472 655
537.487 542
537.502 458
537.517 346
537.532 281
537.547 182
537.562 155
537.577 87
537.592 44
537.607 22
537.622 41
537.637 33
537.652 31
537.667 55
537.682 32
537.697 65
537.712 60
537.727 30
537.742 16
537.757 19
537.772 41
537.787 8
537.802 37
537.817 35
537.832 34
537.847 21
537.862 20
537.877 49
537.892 89
537.907 68
537.922 22
537.937 34
537.952 42
537.967 22
537.982 21
537.997 26
538.012 42
538.028 26
538.043 12
538.058 20
538.073 26
538.088 25
538.103 40
538.118 72
538.133 35
538.148 33
538.163 25
538.178 18
538.193 25
538.208 13
538.223 29
538.238 39
538.253 18
538.268 43
538.283 31
538.298 25
538.313 27
538.328 74
538.343 39
538.358 36
538.373 79
538.388 43
538.403 136
538.418 261
538.433 383
538.448 476
538.463 525
538.478 465
538.493 482
538.508 398
538.523 237
538.538 175
538.553 103
538.568 86
538.583 58
538.598 36
538.613 33
538.628 44
538.643 34
538.658 28
538.673 31
538.688 15
538.703 12
538.718 24
538.733 39
538.748 17
538.763 36
538.778 54
538.793 12
538.808 22
538.823 15
538.839 35
538.854 18
538.869 20
538.884 30
538.899 66
538.914 28
538.929 10
538.944 35
538.959 47
538.974 24
538.989 26
539.004 46
539.019 32
539.034 12
539.049 38
539.064 39
539.079 54
539.094 66
539.109 34
539.124 36
539.139 44
539.154 29
539.169 22
539.184 16
539.199 30
539.214 23
539.229 9
539.244 26
539.259 21
539.274 33
539.289 32
539.304 31
539.319 31
539.334 29
539.349 21
539.365 48
539.380 53
539.395 70
539.410 88
539.425 94
539.440 127
539.455 199
539.470 256
539.485 181
539.500 139
539.515 101
539.530 50
539.545 70
539.560 58
539.575 58
539.590 33
539.605 33
539.620 40
539.635 27
539.650 33
539.665 41
539.680 21
539.695 16
539.710 72
539.725 29
539.740 37
539.755 17
539.770 23
539.785 12
539.801 21
539.816 21
539.831 39
539.846 45
539.861 39
539.876 13
539.891 12
539.906 32
539.921 23
539.936 22
539.951 43
539.966 52
539.981 19
539.996 48
540.011 22
540.026 38
540.041 43
540.056 40
540.071 41
540.086 35
540.101 8
540.116 6
540.131 40
540.146 45
540.161 22
540.177 15
540.192 20
540.207 36
540.222 39
540.237 59
540.252 35
540.267 27
540.282 55
540.297 56
540.312 35
540.327 23
540.342 16
540.357 42
540.372 86
540.387 63
540.402 89
540.417 134
540.432 107
540.447 53
540.462 47
540.477 44
540.492 17
540.508 28
540.523 42
540.538 24
540.553 38
540.568 20
540.583 13
540.598 31
540.613 28
540.628 37
540.643 14
540.658 2
540.673 25
540.688 11
540.703 17
540.718 21
540.733 33
540.748 27
540.763 16
540.778 22
540.793 24
540.809 38
540.824 22
540.839 17
540.854 11
540.869 14
540.884 53
540.899 58
540.914 51
540.929 35
540.944 17
540.959 30
540.974 20
540.989 18
541.004 20
541.019 44
541.034 53
541.049 50
541.064 46
541.080 48
541.095 45
541.110 43
541.125 42
541.140 20
541.155 39
541.170 49
541.185 13
541.200 9
541.215 37
541.230 26
541.245 24
541.260 34
541.275 18
541.290 41
541.305 21
541.320 36
541.335 32
541.351 30
541.366 34
541.381 77
541.396 29
541.411 42
541.426 29
541.441 44
541.456 39
541.471 28
541.486 35
541.501 22
541.516 9
541.531 16
541.546 15
541.561 13
541.576 16
541.592 16
541.607 0
541.622 10
541.637 15
541.652 20
541.667 28
541.682 10
541.697 12
541.712 12
541.727 42
541.742 37
541.757 33
541.772 34
541.787 40
541.802 18
541.817 12
541.833 21
541.848 13
541.863 10
541.878 13
541.893 27
541.908 22
541.923 16
541.938 16
541.953 15
541.968 18
541.983 28
541.998 42
542.013 33
542.028 26
542.044 82
542.059 47
542.074 37
542.089 66
542.104 39
542.119 29
542.134 20
542.149 24
542.164 14
542.179 2
542.194 31
542.209 45
542.224 20
542.239 6
542.254 10
542.270 20
542.285 32
542.300 20
542.315 16
542.330 30
542.345 33
542.360 31
542.375 33
542.390 41
542.405 64
542.420 69
542.435 62
542.450 38
542.466 11
542.481 12
542.496 14
542.511 7
542.526 15
542.541 12
542.556 17
542.571 26
542.586 33
542.601 27
542.616 37
542.631 19
542.646 33
542.662 31
542.677 21
542.692 8
542.707 26
542.722 36
542.737 47
542.752 13
542.767 29
542.782 43
542.797 16
542.812 7
542.827 10
542.842 18
542.858 3
542.873 33
542.888 35
542.903 21
542.918 29
542.933 20
542.948 16
542.963 33
542.978 11
542.993 22
543.008 17
543.023 19
543.039 32
543.054 37
543.069 28
543.084 20
543.099 51
543.114 48
543.129 11
543.144 11
543.159 34
543.174 48
543.189 21
543.204 20
543.220 23
543.235 15
543.250 6
543.265 19
543.280 30
543.295 46
543.310 18
543.325 20
543.340 19
543.355 18
543.370 23
543.385 22
543.401 64
543.416 37
543.431 22
543.446 21
543.461 24
543.476 17
543.491 8
543.506 43
543.521 27
543.536 28
543.551 30
543.567 5
543.582 25
543.597 26
543.612 16
543.627 15
543.642 38
543.657 19
543.672 10
543.687 18
543.702 33
543.717 15
543.733 28
543.748 3
543.763 2
543.778 17
543.793 35
543.808 26
543.823 27
543.838 38
543.853 25
543.868 12
543.884 9
543.899 12
543.914 4
543.929 6
543.944 44
543.959 21
543.974 12
543.989 1
544.004 14
544.019 37
544.034 18
544.050 21
544.065 24
544.080 9
544.095 14
544.110 23
544.125 8
544.140 16
544.155 15
544.170 32
544.185 24
544.201 16
544.216 53
544.231 30
544.246 22
544.261 8
544.276 25
544.291 28
544.306 6
544.321 42
544.336 31
544.352 14
544.367 3
544.382 21
544.397 27
544.412 38
544.427 23
544.442 31
544.457 25
544.472 13
544.487 22
544.503 23
544.518 8
544.533 9
544.548 20
544.563 38
544.578 44
544.593 9
544.608 7
544.623 14
544.639 7
544.654 4
544.669 3
544.684 8
544.699 10
544.714 3
544.729 12
544.744 34
544.759 30
544.774 37
544.790 23
544.805 4
544.820 5
544.835 2
544.850 10
544.865 8
544.880 13
544.895 6
544.910 10
544.926 32
544.941 31
544.956 24
544.971 15
544.986 9
545.001 2
545.016 43
545.031 32
545.046 19
545.062 27
545.077 22
545.092 10
545.107 6
545.122 17
545.137 21
545.152 9
545.167 15
545.182 28
545.198 8
545.213 5
545.228 25
545.243 19
545.258 15
545.273 30
545.288 22
545.303 26
545.318 35
545.334 27
545.349 40
545.364 24
545.379 8
545.394 19
545.409 21
545.424 14
545.439 2
545.454 16
545.470 27
545.485 13
545.500 17
545.515 11
545.530 2
545.545 1
545.560 22
545.575 21
545.591 1
545.606 12
545.621 15
545.636 17
545.651 21
545.666 16
545.681 15
545.696 13
545.712 10
545.727 19
545.742 14
545.757 7
545.772 11
545.787 24
545.802 28
545.817 23
545.832 8
545.848 11
545.863 23
545.878 10
545.893 0
545.908 5
545.923 33
545.938 13
545.953 14
545.969 7
545.984 10
545.999 23
546.014 43
546.029 30
546.044 38
546.059 20
546.074 29
546.090 37
546.105 17
546.120 21
546.135 29
546.150 28
546.165 21
546.180 29
546.195 15
546.211 22
546.226 13
546.241 7
546.256 8
546.271 5
546.286 44
546.301 38
546.316 28
546.332 8
546.347 14
546.362 26
546.377 47
546.392 42
546.407 23
546.422 41
546.438 40
546.453 49
546.468 74
546.483 25
546.498 49
546.513 44
546.528 43
546.543 35
546.559 24
546.574 26
546.589 60
546.604 18
546.619 17
546.634 18
546.649 3
546.664 17
546.680 34
546.695 28
546.710 29
546.725 33
546.740 6
546.755 10
546.770 10
546.786 15
546.801 10
546.816 13
546.831 16
546.846 12
546.861 22
546.876 12
546.892 28
546.907 25
546.922 25
546.937 13
546.952 7
546.967 17
546.982 23
546.997 9
547.013 4
547.028 17
547.043 14
547.058 3
547.073 3
547.088 14
547.103 18
547.119 43
547.134 38
547.149 10
547.164 23
547.179 28
547.194 6
547.209 4
547.225 7
547.240 49
547.255 45
547.270 30
547.285 43
547.300 36
547.315 21
547.331 17
547.346 20
547.361 26
547.376 14
547.391 24
547.406 10
547.421 22
547.437 34
547.452 19
547.467 31
547.482 59
547.497 51
547.512 23
547.527 32
547.543 7
547.558 5
547.573 14
547.588 12
547.603 18
547.618 9
547.633 8
547.649 14
547.664 21
547.679 21
547.694 10
547.709 5
547.724 7
547.739 4
547.755 20
547.770 10
547.785 5
547.800 20
547.815 17
547.830 16
547.846 20
547.861 21
547.876 5
547.891 20
547.906 14
547.921 0
547.936 1
547.952 10
547.967 9
547.982 13
547.997 32
548.012 30
548.027 0
548.043 6
548.058 12
548.073 8
548.088 9
548.103 7
548.118 11
548.133 13
548.149 14
548.164 15
548.179 16
548.194 4
548.209 13
548.224 12
548.240 15
548.255 28
548.270 14
548.285 13
548.300 1
548.315 18
548.330 25
548.346 21
548.361 34
548.376 41
548.391 69
548.406 54
548.421 76
548.437 96
548.452 113
548.467 276
548.482 367
548.497 438
548.512 270
548.527 235
548.543 142
548.558 62
548.573 80
548.588 54
548.603 38
548.618 29
548.634 27
548.649 28
548.664 20
548.679 19
548.694 30
548.709 21
548.725 47
548.740 52
548.755 32
548.770 40
548.785 27
548.800 12
548.816 23
548.831 24
548.846 8
548.861 3
548.876 16
548.891 24
548.907 28
548.922 19
548.937 22
548.952 22
548.967 14
548.982 40
548.998 38
549.013 39
549.028 25
549.043 17
549.058 8
549.073 10
549.089 4
549.104 5
549.119 20
549.134 26
549.149 9
549.164 10
549.180 30
549.195 44
549.210 33
549.225 13
549.240 27
549.255 43
549.271 22
549.286 1
549.301 0
549.316 5
549.331 19
549.346 26
549.362 14
549.377 29
549.392 31
549.407 18
549.422 22
549.437 68
549.453 65
549.468 142
549.483 152
549.498 158
549.513 129
549.528 82
549.544 82
549.559 57
549.574 22
549.589 25
549.604 38
549.619 13
549.635 6
549.650 5
549.665 9
549.680 13
549.695 22
549.711 24
549.726 28
549.741 13
549.756 22
549.771 30
549.786 22
549.802 10
549.817 23
549.832 39
549.847 37
549.862 28
549.877 28
549.893 22
549.908 32
549.923 15
549.938 19
549.953 37
549.969 38
549.984 27
549.999 16
550.014 5
550.029 11
550.044 20
550.060 19
550.075 21
550.090 3
550.105 39
550.120 12
550.136 9
550.151 21
550.166 17
550.181 41
550.196 42
550.211 21
550.227 39
550.242 36
550.257 32
550.272 11
550.287 23
550.303 42
550.318 41
550.333 34
550.348 27
550.363 48
550.378 62
550.394 164
550.409 250
550.424 392
550.439 644
550.454 1512
550.470 4025
550.485 8732
550.500 12196
550.515 12258
550.530 10046
550.546 7433
550.561 5126
550.576 3470
550.591 2263
550.606 1464
550.621 1095
550.637 933
550.652 868
550.667 605
550.682 543
550.697 477
550.713 320
550.728 311
550.743 274
550.758 234
550.773 176
550.789 138
550.804 112
550.819 153
550.834 142
550.849 110
550.864 93
550.880 97
550.895 100
550.910 95
550.925 53
550.940 42
550.956 85
550.971 66
550.986 56
551.001 22
551.016 46
551.032 40
551.047 62
551.062 106
551.077 147
551.092 137
551.108 247
551.123 247
551.138 262
551.153 224
551.168 183
551.184 167
551.199 134
551.214 79
551.229 65
551.244 44
551.260 40
551.275 22
551.290 48
551.305 41
551.320 44
551.336 36
551.351 63
551.366 44
551.381 64
551.396 103
551.412 179
551.427 185
551.442 306
551.457 495
551.472 1429
551.488 3383
551.503 4991
551.518 5179
551.533 3989
551.548 2987
551.564 2157
551.579 1407
551.594 926
551.609 681
551.624 552
551.640 409
551.655 439
551.670 363
551.685 339
551.700 269
551.716 189
551.731 148
551.746 130
551.761 104
551.776 116
551.792 93
551.807 68
551.822 67
551.837 120
551.852 89
551.868 113
551.883 49
551.898 53
551.913 29
551.928 54
551.944 36
551.959 37
551.974 88
551.989 64
552.004 52
552.020 82
552.035 95
552.050 52
552.065 28
552.080 38
552.096 82
552.111 108
552.126 148
552.141 119
552.157 136
552.172 117
552.187 96
552.202 73
552.217 80
552.233 44
552.248 35
552.263 37
552.278 39
552.293 78
552.309 105
552.324 91
552.339 84
552.354 141
552.369 107
552.385 68
552.400 211
552.415 344
552.430 382
552.446 435
552.461 492
552.476 568
552.491 791
552.506 983
552.522 1012
552.537 921
552.552 645
552.567 367
552.582 243
552.598 217
552.613 126
552.628 107
552.643 61
552.659 56
552.674 68
552.689 43
552.704 60
552.719 62
552.735 62
552.750 73
552.765 51
552.780 43
552.796 60
552.811 69
552.826 77
552.841 57
552.856 42
552.872 47
552.887 87
552.902 56
552.917 52
552.932 36
552.948 45
552.963 60
552.978 84
552.993 46
553.009 69
553.024 82
553.039 57
553.054 42
553.069 33
553.085 37
553.100 42
553.115 57
553.130 56
553.146 67
553.161 58
553.176 65
553.191 55
553.206 70
553.222 101
553.237 75
553.252 27
553.267 30
553.283 49
553.298 32
553.313 49
553.328 47
553.343 35
553.359 43
553.374 39
553.389 48
553.404 111
553.420 175
553.435 164
553.450 162
553.465 143
553.481 194
553.496 169
553.511 229
553.526 227
553.541 176
553.557 114
553.572 66
553.587 80
553.602 42
553.618 37
553.633 22
553.648 6
553.663 31
553.679 49
553.694 31
553.709 16
553.724 16
553.739 23
553.755 45
553.770 25
553.785 30
553.800 46
553.816 53
553.831 39
553.846 46
553.861 52
553.877 30
553.892 43
553.907 56
553.922 59
553.937 51
553.953 70
553.968 52
553.983 37
553.998 40
554.014 23
554.029 28
554.044 41
554.059 34
554.075 56
554.090 60
554.105 77
554.120 94
554.136 60
554.151 55
554.166 96
554.181 71
554.196 105
554.212 89
554.227 54
554.242 52
554.257 26
554.273 40
554.288 27
554.303 48
554.318 80
554.334 44
554.349 41
554.364 68
554.379 70
554.395 97
554.410 122
554.425 136
554.440 140
554.456 138
554.471 113
554.486 99
554.501 74
554.516 72
554.532 92
554.547 98
554.562 57
554.577 32
554.593 37
554.608 22
554.623 29
554.638 31
554.654 63
554.669 68
554.684 28
554.699 35
554.715 36
554.730 45
554.745 31
554.760 38
554.776 30
554.791 10
554.806 27
554.821 31
554.837 36
554.852 32
554.867 47
554.882 40
554.898 47
554.913 36
554.928 33
554.943 16
554.959 41
554.974 28
554.989 21
555.004 32
555.020 20
555.035 24
555.050 49
555.065 75
555.081 58
555.096 33
555.111 66
555.126 60
555.142 38
555.157 27
555.172 43
555.187 30
555.203 62
555.218 74
555.233 28
555.248 20
555.264 34
555.279 47
555.294 37
555.309 31
555.325 44
555.340 33
555.355 24
555.370 38
555.386 49
555.401 55
555.416 33
555.431 51
555.447 55
555.462 109
555.477 143
555.492 67
555.508 65
555.523 99
555.538 90
555.553 66
555.569 28
555.584 27
555.599 30
555.614 57
555.630 54
555.645 47
555.660 26
555.675 53
555.691 43
555.706 24
555.721 41
555.737 45
555.752 32
555.767 26
555.782 33
555.798 51
555.813 51
555.828 39
555.843 20
555.859 44
555.874 45
555.889 32
555.904 20
555.920 28
555.935 36
555.950 70
555.965 49
555.981 24
555.996 60
556.011 55
556.026 40
556.042 38
556.057 42
556.072 69
556.088 55
556.103 67
556.118 34
556.133 41
556.149 53
556.164 55
556.179 61
556.194 58
556.210 47
556.225 23
556.240 52
556.255 61
556.271 48
556.286 64
556.301 37
556.316 52
556.332 76
556.347 74
556.362 51
556.378 44
556.393 31
556.408 27
556.423 34
556.439 51
556.454 42
556.469 30
556.484 28
556.500 41
556.515 33
556.530 22
556.546 20
556.561 20
556.576 28
556.591 22
556.607 29
556.622 42
556.637 39
556.652 48
556.668 38
556.683 39
556.698 20
556.713 39
556.729 45
556.744 27
556.759 31
556.775 35
556.790 14
556.805 23
556.820 14
556.836 31
556.851 51
556.866 53
556.881 48
556.897 34
556.912 41
556.927 30
556.943 7
556.958 21
556.973 44
556.988 32
557.004 36
557.019 25
557.034 24
557.050 36
557.065 30
557.080 14
557.095 29
557.111 23
557.126 43
557.141 71
557.156 45
557.172 53
557.187 51
557.202 45
557.218 56
557.233 36
557.248 25
557.263 5
557.279 27
557.294 34
557.309 40
557.325 25
557.340 54
557.355 57
557.370 20
557.386 23
557.401 29
557.416 41
557.432 71
557.447 44
557.462 31
557.477 27
557.493 31
557.508 60
557.523 31
557.538 50
557.554 31
557.569 11
557.584 0
557.600 30
557.615 32
557.630 37
557.645 23
557.661 23
557.676 13
557.691 6
557.707 17
557.722 14
557.737 24
557.752 10
557.768 22
557.783 22
557.798 34
557.814 52
557.829 52
557.844 39
557.859 19
557.875 47
557.890 30
557.905 42
557.921 15
557.936 25
557.951 29
557.967 28
557.982 16
557.997 44
558.012 29
558.028 6
558.043 44
558.058 42
558.074 18
558.089 27
558.104 35
558.119 23
558.135 29
558.150 25
558.165 52
558.181 72
558.196 70
558.211 40
558.226 15
558.242 41
558.257 35
558.272 52
558.288 46
558.303 25
558.318 41
558.334 30
558.349 42
558.364 46
558.379 27
558.395 30
558.410 18
558.425 53
558.441 77
558.456 18
558.471 44
558.486 22
558.502 12
558.517 8
558.532 12
558.548 17
558.563 41
558.578 46
558.594 38
558.609 27
558.624 28
558.639 29
558.655 27
558.670 38
558.685 45
558.701 31
558.716 8
558.731 12
558.747 22
558.762 26
558.777 33
558.792 43
558.808 32
558.823 23
558.838 24
558.854 26
558.869 21
558.884 17
558.900 12
558.915 16
558.930 46
558.945 50
558.961 34
558.976 18
558.991 40
559.007 45
559.022 37
559.037 13
559.053 10
559.068 10
559.083 11
559.098 2
559.114 16
559.129 62
559.144 45
559.160 34
559.175 11
559.190 5
559.206 31
559.221 28
559.236 33
559.252 30
559.267 27
559.282 9
559.297 20
559.313 19
559.328 24
559.343 25
559.359 28
559.374 41
559.389 32
559.405 24
559.420 31
559.435 17
559.451 48
559.466 25
559.481 7
559.496 10
559.512 42
559.527 7
559.542 25
559.558 14
559.573 18
559.588 26
559.604 27
559.619 25
559.634 46
559.650 7
559.665 21
559.680 4
559.696 9
559.711 37
559.726 28
559.741 12
559.757 7
559.772 18
559.787 39
559.803 12
559.818 24
559.833 34
559.849 24
559.864 14
559.879 35
559.895 26
559.910 23
559.925 59
559.941 54
559.956 71
559.971 50
559.987 35
560.002 26
560.017 27
560.032 15
560.048 31
560.063 30
560.078 18
560.094 36
560.109 38
560.124 37
560.140 35
560.155 14
560.170 17
560.186 13
560.201 12
560.216 4
560.232 12
560.247 27
560.262 45
560.278 26
560.293 39
560.308 24
560.324 73
560.339 61
560.354 41
560.370 6
560.385 19
560.400 30
560.415 34
560.431 36
560.446 27
560.461 40
560.477 39
560.492 17
560.507 7
560.523 21
560.538 17
560.553 50
560.569 26
560.584 18
560.599 46
560.615 55
560.630 22
560.645 33
560.661 26
560.676 31
560.691 17
560.707 11
560.722 6
560.737 9
560.753 13
560.768 27
560.783 31
560.799 29
560.814 35
560.829 28
560.845 41
560.860 10
560.875 30
560.891 43
560.906 18
560.921 60
560.937 49
560.952 7
560.967 9
560.983 19
560.998 12
561.013 27
561.029 15
561.044 22
561.059 20
561.075 32
561.090 17
561.105 6
561.121 6
561.136 17
561.151 29
561.167 14
561.182 12
561.197 23
561.213 19
561.228 20
561.243 15
561.259 24
561.274 12
561.289 26
561.305 21
561.320 11
561.335 27
561.351 36
561.366 7
561.381 15
561.397 25
561.412 8
561.427 29
561.443 30
561.458 23
561.473 24
561.489 49
561.504 35
561.519 20
561.535 7
561.550 22
561.565 25
561.581 22
561.596 25
561.611 13
561.627 26
561.642 21
561.657 17
561.673 27
561.688 12
561.703 11
561.719 17
561.734 3
561.749 21
561.765 10
561.780 31
561.795 27
561.811 33
561.826 30
561.841 27
561.857 27
561.872 9
561.887 19
561.903 27
561.918 32
561.933 31
561.949 28
561.964 24
561.979 23
561.995 11
562.010 46
562.026 26
562.041 36
562.056 40
562.072 14
562.087 3
562.102 2
562.118 36
562.133 25
562.148 29
562.164 27
562.179 10
562.194 13
562.210 2
562.225 10
562.240 28
562.256 30
562.271 13
562.286 17
562.302 22
562.317 19
562.332 33
562.348 21
562.363 17
562.379 14
562.394 8
562.409 49
562.425 81
562.440 59
562.455 89
562.471 121
562.486 132
562.501 85
562.517 74
562.532 53
562.547 45
562.563 28
562.578 26
562.593 20
562.609 33
562.624 27
562.639 15
562.655 15
562.670 13
562.686 43
562.701 33
562.716 16
562.732 24
562.747 35
562.762 44
562.778 22
562.793 8
562.808 9
562.824 13
562.839 20
562.854 23
562.870 36
562.885 22
562.901 12
562.916 2
562.931 10
562.947 11
562.962 19
562.977 22
562.993 14
563.008 18
563.023 12
563.039 27
563.054 32
563.069 29
563.085 43
563.100 28
563.116 21
563.131 24
563.146 39
563.162 41
563.177 46
563.192 24
563.208 14
563.223 47
563.238 31
563.254 29
563.269 36
563.285 29
563.300 27
563.315 12
563.331 17
563.346 34
563.361 18
563.377 22
563.392 28
563.407 13
563.423 50
563.438 34
563.454 48
563.469 57
563.484 27
563.500 88
563.515 73
563.530 34
563.546 25
563.561 25
563.576 42
563.592 26
563.607 7
563.623 3
563.638 20
563.653 35
563.669 10
563.684 5
563.699 2
563.715 11
563.730 25
563.745 53
563.761 78
563.776 52
563.792 23
563.807 39
563.822 33
563.838 25
563.853 20
563.868 11
563.884 7
563.899 0
563.915 9
563.930 9
563.945 0
563.961 17
563.976 45
563.991 19
564.007 18
564.022 41
564.038 24
564.053 27
564.068 25
564.084 51
564.099 38
564.114 35
564.130 20
564.145 31
564.160 53
564.176 52
564.191 47
564.207 43
564.222 32
564.237 22
564.253 32
564.268 21
564.283 13
564.299 19
564.314 12
564.330 13
564.345 23
564.360 83
564.376 106
564.391 116
564.406 158
564.422 182
564.437 239
564.453 475
564.468 833
564.483 1209
564.499 1088
564.514 904
564.530 697
564.545 444
564.560 303
564.576 189
564.591 152
564.606 93
564.622 75
564.637 52
564.653 42
564.668 28
564.683 77
564.699 85
564.714 32
564.729 28
564.745 59
564.760 49
564.776 43
564.791 58
564.806 29
564.822 31
564.837 33
564.853 25
564.868 12
564.883 26
564.899 8
564.914 22
564.929 30
564.945 15
564.960 20
564.976 37
564.991 27
565.006 12
565.022 33
565.037 55
565.053 46
565.068 33
565.083 16
565.099 39
565.114 22
565.129 34
565.145 42
565.160 20
565.176 19
565.191 34
565.206 61
565.222 47
565.237 36
565.253 24
565.268 30
565.283 52
565.299 25
565.314 43
565.330 38
565.345 87
565.360 46
565.376 59
565.391 47
565.406 60
565.422 56
565.437 122
565.453 200
565.468 309
565.483 418
565.499 498
565.514 451
565.530 352
565.545 312
565.560 221
565.576 105
565.591 41
565.607 41
565.622 40
565.637 53
565.653 58
565.668 61
565.684 19
565.699 57
565.714 42
565.730 53
565.745 32
565.761 46
565.776 19
565.791 2
565.807 21
565.822 12
565.837 7
565.853 38
565.868 35
565.884 22
565.899 22
565.914 38
565.930 15
565.945 56
565.961 37
565.976 15
565.991 17
566.007 14
566.022 24
566.038 33
566.053 19
566.068 6
566.084 21
566.099 24
566.115 57
566.130 30
566.145 29
566.161 23
566.176 26
566.192 40
566.207 24
566.222 26
566.238 6
566.253 19
566.269 25
566.284 29
566.299 7
566.315 12
566.330 21
566.346 19
566.361 66
566.377 70
566.392 101
566.407 192
566.423 170
566.438 145
566.454 228
566.469 283
566.484 474
566.500 526
566.515 370
566.531 287
566.546 302
566.561 133
566.577 88
566.592 79
566.608 61
566.623 64
566.638 41
566.654 14
566.669 36
566.685 63
566.700 35
566.715 29
566.731 10
566.746 45
566.762 23
566.777 37
566.793 6
566.808 40
566.823 44
566.839 35
566.854 51
566.870 51
566.885 11
566.900 16
566.916 39
566.931 39
566.947 3
566.962 9
566.977 33
566.993 39
567.008 28
567.024 13
567.039 31
567.055 19
567.070 41
567.085 49
567.101 41
567.116 42
567.132 18
567.147 14
567.162 25
567.178 22
567.193 16
567.209 46
567.224 53
567.239 21
567.255 57
567.270 66
567.286 34
567.301 13
567.317 29
567.332 42
567.347 34
567.363 37
567.378 47
567.394 29
567.409 65
567.424 107
567.440 76
567.455 47
567.471 113
567.486 276
567.502 219
567.517 221
567.532 148
567.548 81
567.563 33
567.579 29
567.594 44
567.610 30
567.625 44
567.640 50
567.656 32
567.671 9
567.687 38
567.702 38
567.717 38
567.733 13
567.748 24
567.764 6
567.779 22
567.795 34
567.810 50
567.825 17
567.841 18
567.856 19
567.872 22
567.887 17
567.903 29
567.918 12
567.933 23
567.949 35
567.964 11
567.980 7
567.995 27
568.011 29
568.026 41
568.041 17
568.057 18
568.072 10
568.088 20
568.103 20
568.119 29
568.134 52
568.149 32
568.165 28
568.180 23
568.196 36
568.211 16
568.227 10
568.242 5
568.257 24
568.273 12
568.288 33
568.304 62
568.319 31
568.335 10
568.350 36
568.365 42
568.381 43
568.396 25
568.412 65
568.427 93
568.443 69
568.458 52
568.473 64
568.489 92
568.504 86
568.520 71
568.535 91
568.551 96
568.566 59
568.581 32
568.597 15
568.612 43
568.628 40
568.643 56
568.659 38
568.674 24
568.690 28
568.705 9
568.720 27
568.736 18
568.751 11
568.767 37
568.782 37
568.798 20
568.813 5
568.828 18
568.844 27
568.859 47
568.875 33
568.890 15
568.906 25
568.921 23
568.937 18
568.952 10
568.967 18
568.983 47
568.998 56
569.014 27
569.029 27
569.045 24
569.060 50
569.075 23
569.091 13
569.106 10
569.122 19
569.137 26
569.153 34
569.168 32
569.184 51
569.199 34
569.214 14
569.230 17
569.245 20
569.261 6
569.276 18
569.292 25
569.307 24
569.323 42
569.338 37
569.353 17
569.369 17
569.384 60
569.400 56
569.415 36
569.431 20
569.446 61
569.462 43
569.477 22
569.492 57
569.508 53
569.523 29
569.539 34
569.554 30
569.570 17
569.585 11
569.601 14
569.616 27
569.631 20
569.647 26
569.662 51
569.678 24
569.693 19
569.709 39
569.724 47
569.740 48
569.755 32
569.771 21
569.786 22
569.801 27
569.817 15
569.832 22
569.848 34
569.863 10
569.879 14
569.894 31
569.910 33
569.925 19
569.940 20
569.956 23
569.971 22
569.987 36
570.002 29
570.018 6
570.033 6
570.049 8
570.064 1
570.080 6
570.095 17
570.110 10
570.126 2
570.141 10
570.157 20
570.172 23
570.188 42
570.203 18
570.219 8
570.234 32
570.250 46
570.265 31
570.280 38
570.296 36
570.311 47
570.327 28
570.342 20
570.358 25
570.373 24
570.389 27
570.404 37
570.420 13
570.435 58
570.451 79
570.466 20
570.481 50
570.497 38
570.512 54
570.528 50
570.543 32
570.559 17
570.574 28
570.590 13
570.605 62
570.621 46
570.636 17
570.652 25
570.667 41
570.682 7
570.698 1
570.713 5
570.729 11
570.744 17
570.760 29
570.775 28
570.791 23
570.806 9
570.822 27
570.837 29
570.853 14
570.868 25
570.883 34
570.899 24
570.914 11
570.930 8
570.945 2
570.961 3
570.976 17
570.992 21
571.007 23
571.023 6
571.038 27
571.054 34
571.069 2
571.085 7
571.100 11
571.115 2
571.131 2
571.146 30
571.162 21
571.177 20
571.193 23
571.208 22
571.224 9
571.239 8
571.255 26
571.270 25
571.286 23
571.301 22
571.317 16
571.332 21
571.348 17
571.363 19
571.378 17
571.394 44
571.409 18
571.425 15
571.440 48
571.456 63
571.471 24
571.487 25
571.502 41
571.518 40
571.533 28
571.549 12
571.564 12
571.580 15
571.595 11
571.611 12
571.626 32
571.642 18
571.657 18
571.673 17
571.688 24
571.703 19
571.719 7
571.734 22
571.750 38
571.765 17
571.781 22
571.796 53
571.812 29
571.827 21
571.843 6
571.858 35
571.874 18
571.889 23
571.905 22
571.920 26
571.936 25
571.951 27
571.967 27
571.982 24
571.998 30
572.013 24
572.029 19
572.044 24
572.059 16
572.075 7
572.090 44
572.106 35
572.121 22
572.137 34
572.152 32
572.168 22
572.183 21
572.199 26
572.214 32
572.230 32
572.245 11
572.261 36
572.276 49
572.292 42
572.307 19
572.323 13
572.338 32
572.354 13
572.369 7
572.385 35
572.400 27
572.416 34
572.431 68
572.447 24
572.462 31
572.478 28
572.493 21
572.509 5
572.524 2
572.539 5
572.555 11
572.570 27
572.586 30
572.601 6
572.617 0
572.632 7
572.648 6
572.663 5
572.679 21
572.694 33
572.710 32
572.725 18
572.741 30
572.756 16
572.772 41
572.787 17
572.803 7
572.818 4
572.834 13
572.849 22
572.865 17
572.880 24
572.896 18
572.911 9
572.927 17
572.942 19
572.958 32
572.973 21
572.989 22
573.004 12
573.020 13
573.035 6
573.051 5
573.066 11
573.082 34
573.097 22
573.113 25
573.128 14
573.144 22
573.159 24
573.175 18
573.190 24
573.206 9
573.221 31
573.237 6
573.252 2
573.268 0
573.283 3
573.299 0
573.314 7
573.330 23
573.345 47
573.361 26
573.376 25
573.392 39
573.407 17
573.423 44
573.438 31
573.454 24
573.469 20
573.485 2
573.500 16
573.516 13
573.531 21
573.547 20
573.562 16
573.578 1
573.593 11
573.609 10
573.624 7
573.640 6
573.655 22
573.671 21
573.686 12
573.702 0
573.717 8
573.733 4
573.748 6
573.764 14
573.779 31
573.795 24
573.810 21
573.826 14
573.841 17
573.857 18
573.872 29
573.888 37
573.903 21
573.919 21
573.934 15
573.950 13
573.965 10
573.981 20
573.996 27
574.012 12
574.027 12
574.043 24
574.058 9
574.074 2
574.089 8
574.105 14
574.120 25
574.136 12
574.151 14
574.167 17
574.182 34
574.198 14
574.213 41
574.229 21
574.244 6
574.260 32
574.275 28
574.291 26
574.306 19
574.322 10
574.338 32
574.353 4
574.369 6
574.384 10
574.400 20
574.415 9
574.431 12
574.446 21
574.462 15
574.477 1
574.493 33
574.508 18
574.524 51
574.539 19
574.555 17
574.570 40
574.586 26
574.601 16
574.617 14
574.632 16
574.648 25
574.663 21
574.679 13
574.694 15
574.710 29
574.725 13
574.741 13
574.756 8
574.772 27
574.787 8
574.803 10
574.818 2
574.834 19
574.850 7
574.865 3
574.881 36
574.896 15
574.912 9
574.927 25
574.943 9
574.958 23
574.974 19
574.989 25
575.005 10
575.020 14
575.036 15
575.051 11
575.067 18
575.082 6
575.098 13
575.113 34
575.129 19
575.144 17
575.160 15
575.175 33
575.191 23
575.207 21
575.222 15
575.238 23
575.253 9
575.269 18
575.284 28
575.300 27
575.315 11
575.331 18
575.346 4
575.362 17
575.377 10
575.393 21
575.408 1
575.424 37
575.439 33
575.455 11
575.470 32
575.486 34
575.502 33
575.517 3
575.533 8
575.548 6
575.564 5
575.579 22
575.595 13
575.610 17
575.626 30
575.641 14
575.657 6
575.672 7
575.688 3
575.703 4
575.719 13
575.734 33
575.750 24
575.766 3
575.781 20
575.797 23
575.812 10
575.828 4
575.843 19
575.859 21
575.874 12
575.890 3
575.905 0
575.921 0
575.936 17
575.952 15
575.967 3
575.983 5
575.999 4
576.014 7
576.030 10
576.045 18
576.061 6
576.076 9
576.092 20
576.107 11
576.123 10
576.138 25
576.154 47
576.169 41
576.185 22
576.200 1
576.216 19
576.232 41
576.247 34
576.263 7
576.278 0
576.294 24
576.309 34
576.325 23
576.340 28
576.356 9
576.371 23
576.387 11
576.402 12
576.418 27
576.434 33
576.449 69
576.465 45
576.480 37
576.496 30
576.511 48
576.527 57
576.542 53
576.558 35
576.573 41
576.589 29
576.605 27
576.620 18
576.636 8
576.651 4
576.667 4
576.682 10
576.698 21
576.713 29
576.729 4
576.744 14
576.760 35
576.776 19
576.791 22
576.807 18
576.822 22
576.838 19
576.853 11
576.869 8
576.884 10
576.900 6
576.915 18
576.931 33
576.947 26
576.962 24
576.978 11
576.993 14
577.009 5
577.024 21
577.040 17
577.055 6
577.071 12
577.086 2
577.102 4
577.118 11
577.133 1
577.149 3
577.164 12
577.180 21
577.195 7
577.211 15
577.226 5
577.242 12
577.258 31
577.273 25
577.289 4
577.304 11
577.320 2
577.335 5
577.351 9
577.366 7
577.382 11
577.397 7
577.413 31
577.429 10
577.444 11
577.460 8
577.475 8
577.491 26
577.506 33
577.522 32
577.537 28
577.553 12
577.569 23
577.584 26
577.600 19
577.615 41
577.631 20
577.646 4
577.662 5
577.677 4
577.693 11
577.709 8
577.724 0
577.740 0
577.755 12
577.771 16
577.786 19
577.802 1
577.818 5
577.833 12
577.849 28
577.864 17
577.880 15
577.895 15
577.911 4
577.926 15
577.942 13
577.958 12
577.973 13
577.989 15
578.004 20
578.020 25
578.035 25
578.051 4
578.066 0
578.082 3
578.098 1
578.113 7
578.129 10
578.144 12
578.160 17
578.175 18
578.191 11
578.207 7
578.222 17
578.238 27
578.253 4
578.269 12
578.284 18
578.300 18
578.316 1
578.331 31
578.347 38
578.362 23
578.378 26
578.393 20
578.409 46
578.424 55
578.440 165
578.456 233
578.471 322
578.487 260
578.502 209
578.518 221
578.533 356
578.549 340
578.565 255
578.580 131
578.596 112
578.611 106
578.627 80
578.642 46
578.658 31
578.674 39
578.689 42
578.705 12
578.720 14
578.736 24
578.751 8
578.767 22
578.783 40
578.798 40
578.814 33
578.829 28
578.845 32
578.860 24
578.876 21
578.892 6
578.907 8
578.923 33
578.938 35
578.954 35
578.969 30
578.985 18
579.001 57
579.016 35
579.032 21
579.047 20
579.063 22
579.079 23
579.094 2
579.110 8
579.125 15
579.141 9
579.156 16
579.172 15
579.188 26
579.203 5
579.219 11
579.234 22
579.250 40
579.265 47
579.281 29
579.297 30
579.312 15
579.328 15
579.343 16
579.359 29
579.374 18
579.390 23
579.406 32
579.421 31
579.437 53
579.452 70
579.468 99
579.484 62
579.499 71
579.515 89
579.530 118
579.546 155
579.561 143
579.577 77
579.593 85
579.608 48
579.624 48
579.639 55
579.655 34
579.671 21
579.686 12
579.702 24
579.717 25
579.733 24
579.748 13
579.764 27
579.780 25
579.795 13
579.811 32
579.826 18
579.842 12
579.858 19
579.873 12
579.889 10
579.904 24
579.920 15
579.936 23
579.951 21
579.967 27
579.982 33
579.998 12
580.013 10
580.029 18
580.045 16
580.060 20
580.076 23
580.091 16
580.107 18
580.123 23
580.138 19
580.154 19
580.169 12
580.185 27
580.201 21
580.216 15
580.232 22
580.247 12
580.263 32
580.278 52
580.294 17
580.310 1
580.325 10
580.341 8
580.356 7
580.372 10
580.388 34
580.403 22
580.419 39
580.434 78
580.450 145
580.466 230
580.481 198
580.497 202
580.512 260
580.528 137
580.544 100
580.559 99
580.575 49
580.590 44
580.606 36
580.622 56
580.637 50
580.653 23
580.668 47
580.684 54
580.700 34
580.715 37
580.731 38
580.746 23
580.762 22
580.778 8
580.793 21
580.809 19
580.824 18
580.840 19
580.856 20
580.871 12
580.887 18
580.902 26
580.918 11
580.934 6
580.949 1
580.965 0
580.980 1
580.996 10
581.012 12
581.027 11
581.043 14
581.058 18
581.074 18
581.090 16
581.105 14
581.121 21
581.136 15
581.152 19
581.168 14
581.183 3
581.199 23
581.214 10
581.230 3
581.246 17
581.261 19
581.277 25
581.292 28
581.308 6
581.324 15
581.339 17
581.355 32
581.370 26
581.386 8
581.402 25
581.417 46
581.433 84
581.449 97
581.464 99
581.480 99
581.495 70
581.511 121
581.527 58
581.542 17
581.558 20
581.573 33
581.589 14
581.605 14
581.620 32
581.636 23
581.651 14
581.667 22
581.683 10
581.698 16
581.714 27
581.729 20
581.745 20
581.761 4
581.776 2
581.792 2
581.808 15
581.823 13
581.839 29
581.854 24
581.870 18
581.886 24
581.901 12
581.917 30
581.932 18
581.948 31
581.964 15
581.979 19
581.995 24
582.011 14
582.026 13
582.042 13
582.057 13
582.073 25
582.089 5
582.104 1
582.120 2
582.135 17
582.151 11
582.167 15
582.182 26
582.198 51
582.214 20
582.229 37
582.245 5
582.260 24
582.276 24
582.292 30
582.307 23
582.323 23
582.339 46
582.354 26
582.370 25
582.385 34
582.401 40
582.417 49
582.432 28
582.448 33
582.463 105
582.479 109
582.495 105
582.510 81
582.526 58
582.542 62
582.557 24
582.573 17
582.588 26
582.604 46
582.620 22
582.635 21
582.651 33
582.667 32
582.682 13
582.698 7
582.713 5
582.729 8
582.745 6
582.760 8
582.776 15
582.792 10
582.807 17
582.823 9
582.838 11
582.854 30
582.870 22
582.885 6
582.901 0
582.917 10
582.932 25
582.948 20
582.963 17
582.979 16
582.995 12
583.010 31
583.026 18
583.042 27
583.057 50
583.073 43
583.089 39
583.104 22
583.120 26
583.135 27
583.151 23
583.167 26
583.182 15
583.198 32
583.214 37
583.229 49
583.245 30
583.260 23
583.276 15
583.292 32
583.307 21
583.323 14
583.339 10
583.354 21
583.370 13
583.386 25
583.401 21
583.417 43
583.432 49
583.448 46
583.464 32
583.479 67
583.495 47
583.511 71
583.526 41
583.542 16
583.558 60
583.573 17
583.589 19
583.604 34
583.620 24
583.636 20
583.651 6
583.667 15
583.683 7
583.698 5
583.714 13
583.730 17
583.745 2
583.761 4
583.776 6
583.792 26
583.808 22
583.823 23
583.839 19
583.855 6
583.870 13
583.886 20
583.902 5
583.917 17
583.933 10
583.949 28
583.964 14
583.980 16
583.995 7
584.011 3
584.027 15
584.042 16
584.058 15
584.074 9
584.089 8
584.105 18
584.121 10
584.136 32
584.152 33
584.168 6
584.183 28
584.199 22
584.214 21
584.230 14
584.246 39
584.261 16
584.277 19
584.293 32
584.308 36
584.324 33
584.340 53
584.355 47
584.371 19
584.387 22
584.402 7
584.418 19
584.433 47
584.449 27
584.465 48
584.480 20
584.496 52
584.512 45
584.527 22
584.543 27
584.559 15
584.574 24
584.590 14
584.606 11
584.621 1
584.637 0
584.653 12
584.668 10
584.684 7
584.700 25
584.715 14
584.731 6
584.747 11
584.762 5
584.778 6
584.793 8
584.809 7
584.825 7
584.840 11
584.856 11
584.872 7
584.887 26
584.903 11
584.919 30
584.934 20
584.950 23
584.966 1
584.981 3
584.997 18
585.013 13
585.028 7
585.044 31
585.060 25
585.075 27
585.091 15
585.107 15
585.122 28
585.138 24
585.154 19
585.169 17
585.185 18
585.201 29
585.216 19
585.232 22
585.247 11
585.263 7
585.279 0
585.294 10
585.310 23
585.326 6
585.341 17
585.357 18
585.373 3
585.388 2
585.404 5
585.420 4
585.435 19
585.451 27
585.467 11
585.482 14
585.498 22
585.514 32
585.529 35
585.545 43
585.561 18
585.576 31
585.592 21
585.608 11
585.623 3
585.639 23
585.655 16
585.670 0
585.686 11
585.702 14
585.717 20
585.733 26
585.749 17
585.764 10
585.780 11
585.796 7
585.811 20
585.827 29
585.843 32
585.858 30
585.874 20
585.890 11
585.905 16
585.921 9
585.937 1
585.952 6
585.968 8
585.984 7
585.999 4
586.015 10
586.031 37
586.046 27
586.062 16
586.078 12
586.093 6
586.109 19
586.125 18
586.140 18
586.156 28
586.172 19
586.187 14
586.203 28
586.219 19
586.234 37
586.250 32
586.266 26
586.281 21
586.297 12
586.313 6
586.328 5
586.344 4
586.360 11
586.375 25
586.391 17
586.407 40
586.423 34
586.438 28
586.454 27
586.470 15
586.485 19
586.501 16
586.517 26
586.532 41
586.548 20
586.564 9
586.579 5
586.595 30
586.611 7
586.626 11
586.642 8
586.658 0
586.673 0
586.689 18
586.705 18
586.720 26
586.736 26
586.752 24
586.767 15
586.783 12
586.799 16
586.814 13
586.830 7
586.846 5
586.861 12
586.877 6
586.893 0
586.909 23
586.924 16
586.940 22
586.956 12
586.971 19
586.987 9
587.003 12
587.018 23
587.034 6
587.050 16
587.065 11
587.081 9
587.097 15
587.112 16
587.128 6
587.144 0
587.159 19
587.175 30
587.191 22
587.207 29
587.222 28
587.238 15
587.254 6
587.269 15
587.285 21
587.301 38
587.316 11
587.332 10
587.348 4
587.363 0
587.379 24
587.395 16
587.410 19
587.426 0
587.442 16
587.458 23
587.473 23
587.489 13
587.505 19
587.520 10
587.536 2
587.552 15
587.567 19
587.583 15
587.599 3
587.614 19
587.630 8
587.646 12
587.661 29
587.677 32
587.693 23
587.709 28
587.724 6
587.740 1
587.756 9
587.771 5
587.787 11
587.803 1
587.818 0
587.834 5
587.850 12
587.865 10
587.881 18
587.897 33
587.913 13
587.928 6
587.944 15
587.960 29
587.975 9
587.991 1
588.007 4
588.022 34
588.038 9
588.054 1
588.070 6
588.085 13
588.101 3
588.117 18
588.132 14
588.148 15
588.164 10
588.179 1
588.195 16
588.211 22
588.227 5
588.242 10
588.258 40
588.274 43
588.289 40
588.305 21
588.321 17
588.336 2
588.352 20
588.368 56
588.384 19
588.399 15
588.415 35
588.431 54
588.446 39
588.462 10
588.478 2
588.493 11
588.509 36
588.525 40
588.541 25
588.556 11
588.572 5
588.588 57
588.603 40
588.619 30
588.635 14
588.650 12
588.666 5
588.682 10
588.698 22
588.713 6
588.729 6
588.745 11
588.760 10
588.776 16
588.792 2
588.808 0
588.823 13
588.839 10
588.855 7
588.870 11
588.886 21
588.902 12
588.917 2
588.933 5
588.949 5
588.965 3
588.980 4
588.996 13
589.012 7
589.027 11
589.043 8
589.059 14
589.075 8
589.090 33
589.106 43
589.122 38
589.137 18
589.153 32
589.169 15
589.185 23
589.200 12
589.216 24
589.232 30
589.247 12
589.263 4
589.279 3
589.295 30
589.310 33
589.326 10
589.342 5
589.357 11
589.373 5
589.389 16
589.405 10
589.420 11
589.436 6
589.452 5
589.467 1
589.483 3
589.499 12
589.515 2
589.530 9
589.546 1
589.562 1
589.577 4
589.593 18
589.609 14
589.625 6
589.640 12
589.656 8
589.672 8
589.687 9
589.703 12
589.719 4
589.735 11
589.750 9
589.766 23
589.782 19
589.797 9
589.813 4
589.829 16
589.845 9
589.860 7
589.876 7
589.892 15
589.907 8
589.923 9
589.939 41
589.955 17
589.970 25
589.986 35
590.002 23
590.018 14
590.033 5
590.049 0
590.065 6
590.080 22
590.096 11
590.112 11
590.128 10
590.143 5
590.159 12
590.175 21
590.191 15
590.206 26
590.222 6
590.238 0
590.253 16
590.269 3
590.285 3
590.301 19
590.316 14
590.332 15
590.348 5
590.364 16
590.379 20
590.395 11
590.411 19
590.426 15
590.442 32
590.458 21
590.474 16
590.489 2
590.505 3
590.521 7
590.537 6
590.552 18
590.568 8
590.584 11
590.599 6
590.615 1
590.631 11
590.647 10
590.662 11
590.678 4
590.694 2
590.710 4
590.725 15
590.741 0
590.757 1
590.772 10
590.788 12
590.804 16
590.820 4
590.835 10
590.851 27
590.867 23
590.883 3
590.898 4
590.914 7
590.930 11
590.946 14
590.961 9
590.977 5
590.993 14
591.009 5
591.024 3
591.040 0
591.056 10
591.071 6
591.087 3
591.103 0
591.119 5
591.134 10
591.150 21
591.166 10
591.182 5
591.197 0
591.213 5
591.229 13
591.245 1
591.260 0
591.276 6
591.292 1
591.308 4
591.323 26
591.339 17
591.355 12
591.370 3
591.386 1
591.402 40
591.418 19
591.433 15
591.449 9
591.465 14
591.481 8
591.496 7
591.512 11
591.528 7
591.544 13
591.559 9
591.575 15
591.591 13
591.607 9
591.622 9
591.638 2
591.654 3
591.670 17
591.685 6
591.701 29
591.717 4
591.733 14
591.748 14
591.764 11
591.780 46
591.796 14
591.811 0
591.827 7
591.843 5
591.859 4
591.874 0
591.890 14
591.906 29
591.922 15
591.937 9
591.953 10
591.969 13
591.985 6
592.000 3
592.016 16
592.032 26
592.048 23
592.063 13
592.079 13
592.095 8
592.111 2
592.126 9
592.142 7
592.158 10
592.174 24
592.189 20
592.205 23
592.221 26
592.237 25
592.252 13
592.268 7
592.284 2
592.300 1
592.315 2
592.331 18
592.347 10
592.363 9
592.378 19
592.394 23
592.410 41
592.426 71
592.441 76
592.457 81
592.473 91
592.489 65
592.504 71
592.520 54
592.536 20
592.552 25
592.567 41
592.583 22
592.599 14
592.615 17
592.630 15
592.646 18
592.662 6
592.678 15
592.693 3
592.709 23
592.725 14
592.741 6
592.757 1
592.772 3
592.788 5
592.804 10
592.820 30
592.835 43
592.851 17
592.867 3
592.883 0
592.898 0
592.914 0
592.930 6
592.946 15
592.961 15
592.977 33
592.993 19
593.009 24
593.024 11
593.040 18
593.056 3
593.072 2
593.088 5
593.103 9
593.119 5
593.135 11
593.151 10
593.166 7
593.182 1
593.198 6
593.214 8
593.229 5
593.245 12
593.261 5
593.277 23
593.292 30
593.308 17
593.324 23
593.340 13
593.356 9
593.371 2
593.387 15
593.403 21
593.419 43
593.434 30
593.450 34
593.466 43
593.482 24
593.497 47
593.513 19
593.529 39
593.545 19
593.561 29
593.576 36
593.592 23
593.608 22
593.624 14
593.639 12
593.655 11
593.671 12
593.687 5
593.702 2
593.718 17
593.734 15
593.750 29
593.766 37
593.781 30
593.797 26
593.813 28
593.829 15
593.844 0
593.860 4
593.876 1
593.892 2
593.908 8
593.923 8
593.939 11
593.955 2
593.971 13
593.986 6
594.002 4
594.018 4
594.034 13
594.049 10
594.065 1
594.081 6
594.097 10
594.113 15
594.128 16
594.144 38
594.160 23
594.176 18
594.191 12
594.207 11
594.223 22
594.239 15
594.255 13
594.270 23
594.286 30
594.302 9
594.318 8
594.333 3
594.349 5
594.365 9
594.381 9
594.397 43
594.412 31
594.428 67
594.444 106
594.460 143
594.476 97
594.491 72
594.507 60
594.523 51
594.539 47
594.554 33
594.570 28
594.586 25
594.602 21
594.618 10
594.633 15
594.649 16
594.665 6
594.681 1
594.697 18
594.712 15
594.728 19
594.744 8
594.760 0
594.775 9
594.791 12
594.807 23
594.823 9
594.839 3
594.854 9
594.870 6
594.886 11
594.902 7
594.918 3
594.933 2
594.949 11
594.965 4
594.981 8
594.996 5
595.012 10
595.028 11
595.044 0
595.060 13
595.075 5
595.091 11
595.107 22
595.123 11
595.139 15
595.154 14
595.170 16
595.186 14
595.202 12
595.218 0
595.233 9
595.249 21
595.265 14
595.281 21
595.296 7
595.312 8
595.328 8
595.344 16
595.360 10
595.375 11
595.391 23
595.407 13
595.423 54
595.439 39
595.454 31
595.470 49
595.486 81
595.502 39
595.518 23
595.533 31
595.549 15
595.565 8
595.581 6
595.597 12
595.612 17
595.628 7
595.644 27
595.660 19
595.676 11
595.691 2
595.707 0
595.723 8
595.739 6
595.755 19
595.770 9
595.786 14
595.802 19
595.818 10
595.834 4
595.849 1
595.865 0
595.881 1
595.897 8
595.913 3
595.928 2
595.944 6
595.960 11
595.976 19
595.992 15
596.007 6
596.023 9
596.039 11
596.055 16
596.071 18
596.086 7
596.102 22
596.118 58
596.134 48
596.150 29
596.165 11
596.181 6
596.197 2
596.213 3
596.229 19
596.244 20
596.260 19
596.276 36
596.292 20
596.308 21
596.323 24
596.339 6
596.355 6
596.371 2
596.387 7
596.403 42
596.418 48
596.434 40
596.450 55
596.466 82
596.482 75
596.497 62
596.513 53
596.529 36
596.545 24
596.561 34
596.576 54
596.592 44
596.608 10
596.624 11
596.640 8
596.655 1
596.671 13
596.687 29
596.703 26
596.719 13
596.735 9
596.750 6
596.766 22
596.782 28
596.798 12
596.814 23
596.829 7
596.845 18
596.861 14
596.877 22
596.893 11
596.908 6
596.924 3
596.940 9
596.956 5
596.972 21
596.988 24
597.003 5
597.019 4
597.035 6
597.051 11
597.067 5
597.082 21
597.098 28
597.114 27
597.130 21
597.146 7
597.162 9
597.177 10
597.193 9
597.209 2
597.225 0
597.241 1
597.256 10
597.272 6
597.288 8
597.304 11
597.320 10
597.336 35
597.351 20
597.367 5
597.383 8
597.399 15
597.415 27
597.430 19
597.446 17
597.462 20
597.478 46
597.494 39
597.510 23
597.525 10
597.541 20
597.557 14
597.573 23
597.589 29
597.605 11
597.620 17
597.636 14
597.652 14
597.668 32
597.684 21
597.699 12
597.715 2
597.731 4
597.747 18
597.763 15
597.779 14
597.794 20
597.810 7
597.826 13
597.842 5
597.858 15
597.874 7
597.889 17
597.905 13
597.921 6
597.937 4
597.953 9
597.969 6
597.984 8
598.000 13
598.016 18
598.032 12
598.048 6
598.064 18
598.079 15
598.095 12
598.111 6
598.127 4
598.143 13
598.158 24
598.174 22
598.190 22
598.206 20
598.222 10
598.238 2
598.253 31
598.269 29
598.285 18
598.301 23
598.317 21
598.333 29
598.348 22
598.364 32
598.380 6
598.396 20
598.412 28
598.428 22
598.443 11
598.459 30
598.475 36
598.491 18
598.507 15
598.523 44
598.539 23
598.554 17
598.570 19
598.586 21
598.602 5
598.618 3
598.634 17
598.649 6
598.665 6
598.681 3
598.697 13
598.713 10
598.729 23
598.744 11
598.760 7
598.776 2
598.792 8
598.808 1
598.824 6
598.839 14
598.855 13
598.871 10
598.887 10
598.903 9
598.919 0
598.934 2
598.950 1
598.966 16
598.982 25
598.998 41
599.014 20
599.030 2
599.045 13
599.061 3
599.077 7
599.093 16
599.109 16
599.125 12
599.140 10
599.156 19
599.172 8
599.188 6
599.204 0
599.220 2
599.235 13
599.251 9
599.267 8
599.283 4
599.299 21
599.315 9
599.331 5
599.346 7
599.362 10
599.378 3
599.394 0
599.410 0
599.426 5
599.442 10
599.457 31
599.473 12
599.489 15
599.505 11
599.521 1
599.537 3
599.552 3
599.568 5
599.584 8
599.600 15
599.616 23
599.632 7
599.648 9
599.663 15
599.679 6
599.695 19
599.711 10
599.727 8
599.743 13
599.759 22
599.774 9
599.790 11
599.806 3
599.822 5
599.838 22
599.854 22
599.869 19
599.885 10
599.901 3
599.917 2
599.933 14
599.949 13
599.965 8
599.980 0
599.996 5
600.012 25
600.028 8
600.044 5
600.060 5
600.076 28
600.091 9
600.107 2
600.123 14
600.139 18
600.155 14
600.171 25
600.187 17
600.202 8
600.218 5
600.234 15
600.250 26
600.266 28
600.282 14
600.298 19
600.313 18
600.329 29
600.345 20
600.361 9
600.377 8
600.393 2
600.409 4
600.424 8
600.440 17
600.456 11
600.472 13
600.488 25
600.504 7
600.520 5
600.536 7
600.551 27
600.567 17
600.583 13
600.599 2
600.615 3
600.631 0
600.647 4
600.662 14
600.678 6
600.694 15
600.710 16
600.726 33
600.742 7
600.758 6
600.773 18
600.789 10
600.805 14
600.821 19
600.837 1
600.853 3
600.869 52
600.885 21
600.900 25
600.916 11
600.932 5
600.948 4
600.964 4
600.980 16
600.996 10
601.012 8
601.027 8
601.043 4
601.059 9
601.075 14
601.091 14
601.107 21
601.123 10
601.138 10
601.154 1
601.170 6
601.186 20
601.202 21
601.218 29
601.234 16
601.250 0
601.265 0
601.281 7
601.297 2
601.313 8
601.329 17
601.345 37
601.361 12
601.377 27
601.392 15
601.408 10
601.424 24
601.440 23
601.456 31
601.472 36
601.488 20
601.504 9
601.519 3
601.535 23
601.551 25
601.567 2
601.583 2
601.599 17
601.615 11
601.631 0
601.646 1
601.662 10
601.678 13
601.694 12
601.710 0
601.726 4
601.742 3
601.758 1
601.773 5
601.789 8
601.805 4
601.821 5
601.837 3
601.853 11
601.869 11
601.885 13
601.900 7
601.916 11
601.932 15
601.948 26
601.964 21
601.980 20
601.996 14
602.012 3
602.028 15
602.043 5
602.059 12
602.075 6
602.091 9
602.107 21
602.123 10
602.139 11
602.155 21
602.170 24
602.186 17
602.202 14
602.218 19
602.234 20
602.250 23
602.266 8
602.282 7
602.298 1
602.313 10
602.329 10
602.345 14
602.361 5
602.377 8
602.393 12
602.409 10
602.425 7
602.441 24
602.456 8
602.472 16
602.488 11
602.504 23
602.520 9
602.536 14
602.552 0
602.568 0
602.584 21
602.599 12
602.615 9
602.631 13
602.647 0
602.663 13
602.679 9
602.695 2
602.711 3
602.727 0
602.742 4
602.758 8
602.774 35
602.790 11
602.806 22
602.822 15
602.838 3
602.854 18
602.870 16
602.885 19
602.901 5
602.917 4
602.933 0
602.949 3
602.965 13
602.981 22
602.997 27
603.013 20
603.029 19
603.044 4
603.060 6
603.076 6
603.092 12
603.108 17
603.124 10
603.140 14
603.156 4
603.172 0
603.188 25
603.203 20
603.219 40
603.235 23
603.251 11
603.267 24
603.283 19
603.299 9
603.315 9
603.331 2
603.346 17
603.362 25
603.378 26
603.394 30
603.410 20
603.426 20
603.442 12
603.458 18
603.474 5
603.490 5
603.506 6
603.521 14
603.537 11
603.553 7
603.569 18
603.585 19
603.601 10
603.617 0
603.633 0
603.649 3
603.665 23
603.680 12
603.696 4
603.712 25
603.728 17
603.744 27
603.760 27
603.776 13
603.792 1
603.808 7
603.824 13
603.839 3
603.855 6
603.871 3
603.887 11
603.903 17
603.919 4
603.935 17
603.951 2
603.967 11
603.983 12
603.999 4
604.014 10
604.030 4
604.046 6
604.062 0
604.078 2
604.094 19
604.110 16
604.126 6
604.142 0
604.158 8
604.174 9
604.189 23
604.205 19
604.221 5
604.237 5
604.253 14
604.269 3
604.285 3
604.301 13
604.317 14
604.333 16
604.349 12
604.365 6
604.380 7
604.396 14
604.412 14
604.428 10
604.444 3
604.460 0
604.476 20
604.492 24
604.508 3
604.524 10
604.540 12
604.555 11
604.571 26
604.587 5
604.603 0
604.619 0
604.635 13
604.651 12
604.667 4
604.683 5
604.699 2
604.715 6
604.731 11
604.746 8
604.762 0
604.778 6
604.794 1
604.810 1
604.826 5
604.842 6
604.858 1
604.874 3
604.890 2
604.906 7
604.922 10
604.938 1
604.953 13
604.969 12
604.985 18
605.001 28
605.017 22
605.033 6
605.049 30
605.065 11
605.081 13
605.097 2
605.113 2
605.129 0
605.145 15
605.160 27
605.176 12
605.192 7
605.208 4
605.224 0
605.240 0
605.256 19
605.272 17
605.288 18
605.304 15
605.320 4
605.336 4
605.352 11
605.367 31
605.383 14
605.399 12
605.415 9
605.431 9
605.447 7
605.463 20
605.479 12
605.495 24
605.511 17
605.527 5
605.543 12
605.559 7
605.575 3
605.590 12
605.606 12
605.622 5
605.638 16
605.654 29
605.670 17
605.686 12
605.702 19
605.718 12
605.734 11
605.750 8
605.766 0
605.782 1
605.798 24
605.813 8
605.829 4
605.845 5
605.861 0
605.877 3
605.893 0
605.909 0
605.925 0
605.941 3
605.957 26
605.973 16
605.989 12
606.005 4
606.021 9
606.037 1
606.052 4
606.068 13
606.084 7
606.100 1
606.116 31
606.132 14
606.148 6
606.164 19
606.180 17
606.196 5
606.212 24
606.228 11
606.244 13
606.260 20
606.276 23
606.292 11
606.307 1
606.323 12
606.339 11
606.355 21
606.371 23
606.387 7
606.403 10
606.419 12
606.435 23
606.451 32
606.467 22
606.483 10
606.499 15
606.515 37
606.531 16
606.547 0
606.563 14
606.578 24
606.594 49
606.610 41
606.626 14
606.642 9
606.658 11
606.674 0
606.690 1
606.706 0
606.722 0
606.738 1
606.754 19
606.770 21
606.786 17
606.802 6
606.818 4
606.834 4
606.850 23
606.865 20
606.881 12
606.897 12
606.913 16
606.929 13
606.945 8
606.961 41
606.977 2
606.993 6
607.009 4
607.025 0
607.041 1
607.057 7
607.073 10
607.089 11
607.105 6
607.121 3
607.137 0
607.153 5
607.168 8
607.184 17
607.200 15
607.216 5
607.232 6
607.248 10
607.264 6
607.280 4
607.296 4
607.312 2
607.328 9
607.344 23
607.360 14
607.376 5
607.392 27
607.408 24
607.424 22
607.440 25
607.456 29
607.472 27
607.488 13
607.503 3
607.519 15
607.535 3
607.551 0
607.567 14
607.583 30
607.599 2
607.615 1
607.631 2
607.647 3
607.663 12
607.679 19
607.695 13
607.711 7
607.727 3
607.743 3
607.759 1
607.775 1
607.791 0
607.807 0
607.823 1
607.839 0
607.855 2
607.870 8
607.886 6
607.902 19
607.918 11
607.934 11
607.950 15
607.966 12
607.982 5
607.998 7
608.014 2
608.030 5
608.046 17
608.062 13
608.078 12
608.094 12
608.110 1
608.126 4
608.142 0
608.158 23
608.174 26
608.190 4
608.206 4
608.222 10
608.238 7
608.254 18
608.270 5
608.286 2
608.301 9
608.317 22
608.333 10
608.349 0
608.365 12
608.381 24
608.397 26
608.413 6
608.429 43
608.445 18
608.461 31
608.477 17
608.493 5
608.509 25
608.525 32
608.541 27
608.557 14
608.573 16
608.589 15
608.605 25
608.621 13
608.637 18
608.653 8
608.669 2
608.685 9
608.701 16
608.717 24
608.733 23
608.749 5
608.765 1
608.781 0
608.796 3
608.812 5
608.828 7
608.844 7
608.860 9
608.876 19
608.892 1
608.908 17
608.924 3
608.940 14
608.956 10
608.972 9
608.988 15
609.004 22
609.020 5
609.036 0
609.052 9
609.068 3
609.084 1
609.100 2
609.116 13
609.132 26
609.148 16
609.164 15
609.180 4
609.196 10
609.212 4
609.228 3
609.244 7
609.260 11
609.276 8
609.292 13
609.308 19
609.324 8
609.340 0
609.356 1
609.372 2
609.388 1
609.404 9
609.420 25
609.436 19
609.451 25
609.467 23
609.483 19
609.499 11
609.515 0
609.531 0
609.547 0
609.563 0
609.579 1
609.595 4
609.611 11
609.627 7
609.643 2
609.659 2
609.675 14
609.691 11
609.707 11
609.723 4
609.739 5
609.755 20
609.771 13
609.787 21
609.803 15
609.819 9
609.835 5
609.851 0
609.867 13
609.883 5
609.899 0
609.915 0
609.931 3
609.947 7
609.963 5
609.979 8
609.995 5
610.011 4
610.027 9
610.043 6
610.059 17
610.075 20
610.091 11
610.107 15
610.123 19
610.139 8
610.155 17
610.171 16
610.187 15
610.203 10
610.219 9
610.235 4
610.251 18
610.267 26
610.283 8
610.299 2
610.315 0
610.331 36
610.347 31
610.363 17
610.379 13
610.395 19
610.411 9
610.427 16
610.443 24
610.459 11
610.475 32
610.491 30
610.507 29
610.523 31
610.539 14
610.555 10
610.571 18
610.587 18
610.603 10
610.619 13
610.635 9
610.651 5
610.667 14
610.683 8
610.699 9
610.715 1
610.731 0
610.747 1
610.763 0
610.779 2
610.795 2
610.811 7
610.827 6
610.843 14
610.859 6
610.875 19
610.891 18
610.907 32
610.923 19
610.939 4
610.955 30
610.971 23
610.987 12
611.003 7
611.019 26
611.035 34
611.051 8
611.067 7
611.083 14
611.099 5
611.115 18
611.131 30
611.147 15
611.163 15
611.179 27
611.195 50
611.211 48
611.227 25
611.243 35
611.259 54
611.275 16
611.291 4
611.307 9
611.323 5
611.339 13
611.355 6
611.371 1
611.387 1
611.403 14
611.419 12
611.435 22
611.451 50
611.467 69
611.483 31
611.499 45
611.515 33
611.531 5
611.547 2
611.563 12
611.579 4
611.595 13
611.611 16
611.627 15
611.643 7
611.659 14
611.675 8
611.691 1
611.707 6
611.723 8
611.739 7
611.755 0
611.771 0
611.787 13
611.803 3
611.819 15
611.835 8
611.851 2
611.867 1
611.883 0
611.899 7
611.915 1
611.931 0
611.947 0
611.963 2
611.979 11
611.995 5
612.011 2
612.027 3
612.043 6
612.059 1
612.075 5
612.091 11
612.107 9
612.123 19
612.139 8
612.155 10
612.171 18
612.187 15
612.203 9
612.219 6
612.235 2
612.251 8
612.267 18
612.283 27
612.299 20
612.315 2
612.331 0
612.347 5
612.363 6
612.379 6
612.395 12
612.411 9
612.427 8
612.443 18
612.459 9
612.475 9
612.492 12
612.508 9
612.524 13
612.540 3
612.556 4
612.572 5
612.588 0
612.604 9
612.620 22
612.636 26
612.652 19
612.668 23
612.684 5
612.700 6
612.716 21
612.732 1
612.748 10
612.764 4
612.780 15
612.796 5
612.812 17
612.828 3
612.844 0
612.860 6
612.876 8
612.892 5
612.908 7
612.924 11
612.940 9
612.956 2
612.972 3
612.988 1
613.004 8
613.020 18
613.036 17
613.052 6
613.068 16
613.084 12
613.100 8
613.116 5
613.132 21
613.149 9
613.165 13
613.181 10
613.197 4
613.213 0
613.229 23
613.245 21
613.261 15
613.277 13
613.293 21
613.309 16
613.325 19
613.341 5
613.357 21
613.373 21
613.389 21
613.405 5
613.421 7
613.437 6
613.453 5
613.469 13
613.485 15
613.501 13
613.517 14
613.533 1
613.549 9
613.565 13
613.581 0
613.597 6
613.613 3
613.629 0
613.645 2
613.662 4
613.678 5
613.694 17
613.710 14
613.726 3
613.742 5
613.758 12
613.774 10
613.790 23
613.806 8
613.822 5
613.838 3
613.854 5
613.870 12
613.886 6
613.902 9
613.918 7
613.934 12
613.950 5
613.966 5
613.982 0
613.998 8
614.014 14
614.030 8
614.046 11
614.062 23
614.079 28
614.095 7
614.111 15
614.127 5
614.143 5
614.159 4
614.175 8
614.191 11
614.207 16
614.223 6
614.239 13
614.255 19
614.271 7
614.287 7
614.303 3
614.319 2
614.335 20
614.351 11
614.367 5
614.383 15
614.399 13
614.415 13
614.431 6
614.448 15
614.464 21
614.480 33
614.496 47
614.512 17
614.528 3
614.544 5
614.560 11
614.576 8
614.592 1
614.608 2
614.624 5
614.640 10
614.656 5
614.672 19
614.688 9
614.704 2
614.720 0
614.736 0
614.752 0
614.768 9
614.785 4
614.801 1
614.817 0
614.833 3
614.849 7
614.865 0
614.881 0
614.897 1
614.913 0
614.929 6
614.945 10
614.961 7
614.977 1
614.993 7
615.009 1
615.025 5
615.041 2
615.057 10
615.073 4
615.089 0
615.106 10
615.122 1
615.138 0
615.154 14
615.170 25
615.186 25
615.202 6
615.218 11
615.234 11
615.250 4
615.266 13
615.282 27
615.298 22
615.314 9
615.330 10
615.346 19
615.362 17
615.379 12
615.395 5
615.411 10
615.427 13
615.443 6
615.459 6
615.475 3
615.491 11
615.507 8
615.523 5
615.539 4
615.555 6
615.571 8
615.587 0
615.603 3
615.619 5
615.635 17
615.652 6
615.668 3
615.684 22
615.700 13
615.716 5
615.732 7
615.748 2
615.764 6
615.780 21
615.796 19
615.812 8
615.828 8
615.844 8
615.860 3
615.876 18
615.892 21
615.909 4
615.925 3
615.941 4
615.957 8
615.973 3
615.989 9
616.005 25
616.021 25
616.037 4
616.053 10
616.069 30
616.085 14
616.101 7
616.117 14
616.133 4
616.150 8
616.166 8
616.182 11
616.198 0
616.214 11
616.230 24
616.246 17
616.262 0
616.278 8
616.294 10
616.310 0
616.326 3
616.342 3
616.358 11
616.374 16
616.391 22
616.407 10
616.423 9
616.439 4
616.455 15
616.471 23
616.487 10
616.503 17
616.519 14
616.535 6
616.551 0
616.567 32
616.583 20
616.599 11
616.616 2
616.632 1
616.648 5
616.664 1
616.680 11
616.696 11
616.712 11
616.728 4
616.744 0
616.760 0
616.776 0
616.792 0
616.808 0
616.825 8
616.841 1
616.857 3
616.873 5
616.889 9
616.905 34
616.921 17
616.937 6
616.953 24
616.969 11
616.985 14
617.001 19
617.017 12
617.034 0
617.050 19
617.066 12
617.082 2
617.098 1
617.114 1
617.130 5
617.146 7
617.162 6
617.178 4
617.194 20
617.210 0
617.227 10
617.243 15
617.259 15
617.275 5
617.291 22
617.307 14
617.323 1
617.339 21
617.355 10
617.371 7
617.387 10
617.403 12
617.420 1
617.436 3
617.452 13
617.468 5
617.484 17
617.500 8
617.516 6
617.532 2
617.548 5
617.564 8
617.580 7
617.596 1
617.613 2
617.629 11
617.645 15
617.661 5
617.677 7
617.693 1
617.709 4
617.725 2
617.741 0
617.757 15
617.773 12
617.790 6
617.806 9
617.822 14
617.838 8
617.854 0
617.870 2
617.886 5
617.902 14
617.918 10
617.934 0
617.950 12
617.967 21
617.983 9
617.999 1
618.015 22
618.031 5
618.047 2
618.063 2
618.079 5
618.095 2
618.111 3
618.127 7
618.144 2
618.160 1
618.176 18
618.192 12
618.208 5
618.224 34
618.240 35
618.256 19
618.272 4
618.288 15
618.304 32
618.321 11
618.337 3
618.353 8
618.369 2
618.385 12
618.401 7
618.417 22
618.433 12
618.449 3
618.465 5
618.482 5
618.498 2
618.514 12
618.530 31
618.546 17
618.562 6
618.578 28
618.594 22
618.610 3
618.626 0
618.643 13
618.659 2
618.675 9
618.691 14
618.707 8
618.723 12
618.739 1
618.755 10
618.771 14
618.787 4
618.804 12
618.820 2
618.836 0
618.852 13
618.868 13
618.884 13
618.900 11
618.916 2
618.932 27
618.948 8
618.965 5
618.981 2
618.997 0
619.013 12
619.029 9
619.045 19
619.061 5
619.077 11
619.093 6
619.110 19
619.126 5
619.142 13
619.158 5
619.174 9
619.190 21
619.206 17
619.222 32
619.238 12
619.255 4
619.271 1
619.287 3
619.303 0
619.319 1
619.335 17
619.351 21
619.367 18
619.383 17
619.400 8
619.416 0
619.432 6
619.448 15
619.464 16
619.480 15
619.496 5
619.512 2
619.528 4
619.545 17
619.561 26
619.577 9
619.593 0
619.609 2
619.625 5
619.641 2
619.657 12
619.673 11
619.690 27
619.706 26
619.722 10
619.738 3
619.754 3
619.770 12
619.786 6
619.802 5
619.818 9
619.835 2
619.851 3
619.867 0
619.883 9
619.899 20
619.915 16
619.931 16
619.947 1
619.963 0
619.980 0
619.996 11
620.012 19
620.028 3
620.044 5
620.060 19
620.076 6
620.092 3
620.109 6
620.125 8
620.141 14
620.157 2
620.173 8
620.189 9
620.205 3
620.221 35
620.238 30
620.254 11
620.270 9
620.286 10
620.302 5
620.318 15
620.334 6
620.350 9
620.366 13
620.383 16
620.399 7
620.415 15
620.431 29
620.447 15
620.463 10
620.479 12
620.495 3
620.512 7
620.528 11
620.544 15
620.560 12
620.576 14
620.592 12
620.608 14
620.624 6
620.641 13
620.657 21
620.673 21
620.689 10
620.705 0
620.721 9
620.737 18
620.753 8
620.770 6
620.786 0
620.802 10
620.818 11
620.834 11
620.850 5
620.866 1
620.883 2
620.899 6
620.915 0
620.931 0
620.947 1
620.963 2
620.979 3
620.995 4
621.012 1
621.028 11
621.044 16
621.060 7
621.076 21
621.092 5
621.108 7
621.124 4
621.141 4
621.157 4
621.173 17
621.189 0
621.205 8
621.221 12
621.237 17
621.254 13
621.270 1
621.286 3
621.302 12
621.318 9
621.334 6
621.350 12
621.367 16
621.383 11
621.399 8
621.415 12
621.431 1
621.447 4
621.463 10
621.479 20
621.496 10
621.512 0
621.528 0
621.544 1
621.560 0
621.576 26
621.592 27
621.609 17
621.625 16
621.641 18
621.657 23
621.673 11
621.689 0
621.705 0
621.722 6
621.738 0
621.754 0
621.770 1
621.786 7
621.802 18
621.818 4
621.835 0
621.851 3
621.867 8
621.883 7
621.899 1
621.915 6
621.931 6
621.948 3
621.964 3
621.980 6
621.996 8
622.012 2
622.028 4
622.044 15
622.061 57
622.077 42
622.093 24
622.109 19
622.125 14
622.141 2
622.157 3
622.174 8
622.190 17
622.206 15
622.222 27
622.238 15
622.254 1
622.270 6
622.287 18
622.303 2
622.319 4
622.335 30
622.351 35
622.367 16
622.383 18
622.400 36
622.416 38
622.432 22
622.448 5
622.464 5
622.480 19
622.497 29
622.513 19
622.529 16
622.545 16
622.561 16
622.577 11
622.593 7
622.610 6
622.626 0
622.642 5
622.658 18
622.674 9
622.690 0
622.707 0
622.723 0
622.739 2
622.755 6
622.771 5
622.787 0
622.803 0
622.820 0
622.836 10
622.852 1
622.868 5
622.884 2
622.900 12
622.917 3
622.933 2
622.949 9
622.965 11
622.981 16
622.997 7
623.013 18
623.030 12
623.046 5
623.062 8
623.078 10
623.094 4
623.110 9
623.127 0
623.143 0
623.159 3
623.175 17
623.191 21
623.207 11
623.224 19
623.240 22
623.256 45
623.272 16
623.288 26
623.304 11
623.320 1
623.337 0
623.353 5
623.369 13
623.385 22
623.401 17
623.417 25
623.434 14
623.450 14
623.466 16
623.482 8
623.498 25
623.514 10
623.531 4
623.547 15
623.563 14
623.579 10
623.595 15
623.611 2
623.628 9
623.644 6
623.660 10
623.676 7
623.692 5
623.708 19
623.725 15
623.741 6
623.757 8
623.773 5
623.789 9
623.805 0
623.822 0
623.838 7
623.854 7
623.870 7
623.886 20
623.902 3
623.919 10
623.935 2
623.951 0
623.967 11
623.983 20
623.999 3
624.016 5
624.032 9
624.048 10
624.064 8
624.080 10
624.096 26
624.113 18
624.129 3
624.145 1
624.161 2
624.177 14
624.193 9
624.210 20
624.226 7
624.242 0
624.258 8
624.274 11
624.291 1
624.307 4
624.323 8
624.339 5
624.355 5
624.371 3
624.388 17
624.404 22
624.420 17
624.436 30
624.452 19
624.468 35
624.485 23
624.501 19
624.517 6
624.533 5
624.549 10
624.566 5
624.582 0
624.598 1
624.614 4
624.630 3
624.646 4
624.663 4
624.679 0
624.695 1
624.711 0
624.727 10
624.743 14
624.760 5
624.776 5
624.792 5
624.808 1
624.824 1
624.841 0
624.857 0
624.873 2
624.889 15
624.905 10
624.921 2
624.938 18
624.954 3
624.970 7
624.986 20
625.002 11
625.019 2
625.035 13
625.051 13
625.067 16
625.083 22
625.099 6
625.116 16
625.132 8
625.148 6
625.164 5
625.180 6
625.197 13
625.213 14
625.229 6
625.245 34
625.261 17
625.278 1
625.294 21
625.310 29
625.326 6
625.342 13
625.358 8
625.375 4
625.391 2
625.407 1
625.423 1
625.439 5
625.456 9
625.472 9
625.488 8
625.504 22
625.520 3
625.537 12
625.553 13
625.569 1
625.585 1
625.601 10
625.617 17
625.634 2
625.650 0
625.666 0
625.682 0
625.698 10
625.715 17
625.731 11
625.747 9
625.763 9
625.779 0
625.796 5
625.812 6
625.828 1
625.844 1
625.860 0
625.877 4
625.893 12
625.909 12
625.925 25
625.941 22
625.958 0
625.974 0
625.990 0
626.006 3
626.022 20
626.039 7
626.055 4
626.071 18
626.087 3
626.103 0
626.120 20
626.136 4
626.152 0
626.168 0
626.184 25
626.200 16
626.217 11
626.233 8
626.249 6
626.265 15
626.281 5
626.298 1
626.314 6
626.330 11
626.346 6
626.362 7
626.379 8
626.395 14
626.411 18
626.427 5
626.443 17
626.460 22
626.476 16
626.492 8
626.508 13
626.525 14
626.541 6
626.557 14
626.573 4
626.589 4
626.606 0
626.622 19
626.638 19
626.654 6
626.670 0
626.687 1
626.703 2
626.719 3
626.735 7
626.751 0
626.768 0
626.784 1
626.800 11
626.816 9
626.832 8
626.849 1
626.865 3
626.881 3
626.897 0
626.913 8
626.930 7
626.946 6
626.962 13
626.978 3
626.994 14
627.011 9
627.027 11
627.043 11
627.059 4
627.076 0
627.092 3
627.108 0
627.124 7
627.140 16
627.157 5
627.173 0
627.189 3
627.205 0
627.221 6
627.238 2
627.254 6
627.270 16
627.286 9
627.302 5
627.319 7
627.335 4
627.351 18
627.367 23
627.384 2
627.400 8
627.416 4
627.432 4
627.448 13
627.465 14
627.481 14
627.497 4
627.513 9
627.529 7
627.546 5
627.562 4
627.578 5
627.594 13
627.611 2
627.627 10
627.643 6
627.659 0
627.675 8
627.692 6
627.708 2
627.724 1
627.740 7
627.757 10
627.773 12
627.789 9
627.805 19
627.821 0
627.838 7
627.854 0
627.870 4
627.886 3
627.903 5
627.919 0
627.935 1
627.951 2
627.967 3
627.984 5
628.000 8
628.016 5
628.032 0
628.048 2
628.065 11
628.081 2
628.097 6
628.113 2
628.130 0
628.146 0
628.162 0
628.178 0
628.195 10
628.211 9
628.227 6
628.243 5
628.259 15
628.276 14
628.292 9
628.308 18
628.324 6
628.341 0
628.357 10
628.373 5
628.389 3
628.405 0
628.422 6
628.438 3
628.454 7
628.470 52
628.487 31
628.503 25
628.519 11
628.535 39
628.551 17
628.568 13
628.584 5
628.600 6
628.616 12
628.633 6
628.649 2
628.665 2
628.681 9
628.698 0
628.714 0
628.730 12
628.746 11
628.762 2
628.779 0
628.795 13
628.811 6
628.827 0
628.844 6
628.860 22
628.876 6
628.892 1
628.909 0
628.925 12
628.941 8
628.957 11
628.974 7
628.990 12
629.006 8
629.022 18
629.038 5
629.055 1
629.071 8
629.087 6
629.103 17
629.120 1
629.136 8
629.152 2
629.168 9
629.185 7
629.201 2
629.217 16
629.233 14
629.250 16
629.266 7
629.282 4
629.298 4
629.314 9
629.331 9
629.347 0
629.363 9
629.379 9
629.396 0
629.412 8
629.428 5
629.444 20
629.461 32
629.477 7
629.493 10
629.509 11
629.526 12
629.542 20
629.558 8
629.574 18
629.591 6
629.607 0
629.623 6
629.639 3
629.656 0
629.672 0
629.688 1
629.704 0
629.721 0
629.737 4
629.753 1
629.769 11
629.786 11
629.802 2
629.818 22
629.834 24
629.850 23
629.867 2
629.883 23
629.899 10
629.915 0
629.932 0
629.948 0
629.964 13
629.980 15
629.997 2
630.013 8
630.029 9
630.045 7
630.062 10
630.078 7
630.094 1
630.110 5
630.127 2
630.143 10
630.159 26
630.175 23
630.192 29
630.208 11
630.224 8
630.240 2
630.257 9
630.273 4
630.289 4
630.305 3
630.322 11
630.338 0
630.354 2
630.370 9
630.387 17
630.403 13
630.419 12
630.435 3
630.452 2
630.468 19
630.484 15
630.500 9
630.517 15
630.533 9
630.549 9
630.565 20
630.582 15
630.598 8
630.614 3
630.631 11
630.647 9
630.663 5
630.679 2
630.696 0
630.712 7
630.728 6
630.744 0
630.761 0
630.777 1
630.793 9
630.809 7
630.826 11
630.842 11
630.858 2
630.874 0
630.891 5
630.907 1
630.923 15
630.939 14
630.956 15
630.972 9
630.988 3
631.004 1
631.021 15
631.037 6
631.053 2
631.070 2
631.086 9
631.102 22
631.118 26
631.135 11
631.151 3
631.167 0
631.183 4
631.200 21
631.216 14
631.232 9
631.248 6
631.265 1
631.281 23
631.297 15
631.313 1
631.330 5
631.346 7
631.362 0
631.379 7
631.395 2
631.411 3
631.427 9
631.444 14
631.460 17
631.476 2
631.492 3
631.509 2
631.525 5
631.541 7
631.557 8
631.574 12
631.590 7
631.606 1
631.623 5
631.639 13
631.655 5
631.671 1
631.688 0
631.704 9
631.720 6
631.736 3
631.753 4
631.769 10
631.785 1
631.801 11
631.818 3
631.834 13
631.850 8
631.867 17
631.883 12
631.899 11
631.915 12
631.932 16
631.948 14
631.964 6
631.980 15
631.997 1
632.013 2
632.029 21
632.046 9
632.062 20
632.078 3
632.094 5
632.111 3
632.127 10
632.143 13
632.159 24
632.176 15
632.192 32
632.208 26
632.225 27
632.241 10
632.257 0
632.273 0
632.290 3
632.306 44
632.322 15
632.339 1
632.355 10
632.371 8
632.387 9
632.404 6
632.420 5
632.436 7
632.452 15
632.469 9
632.485 14
632.501 5
632.518 1
632.534 10
632.550 7
632.566 7
632.583 18
632.599 12
632.615 0
632.632 0
632.648 5
632.664 9
632.680 19
632.697 13
632.713 8
632.729 8
632.746 10
632.762 1
632.778 3
632.794 10
632.811 8
632.827 1
632.843 14
632.860 2
632.876 6
632.892 12
632.908 6
632.925 0
632.941 11
632.957 2
632.974 0
632.990 0
633.006 0
633.022 7
633.039 22
633.055 17
633.071 11
633.088 2
633.104 15
633.120 14
633.136 11
633.153 0
633.169 12
633.185 14
633.202 14
633.218 12
633.234 6
633.250 3
633.267 9
633.283 17
633.299 11
633.316 2
633.332 1
633.348 19
633.364 8
633.381 8
633.397 7
633.413 18
633.430 3
633.446 21
633.462 12
633.479 4
633.495 0
633.511 2
633.527 9
633.544 2
633.560 3
633.576 1
633.593 10
633.609 18
633.625 22
633.641 9
633.658 10
633.674 4
633.690 4
633.707 2
633.723 4
633.739 0
633.756 13
633.772 7
633.788 0
633.804 4
633.821 1
633.837 3
633.853 2
633.870 5
633.886 0
633.902 12
633.918 15
633.935 12
633.951 9
633.967 8
633.984 10
634.000 0
634.016 7
634.033 6
634.049 5
634.065 0
634.081 0
634.098 14
634.114 24
634.130 11
634.147 1
634.163 8
634.179 5
634.196 7
634.212 6
634.228 8
634.244 2
634.261 11
634.277 16
634.293 12
634.310 3
634.326 0
634.342 0
634.359 3
634.375 6
634.391 5
634.408 8
634.424 7
634.440 6
634.456 27
634.473 22
634.489 3
634.505 0
634.522 1
634.538 9
634.554 5
634.571 5
634.587 19
634.603 9
634.619 32
634.636 21
634.652 8
634.668 9
634.685 13
634.701 35
634.717 17
634.734 9
634.750 1
634.766 14
634.783 4
634.799 0
634.815 0
634.832 2
634.848 1
634.864 15
634.880 13
634.897 2
634.913 11
634.929 6
634.946 10
634.962 14
634.978 8
634.995 2
635.011 0
635.027 30
635.044 19
635.060 9
635.076 3
635.092 2
635.109 12
635.125 2
635.141 2
635.158 8
635.174 2
635.190 12
635.207 8
635.223 4
635.239 19
635.256 7
635.272 8
635.288 13
635.305 11
635.321 3
635.337 19
635.354 4
635.370 8
635.386 3
635.402 7
635.419 17
635.435 24
635.451 3
635.468 4
635.484 0
635.500 6
635.517 5
635.533 4
635.549 11
635.566 8
635.582 19
635.598 11
635.615 32
635.631 14
635.647 0
635.664 0
635.680 0
635.696 1
635.713 1
635.729 2
635.745 1
635.762 1
635.778 7
635.794 4
635.810 1
635.827 13
635.843 6
635.859 2
635.876 0
635.892 5
635.908 18
635.925 6
635.941 1
635.957 4
635.974 9
635.990 10
636.006 2
636.023 12
636.039 5
636.055 0
636.072 11
636.088 3
636.104 1
636.121 2
636.137 2
636.153 1
636.170 5
636.186 4
636.202 0
636.219 0
636.235 4
636.251 3
636.268 7
636.284 7
636.300 9
636.317 5
636.333 9
636.349 11
636.366 12
636.382 1
636.398 4
636.415 11
636.431 13
636.447 7
636.464 11
636.480 16
636.496 5
636.513 11
636.529 12
636.545 4
636.562 6
636.578 1
636.594 3
636.611 3
636.627 25
636.643 26
636.660 8
636.676 0
636.692 5
636.709 12
636.725 2
636.741 8
636.758 0
636.774 0
636.790 1
636.807 8
636.823 8
636.839 10
636.856 18
636.872 17
636.888 2
636.905 8
636.921 19
636.937 15
636.954 1
636.970 1
636.986 2
637.003 11
637.019 3
637.035 1
637.052 11
637.068 6
637.084 2
637.101 7
637.117 7
637.133 16
637.150 15
637.166 9
637.182 18
637.199 5
637.215 10
637.231 6
637.248 6
637.264 19
637.280 12
637.297 27
637.313 15
637.329 6
637.346 7
637.362 7
637.378 21
637.395 9
637.411 10
637.427 4
637.444 3
637.460 14
637.476 8
637.493 1
637.509 9
637.526 11
637.542 3
637.558 0
637.575 4
637.591 17
637.607 6
637.624 6
637.640 2
637.656 2
637.673 8
637.689 2
637.705 1
637.722 7
637.738 10
637.754 11
637.771 3
637.787 6
637.803 3
637.820 4
637.836 1
637.852 0
637.869 0
637.885 6
637.901 3
637.918 0
637.934 1
637.951 0
637.967 0
637.983 2
638.000 0
638.016 0
638.032 3
638.049 1
638.065 1
638.081 8
638.098 14
638.114 28
638.130 40
638.147 27
638.163 5
638.179 16
638.196 15
638.212 3
638.229 5
638.245 10
638.261 10
638.278 22
638.294 12
638.310 30
638.327 7
638.343 6
638.359 2
638.376 4
638.392 13
638.408 1
638.425 3
638.441 18
638.457 14
638.474 12
638.490 1
638.507 4
638.523 12
638.539 13
638.556 7
638.572 0
638.588 1
638.605 10
638.621 9
638.637 1
638.654 0
638.670 0
638.687 2
638.703 5
638.719 6
638.736 14
638.752 27
638.768 17
638.785 2
638.801 1
638.817 6
638.834 20
638.850 4
638.866 6
638.883 12
638.899 6
638.916 4
638.932 7
638.948 10
638.965 7
638.981 4
638.997 1
639.014 16
639.030 14
639.046 9
639.063 12
639.079 5
639.096 1
639.112 2
639.128 0
639.145 0
639.161 2
639.177 5
639.194 7
639.210 20
639.226 12
639.243 23
639.259 7
639.276 7
639.292 5
639.308 14
639.325 16
639.341 16
639.357 30
639.374 5
639.390 21
639.407 22
639.423 27
639.439 8
639.456 2
639.472 20
639.488 7
639.505 1
639.521 2
639.537 3
639.554 36
639.570 18
639.587 11
639.603 2
639.619 0
639.636 0
639.652 2
639.668 5
639.685 7
639.701 7
639.718 2
639.734 0
639.750 3
639.767 0
639.783 5
639.799 0
639.816 4
639.832 8
639.849 1
639.865 6
639.881 2
639.898 5
639.914 0
639.930 1
639.947 1
639.963 10
639.980 5
639.996 0
640.012 4
640.029 1
640.045 11
640.061 12
640.078 14
640.094 3
640.111 3
640.127 2
640.143 6
640.160 9
640.176 12
640.192 31
640.209 34
640.225 25
640.242 22
640.258 18
640.274 7
640.291 8
640.307 13
640.324 21
640.340 14
640.356 6
640.373 0
640.389 4
640.405 13
640.422 17
640.438 9
640.455 10
640.471 10
640.487 10
640.504 3
640.520 8
640.536 11
640.553 6
640.569 15
640.586 1
640.602 8
640.618 8
640.635 8
640.651 0
640.668 13
640.684 2
640.700 4
640.717 14
640.733 9
640.749 1
640.766 11
640.782 3
640.799 2
640.815 0
640.831 3
640.848 0
640.864 2
640.881 10
640.897 2
640.913 17
640.930 18
640.946 15
640.963 4
640.979 13
640.995 3
641.012 6
641.028 16
641.044 7
641.061 0
641.077 5
641.094 3
641.110 16
641.126 4
641.143 5
641.159 8
641.176 24
641.192 4
641.208 9
641.225 41
641.241 17
641.258 7
641.274 7
641.290 11
641.307 9
641.323 10
641.340 6
641.356 4
641.372 7
641.389 9
641.405 7
641.421 2
641.438 3
641.454 13
641.471 3
641.487 12
641.503 2
641.520 0
641.536 4
641.553 10
641.569 6
641.585 4
641.602 3
641.618 1
641.635 3
641.651 1
641.667 4
641.684 6
641.700 0
641.717 0
641.733 0
641.749 4
641.766 0
641.782 0
641.799 0
641.815 8
641.831 5
641.848 1
641.864 3
641.881 6
641.897 7
641.913 1
641.930 5
641.946 4
641.963 0
641.979 5
641.995 2
642.012 6
642.028 10
642.045 8
642.061 13
642.077 9
642.094 4
642.110 0
642.127 0
642.143 0
642.159 18
642.176 18
642.192 21
642.209 40
642.225 17
642.241 7
642.258 6
642.274 9
642.291 16
642.307 6
642.323 24
642.340 14
642.356 17
642.373 28
642.389 12
642.406 15
642.422 8
642.438 23
642.455 11
642.471 0
642.488 6
642.504 1
642.520 19
642.537 22
642.553 7
642.570 0
642.586 2
642.602 5
642.619 8
642.635 6
642.652 8
642.668 15
642.684 2
642.701 4
642.717 5
642.734 1
642.750 3
642.767 6
642.783 9
642.799 10
642.816 7
642.832 0
642.849 0
642.865 0
642.881 0
642.898 3
642.914 2
642.931 4
642.947 0
642.963 0
642.980 0
642.996 0
643.013 1
643.029 2
643.046 10
643.062 3
643.078 0
643.095 6
643.111 13
643.128 0
643.144 5
643.160 1
643.177 7
643.193 4
643.210 15
643.226 17
643.243 25
643.259 31
643.275 32
643.292 23
643.308 7
643.325 7
643.341 4
643.357 19
643.374 11
643.390 0
643.407 0
643.423 0
643.440 1
643.456 12
643.472 24
643.489 6
643.505 5
643.522 6
643.538 7
643.555 4
643.571 5
643.587 0
643.604 1
643.620 1
643.637 6
643.653 6
643.669 5
643.686 10
643.702 10
643.719 5
643.735 1
643.752 1
643.768 6
643.784 9
643.801 3
643.817 19
643.834 15
643.850 4
643.867 26
643.883 16
643.899 10
643.916 7
643.932 0
643.949 0
643.965 0
643.982 5
643.998 7
644.014 10
644.031 18
644.047 5
644.064 0
644.080 1
644.097 13
644.113 5
644.129 0
644.146 14
644.162 9
644.179 13
644.195 20
644.212 60
644.228 82
644.244 99
644.261 70
644.277 40
644.294 27
644.310 33
644.327 13
644.343 23
644.359 6
644.376 19
644.392 11
644.409 4
644.425 12
644.442 9
644.458 2
644.474 1
644.491 6
644.507 8
644.524 6
644.540 3
644.557 2
644.573 0
644.590 0
644.606 20
644.622 18
644.639 8
644.655 7
644.672 4
644.688 5
644.705 5
644.721 11
644.737 3
644.754 9
644.770 1
644.787 0
644.803 1
644.820 0
644.836 0
644.853 10
644.869 25
644.885 16
644.902 0
644.918 2
644.935 8
644.951 0
644.968 11
644.984 7
645.000 12
645.017 5
645.033 9
645.050 0
645.066 0
645.083 0
645.099 11
645.116 11
645.132 3
645.148 8
645.165 12
645.181 7
645.198 15
645.214 15
645.231 21
645.247 16
645.264 8
645.280 28
645.296 11
645.313 36
645.329 14
645.346 10
645.362 23
645.379 4
645.395 0
645.412 9
645.428 11
645.444 4
645.461 2
645.477 0
645.494 0
645.510 0
645.527 0
645.543 10
645.560 2
645.576 2
645.592 2
645.609 0
645.625 0
645.642 7
645.658 2
645.675 22
645.691 7
645.708 4
645.724 1
645.740 7
645.757 10
645.773 25
645.790 17
645.806 0
645.823 0
645.839 0
645.856 1
645.872 14
645.889 9
645.905 0
645.921 0
645.938 8
645.954 11
645.971 7
645.987 4
646.004 11
646.020 3
646.037 3
646.053 1
646.070 4
646.086 4
646.102 16
646.119 18
646.135 7
646.152 4
646.168 1
646.185 0
646.201 7
646.218 3
646.234 9
646.251 43
646.267 41
646.283 32
646.300 13
646.316 14
646.333 6
646.349 11
646.366 11
646.382 10
646.399 14
646.415 3
646.432 5
646.448 16
646.464 8
646.481 7
646.497 5
646.514 8
646.530 17
646.547 16
646.563 15
646.580 21
646.596 31
646.613 19
646.629 4
646.646 4
646.662 3
646.678 2
646.695 13
646.711 2
646.728 1
646.744 12
646.761 1
646.777 0
646.794 0
646.810 3
646.827 3
646.843 0
646.860 6
646.876 13
646.892 1
646.909 2
646.925 4
646.942 10
646.958 9
646.975 0
646.991 2
647.008 1
647.024 11
647.041 13
647.057 7
647.074 11
647.090 19
647.107 6
647.123 1
647.139 1
647.156 7
647.172 0
647.189 2
647.205 19
647.222 15
647.238 25
647.255 20
647.271 10
647.288 1
647.304 14
647.321 6
647.337 10
647.354 1
647.370 0
647.387 4
647.403 11
647.419 5
647.436 11
647.452 14
647.469 11
647.485 7
647.502 5
647.518 6
647.535 8
647.551 1
647.568 1
647.584 5
647.601 4
647.617 5
647.634 1
647.650 9
647.667 4
647.683 0
647.699 6
647.716 11
647.732 1
647.749 9
647.765 2
647.782 0
647.798 1
647.815 10
647.831 5
647.848 8
647.864 3
647.881 8
647.897 4
647.914 0
647.930 7
647.947 8
647.963 2
647.980 3
647.996 1
648.013 0
648.029 2
648.046 0
648.062 2
648.078 22
648.095 15
648.111 7
648.128 29
648.144 30
648.161 15
648.177 1
648.194 6
648.210 4
648.227 13
648.243 17
648.260 18
648.276 5
648.293 9
648.309 19
648.326 11
648.342 1
648.359 14
648.375 7
648.392 0
648.408 0
648.425 2
648.441 5
648.458 7
648.474 9
648.491 6
648.507 12
648.523 4
648.540 5
648.556 4
648.573 11
648.589 19
648.606 14
648.622 4
648.639 6
648.655 4
648.672 14
648.688 6
648.705 11
648.721 8
648.738 1
648.754 10
648.771 10
648.787 0
648.804 0
648.820 16
648.837 1
648.853 0
648.870 15
648.886 6
648.903 15
648.919 8
648.936 1
648.952 0
648.969 1
648.985 8
649.002 12
649.018 6
649.035 6
649.051 0
649.068 4
649.084 4
649.101 7
649.117 2
649.134 0
649.150 2
649.167 0
649.183 7
649.200 11
649.216 6
649.233 1
649.249 0
649.266 4
649.282 6
649.299 2
649.315 2
649.332 0
649.348 3
649.365 9
649.381 8
649.398 4
649.414 8
649.430 8
649.447 0
649.463 2
649.480 17
649.496 11
649.513 1
649.529 0
649.546 6
649.562 11
649.579 6
649.595 4
649.612 6
649.628 17
649.645 12
649.661 7
649.678 5
649.694 4
649.711 5
649.727 8
649.744 1
649.760 0
649.777 2
649.793 28
649.810 9
649.826 1
649.843 0
649.859 0
649.876 1
649.892 0
649.909 4
649.925 7
649.942 8
649.959 0
649.975 0
649.992 1
650.008 7
650.025 21
650.041 11
650.058 9
650.074 11
650.091 12
650.107 26
650.124 14
650.140 1
650.157 0
650.173 0
650.190 0
650.206 5
650.223 2
650.239 11
650.256 13
650.272 8
650.289 12
650.305 9
650.322 4
650.338 5
650.355 3
650.371 4
650.388 13
650.404 1
650.421 0
650.437 7
650.454 2
650.470 6
650.487 20
650.503 34
650.520 11
650.536 19
650.553 5
650.569 3
650.586 0
650.602 3
650.619 8
650.635 8
650.652 3
650.668 2
650.685 4
650.701 2
650.718 1
650.734 0
650.751 0
650.767 6
650.784 0
650.800 9
650.817 5
650.833 21
650.850 6
650.867 1
650.883 0
650.900 0
650.916 2
650.933 6
650.949 0
650.966 0
650.982 8
650.999 9
651.015 4
651.032 6
651.048 0
651.065 2
651.081 19
651.098 10
651.114 4
651.131 2
651.147 8
651.164 6
651.180 11
651.197 25
651.213 13
651.230 11
651.246 8
651.263 15
651.279 19
651.296 28
651.312 34
651.329 13
651.346 7
651.362 3
651.379 1
651.395 6
651.412 3
651.428 19
651.445 10
651.461 9
651.478 10
651.494 9
651.511 15
651.527 6
651.544 9
651.560 8
651.577 5
651.593 0
651.610 7
651.626 1
651.643 9
651.659 15
651.676 1
651.693 2
651.709 3
651.726 3
651.742 3
651.759 1
651.775 12
651.792 24
651.808 4
651.825 5
651.841 12
651.858 6
651.874 0
651.891 2
651.907 7
651.924 4
651.940 11
651.957 0
651.973 0
651.990 10
652.007 0
652.023 0
652.040 0
652.056 1
652.073 1
652.089 3
652.106 5
652.122 1
652.139 0
652.155 0
652.172 0
652.188 0
652.205 13
652.221 22
652.238 6
652.255 3
652.271 15
652.288 1
652.304 0
652.321 4
652.337 11
652.354 9
652.370 6
652.387 12
652.403 4
652.420 2
652.436 1
652.453 13
652.469 20
652.486 9
652.503 7
652.519 5
652.536 1
652.552 0
652.569 6
652.585 0
652.602 0
652.618 5
652.635 7
652.651 0
652.668 29
652.684 13
652.701 1
652.718 0
652.734 0
652.751 0
652.767 2
652.784 8
652.800 9
652.817 9
652.833 0
652.850 0
652.866 5
652.883 2
652.899 7
652.916 0
652.933 0
652.949 0
652.966 1
652.982 5
652.999 2
653.015 1
653.032 1
653.048 5
653.065 8
653.081 16
653.098 9
653.114 1
653.131 0
653.148 5
653.164 6
653.181 4
653.197 11
653.214 12
653.230 1
653.247 0
653.263 2
653.280 0
653.296 11
653.313 8
653.330 22
653.346 18
653.363 4
653.379 5
653.396 9
653.412 2
653.429 0
653.445 10
653.462 11
653.478 6
653.495 1
653.512 10
653.528 3
653.545 11
653.561 5
653.578 7
653.594 5
653.611 5
653.627 7
653.644 5
653.661 3
653.677 0
653.694 0
653.710 2
653.727 6
653.743 0
653.760 6
653.776 3
653.793 1
653.810 9
653.826 5
653.843 2
653.859 5
653.876 2
653.892 0
653.909 1
653.925 12
653.942 8
653.958 0
653.975 3
653.992 4
654.008 10
654.025 4
654.041 2
654.058 24
654.074 27
654.091 7
654.107 6
654.124 5
654.141 10
654.157 0
654.174 6
654.190 7
654.207 11
654.223 8
654.240 7
654.256 2
654.273 1
654.290 13
654.306 11
654.323 16
654.339 4
654.356 0
654.372 2
654.389 9
654.406 6
654.422 4
654.439 7
654.455 2
654.472 0
654.488 6
654.505 14
654.521 2
654.538 3
654.555 8
654.571 5
654.588 16
654.604 1
654.621 1
654.637 3
654.654 19
654.671 8
654.687 3
654.704 7
654.720 3
654.737 2
654.753 11
654.770 3
654.786 2
654.803 6
654.820 9
654.836 5
654.853 23
654.869 10
654.886 2
654.902 11
654.919 9
654.936 14
654.952 6
654.969 0
654.985 0
655.002 7
655.018 0
655.035 1
655.052 8
655.068 2
655.085 1
655.101 12
655.118 3
655.134 0
655.151 8
655.168 8
655.184 5
655.201 15
655.217 7
655.234 3
655.250 4
655.267 0
655.283 10
655.300 16
655.317 13
655.333 9
655.350 2
655.366 4
655.383 13
655.399 19
655.416 8
655.433 20
655.449 7
655.466 5
655.482 18
655.499 14
655.516 4
655.532 8
655.549 8
655.565 7
655.582 3
655.598 1
655.615 0
655.632 0
655.648 0
655.665 6
655.681 10
655.698 2
655.714 3
655.731 2
655.748 3
655.764 7
655.781 8
655.797 1
655.814 0
655.830 0
655.847 1
655.864 13
655.880 14
655.897 5
655.913 7
655.930 8
655.947 2
655.963 15
655.980 15
655.996 2
656.013 0
656.029 1
656.046 0
656.063 4
656.079 14
656.096 9
656.112 7
656.129 6
656.145 10
656.162 21
656.179 26
656.195 28
656.212 18
656.228 10
656.245 5
656.262 9
656.278 25
656.295 13
656.311 8
656.328 8
656.344 8
656.361 5
656.378 0
656.394 9
656.411 0
656.427 0
656.444 5
656.461 6
656.477 1
656.494 3
656.510 2
656.527 1
656.543 11
656.560 3
656.577 15
656.593 7
656.610 4
656.626 0
656.643 0
656.660 2
656.676 11
656.693 10
656.709 7
656.726 4
656.743 15
656.759 12
656.776 8
656.792 0
656.809 6
656.826 0
656.842 1
656.859 2
656.875 0
656.892 3
656.908 0
656.925 2
656.942 5
656.958 5
656.975 8
656.991 0
657.008 5
657.025 14
657.041 3
657.058 2
657.074 2
657.091 2
657.108 2
657.124 15
657.141 12
657.157 3
657.174 3
657.191 6
657.207 12
657.224 34
657.240 11
657.257 0
657.274 4
657.290 1
657.307 2
657.323 1
657.340 11
657.357 4
657.373 3
657.390 7
657.406 6
657.423 10
657.439 4
657.456 0
657.473 19
657.489 13
657.506 2
657.522 1
657.539 2
657.556 7
657.572 3
657.589 13
657.605 7
657.622 3
657.639 0
657.655 1
657.672 0
657.688 0
657.705 0
657.722 2
657.738 2
657.755 14
657.772 4
657.788 1
657.805 0
657.821 7
657.838 7
657.855 5
657.871 6
657.888 1
657.904 0
657.921 8
657.938 11
657.954 7
657.971 9
657.987 1
658.004 0
658.021 3
658.037 3
658.054 14
658.070 3
658.087 1
658.104 5
658.120 9
658.137 6
658.153 0
658.170 0
658.187 5
658.203 19
658.220 9
658.236 6
658.253 4
658.270 17
658.286 9
658.303 26
658.320 22
658.336 10
658.353 8
658.369 6
658.386 7
658.403 6
658.419 2
658.436 2
658.452 8
658.469 5
658.486 6
658.502 8
658.519 0
658.535 0
658.552 0
658.569 7
658.585 10
658.602 5
658.619 5
658.635 1
658.652 4
658.668 1
658.685 0
658.702 2
658.718 6
658.735 1
658.751 6
658.768 4
658.785 1
658.801 4
658.818 0
658.834 0
658.851 6
658.868 18
658.884 19
658.901 3
658.918 3
658.934 31
658.951 12
658.967 0
658.984 2
659.001 12
659.017 0
659.034 2
659.051 0
659.067 1
659.084 3
659.100 8
659.117 5
659.134 4
659.150 6
659.167 2
659.183 2
659.200 9
659.217 2
659.233 13
659.250 3
659.267 2
659.283 0
659.300 0
659.316 7
659.333 7
659.350 9
659.366 2
659.383 5
659.400 0
659.416 8
659.433 7
659.449 9
659.466 12
659.483 4
659.499 9
659.516 1
659.533 2
659.549 0
659.566 6
659.582 5
659.599 4
659.616 3
659.632 18
659.649 4
659.666 0
659.682 0
659.699 0
659.715 0
659.732 1
659.749 1
659.765 4
659.782 5
659.799 6
659.815 10
659.832 2
659.848 0
659.865 6
659.882 0
659.898 0
659.915 1
659.932 4
659.948 10
659.965 6
659.981 8
659.998 5
660.015 2
660.031 7
660.048 3
660.065 1
660.081 0
660.098 5
660.115 1
660.131 0
660.148 1
660.164 0
660.181 0
660.198 13
660.214 9
660.231 3
660.248 10
660.264 8
660.281 9
660.298 9
660.314 1
660.331 6
660.347 5
660.364 0
660.381 4
660.397 6
660.414 4
660.431 0
660.447 0
660.464 0
660.481 5
660.497 2
660.514 2
660.530 1
660.547 0
660.564 5
660.580 2
660.597 17
660.614 18
660.630 20
660.647 6
660.664 2
660.680 0
660.697 4
660.713 8
660.730 4
660.747 1
660.763 8
660.780 2
660.797 3
660.813 1
660.830 4
660.847 0
660.863 8
660.880 0
660.896 15
660.913 4
660.930 1
660.946 1
660.963 1
660.980 5
660.996 2
661.013 7
661.030 1
661.046 0
661.063 0
661.080 5
661.096 4
661.113 5
661.129 0
661.146 1
661.163 5
661.179 3
661.196 4
661.213 9
661.229 2
661.246 9
661.263 3
661.279 0
661.296 6
661.313 2
661.329 2
661.346 4
661.363 5
661.379 10
661.396 9
661.412 8
661.429 7
661.446 14
661.462 5
661.479 9
661.496 12
661.512 16
661.529 3
661.546 0
661.562 13
661.579 10
661.596 1
661.612 2
661.629 6
661.646 17
661.662 0
661.679 0
661.696 8
661.712 6
661.729 7
661.745 12
661.762 1
661.779 12
661.795 6
661.812 3
661.829 1
661.845 3
661.862 15
661.879 13
661.895 3
661.912 7
661.929 12
661.945 14
661.962 3
661.979 15
661.995 7
662.012 10
662.029 2
662.045 12
662.062 10
662.079 3
662.095 9
662.112 7
662.129 4
662.145 3
662.162 20
662.179 20
662.195 0
662.212 6
662.229 4
662.245 5
662.262 2
662.278 2
662.295 6
662.312 6
662.328 7
662.345 20
662.362 4
662.378 3
662.395 2
662.412 6
662.428 9
662.445 8
662.462 1
662.478 5
662.495 1
662.512 12
662.528 14
662.545 26
662.562 22
662.578 6
662.595 0
662.612 5
662.628 9
662.645 0
662.662 5
662.678 19
662.695 9
662.712 4
662.728 1
662.745 12
662.762 4
662.778 7
662.795 0
662.812 2
662.828 14
662.845 8
662.862 6
662.878 0
662.895 0
662.912 5
662.928 10
662.945 9
662.962 8
662.978 1
662.995 0
663.012 3
663.028 0
663.045 0
663.062 19
663.078 27
663.095 4
663.112 2
663.128 7
663.145 0
663.162 12
663.178 25
663.195 6
663.212 17
663.228 18
663.245 4
663.262 11
663.278 3
663.295 0
663.312 1
663.328 1
663.345 2
663.362 3
663.378 1
663.395 4
663.412 1
663.428 1
663.445 0
663.462 1
663.479 9
663.495 9
663.512 2
663.529 2
663.545 0
663.562 0
663.579 7
663.595 3
663.612 22
663.629 11
663.645 2
663.662 3
663.679 3
663.695 3
663.712 14
663.729 6
663.745 9
663.762 9
663.779 7
663.795 4
663.812 1
663.829 0
663.845 0
663.862 6
663.879 0
663.895 0
663.912 5
663.929 0
663.945 4
663.962 0
663.979 6
663.996 0
664.012 3
664.029 0
664.046 6
664.062 5
664.079 10
664.096 1
664.112 2
664.129 1
664.146 15
664.162 7
664.179 0
664.196 1
664.212 0
664.229 17
664.246 15
664.262 6
664.279 0
664.296 6
664.312 9
664.329 4
664.346 0
664.363 7
664.379 17
664.396 16
664.413 12
664.429 6
664.446 2
664.463 0
664.479 0
664.496 8
664.513 6
664.529 4
664.546 0
664.563 12
664.579 23
664.596 11
664.613 6
664.630 0
664.646 4
664.663 11
664.680 21
664.696 8
664.713 1
664.730 5
664.746 7
664.763 0
664.780 3
664.796 12
664.813 8
664.830 21
664.847 8
664.863 2
664.880 0
664.897 0
664.913 0
664.930 0
664.947 0
664.963 0
664.980 0
664.997 5
665.013 0
665.030 1
665.047 2
665.064 15
665.080 19
665.097 2
665.114 3
665.130 1
665.147 0
665.164 0
665.180 3
665.197 22
665.214 8
665.230 0
665.247 7
665.264 7
665.281 1
665.297 7
665.314 2
665.331 4
665.347 9
665.364 36
665.381 19
665.397 4
665.414 3
665.431 7
665.448 1
665.464 3
665.481 0
665.498 3
665.514 7
665.531 8
665.548 11
665.564 15
665.581 34
665.598 17
665.615 0
665.631 0
665.648 13
665.665 5
665.681 1
665.698 0
665.715 0
665.731 6
665.748 6
665.765 7
665.782 2
665.798 5
665.815 1
665.832 0
665.848 1
665.865 0
665.882 1
665.899 1
665.915 10
665.932 6
665.949 2
665.965 20
665.982 13
665.999 10
666.015 4
666.032 5
666.049 11
666.066 9
666.082 3
666.099 6
666.116 2
666.132 2
666.149 12
666.166 5
666.183 28
666.199 29
666.216 6
666.233 8
666.249 8
666.266 12
666.283 10
666.299 5
666.316 3
666.333 1
666.350 13
666.366 19
666.383 1
666.400 0
666.416 2
666.433 12
666.450 4
666.467 4
666.483 6
666.500 1
666.517 13
666.533 11
666.550 11
666.567 8
666.584 10
666.600 15
666.617 14
666.634 14
666.650 46
666.667 27
666.684 6
666.701 17
666.717 6
666.734 7
666.751 0
666.767 0
666.784 15
666.801 14
666.818 8
666.834 7
666.851 7
666.868 1
666.884 8
666.901 12
666.918 0
666.935 0
666.951 5
666.968 21
666.985 15
667.002 4
667.018 10
667.035 13
667.052 2
667.068 4
667.085 0
667.102 0
667.119 14
667.135 10
667.152 10
667.169 0
667.185 2
667.202 4
667.219 15
667.236 9
667.252 6
667.269 12
667.286 6
667.302 11
667.319 18
667.336 15
667.353 8
667.369 5
667.386 2
667.403 0
667.420 0
667.436 5
667.453 7
667.470 8
667.486 1
667.503 15
667.520 3
667.537 2
667.553 10
667.570 6
667.587 2
667.604 0
667.620 10
667.637 1
667.654 0
667.670 2
667.687 7
667.704 7
667.721 7
667.737 3
667.754 18
667.771 1
667.788 0
667.804 5
667.821 1
667.838 0
667.854 3
667.871 1
667.888 0
667.905 13
667.921 10
667.938 4
667.955 3
667.972 1
667.988 5
668.005 1
668.022 0
668.038 0
668.055 1
668.072 0
668.089 4
668.105 12
668.122 10
668.139 5
668.156 0
668.172 5
668.189 3
668.206 0
668.223 3
668.239 10
668.256 5
668.273 2
668.289 10
668.306 20
668.323 8
668.340 1
668.356 5
668.373 6
668.390 4
668.407 10
668.423 12
668.440 24
668.457 28
668.474 13
668.490 6
668.507 1
668.524 3
668.541 16
668.557 12
668.574 9
668.591 5
668.607 0
668.624 3
668.641 7
668.658 2
668.674 6
668.691 0
668.708 2
668.725 3
668.741 6
668.758 0
668.775 6
668.792 3
668.808 1
668.825 0
668.842 0
668.859 5
668.875 9
668.892 7
668.909 0
668.926 7
668.942 7
668.959 16
668.976 2
668.993 0
669.009 0
669.026 0
669.043 5
669.059 2
669.076 2
669.093 4
669.110 4
669.126 7
669.143 1
669.160 2
669.177 13
669.193 6
669.210 0
669.227 2
669.244 0
669.260 5
669.277 2
669.294 17
669.311 14
669.327 4
669.344 0
669.361 0
669.378 0
669.394 5
669.411 9
669.428 0
669.445 0
669.461 0
669.478 6
669.495 5
669.512 6
669.528 15
669.545 21
669.562 5
669.579 3
669.595 0
669.612 0
669.629 0
669.646 0
669.662 0
669.679 1
669.696 8
669.713 20
669.729 20
669.746 3
669.763 4
669.780 0
669.796 4
669.813 1
669.830 0
669.847 0
669.863 5
669.880 3
669.897 3
669.914 0
669.930 1
669.947 1
669.964 9
669.981 1
669.998 15
670.014 3
670.031 9
670.048 0
670.065 0
670.081 0
670.098 1
670.115 23
670.132 30
670.148 15
670.165 1
670.182 7
670.199 17
670.215 5
670.232 20
670.249 17
670.266 1
670.282 0
670.299 3
670.316 15
670.333 4
670.349 0
670.366 6
670.383 4
670.400 0
670.416 0
670.433 5
670.450 4
670.467 5
670.484 29
670.500 11
670.517 7
670.534 0
670.551 4
670.567 5
670.584 11
670.601 10
670.618 3
670.634 10
670.651 6
670.668 13
670.685 16
670.701 9
670.718 8
670.735 1
670.752 0
670.769 2
670.785 0
670.802 8
670.819 4
670.836 1
670.852 0
670.869 5
670.886 6
670.903 1
670.919 0
670.936 5
670.953 10
670.970 4
670.987 1
671.003 0
671.020 0
671.037 0
671.054 7
671.070 0
671.087 1
671.104 8
671.121 19
671.137 10
671.154 0
671.171 10
671.188 9
671.205 7
671.221 1
671.238 1
671.255 4
671.272 0
671.288 4
671.305 1
671.322 11
671.339 6
671.355 6
671.372 4
671.389 13
671.406 2
671.423 2
671.439 4
671.456 12
671.473 15
671.490 18
671.506 9
671.523 4
671.540 0
671.557 5
671.574 1
671.590 0
671.607 6
671.624 2
671.641 4
671.657 9
671.674 0
671.691 7
671.708 3
671.725 7
671.741 2
671.758 10
671.775 5
671.792 2
671.808 6
671.825 3
671.842 2
671.859 0
671.876 5
671.892 6
671.909 2
671.926 0
671.943 12
671.959 6
671.976 10
671.993 3
672.010 9
672.027 2
672.043 1
672.060 0
672.077 5
672.094 11
672.110 1
672.127 0
672.144 1
672.161 2
672.178 2
672.194 9
672.211 20
672.228 13
672.245 2
672.262 0
672.278 3
672.295 1
672.312 0
672.329 0
672.345 3
672.362 2
672.379 0
672.396 19
672.413 21
672.429 5
672.446 13
672.463 3
672.480 0
672.497 13
672.513 8
672.530 4
672.547 0
672.564 4
672.580 17
672.597 4
672.614 0
672.631 3
672.648 5
672.664 2
672.681 6
672.698 1
672.715 11
672.732 7
672.748 0
672.765 0
672.782 0
672.799 9
672.816 1
672.832 0
672.849 10
672.866 17
672.883 6
672.900 1
672.916 10
672.933 0
672.950 0
672.967 8
672.983 7
673.000 0
673.017 4
673.034 11
673.051 1
673.067 2
673.084 0
673.101 2
673.118 9
673.135 13
673.151 11
673.168 13
673.185 7
673.202 8
673.219 0
673.235 8
673.252 27
673.269 9
673.286 10
673.303 12
673.319 3
673.336 9
673.353 12
673.370 21
673.387 17
673.403 18
673.420 9
673.437 11
673.454 3
673.471 10
673.487 6
673.504 4
673.521 7
673.538 6
673.555 17
673.571 6
673.588 7
673.605 3
673.622 1
673.639 0
673.655 0
673.672 0
673.689 1
673.706 0
673.723 3
673.739 7
673.756 6
673.773 3
673.790 1
673.807 0
673.823 3
673.840 6
673.857 9
673.874 0
673.891 4
673.907 1
673.924 4
673.941 9
673.958 1
673.975 13
673.991 13
674.008 7
674.025 5
674.042 14
674.059 1
674.076 4
674.092 8
674.109 1
674.126 1
674.143 3
674.160 4
674.176 30
674.193 14
674.210 6
674.227 10
674.244 12
674.260 1
674.277 1
674.294 7
674.311 10
674.328 0
674.344 9
674.361 10
674.378 2
674.395 2
674.412 0
674.429 1
674.445 0
674.462 3
674.479 1
674.496 20
674.513 6
674.529 2
674.546 1
674.563 0
674.580 0
674.597 0
674.613 2
674.630 9
674.647 5
674.664 14
674.681 8
674.698 3
674.714 4
674.731 1
674.748 2
674.765 0
674.782 2
674.798 0
674.815 0
674.832 0
674.849 1
674.866 8
674.883 1
674.899 0
674.916 3
674.933 0
674.950 0
674.967 5
674.983 0
675.000 0
675.017 0
675.034 0
675.051 8
675.068 2
675.084 1
675.101 1
675.118 2
675.135 6
675.152 1
675.168 2
675.185 25
675.202 17
675.219 4
675.236 17
675.253 5
675.269 10
675.286 29
675.303 14
675.320 7
675.337 12
675.353 12
675.370 3
675.387 1
675.404 5
675.421 6
675.438 7
675.454 7
675.471 8
675.488 1
675.505 1
675.522 3
675.539 2
675.555 0
675.572 2
675.589 1
675.606 4
675.623 1
675.639 0
675.656 0
675.673 0
675.690 9
675.707 9
675.724 4
675.740 1
675.757 0
675.774 14
675.791 2
675.808 1
675.825 8
675.841 6
675.858 2
675.875 0
675.892 0
675.909 0
675.926 0
675.942 2
675.959 4
675.976 0
675.993 0
676.010 1
676.027 6
676.043 1
676.060 3
676.077 1
676.094 3
676.111 5
676.128 10
676.144 3
676.161 0
676.178 10
676.195 6
676.212 3
676.229 9
676.245 4
676.262 0
676.279 3
676.296 3
676.313 19
676.330 14
676.346 3
676.363 4
676.380 1
676.397 9
676.414 3
676.431 5
676.447 4
676.464 10
676.481 20
676.498 3
676.515 9
676.532 26
676.548 15
676.565 18
676.582 30
676.599 11
676.616 3
676.633 0
676.649 4
676.666 23
676.683 36
676.700 21
676.717 9
676.734 13
676.751 12
676.767 4
676.784 1
676.801 8
676.818 3
676.835 3
676.852 27
676.868 5
676.885 0
676.902 2
676.919 5
676.936 12
676.953 2
676.969 0
676.986 1
677.003 1
677.020 8
677.037 3
677.054 2
677.071 12
677.087 0
677.104 0
677.121 1
677.138 10
677.155 7
677.172 3
677.188 6
677.205 14
677.222 10
677.239 16
677.256 10
677.273 20
677.290 8
677.306 1
677.323 7
677.340 0
677.357 0
677.374 4
677.391 0
677.407 5
677.424 3
677.441 2
677.458 15
677.475 16
677.492 4
677.509 3
677.525 2
677.542 3
677.559 6
677.576 1
677.593 0
677.610 7
677.627 7
677.643 4
677.660 5
677.677 4
677.694 9
677.711 22
677.728 17
677.744 7
677.761 9
677.778 2
677.795 0
677.812 1
677.829 0
677.846 0
677.862 12
677.879 6
677.896 2
677.913 8
677.930 20
677.947 11
677.964 1
677.980 5
677.997 2
678.014 0
678.031 1
678.048 2
678.065 5
678.082 9
678.098 6
678.115 7
678.132 14
678.149 2
678.166 0
678.183 1
678.200 16
678.216 87
678.233 121
678.250 148
678.267 50
678.284 42
678.301 32
678.318 23
678.334 36
678.351 13
678.368 0
678.385 9
678.402 19
678.419 4
678.436 6
678.453 1
678.469 9
678.486 10
678.503 7
678.520 1
678.537 0
678.554 13
678.571 2
678.587 9
678.604 18
678.621 3
678.638 7
678.655 8
678.672 15
678.689 12
678.705 3
678.722 1
678.739 2
678.756 8
678.773 8
678.790 28
678.807 9
678.824 2
678.840 18
678.857 6
678.874 1
678.891 5
678.908 2
678.925 1
678.942 3
678.958 14
678.975 5
678.992 0
679.009 3
679.026 5
679.043 11
679.060 2
679.077 1
679.093 3
679.110 5
679.127 1
679.144 0
679.161 0
679.178 3
679.195 29
679.212 28
679.228 46
679.245 45
679.262 56
679.279 21
679.296 8
679.313 21
679.330 19
679.346 3
679.363 14
679.380 1
679.397 3
679.414 3
679.431 0
679.448 15
679.465 5
679.481 12
679.498 10
679.515 19
679.532 1
679.549 1
679.566 10
679.583 14
679.600 10
679.616 5
679.633 10
679.650 12
679.667 5
679.684 4
679.701 1
679.718 15
679.735 4
679.751 7
679.768 0
679.785 2
679.802 14
679.819 8
679.836 3
679.853 2
679.870 12
679.887 3
679.903 1
679.920 8
679.937 0
679.954 2
679.971 0
679.988 0
680.005 2
680.022 6
680.038 17
680.055 9
680.072 4
680.089 2
680.106 14
680.123 19
680.140 8
680.157 4
680.174 8
680.190 1
680.207 5
680.224 7
680.241 9
680.258 32
680.275 22
680.292 20
680.309 10
680.325 1
680.342 1
680.359 1
680.376 10
680.393 4
680.410 0
680.427 0
680.444 4
680.461 3
680.477 1
680.494 3
680.511 2
680.528 1
680.545 3
680.562 13
680.579 6
680.596 19
680.613 18
680.629 12
680.646 5
680.663 10
680.680 10
680.697 4
680.714 0
680.731 0
680.748 0
680.765 0
680.781 0
680.798 3
680.815 3
680.832 7
680.849 1
680.866 4
680.883 0
680.900 5
680.917 5
680.933 1
680.950 14
680.967 5
680.984 0
681.001 5
681.018 1
681.035 10
681.052 0
681.069 21
681.086 15
681.102 3
681.119 3
681.136 15
681.153 18
681.170 8
681.187 21
681.204 11
681.221 16
681.238 0
681.254 7
681.271 8
681.288 18
681.305 4
681.322 5
681.339 8
681.356 10
681.373 1
681.390 2
681.407 6
681.423 7
681.440 1
681.457 9
681.474 10
681.491 8
681.508 2
681.525 16
681.542 25
681.559 8
681.576 7
681.592 0
681.609 1
681.626 4
681.643 2
681.660 0
681.677 7
681.694 0
681.711 0
681.728 7
681.745 1
681.761 0
681.778 0
681.795 0
681.812 2
681.829 1
681.846 2
681.863 6
681.880 7
681.897 16
681.914 4
681.931 0
681.947 2
681.964 0
681.981 0
681.998 5
682.015 17
682.032 13
682.049 12
682.066 11
682.083 2
682.100 6
682.116 0
682.133 2
682.150 5
682.167 11
682.184 13
682.201 7
682.218 4
682.235 6
682.252 6
682.269 1
682.286 20
682.302 9
682.319 1
682.336 0
682.353 0
682.370 8
682.387 0
682.404 1
682.421 1
682.438 8
682.455 2
682.472 14
682.488 7
682.505 7
682.522 7
682.539 0
682.556 2
682.573 0
682.590 0
682.607 1
682.624 1
682.641 0
682.658 0
682.675 6
682.691 27
682.708 7
682.725 0
682.742 0
682.759 6
682.776 0
682.793 0
682.810 0
682.827 0
682.844 0
682.861 0
682.878 13
682.894 19
682.911 4
682.928 4
682.945 0
682.962 3
682.979 1
682.996 8
683.013 0
683.030 0
683.047 0
683.064 0
683.081 3
683.097 4
683.114 5
683.131 13
683.148 4
683.165 24
683.182 9
683.199 19
683.216 15
683.233 18
683.250 16
683.267 5
683.284 15
683.301 15
683.317 8
683.334 0
683.351 6
683.368 21
683.385 8
683.402 3
683.419 9
683.436 10
683.453 18
683.470 7
683.487 4
683.504 0
683.521 11
683.537 15
683.554 16
683.571 5
683.588 1
683.605 0
683.622 0
683.639 0
683.656 0
683.673 4
683.690 3
683.707 0
683.724 0
683.741 9
683.757 8
683.774 1
683.791 0
683.808 4
683.825 1
683.842 16
683.859 17
683.876 7
683.893 12
683.910 0
683.927 11
683.944 19
683.961 1
683.978 12
683.994 15
684.011 1
684.028 2
684.045 10
684.062 7
684.079 3
684.096 7
684.113 0
684.130 0
684.147 2
684.164 3
684.181 5
684.198 5
684.215 6
684.232 11
684.248 26
684.265 21
684.282 8
684.299 2
684.316 12
684.333 11
684.350 8
684.367 2
684.384 5
684.401 1
684.418 0
684.435 0
684.452 1
684.469 4
684.486 3
684.503 2
684.519 5
684.536 6
684.553 8
684.570 15
684.587 6
684.604 21
684.621 7
684.638 0
684.655 0
684.672 1
684.689 1
684.706 4
684.723 0
684.740 0
684.757 0
684.774 0
684.790 4
684.807 10
684.824 0
684.841 0
684.858 6
684.875 7
684.892 23
684.909 10
684.926 1
684.943 12
684.960 8
684.977 0
684.994 3
685.011 0
685.028 0
685.045 0
685.062 6
685.078 18
685.095 23
685.112 2
685.129 0
685.146 0
685.163 4
685.180 4
685.197 1
685.214 0
685.231 6
685.248 16
685.265 5
685.282 4
685.299 0
685.316 3
685.333 8
685.350 4
685.367 9
685.384 1
685.400 2
685.417 6
685.434 9
685.451 5
685.468 16
685.485 1
685.502 1
685.519 6
685.536 19
685.553 22
685.570 0
685.587 14
685.604 5
685.621 3
685.638 5
685.655 7
685.672 18
685.689 9
685.706 0
685.723 10
685.739 7
685.756 7
685.773 8
685.790 7
685.807 11
685.824 4
685.841 0
685.858 1
685.875 9
685.892 2
685.909 11
685.926 1
685.943 0
685.960 14
685.977 4
685.994 0
686.011 11
686.028 3
686.045 0
686.062 8
686.079 8
686.096 6
686.112 4
686.129 0
686.146 2
686.163 11
686.180 9
686.197 0
686.214 0
686.231 11
686.248 15
686.265 10
686.282 6
686.299 1
686.316 3
686.333 8
686.350 11
686.367 13
686.384 14
686.401 7
686.418 6
686.435 5
686.452 0
686.469 0
686.486 3
686.503 0
686.520 2
686.536 20
686.553 7
686.570 0
686.587 0
686.604 0
686.621 5
686.638 15
686.655 1
686.672 1
686.689 6
686.706 14
686.723 2
686.740 4
686.757 10
686.774 2
686.791 0
686.808 0
686.825 1
686.842 0
686.859 4
686.876 5
686.893 0
686.910 0
686.927 0
686.944 1
686.961 0
686.978 0
686.995 0
687.011 6
687.028 9
687.045 2
687.062 0
687.079 5
687.096 1
687.113 0
687.130 0
687.147 0
687.164 6
687.181 6
687.198 4
687.215 9
687.232 9
687.249 20
687.266 2
687.283 9
687.300 10
687.317 2
687.334 7
687.351 7
687.368 1
687.385 6
687.402 3
687.419 0
687.436 0
687.453 3
687.470 18
687.487 10
687.504 4
687.521 0
687.538 0
687.555 3
687.572 1
687.589 4
687.606 3
687.622 0
687.639 7
687.656 0
687.673 2
687.690 4
687.707 13
687.724 7
687.741 16
687.758 8
687.775 2
687.792 7
687.809 2
687.826 0
687.843 5
687.860 13
687.877 0
687.894 5
687.911 7
687.928 14
687.945 4
687.962 0
687.979 0
687.996 8
688.013 0
688.030 3
688.047 3
688.064 12
688.081 13
688.098 10
688.115 15
688.132 13
688.149 4
688.166 0
688.183 0
688.200 3
688.217 0
688.234 14
688.251 18
688.268 2
688.285 1
688.302 0
688.319 0
688.336 1
688.353 0
688.370 0
688.387 0
688.404 5
688.421 5
688.438 3
688.455 7
688.472 0
688.489 1
688.506 5
688.522 0
688.539 0
688.556 0
688.573 0
688.590 0
688.607 1
688.624 9
688.641 5
688.658 7
688.675 10
688.692 3
688.709 13
688.726 1
688.743 4
688.760 0
688.777 3
688.794 0
688.811 0
688.828 3
688.845 0
688.862 2
688.879 0
688.896 0
688.913 0
688.930 3
688.947 0
688.964 8
688.981 2
688.998 3
689.015 5
689.032 0
689.049 0
689.066 5
689.083 3
689.100 9
689.117 5
689.134 0
689.151 0
689.168 2
689.185 0
689.202 0
689.219 5
689.236 1
689.253 12
689.270 6
689.287 8
689.304 1
689.321 6
689.338 13
689.355 19
689.372 14
689.389 3
689.406 1
689.423 0
689.440 1
689.457 17
689.474 9
689.491 4
689.508 2
689.525 1
689.542 12
689.559 5
689.576 5
689.593 11
689.610 4
689.627 10
689.644 1
689.661 0
689.678 1
689.695 7
689.712 4
689.729 12
689.746 3
689.763 2
689.780 1
689.797 4
689.814 8
689.831 4
689.848 0
689.865 3
689.882 15
689.899 3
689.916 5
689.933 0
689.950 0
689.967 0
689.984 0
690.001 1
690.018 4
690.035 6
690.052 1
690.069 3
690.086 3
690.103 0
690.120 6
690.137 10
690.154 14
690.171 6
690.188 0
690.205 4
690.222 11
690.239 16
690.256 15
690.273 3
690.290 1
690.307 13
690.324 41
690.341 24
690.358 4
690.375 5
690.392 1
690.409 8
690.426 1
690.443 3
690.460 8
690.477 16
690.494 8
690.511 1
690.528 0
690.545 0
690.562 3
690.579 8
690.596 10
690.613 3
690.630 9
690.647 15
690.664 10
690.682 21
690.699 18
690.716 3
690.733 1
690.750 9
690.767 0
690.784 0
690.801 1
690.818 14
690.835 7
690.852 6
690.869 0
690.886 1
690.903 2
690.920 9
690.937 17
690.954 3
690.971 2
690.988 1
691.005 0
691.022 0
691.039 0
691.056 0
691.073 5
691.090 8
691.107 2
691.124 9
691.141 3
691.158 5
691.175 7
691.192 20
691.209 16
691.226 2
691.243 1
691.260 6
691.277 6
691.294 6
691.311 1
691.328 3
691.345 7
691.362 3
691.379 12
691.396 0
691.413 6
691.430 7
691.447 5
691.464 2
691.481 0
691.498 2
691.515 6
691.532 8
691.549 14
691.566 7
691.584 0
691.601 0
691.618 4
691.635 7
691.652 1
691.669 8
691.686 9
691.703 15
691.720 6
691.737 0
691.754 0
691.771 0
691.788 0
691.805 1
691.822 14
691.839 6
691.856 6
691.873 6
691.890 8
691.907 10
691.924 5
691.941 4
691.958 1
691.975 6
691.992 0
692.009 0
692.026 2
692.043 0
692.060 0
692.077 6
692.094 7
692.111 2
692.128 1
692.145 1
692.162 1
692.179 19
692.197 10
692.214 6
692.231 4
692.248 1
692.265 1
692.282 11
692.299 10
692.316 0
692.333 4
692.350 3
692.367 1
692.384 0
692.401 0
692.418 0
692.435 0
692.452 1
692.469 3
692.486 3
692.503 7
692.520 4
692.537 0
692.554 5
692.571 19
692.588 10
692.605 6
692.622 6
692.639 0
692.656 5
692.674 13
692.691 7
692.708 3
692.725 13
692.742 2
692.759 12
692.776 4
692.793 4
692.810 15
692.827 18
692.844 4
692.861 3
692.878 11
692.895 4
692.912 0
692.929 3
692.946 7
692.963 4
692.980 0
692.997 3
693.014 1
693.031 5
693.048 0
693.065 1
693.082 11
693.100 3
693.117 3
693.134 12
693.151 4
693.168 8
693.185 9
693.202 6
693.219 5
693.236 21
693.253 4
693.270 5
693.287 5
693.304 0
693.321 25
693.338 13
693.355 0
693.372 7
693.389 13
693.406 12
693.423 16
693.440 5
693.457 16
693.475 18
693.492 6
693.509 5
693.526 5
693.543 9
693.560 11
693.577 3
693.594 22
693.611 11
693.628 5
693.645 0
693.662 2
693.679 5
693.696 9
693.713 4
693.730 1
693.747 0
693.764 0
693.781 0
693.798 4
693.816 1
693.833 0
693.850 1
693.867 3
693.884 1
693.901 13
693.918 10
693.935 2
693.952 0
693.969 7
693.986 0
694.003 0
694.020 0
694.037 0
694.054 2
694.071 6
694.088 10
694.105 17
694.122 13
694.140 2
694.157 3
694.174 4
694.191 20
694.208 8
694.225 9
694.242 4
694.259 10
694.276 3
694.293 3
694.310 12
694.327 3
694.344 1
694.361 1
694.378 0
694.395 8
694.412 5
694.430 0
694.447 4
694.464 3
694.481 4
694.498 18
694.515 5
694.532 0
694.549 4
694.566 23
694.583 25
694.600 8
694.617 5
694.634 6
694.651 12
694.668 9
694.685 7
694.703 5
694.720 1
694.737 0
694.754 0
694.771 4
694.788 11
694.805 1
694.822 1
694.839 13
694.856 5
694.873 0
694.890 5
694.907 9
694.924 6
694.941 5
694.958 7
694.976 5
694.993 4
695.010 7
695.027 4
695.044 4
695.061 2
695.078 0
695.095 1
695.112 3
695.129 0
695.146 0
695.163 0
695.180 1
695.197 5
695.214 3
695.232 5
695.249 0
695.266 3
695.283 8
695.300 27
695.317 8
695.334 14
695.351 3
695.368 11
695.385 0
695.402 4
695.419 7
695.436 0
695.453 0
695.471 9
695.488 3
695.505 5
695.522 1
695.539 2
695.556 1
695.573 5
695.590 17
695.607 20
695.624 6
695.641 5
695.658 6
695.675 6
695.693 6
695.710 2
695.727 13
695.744 2
695.761 0
695.778 0
695.795 0
695.812 0
695.829 0
695.846 0
695.863 0
695.880 0
695.897 0
695.915 1
695.932 7
695.949 4
695.966 1
695.983 3
696.000 0
696.017 0
696.034 2
696.051 4
696.068 1
696.085 0
696.102 0
696.119 0
696.137 8
696.154 8
696.171 10
696.188 7
696.205 5
696.222 3
696.239 4
696.256 6
696.273 5
696.290 11
696.307 9
696.324 10
696.342 2
696.359 17
696.376 11
696.393 7
696.410 0
696.427 1
696.444 5
696.461 7
696.478 10
696.495 1
696.512 8
696.529 9
696.547 1
696.564 0
696.581 0
696.598 11
696.615 12
696.632 5
696.649 6
696.666 12
696.683 4
696.700 0
696.717 3
696.734 0
696.752 0
696.769 5
696.786 8
696.803 2
696.820 0
696.837 11
696.854 5
696.871 13
696.888 3
696.905 0
696.922 1
696.940 0
696.957 0
696.974 4
696.991 0
697.008 1
697.025 0
697.042 8
697.059 1
697.076 10
697.093 8
697.110 6
697.128 5
697.145 5
697.162 21
697.179 6
697.196 9
697.213 13
697.230 14
697.247 2
697.264 0
697.281 3
697.299 4
697.316 19
697.333 17
697.350 11
697.367 5
697.384 12
697.401 7
697.418 13
697.435 24
697.452 1
697.469 1
697.487 6
697.504 4
697.521 3
697.538 18
697.555 2
697.572 4
697.589 4
697.606 0
697.623 0
697.640 3
697.658 0
697.675 2
697.692 5
697.709 4
697.726 3
697.743 3
697.760 0
697.777 9
697.794 1
697.811 0
697.829 4
697.846 2
697.863 13
697.880 7
697.897 0
697.914 0
697.931 0
697.948 1
697.965 0
697.982 0
698.000 5
698.017 16
698.034 20
698.051 4
698.068 0
698.085 3
698.102 13
698.119 8
698.136 0
698.154 8
698.171 18
698.188 12
698.205 10
698.222 2
698.239 0
698.256 9
698.273 2
698.290 0
698.307 0
698.325 1
698.342 0
698.359 0
698.376 6
698.393 9
698.410 1
698.427 0
698.444 0
698.461 1
698.479 15
698.496 14
698.513 5
698.530 5
698.547 0
698.564 0
698.581 0
698.598 5
698.615 3
698.633 9
698.650 10
698.667 0
698.684 21
698.701 25
698.718 12
698.735 4
698.752 2
698.769 3
698.787 15
698.804 12
698.821 9
698.838 6
698.855 2
698.872 2
698.889 1
698.906 9
698.923 7
698.941 0
698.958 2
698.975 7
698.992 3
699.009 5
699.026 2
699.043 0
699.060 1
699.078 3
699.095 3
699.112 3
699.129 5
699.146 1
699.163 0
699.180 0
699.197 1
699.214 1
699.232 0
699.249 13
699.266 8
699.283 3
699.300 0
699.317 5
699.334 8
699.351 0
699.369 0
699.386 4
699.403 6
699.420 8
699.437 6
699.454 9
699.471 1
699.488 3
699.505 19
699.523 11
699.540 6
699.557 2
699.574 4
699.591 5
699.608 3
699.625 14
699.642 8
699.660 0
699.677 0
699.694 0
699.711 0
699.728 3
699.745 6
699.762 13
699.779 12
699.797 10
699.814 2
699.831 3
699.848 2
699.865 0
699.882 7
699.899 11
699.916 11
699.934 6
699.951 5
699.968 0
699.985 0
700.002 0
700.019 1
700.036 0
700.054 18
700.071 2
700.088 5
700.105 8
700.122 10
700.139 1
700.156 5
700.173 0
700.191 0
700.208 5
700.225 13
700.242 23
700.259 21
700.276 32
700.293 26
700.310 14
700.328 7
700.345 0
700.362 6
700.379 0
700.396 1
700.413 0
700.430 0
700.448 0
700.465 0
700.482 6
700.499 3
700.516 0
700.533 0
700.550 0
700.567 1
700.585 0
700.602 2
700.619 1
700.636 4
700.653 0
700.670 3
700.687 0
700.705 12
700.722 3
700.739 2
700.756 2
700.773 0
700.790 3
700.807 0
700.825 8
700.842 1
700.859 0
700.876 0
700.893 0
700.910 0
700.927 10
700.944 0
700.962 1
700.979 0
700.996 5
701.013 0
701.030 3
701.047 1
701.064 4
701.082 13
701.099 4
701.116 9
701.133 4
701.150 6
701.167 2
701.184 7
701.202 20
701.219 20
701.236 3
701.253 21
701.270 17
701.287 0
701.304 4
701.322 3
701.339 2
701.356 1
701.373 0
701.390 0
701.407 4
701.424 6
701.442 4
701.459 2
701.476 3
701.493 3
701.510 14
701.527 11
701.544 2
701.562 0
701.579 0
701.596 5
701.613 12
701.630 13
701.647 7
701.665 3
701.682 4
701.699 0
701.716 0
701.733 0
701.750 4
701.767 3
701.785 12
701.802 4
701.819 6
701.836 5
701.853 2
701.870 3
701.887 0
701.905 0
701.922 0
701.939 0
701.956 0
701.973 0
701.990 0
702.008 5
702.025 0
702.042 13
702.059 12
702.076 7
702.093 1
702.110 11
702.128 5
702.145 2
702.162 1
702.179 2
702.196 0
702.213 4
702.231 7
702.248 17
702.265 8
702.282 1
702.299 0
702.316 2
702.333 0
702.351 17
702.368 15
702.385 0
702.402 0
702.419 3
702.436 0
702.454 0
702.471 0
702.488 0
702.505 0
702.522 0
702.539 0
702.557 0
702.574 1
702.591 2
702.608 2
702.625 6
702.642 1
702.659 4
702.677 7
702.694 5
702.711 12
702.728 18
702.745 5
702.762 3
702.780 0
702.797 2
702.814 3
702.831 2
702.848 0
702.865 4
702.883 1
702.900 3
702.917 8
702.934 9
702.951 4
702.968 5
702.986 10
703.003 4
703.020 0
703.037 0
703.054 0
703.071 1
703.089 21
703.106 10
703.123 12
703.140 3
703.157 4
703.174 1
703.192 7
703.209 17
703.226 7
703.243 6
703.260 6
703.277 10
703.295 20
703.312 3
703.329 2
703.346 2
703.363 9
703.380 2
703.398 0
703.415 0
703.432 0
703.449 0
703.466 0
703.483 4
703.501 4
703.518 7
703.535 0
703.552 0
703.569 0
703.586 0
703.604 8
703.621 3
703.638 0
703.655 7
703.672 8
703.689 0
703.707 4
703.724 15
703.741 3
703.758 2
703.775 4
703.793 5
703.810 6
703.827 2
703.844 0
703.861 2
703.878 0
703.896 0
703.913 0
703.930 2
703.947 1
703.964 6
703.981 3
703.999 0
704.016 0
704.033 3
704.050 12
704.067 3
704.085 3
704.102 10
704.119 11
704.136 5
704.153 9
704.170 5
704.188 0
704.205 0
704.222 5
704.239 4
704.256 15
704.274 5
704.291 0
704.308 2
704.325 21
704.342 15
704.359 12
704.377 3
704.394 20
704.411 5
704.428 12
704.445 3
704.463 2
704.480 2
704.497 0
704.514 1
704.531 4
704.548 7
704.566 34
704.583 12
704.600 5
704.617 1
704.634 1
704.652 2
704.669 5
704.686 21
704.703 65
704.720 118
704.737 101
704.755 55
704.772 25
704.789 27
704.806 13
704.823 12
704.841 9
704.858 9
704.875 12
704.892 0
704.909 9
704.927 19
704.944 5
704.961 7
704.978 2
704.995 0
705.012 6
705.030 4
705.047 9
705.064 10
705.081 12
705.098 0
705.116 9
705.133 1
705.150 3
705.167 7
705.184 3
705.202 5
705.219 3
705.236 1
705.253 17
705.270 14
705.288 11
705.305 6
705.322 16
705.339 14
705.356 7
705.373 2
705.391 3
705.408 3
705.425 4
705.442 13
705.459 11
705.477 4
705.494 0
705.511 9
705.528 7
705.545 1
705.563 0
705.580 11
705.597 7
705.614 8
705.631 15
705.649 4
705.666 10
705.683 12
705.700 29
705.717 48
705.735 37
705.752 22
705.769 8
705.786 13
705.803 15
705.821 1
705.838 10
705.855 15
705.872 2
705.889 2
705.907 0
705.924 2
705.941 9
705.958 4
705.975 5
705.993 2
706.010 0
706.027 7
706.044 3
706.061 5
706.079 7
706.096 12
706.113 1
706.130 2
706.147 0
706.165 10
706.182 10
706.199 11
706.216 1
706.233 0
706.251 0
706.268 0
706.285 0
706.302 0
706.319 0
706.337 1
706.354 0
706.371 6
706.388 10
706.405 11
706.423 30
706.440 12
706.457 3
706.474 10
706.492 21
706.509 4
706.526 2
706.543 3
706.560 20
706.578 5
706.595 1
706.612 0
706.629 6
706.646 5
706.664 6
706.681 15
706.698 14
706.715 35
706.732 12
706.750 0
706.767 4
706.784 9
706.801 14
706.818 3
706.836 8
706.853 0
706.870 5
706.887 5
706.905 2
706.922 3
706.939 0
706.956 0
706.973 7
706.991 0
707.008 0
707.025 1
707.042 6
707.059 4
707.077 0
707.094 0
707.111 0
707.128 0
707.146 6
707.163 2
707.180 16
707.197 15
707.214 2
707.232 2
707.249 4
707.266 6
707.283 14
707.300 9
707.318 10
707.335 7
707.352 2
707.369 0
707.387 1
707.404 13
707.421 5
707.438 6
707.455 11
707.473 7
707.490 3
707.507 1
707.524 0
707.542 4
707.559 14
707.576 4
707.593 6
707.610 10
707.628 15
707.645 23
707.662 10
707.679 5
707.697 6
707.714 12
707.731 2
707.748 0
707.765 0
707.783 8
707.800 9
707.817 11
707.834 10
707.852 2
707.869 0
707.886 6
707.903 8
707.920 16
707.938 4
707.955 0
707.972 8
707.989 1
708.007 0
708.024 0
708.041 5
708.058 2
708.075 0
708.093 1
708.110 2
708.127 0
708.144 8
708.162 0
708.179 0
708.196 0
708.213 3
708.231 0
708.248 0
708.265 0
708.282 0
708.299 1
708.317 6
708.334 10
708.351 8
708.368 11
708.386 2
708.403 0
708.420 0
708.437 1
708.455 0
708.472 1
708.489 10
708.506 6
708.523 5
708.541 5
708.558 7
708.575 6
708.592 12
708.610 9
708.627 6
708.644 9
708.661 7
708.679 6
708.696 13
708.713 28
708.730 5
708.747 2
708.765 0
708.782 6
708.799 6
708.816 0
708.834 2
708.851 1
708.868 10
708.885 15
708.903 0
708.920 2
708.937 12
708.954 1
708.972 0
708.989 0
709.006 2
709.023 2
709.040 5
709.058 0
709.075 2
709.092 2
709.109 7
709.127 9
709.144 1
709.161 0
709.178 0
709.196 0
709.213 0
709.230 0
709.247 0
709.265 7
709.282 5
709.299 1
709.316 1
709.334 2
709.351 12
709.368 19
709.385 12
709.403 9
709.420 1
709.437 6
709.454 6
709.472 0
709.489 0
709.506 0
709.523 1
709.541 0
709.558 16
709.575 19
709.592 5
709.609 0
709.627 0
709.644 0
709.661 0
709.678 0
709.696 0
709.713 2
709.730 0
709.747 0
709.765 0
709.782 1
709.799 0
709.816 0
709.834 0
709.851 4
709.868 2
709.885 14
709.903 4
709.920 7
709.937 2
709.954 0
709.972 0
709.989 9
710.006 6
710.023 11
710.041 14
710.058 7
710.075 9
710.092 14
710.110 5
710.127 3
710.144 3
710.161 7
710.179 7
710.196 6
710.213 4
710.230 9
710.248 14
710.265 6
710.282 10
710.299 0
710.317 6
710.334 8
710.351 2
710.368 6
710.386 6
710.403 2
710.420 3
710.437 2
710.455 7
710.472 3
710.489 7
710.507 12
710.524 18
710.541 23
710.558 4
710.576 0
710.593 6
710.610 6
710.627 16
710.645 13
710.662 6
710.679 24
710.696 11
710.714 2
710.731 2
710.748 0
710.765 1
710.783 2
710.800 0
710.817 3
710.834 9
710.852 8
710.869 0
710.886 0
710.903 3
710.921 2
710.938 8
710.955 0
710.973 2
710.990 0
711.007 0
711.024 0
711.042 0
711.059 5
711.076 5
711.093 1
711.111 8
711.128 12
711.145 6
711.162 1
711.180 0
711.197 16
711.214 4
711.231 13
711.249 7
711.266 1
711.283 9
711.301 11
711.318 13
711.335 23
711.352 7
711.370 14
711.387 2
711.404 0
711.421 0
711.439 4
711.456 3
711.473 0
711.490 5
711.508 0
711.525 15
711.542 8
711.560 4
711.577 16
711.594 7
711.611 2
711.629 4
711.646 7
711.663 0
711.680 0
711.698 0
711.715 0
711.732 3
711.750 1
711.767 0
711.784 0
711.801 1
711.819 7
711.836 3
711.853 9
711.870 3
711.888 0
711.905 1
711.922 0
711.940 1
711.957 0
711.974 0
711.991 5
712.009 2
712.026 0
712.043 1
712.060 12
712.078 0
712.095 0
712.112 1
712.130 0
712.147 5
712.164 4
712.181 13
712.199 10
712.216 2
712.233 1
712.250 0
712.268 5
712.285 5
712.302 14
712.320 17
712.337 20
712.354 8
712.371 7
712.389 7
712.406 4
712.423 19
712.441 15
712.458 3
712.475 10
712.492 2
712.510 3
712.527 15
712.544 32
712.562 14
712.579 8
712.596 5
712.613 9
712.631 13
712.648 1
712.665 2
712.682 0
712.700 7
712.717 6
712.734 9
712.752 0
712.769 1
712.786 0
712.803 0
712.821 1
712.838 7
712.855 5
712.873 0
712.890 7
712.907 2
712.924 3
712.942 0
712.959 4
712.976 7
712.994 13
713.011 6
713.028 2
713.045 0
713.063 4
713.080 1
713.097 0
713.115 0
713.132 6
713.149 9
713.166 2
713.184 10
713.201 13
713.218 11
713.236 8
713.253 11
713.270 11
713.288 13
713.305 19
713.322 12
713.339 6
713.357 3
713.374 16
713.391 10
713.409 22
713.426 15
713.443 3
713.460 5
713.478 7
713.495 13
713.512 3
713.530 2
713.547 3
713.564 0
713.581 0
713.599 20
713.616 18
713.633 6
713.651 0
713.668 12
713.685 1
713.703 0
713.720 9
713.737 13
713.754 6
713.772 8
713.789 5
713.806 3
713.824 0
713.841 4
713.858 0
713.875 0
713.893 0
713.910 0
713.927 0
713.945 22
713.962 12
713.979 8
713.997 10
714.014 4
714.031 0
714.048 4
714.066 1
714.083 12
714.100 11
714.118 0
714.135 7
714.152 0
714.170 0
714.187 0
714.204 4
714.221 13
714.239 23
714.256 1
714.273 6
714.291 15
714.308 17
714.325 31
714.343 14
714.360 9
714.377 8
714.394 3
714.412 3
714.429 2
714.446 4
714.464 4
714.481 2
714.498 0
714.516 0
714.533 0
714.550 7
714.568 1
714.585 0
714.602 3
714.619 1
714.637 0
714.654 0
714.671 2
714.689 2
714.706 0
714.723 9
714.741 8
714.758 5
714.775 7
714.793 2
714.810 11
714.827 1
714.844 1
714.862 5
714.879 3
714.896 2
714.914 9
714.931 7
714.948 1
714.966 4
714.983 0
715.000 0
715.018 1
715.035 6
715.052 5
715.069 2
715.087 5
715.104 14
715.121 6
715.139 7
715.156 0
715.173 1
715.191 0
715.208 3
715.225 10
715.243 12
715.260 22
715.277 7
715.295 7
715.312 20
715.329 1
715.347 3
715.364 0
715.381 11
715.398 13
715.416 1
715.433 0
715.450 8
715.468 4
715.485 9
715.502 2
715.520 4
715.537 8
715.554 5
715.572 3
715.589 13
715.606 15
715.624 3
715.641 1
715.658 0
715.676 0
715.693 1
715.710 1
715.727 0
715.745 3
715.762 6
715.779 0
715.797 0
715.814 2
715.831 0
715.849 0
715.866 0
715.883 0
715.901 6
715.918 2
715.935 5
715.953 12
715.970 1
715.987 0
716.005 9
716.022 11
716.039 6
716.057 3
716.074 1
716.091 5
716.109 9
716.126 10
716.143 1
716.161 5
716.178 2
716.195 5
716.213 10
716.230 19
716.247 9
716.264 4
716.282 7
716.299 4
716.316 0
716.334 6
716.351 2
716.368 12
716.386 1
716.403 4
716.420 3
716.438 4
716.455 8
716.472 9
716.490 0
716.507 5
716.524 8
716.542 5
716.559 1
716.576 8
716.594 2
716.611 3
716.628 3
716.646 7
716.663 3
716.680 0
716.698 7
716.715 10
716.732 5
716.750 3
716.767 0
716.784 7
716.802 7
716.819 4
716.836 6
716.854 2
716.871 1
716.888 8
716.906 9
716.923 3
716.940 2
716.958 0
716.975 2
716.992 1
717.010 0
717.027 0
717.044 6
717.062 0
717.079 5
717.096 17
717.114 3
717.131 3
717.148 0
717.166 0
717.183 20
717.200 15
717.218 3
717.235 4
717.252 7
717.270 0
717.287 0
717.304 12
717.322 21
717.339 4
717.356 6
717.374 17
717.391 7
717.408 2
717.426 5
717.443 8
717.461 3
717.478 4
717.495 0
717.513 3
717.530 4
717.547 5
717.565 5
717.582 6
717.599 0
717.617 0
717.634 1
717.651 3
717.669 2
717.686 0
717.703 5
717.721 3
717.738 6
717.755 0
717.773 3
717.790 1
717.807 2
717.825 0
717.842 0
717.859 6
717.877 5
717.894 0
717.911 0
717.929 0
717.946 0
717.963 0
717.981 9
717.998 12
718.016 6
718.033 4
718.050 0
718.068 3
718.085 3
718.102 5
718.120 0
718.137 5
718.154 3
718.172 3
718.189 0
718.206 5
718.224 2
718.241 0
718.258 2
718.276 8
718.293 13
718.310 2
718.328 4
718.345 0
718.363 3
718.380 9
718.397 2
718.415 0
718.432 8
718.449 15
718.467 7
718.484 5
718.501 2
718.519 18
718.536 2
718.553 9
718.571 9
718.588 2
718.605 1
718.623 2
718.640 18
718.658 18
718.675 30
718.692 6
718.710 15
718.727 9
718.744 19
718.762 19
718.779 3
718.796 12
718.814 14
718.831 16
718.848 5
718.866 0
718.883 10
718.901 11
718.918 3
718.935 1
718.953 0
718.970 1
718.987 6
719.005 1
719.022 0
719.039 8
719.057 1
719.074 0
719.091 0
719.109 22
719.126 34
719.144 11
719.161 0
719.178 6
719.196 11
719.213 15
719.230 10
719.248 2
719.265 8
719.282 4
719.300 0
719.317 11
719.335 6
719.352 1
719.369 1
719.387 0
719.404 0
719.421 2
719.439 14
719.456 5
719.473 0
719.491 2
719.508 8
719.526 10
719.543 6
719.560 2
719.578 3
719.595 3
719.612 2
719.630 1
719.647 0
719.664 11
719.682 5
719.699 6
719.717 5
719.734 12
719.751 15
719.769 21
719.786 27
719.803 10
719.821 11
719.838 5
719.856 2
719.873 6
719.890 1
719.908 7
719.925 0
719.942 1
719.960 5
719.977 0
719.994 1
720.012 16
720.029 7
720.047 8
720.064 3
720.081 2
720.099 15
720.116 5
720.133 0
720.151 2
720.168 9
720.186 3
720.203 0
720.220 6
720.238 17
720.255 31
720.272 8
720.290 7
720.307 9
720.325 16
720.342 20
720.359 2
720.377 0
720.394 0
720.411 2
720.429 2
720.446 0
720.464 0
720.481 3
720.498 0
720.516 10
720.533 2
720.550 17
720.568 29
720.585 7
720.603 6
720.620 3
720.637 3
720.655 13
720.672 4
720.689 6
720.707 21
720.724 17
720.742 9
720.759 13
720.776 15
720.794 5
720.811 1
720.829 7
720.846 6
720.863 10
720.881 2
720.898 1
720.915 6
720.933 10
720.950 14
720.968 6
720.985 8
721.002 3
721.020 4
721.037 1
721.055 0
721.072 0
721.089 4
721.107 1
721.124 0
721.141 0
721.159 0
721.176 1
721.194 1
721.211 0
721.228 3
721.246 16
721.263 2
721.281 17
721.298 6
721.315 10
721.333 9
721.350 12
721.367 11
721.385 12
721.402 15
721.420 3
721.437 2
721.454 1
721.472 0
721.489 0
721.507 0
721.524 5
721.541 2
721.559 6
721.576 1
721.594 7
721.611 1
721.628 1
721.646 17
721.663 7
721.680 1
721.698 10
721.715 7
721.733 17
721.750 8
721.767 16
721.785 23
721.802 4
721.820 3
721.837 0
721.854 0
721.872 0
721.889 0
721.907 0
721.924 0
721.941 9
721.959 16
721.976 8
721.994 2
722.011 0
722.028 8
722.046 3
722.063 0
722.081 7
722.098 7
722.115 2
722.133 2
722.150 0
722.168 2
722.185 3
722.202 0
722.220 0
722.237 4
722.255 15
722.272 10
722.289 12
722.307 1
722.324 6
722.342 1
722.359 3
722.376 0
722.394 0
722.411 8
722.429 4
722.446 19
722.463 12
722.481 1
722.498 2
722.516 2
722.533 0
722.550 2
722.568 13
722.585 7
722.603 14
722.620 11
722.637 2
722.655 12
722.672 6
722.690 3
722.707 1
722.724 12
722.742 17
722.759 2
722.777 4
722.794 1
722.811 0
722.829 0
722.846 0
722.864 1
722.881 0
722.898 0
722.916 1
722.933 4
722.951 3
722.968 0
722.985 2
723.003 0
723.020 0
723.038 2
723.055 0
723.072 0
723.090 0
723.107 6
723.125 7
723.142 4
723.160 2
723.177 0
723.194 2
723.212 0
723.229 6
723.247 11
723.264 7
723.281 0
723.299 3
723.316 3
723.334 2
723.351 0
723.368 2
723.386 7
723.403 12
723.421 8
723.438 6
723.456 1
723.473 0
723.490 1
723.508 15
723.525 33
723.543 12
723.560 7
723.577 7
723.595 11
723.612 12
723.630 10
723.647 8
723.664 18
723.682 12
723.699 4
723.717 3
723.734 0
723.752 10
723.769 10
723.786 0
723.804 0
723.821 0
723.839 1
723.856 0
723.873 3
723.891 4
723.908 0
723.926 0
723.943 0
723.961 0
723.978 6
723.995 2
724.013 9
724.030 8
724.048 4
724.065 18
724.083 21
724.100 9
724.117 0
724.135 0
724.152 7
724.170 0
724.187 4
724.204 0
724.222 3
724.239 2
724.257 3
724.274 0
724.292 1
724.309 7
724.326 14
724.344 6
724.361 15
724.379 16
724.396 4
724.414 0
724.431 3
724.448 0
724.466 0
724.483 2
724.501 6
724.518 0
724.536 5
724.553 12
724.570 18
724.588 14
724.605 7
724.623 14
724.640 3
724.658 2
724.675 0
724.692 10
724.710 18
724.727 4
724.745 2
724.762 1
724.780 16
724.797 7
724.814 5
724.832 3
724.849 0
724.867 3
724.884 0
724.902 3
724.919 11
724.936 3
724.954 15
724.971 13
724.989 6
725.006 8
725.024 2
725.041 0
725.058 0
725.076 8
725.093 4
725.111 2
725.128 10
725.146 22
725.163 11
725.180 3
725.198 3
725.215 0
725.233 1
725.250 8
725.268 1
725.285 9
725.302 18
725.320 1
725.337 19
725.355 8
725.372 8
725.390 5
725.407 2
725.425 9
725.442 3
725.459 0
725.477 2
725.494 0
725.512 1
725.529 6
725.547 0
725.564 1
725.581 2
725.599 2
725.616 0
725.634 0
725.651 3
725.669 6
725.686 1
725.704 14
725.721 7
725.738 0
725.756 0
725.773 2
725.791 8
725.808 8
725.826 14
725.843 11
725.861 3
725.878 0
725.895 2
725.913 2
725.930 6
725.948 0
725.965 1
725.983 1
726.000 0
726.018 3
726.035 1
726.052 0
726.070 0
726.087 9
726.105 11
726.122 11
726.140 10
726.157 1
726.175 8
726.192 2
726.209 14
726.227 8
726.244 6
726.262 11
726.279 2
726.297 7
726.314 9
726.332 0
726.349 0
726.366 9
726.384 5
726.401 0
726.419 10
726.436 5
726.454 11
726.471 10
726.489 3
726.506 3
726.523 0
726.541 0
726.558 5
726.576 8
726.593 9
726.611 6
726.628 1
726.646 0
726.663 3
726.681 0
726.698 10
726.715 6
726.733 9
726.750 2
726.768 7
726.785 2
726.803 0
726.820 1
726.838 1
726.855 0
726.873 1
726.890 0
726.907 1
726.925 4
726.942 11
726.960 6
726.977 6
726.995 7
727.012 8
727.030 3
727.047 2
727.065 2
727.082 3
727.099 7
727.117 3
727.134 7
727.152 0
727.169 1
727.187 0
727.204 7
727.222 9
727.239 8
727.257 3
727.274 8
727.291 6
727.309 4
727.326 9
727.344 3
727.361 4
727.379 5
727.396 0
727.414 0
727.431 0
727.449 2
727.466 9
727.484 5
727.501 0
727.518 0
727.536 1
727.553 13
727.571 16
727.588 16
727.606 3
727.623 0
727.641 2
727.658 2
727.676 0
727.693 7
727.711 7
727.728 15
727.745 2
727.763 0
727.780 15
727.798 15
727.815 7
727.833 9
727.850 1
727.868 0
727.885 0
727.903 6
727.920 8
727.938 6
727.955 5
727.973 0
727.990 7
728.007 6
728.025 11
728.042 2
728.060 0
728.077 1
728.095 5
728.112 1
728.130 21
728.147 25
728.165 5
728.182 22
728.200 8
728.217 4
728.235 3
728.252 18
728.270 10
728.287 0
728.304 0
728.322 10
728.339 13
728.357 2
728.374 5
728.392 0
728.409 27
728.427 12
728.444 8
728.462 5
728.479 3
728.497 0
728.514 11
728.532 17
728.549 4
728.567 10
728.584 7
728.602 1
728.619 7
728.636 0
728.654 0
728.671 0
728.689 22
728.706 28
728.724 2
728.741 0
728.759 3
728.776 1
728.794 4
728.811 11
728.829 5
728.846 0
728.864 3
728.881 1
728.899 4
728.916 1
728.934 7
728.951 1
728.969 7
728.986 8
729.003 1
729.021 3
729.038 4
729.056 4
729.073 0
729.091 0
729.108 0
729.126 10
729.143 3
729.161 1
729.178 31
729.196 19
729.213 7
729.231 0
729.248 14
729.266 5
729.283 6
729.301 1
729.318 1
729.336 14
729.353 6
729.371 3
729.388 0
729.406 0
729.423 4
729.441 8
729.458 9
729.476 1
729.493 5
729.510 5
729.528 1
729.545 0
729.563 16
729.580 7
729.598 11
729.615 6
729.633 1
729.650 2
729.668 2
729.685 0
729.703 4
729.720 18
729.738 16
729.755 7
729.773 6
729.790 2
729.808 0
729.825 2
729.843 5
729.860 0
729.878 5
729.895 15
729.913 1
729.930 3
729.948 6
729.965 8
729.983 5
730.000 5
730.018 2
730.035 0
730.053 0
730.070 0
730.088 7
730.105 17
730.123 10
730.140 12
730.158 15
730.175 10
730.193 11
730.210 26
730.228 27
730.245 17
730.263 5
730.280 0
730.298 5
730.315 12
730.333 2
730.350 0
730.368 5
730.385 11
730.403 3
730.420 0
730.438 3
730.455 6
730.473 8
730.490 4
730.508 1
730.525 6
730.543 4
730.560 3
730.578 2
730.595 6
730.613 0
730.630 11
730.648 1
730.665 1
730.683 0
730.700 10
730.718 6
730.735 0
730.753 8
730.770 7
730.788 4
730.805 2
730.823 4
730.840 8
730.858 4
730.875 5
730.893 3
730.910 16
730.928 4
730.945 1
730.963 0
730.980 10
730.998 3
731.015 0
731.033 0
731.050 0
731.068 7
731.085 9
731.103 2
731.120 0
731.138 0
731.155 0
731.173 1
731.190 4
731.208 10
731.225 11
731.243 6
731.260 15
731.278 16
731.295 3
731.313 6
731.330 23
731.348 10
731.365 0
731.383 11
731.400 23
731.418 30
731.435 23
731.453 17
731.470 15
731.488 14
731.505 9
731.523 2
731.540 13
731.558 0
731.575 14
731.593 17
731.610 21
731.628 3
731.645 1
731.663 5
731.680 0
731.698 0
731.715 0
731.733 0
731.750 1
731.768 1
731.785 7
731.803 7
731.820 5
731.838 0
731.855 0
731.873 7
731.891 0
731.908 6
731.926 10
731.943 1
731.961 0
731.978 0
731.996 0
732.013 0
732.031 0
732.048 1
732.066 1
732.083 5
732.101 0
732.118 3
732.136 0
732.153 5
732.171 2
732.188 0
732.206 0
732.223 0
732.241 0
732.258 12
732.276 4
732.293 10
732.311 1
732.328 15
732.346 3
732.363 5
732.381 0
732.399 9
732.416 3
732.434 7
732.451 9
732.469 13
732.486 6
732.504 9
732.521 0
732.539 0
732.556 3
732.574 4
732.591 0
732.609 6
732.626 7
732.644 9
732.661 1
732.679 10
732.696 7
732.714 23
732.731 64
732.749 268
732.767 289
732.784 223
732.802 121
732.819 77
732.837 81
732.854 48
732.872 10
732.889 13
732.907 13
732.924 3
732.942 6
732.959 4
732.977 10
732.994 10
733.012 18
733.029 4
733.047 0
733.064 0
733.082 3
733.100 5
733.117 1
733.135 3
733.152 9
733.170 5
733.187 1
733.205 5
733.222 14
733.240 12
733.257 1
733.275 6
733.292 7
733.310 8
733.327 2
733.345 15
733.362 15
733.380 2
733.398 4
733.415 1
733.433 3
733.450 5
733.468 4
733.485 11
733.503 0
733.520 1
733.538 15
733.555 18
733.573 12
733.590 9
733.608 9
733.625 16
733.643 5
733.661 1
733.678 9
733.696 13
733.713 19
733.731 81
733.748 176
733.766 144
733.783 128
733.801 102
733.818 81
733.836 44
733.853 17
733.871 10
733.889 3
733.906 12
733.924 12
733.941 5
733.959 0
733.976 4
733.994 9
734.011 1
734.029 0
734.046 2
734.064 13
734.081 5
734.099 1
734.117 16
734.134 0
734.152 6
734.169 17
734.187 7
734.204 3
734.222 0
734.239 6
734.257 2
734.274 12
734.292 24
734.310 31
734.327 23
734.345 19
734.362 10
734.380 0
734.397 0
734.415 5
734.432 5
734.450 0
734.467 3
734.485 5
734.503 12
734.520 9
734.538 7
734.555 0
734.573 1
734.590 8
734.608 20
734.625 11
734.643 14
734.660 14
734.678 7
734.696 8
734.713 19
734.731 12
734.748 19
734.766 34
734.783 30
734.801 18
734.818 24
734.836 14
734.853 4
734.871 2
734.889 7
734.906 5
734.924 0
734.941 0
734.959 3
734.976 12
734.994 7
735.011 17
735.029 2
735.047 0
735.064 0
735.082 0
735.099 0
735.117 0
735.134 0
735.152 3
735.169 3
735.187 12
735.204 0
735.222 2
735.240 12
735.257 2
735.275 1
735.292 2
735.310 5
735.327 0
735.345 3
735.362 16
735.380 12
735.398 6
735.415 10
735.433 14
735.450 9
735.468 9
735.485 10
735.503 9
735.521 1
735.538 0
735.556 0
735.573 0
735.591 5
735.608 2
735.626 10
735.643 9
735.661 7
735.679 6
735.696 8
735.714 1
735.731 7
735.749 11
735.766 10
735.784 8
735.801 0
735.819 10
735.837 10
735.854 3
735.872 19
735.889 6
735.907 11
735.924 2
735.942 5
735.960 1
735.977 2
735.995 0
736.012 4
736.030 0
736.047 4
736.065 0
736.082 9
736.100 2
736.118 2
736.135 1
736.153 8
736.170 8
736.188 12
736.205 7
736.223 3
736.241 5
736.258 5
736.276 24
736.293 12
736.311 8
736.328 19
736.346 14
736.364 17
736.381 7
736.399 9
736.416 4
736.434 3
736.451 4
736.469 15
736.487 3
736.504 0
736.522 8
736.539 3
736.557 2
736.574 0
736.592 6
736.610 6
736.627 11
736.645 0
736.662 0
736.680 0
736.697 1
736.715 2
736.733 0
736.750 4
736.768 8
736.785 6
736.803 5
736.820 5
736.838 2
736.856 0
736.873 0
736.891 0
736.908 2
736.926 0
736.943 1
736.961 7
736.979 6
736.996 14
737.014 0
737.031 0
737.049 0
737.066 0
737.084 1
737.102 5
737.119 28
737.137 7
737.154 4
737.172 1
737.189 0
737.207 0
737.225 11
737.242 8
737.260 14
737.277 7
737.295 1
737.313 20
737.330 14
737.348 3
737.365 5
737.383 1
737.400 4
737.418 4
737.436 0
737.453 3
737.471 9
737.488 1
737.506 0
737.523 8
737.541 17
737.559 5
737.576 0
737.594 3
737.611 1
737.629 11
737.647 18
737.664 8
737.682 3
737.699 1
737.717 8
737.734 7
737.752 17
737.770 0
737.787 0
737.805 0
737.822 0
737.840 1
737.858 0
737.875 9
737.893 7
737.910 1
737.928 4
737.945 7
737.963 5
737.981 4
737.998 6
738.016 3
738.033 4
738.051 1
738.069 1
738.086 0
738.104 0
738.121 2
738.139 3
738.157 1
738.174 0
738.192 3
738.209 8
738.227 8
738.245 0
738.262 3
738.280 14
738.297 18
738.315 7
738.332 21
738.350 7
738.368 4
738.385 5
738.403 6
738.420 1
738.438 0
738.456 6
738.473 7
738.491 2
738.508 7
738.526 8
738.544 4
738.561 3
738.579 7
738.596 1
738.614 0
738.632 3
738.649 2
738.667 9
738.684 1
738.702 2
738.720 0
738.737 5
738.755 1
738.772 0
738.790 2
738.808 20
738.825 4
738.843 19
738.860 12
738.878 4
738.895 6
738.913 0
738.931 1
738.948 6
738.966 1
738.983 0
739.001 0
739.019 16
739.036 15
739.054 3
739.071 0
739.089 0
739.107 0
739.124 6
739.142 2
739.159 10
739.177 7
739.195 3
739.212 6
739.230 0
739.248 5
739.265 5
739.283 18
739.300 19
739.318 12
739.336 15
739.353 16
739.371 1
739.388 14
739.406 11
739.424 11
739.441 3
739.459 2
739.476 5
739.494 0
739.512 1
739.529 1
739.547 6
739.564 9
739.582 1
739.600 9
739.617 19
739.635 15
739.652 0
739.670 3
739.688 16
739.705 2
739.723 6
739.740 1
739.758 1
739.776 1
739.793 0
739.811 2
739.828 5
739.846 5
739.864 1
739.881 0
739.899 3
739.917 0
739.934 5
739.952 1
739.969 11
739.987 16
740.005 4
740.022 7
740.040 3
740.057 0
740.075 0
740.093 0
740.110 0
740.128 8
740.145 2
740.163 5
740.181 4
740.198 0
740.216 1
740.234 1
740.251 2
740.269 15
740.286 14
740.304 5
740.322 13
740.339 17
740.357 15
740.374 17
740.392 7
740.410 0
740.427 10
740.445 4
740.463 0
740.480 6
740.498 2
740.515 8
740.533 13
740.551 0
740.568 0
740.586 0
740.604 1
740.621 10
740.639 0
740.656 2
740.674 6
740.692 5
740.709 13
740.727 15
740.744 3
740.762 1
740.780 0
740.797 0
740.815 0
740.833 2
740.850 0
740.868 4
740.885 7
740.903 2
740.921 1
740.938 2
740.956 1
740.974 3
740.991 1
741.009 1
741.026 0
741.044 2
741.062 3
741.079 0
741.097 2
741.115 15
741.132 1
741.150 2
741.167 10
741.185 5
741.203 8
741.220 1
741.238 4
741.256 7
741.273 7
741.291 7
741.308 25
741.326 39
741.344 17
741.361 1
741.379 1
741.397 1
741.414 5
741.432 0
741.449 0
741.467 3
741.485 1
741.502 0
741.520 3
741.538 1
741.555 3
741.573 2
741.590 0
741.608 4
741.626 1
741.643 4
741.661 3
741.679 8
741.696 0
741.714 15
741.732 8
741.749 2
741.767 2
741.784 0
741.802 1
741.820 1
741.837 0
741.855 1
741.873 0
741.890 0
741.908 13
741.925 5
741.943 10
741.961 13
741.978 4
741.996 1
742.014 14
742.031 2
742.049 9
742.067 7
742.084 2
742.102 12
742.119 5
742.137 1
742.155 5
742.172 3
742.190 4
742.208 3
742.225 0
742.243 2
742.261 10
742.278 1
742.296 5
742.313 11
742.331 9
742.349 20
742.366 14
742.384 19
742.402 4
742.419 5
742.437 1
742.455 5
742.472 8
742.490 7
742.508 4
742.525 5
742.543 1
742.560 4
742.578 13
742.596 3
742.613 0
742.631 1
742.649 2
742.666 4
742.684 3
742.702 1
742.719 8
742.737 15
742.755 12
742.772 4
742.790 0
742.807 3
742.825 7
742.843 16
742.860 4
742.878 14
742.896 4
742.913 10
742.931 3
742.949 4
742.966 4
742.984 11
743.002 14
743.019 1
743.037 0
743.055 0
743.072 13
743.090 2
743.107 3
743.125 1
743.143 5
743.160 5
743.178 11
743.196 8
743.213 19
743.231 19
743.249 3
743.266 4
743.284 1
743.302 6
743.319 13
743.337 9
743.355 2
743.372 3
743.390 10
743.408 7
743.425 2
743.443 3
743.460 5
743.478 0
743.496 0
743.513 0
743.531 2
743.549 2
743.566 4
743.584 6
743.602 2
743.619 5
743.637 4
743.655 8
743.672 0
743.690 3
743.708 7
743.725 4
743.743 5
743.761 6
743.778 0
743.796 4
743.814 7
743.831 4
743.849 0
743.867 1
743.884 2
743.902 1
743.920 2
743.937 2
743.955 0
743.972 12
743.990 2
744.008 7
744.025 3
744.043 0
744.061 0
744.078 0
744.096 1
744.114 5
744.131 2
744.149 2
744.167 2
744.184 0
744.202 0
744.220 0
744.237 6
744.255 4
744.273 7
744.290 2
744.308 14
744.326 15
744.343 21
744.361 3
744.379 3
744.396 0
744.414 0
744.432 11
744.449 31
744.467 15
744.485 7
744.502 5
744.520 0
744.538 6
744.555 0
744.573 0
744.591 0
744.608 0
744.626 3
744.644 17
744.661 17
744.679 3
744.697 1
744.714 2
744.732 9
744.750 14
744.767 4
744.785 2
744.803 4
744.820 15
744.838 17
744.856 2
744.873 3
744.891 4
744.909 0
744.926 0
744.944 7
744.962 11
744.979 4
744.997 1
745.015 0
745.032 0
745.050 9
745.068 5
745.085 0
745.103 2
745.121 10
745.138 6
745.156 4
745.174 9
745.191 11
745.209 11
745.227 5
745.244 6
745.262 5
745.280 0
745.297 10
745.315 4
745.333 11
745.350 1
745.368 8
745.386 2
745.404 8
745.421 10
745.439 2
745.457 1
745.474 11
745.492 9
745.510 0
745.527 2
745.545 9
745.563 2
745.580 6
745.598 9
745.616 1
745.633 0
745.651 4
745.669 0
745.686 1
745.704 0
745.722 0
745.739 9
745.757 9
745.775 7
745.792 6
745.810 0
745.828 0
745.845 11
745.863 0
745.881 0
745.899 1
745.916 0
745.934 0
745.952 7
745.969 3
745.987 16
746.005 3
746.022 6
746.040 6
746.058 0
746.075 8
746.093 2
746.111 0
746.128 0
746.146 9
746.164 4
746.181 6
746.199 12
746.217 7
746.235 0
746.252 4
746.270 5
746.288 0
746.305 7
746.323 1
746.341 6
746.358 3
746.376 16
746.394 7
746.411 0
746.429 0
746.447 4
746.464 13
746.482 6
746.500 20
746.518 12
746.535 2
746.553 0
746.571 2
746.588 11
746.606 6
746.624 5
746.641 4
746.659 18
746.677 23
746.694 14
746.712 40
746.730 46
746.747 54
746.765 71
746.783 46
746.801 45
746.818 22
746.836 12
746.854 7
746.871 4
746.889 11
746.907 1
746.924 0
746.942 3
746.960 2
746.977 1
746.995 0
747.013 7
747.031 2
747.048 8
747.066 1
747.084 6
747.101 3
747.119 3
747.137 10
747.154 4
747.172 0
747.190 8
747.208 1
747.225 0
747.243 8
747.261 3
747.278 0
747.296 0
747.314 0
747.331 9
747.349 22
747.367 27
747.385 10
747.402 12
747.420 3
747.438 0
747.455 10
747.473 1
747.491 0
747.508 13
747.526 6
747.544 0
747.562 13
747.579 5
747.597 0
747.615 2
747.632 2
747.650 5
747.668 4
747.685 18
747.703 10
747.721 12
747.739 26
747.756 29
747.774 32
747.792 18
747.809 16
747.827 18
747.845 2
747.862 0
747.880 0
747.898 4
747.916 6
747.933 5
747.951 0
747.969 1
747.986 2
748.004 14
748.022 9
748.040 6
748.057 3
748.075 7
748.093 0
748.110 1
748.128 0
748.146 7
748.163 10
748.181 2
748.199 10
748.217 3
748.234 5
748.252 13
748.270 5
748.287 60
748.305 69
748.323 43
748.341 22
748.358 4
748.376 4
748.394 7
748.411 14
748.429 5
748.447 1
748.465 7
748.482 10
748.500 0
748.518 1
748.535 0
748.553 6
748.571 6
748.589 5
748.606 2
748.624 12
748.642 9
748.659 4
748.677 6
748.695 0
748.713 4
748.730 11
748.748 8
748.766 15
748.783 9
748.801 17
748.819 11
748.837 12
748.854 9
748.872 8
748.890 9
748.907 0
748.925 2
748.943 14
748.961 2
748.978 8
748.996 2
749.014 1
749.031 1
749.049 10
749.067 10
749.085 14
749.102 9
749.120 2
749.138 5
749.155 0
749.173 8
749.191 0
749.209 0
749.226 0
749.244 0
749.262 2
749.280 11
749.297 28
749.315 11
749.333 2
749.350 7
749.368 4
749.386 18
749.404 5
749.421 14
749.439 19
749.457 7
749.474 23
749.492 12
749.510 8
749.528 6
749.545 11
749.563 7
749.581 9
749.599 4
749.616 0
749.634 11
749.652 5
749.669 0
749.687 2
749.705 2
749.723 10
749.740 5
749.758 11
749.776 4
749.794 6
749.811 4
749.829 4
749.847 9
749.864 1
749.882 0
749.900 0
749.918 0
749.935 0
749.953 0
749.971 0
749.989 5
750.006 3
750.024 6
750.042 1
750.059 7
750.077 6
750.095 1
750.113 3
750.130 1
750.148 10
750.166 12
750.184 12
750.201 8
750.219 19
750.237 3
750.255 11
750.272 2
750.290 0
750.308 10
750.325 28
750.343 12
750.361 5
750.379 22
750.396 6
750.414 6
750.432 3
750.450 5
750.467 17
750.485 2
750.503 0
750.521 10
750.538 10
750.556 4
750.574 0
750.592 0
750.609 3
750.627 7
750.645 10
750.662 4
750.680 14
750.698 3
750.716 0
750.733 23
750.751 10
750.769 20
750.787 8
750.804 7
750.822 2
750.840 0
750.858 3
750.875 1
750.893 6
750.911 4
750.929 4
750.946 0
750.964 0
750.982 0
751.000 0
751.017 0
751.035 0
751.053 0
751.070 10
751.088 4
751.106 1
751.124 0
751.141 6
751.159 9
751.177 9
751.195 4
751.212 7
751.230 1
751.248 0
751.266 3
751.283 3
751.301 17
751.319 14
751.337 5
751.354 10
751.372 7
751.390 5
751.408 11
751.425 5
751.443 0
751.461 0
751.479 3
751.496 0
751.514 0
751.532 3
751.550 11
751.567 4
751.585 6
751.603 5
751.621 0
751.638 8
751.656 10
751.674 3
751.692 0
751.709 3
751.727 1
751.745 7
751.763 7
751.780 3
751.798 0
751.816 4
751.834 0
751.851 0
751.869 0
751.887 0
751.905 0
751.922 1
751.940 2
751.958 0
751.976 1
751.993 5
752.011 5
752.029 0
752.047 0
752.064 0
752.082 0
752.100 2
752.118 6
752.135 6
752.153 0
752.171 4
752.189 3
752.206 5
752.224 1
752.242 5
752.260 14
752.277 16
752.295 5
752.313 10
752.331 12
752.349 7
752.366 4
752.384 3
752.402 13
752.420 3
752.437 0
752.455 9
752.473 12
752.491 23
752.508 4
752.526 14
752.544 12
752.562 0
752.579 5
752.597 9
752.615 0
752.633 3
752.650 5
752.668 11
752.686 14
752.704 0
752.721 7
752.739 4
752.757 0
752.775 9
752.793 1
752.810 0
752.828 1
752.846 0
752.864 7
752.881 13
752.899 2
752.917 2
752.935 1
752.952 0
752.970 0
752.988 0
753.006 0
753.023 0
753.041 4
753.059 3
753.077 7
753.095 19
753.112 5
753.130 5
753.148 12
753.166 0
753.183 0
753.201 2
753.219 1
753.237 6
753.254 10
753.272 19
753.290 10
753.308 8
753.326 5
753.343 6
753.361 22
753.379 7
753.397 0
753.414 0
753.432 4
753.450 5
753.468 0
753.485 12
753.503 4
753.521 10
753.539 13
753.557 7
753.574 1
753.592 2
753.610 8
753.628 1
753.645 12
753.663 18
753.681 6
753.699 5
753.717 7
753.734 3
753.752 0
753.770 0
753.788 0
753.805 0
753.823 0
753.841 3
753.859 0
753.876 3
753.894 3
753.912 3
753.930 0
753.948 0
753.965 0
753.983 0
754.001 0
754.019 1
754.036 9
754.054 6
754.072 8
754.090 5
754.108 4
754.125 1
754.143 0
754.161 0
754.179 0
754.196 2
754.214 1
754.232 1
754.250 14
754.268 7
754.285 3
754.303 15
754.321 22
754.339 7
754.357 1
754.374 0
754.392 6
754.410 0
754.428 8
754.445 0
754.463 0
754.481 9
754.499 8
754.517 0
754.534 0
754.552 6
754.570 4
754.588 0
754.605 0
754.623 10
754.641 0
754.659 2
754.677 9
754.694 6
754.712 1
754.730 1
754.748 0
754.766 4
754.783 2
754.801 0
754.819 1
754.837 4
754.854 0
754.872 3
754.890 2
754.908 8
754.926 5
754.943 0
754.961 5
754.979 2
754.997 2
755.015 2
755.032 0
755.050 4
755.068 2
755.086 15
755.104 12
755.121 6
755.139 2
755.157 16
755.175 18
755.192 9
755.210 14
755.228 3
755.246 5
755.264 4
755.281 7
755.299 8
755.317 1
755.335 7
755.353 5
755.370 1
755.388 0
755.406 5
755.424 3
755.442 17
755.459 18
755.477 8
755.495 1
755.513 9
755.531 3
755.548 2
755.566 2
755.584 4
755.602 2
755.620 0
755.637 1
755.655 0
755.673 6
755.691 6
755.709 0
755.726 1
755.744 10
755.762 3
755.780 3
755.798 11
755.815 12
755.833 0
755.851 1
755.869 12
755.887 3
755.904 3
755.922 8
755.940 2
755.958 1
755.976 6
755.993 2
756.011 0
756.029 0
756.047 0
756.065 1
756.082 0
756.100 0
756.118 6
756.136 6
756.154 16
756.171 5
756.189 0
756.207 0
756.225 21
756.243 15
756.260 12
756.278 14
756.296 2
756.314 0
756.332 4
756.349 8
756.367 7
756.385 10
756.403 3
756.421 0
756.438 1
756.456 2
756.474 0
756.492 2
756.510 9
756.527 14
756.545 7
756.563 2
756.581 3
756.599 5
756.616 1
756.634 5
756.652 17
756.670 12
756.688 2
756.706 7
756.723 2
756.741 0
756.759 2
756.777 7
756.795 0
756.812 8
756.830 8
756.848 3
756.866 9
756.884 6
756.901 0
756.919 0
756.937 0
756.955 6
756.973 11
756.990 2
757.008 0
757.026 10
757.044 15
757.062 8
757.080 5
757.097 13
757.115 7
757.133 6
757.151 1
757.169 5
757.186 2
757.204 27
757.222 11
757.240 17
757.258 4
757.276 3
757.293 0
757.311 0
757.329 0
757.347 0
757.365 19
757.382 24
757.400 6
757.418 5
757.436 0
757.454 11
757.472 9
757.489 2
757.507 1
757.525 3
757.543 2
757.561 4
757.578 21
757.596 7
757.614 4
757.632 0
757.650 2
757.668 0
757.685 2
757.703 0
757.721 0
757.739 9
757.757 0
757.774 1
757.792 1
757.810 0
757.828 6
757.846 0
757.864 8
757.881 0
757.899 0
757.917 0
757.935 0
757.953 4
757.971 0
757.988 2
758.006 3
758.024 0
758.042 5
758.060 2
758.077 9
758.095 0
758.113 6
758.131 21
758.149 12
758.167 3
758.184 1
758.202 7
758.220 4
758.238 15
758.256 10
758.274 5
758.291 15
758.309 19
758.327 44
758.345 32
758.363 10
758.381 3
758.398 19
758.416 13
758.434 17
758.452 6
758.470 16
758.488 8
758.505 8
758.523 1
758.541 3
758.559 0
758.577 0
758.594 4
758.612 4
758.630 0
758.648 1
758.666 0
758.684 1
758.701 2
758.719 1
758.737 2
758.755 6
758.773 28
758.791 38
758.808 14
758.826 2
758.844 19
758.862 7
758.880 0
758.898 4
758.915 2
758.933 10
758.951 5
758.969 5
758.987 14
759.005 21
759.023 9
759.040 0
759.058 0
759.076 0
759.094 0
759.112 0
759.130 19
759.147 3
759.165 0
759.183 0
759.201 9
759.219 6
759.237 5
759.254 17
759.272 5
759.290 7
759.308 13
759.326 6
759.344 3
759.361 6
759.379 10
759.397 5
759.415 4
759.433 7
759.451 0
759.468 0
759.486 0
759.504 0
759.522 8
759.540 3
759.558 1
759.576 4
759.593 0
759.611 0
759.629 3
759.647 0
759.665 0
759.683 0
759.700 0
759.718 0
759.736 0
759.754 1
759.772 8
759.790 26
759.808 13
759.825 4
759.843 0
759.861 0
759.879 8
759.897 0
759.915 0
759.932 0
759.950 0
759.968 0
759.986 0
760.004 3
760.022 0
760.040 3
760.057 0
760.075 18
760.093 10
760.111 0
760.129 0
760.147 0
760.164 3
760.182 9
760.200 1
760.218 3
760.236 11
760.254 4
760.272 9
760.289 39
760.307 45
760.325 6
760.343 20
760.361 18
760.379 9
760.397 3
760.414 7
760.432 2
760.450 5
760.468 5
760.486 8
760.504 12
760.522 2
760.539 0
760.557 0
760.575 1
760.593 1
760.611 6
760.629 9
760.647 5
760.664 4
760.682 8
760.700 14
760.718 14
760.736 6
760.754 33
760.772 178
760.789 420
760.807 422
760.825 277
760.843 165
760.861 70
760.879 82
760.897 49
760.914 3
760.932 4
760.950 8
760.968 9
760.986 24
761.004 10
761.022 5
761.039 4
761.057 3
761.075 7
761.093 4
761.111 7
761.129 0
761.147 9
761.164 15
761.182 15
761.200 0
761.218 0
761.236 10
761.254 3
761.272 8
761.289 14
761.307 16
761.325 19
761.343 27
761.361 8
761.379 27
761.397 15
761.415 8
761.432 2
761.450 6
761.468 1
761.486 13
761.504 9
761.522 2
761.540 1
761.557 3
761.575 1
761.593 5
761.611 5
761.629 16
761.647 6
761.665 0
761.683 21
761.700 17
761.718 7
761.736 3
761.754 25
761.772 76
761.790 211
761.808 253
761.825 150
761.843 67
761.861 43
761.879 22
761.897 14
761.915 24
761.933 11
761.951 6
761.968 4
761.986 4
762.004 9
762.022 9
762.040 4
762.058 1
762.076 4
762.094 10
762.111 7
762.129 0
762.147 8
762.165 9
762.183 12
762.201 4
762.219 3
762.237 2
762.254 6
762.272 13
762.290 13
762.308 10
762.326 4
762.344 9
762.362 18
762.380 10
762.397 5
762.415 2
762.433 7
762.451 2
762.469 13
762.487 4
762.505 1
762.523 0
762.540 6
762.558 3
762.576 5
762.594 0
762.612 5
762.630 12
762.648 13
762.666 3
762.683 9
762.701 1
762.719 5
762.737 7
762.755 19
762.773 5
762.791 43
762.809 89
762.826 59
762.844 24
762.862 10
762.880 18
762.898 14
762.916 5
762.934 2
762.952 2
762.970 6
762.987 3
763.005 1
763.023 6
763.041 10
763.059 9
763.077 0
763.095 11
763.113 3
763.131 0
763.148 10
763.166 5
763.184 4
763.202 3
763.220 6
763.238 7
763.256 4
763.274 0
763.291 0
763.309 2
763.327 7
763.345 5
763.363 16
763.381 21
763.399 25
763.417 5
763.435 12
763.452 3
763.470 3
763.488 6
763.506 11
763.524 2
763.542 1
763.560 3
763.578 0
763.596 7
763.613 4
763.631 2
763.649 7
763.667 6
763.685 8
763.703 7
763.721 18
763.739 6
763.757 5
763.774 19
763.792 9
763.810 32
763.828 24
763.846 6
763.864 17
763.882 8
763.900 6
763.918 4
763.936 2
763.953 0
763.971 1
763.989 0
764.007 3
764.025 4
764.043 0
764.061 7
764.079 9
764.097 7
764.114 5
764.132 5
764.150 17
764.168 2
764.186 0
764.204 4
764.222 18
764.240 7
764.258 1
764.276 1
764.293 1
764.311 18
764.329 1
764.347 13
764.365 8
764.383 16
764.401 4
764.419 1
764.437 14
764.455 9
764.472 6
764.490 3
764.508 1
764.526 0
764.544 9
764.562 4
764.580 9
764.598 6
764.616 12
764.634 10
764.651 13
764.669 3
764.687 10
764.705 9
764.723 9
764.741 8
764.759 2
764.777 0
764.795 0
764.813 0
764.831 3
764.848 8
764.866 21
764.884 22
764.902 8
764.920 2
764.938 1
764.956 0
764.974 2
764.992 0
765.010 7
765.027 4
765.045 0
765.063 0
765.081 1
765.099 3
765.117 1
765.135 1
765.153 7
765.171 2
765.189 5
765.207 0
765.224 0
765.242 1
765.260 5
765.278 4
765.296 10
765.314 8
765.332 13
765.350 17
765.368 2
765.386 20
765.404 16
765.421 9
765.439 2
765.457 6
765.475 3
765.493 10
765.511 9
765.529 8
765.547 0
765.565 2
765.583 6
765.601 0
765.619 0
765.636 0
765.654 5
765.672 5
765.690 11
765.708 11
765.726 5
765.744 11
765.762 0
765.780 18
765.798 3
765.816 0
765.834 0
765.851 3
765.869 1
765.887 6
765.905 5
765.923 6
765.941 0
765.959 0
765.977 3
765.995 9
766.013 1
766.031 1
766.049 3
766.066 4
766.084 6
766.102 2
766.120 1
766.138 0
766.156 0
766.174 2
766.192 0
766.210 7
766.228 8
766.246 0
766.264 0
766.282 0
766.299 10
766.317 26
766.335 24
766.353 18
766.371 15
766.389 8
766.407 1
766.425 4
766.443 10
766.461 8
766.479 5
766.497 0
766.515 0
766.532 4
766.550 8
766.568 1
766.586 0
766.604 3
766.622 5
766.640 5
766.658 5
766.676 6
766.694 7
766.712 4
766.730 1
766.748 0
766.765 0
766.783 5
766.801 9
766.819 6
766.837 0
766.855 0
766.873 7
766.891 3
766.909 4
766.927 0
766.945 0
766.963 0
766.981 4
766.999 3
767.016 1
767.034 2
767.052 3
767.070 0
767.088 3
767.106 6
767.124 10
767.142 14
767.160 1
767.178 1
767.196 0
767.214 0
767.232 0
767.250 0
767.268 10
767.285 18
767.303 9
767.321 6
767.339 2
767.357 10
767.375 12
767.393 16
767.411 16
767.429 6
767.447 5
767.465 7
767.483 9
767.501 14
767.519 11
767.537 3
767.554 0
767.572 0
767.590 1
767.608 3
767.626 0
767.644 2
767.662 15
767.680 3
767.698 2
767.716 0
767.734 1
767.752 0
767.770 3
767.788 1
767.806 0
767.824 2
767.842 1
767.859 4
767.877 3
767.895 3
767.913 0
767.931 2
767.949 0
767.967 0
767.985 0
768.003 2
768.021 3
768.039 8
768.057 0
768.075 0
768.093 4
768.111 2
768.129 8
768.147 0
768.164 1
768.182 15
768.200 12
768.218 12
768.236 16
768.254 9
768.272 21
768.290 13
768.308 18
768.326 12
768.344 5
768.362 4
768.380 10
768.398 3
768.416 0
768.434 3
768.452 1
768.470 0
768.487 0
768.505 0
768.523 0
768.541 0
768.559 5
768.577 11
768.595 6
768.613 5
768.631 5
768.649 12
768.667 4
768.685 0
768.703 3
768.721 0
768.739 11
768.757 11
768.775 3
768.793 8
768.811 10
768.829 6
768.846 0
768.864 9
768.882 9
768.900 15
768.918 5
768.936 5
768.954 3
768.972 4
768.990 5
769.008 4
769.026 2
769.044 1
769.062 3
769.080 10
769.098 6
769.116 3
769.134 4
769.152 1
769.170 0
769.188 0
769.206 0
769.224 5
769.241 6
769.259 0
769.277 2
769.295 3
769.313 3
769.331 12
769.349 6
769.367 4
769.385 2
769.403 3
769.421 0
769.439 1
769.457 0
769.475 4
769.493 5
769.511 9
769.529 8
769.547 10
769.565 0
769.583 4
769.601 4
769.619 5
769.637 0
769.655 6
769.673 11
769.690 11
769.708 13
769.726 23
769.744 3
769.762 11
769.780 8
769.798 17
769.816 7
769.834 0
769.852 6
769.870 12
769.888 3
769.906 7
769.924 2
769.942 4
769.960 1
769.978 0
769.996 2
770.014 0
770.032 0
770.050 0
770.068 0
770.086 3
770.104 0
770.122 0
770.140 3
770.158 4
770.176 11
770.193 2
770.211 0
770.229 7
770.247 15
770.265 23
770.283 21
770.301 22
770.319 29
770.337 7
770.355 6
770.373 4
770.391 16
770.409 9
770.427 12
770.445 13
770.463 0
770.481 12
770.499 7
770.517 5
770.535 8
770.553 10
770.571 4
770.589 0
770.607 8
770.625 10
770.643 8
770.661 5
770.679 6
770.697 4
770.715 1
770.733 10
770.751 8
770.769 14
770.787 11
770.804 8
770.822 5
770.840 4
770.858 0
770.876 1
770.894 14
770.912 6
770.930 0
770.948 0
770.966 0
770.984 0
771.002 0
771.020 0
771.038 0
771.056 1
771.074 2
771.092 0
771.110 4
771.128 0
771.146 0
771.164 4
771.182 6
771.200 4
771.218 4
771.236 0
771.254 0
771.272 8
771.290 8
771.308 1
771.326 9
771.344 13
771.362 8
771.380 6
771.398 11
771.416 11
771.434 5
771.452 0
771.470 7
771.488 3
771.506 4
771.524 0
771.542 6
771.560 0
771.578 0
771.596 0
771.614 14
771.632 0
771.650 5
771.668 9
771.686 1
771.704 8
771.721 24
771.739 3
771.757 19
771.775 12
771.793 8
771.811 5
771.829 1
771.847 0
771.865 1
771.883 0
771.901 1
771.919 11
771.937 3
771.955 0
771.973 1
771.991 7
772.009 2
772.027 5
772.045 3
772.063 5
772.081 9
772.099 1
772.117 3
772.135 0
772.153 0
772.171 3
772.189 2
772.207 3
772.225 4
772.243 0
772.261 2
772.279 11
772.297 17
772.315 9
772.333 3
772.351 0
772.369 17
772.387 8
772.405 1
772.423 5
772.441 1
772.459 4
772.477 1
772.495 10
772.513 4
772.531 1
772.549 6
772.567 1
772.585 0
772.603 8
772.621 5
772.639 16
772.657 12
772.675 6
772.693 3
772.711 1
772.729 1
772.747 2
772.765 1
772.783 25
772.801 13
772.819 6
772.837 1
772.855 11
772.873 5
772.891 9
772.909 6
772.927 0
772.945 1
772.963 1
772.981 3
772.999 1
773.017 0
773.035 2
773.053 3
773.071 0
773.089 5
773.107 4
773.125 13
773.143 6
773.161 1
773.179 0
773.197 2
773.215 22
773.233 10
773.251 11
773.269 3
773.287 0
773.305 0
773.323 0
773.341 8
773.359 0
773.377 14
773.395 12
773.413 9
773.431 16
773.449 4
773.467 8
773.485 4
773.503 21
773.521 21
773.539 13
773.557 4
773.575 5
773.593 3
773.611 6
773.629 8
773.647 2
773.665 1
773.683 4
773.701 2
773.719 0
773.737 7
773.755 9
773.773 5
773.791 3
773.809 22
773.827 22
773.845 7
773.863 4
773.881 0
773.899 0
773.917 8
773.935 12
773.953 2
773.971 0
773.989 0
774.007 0
774.025 0
774.043 7
774.061 4
774.079 7
774.097 1
774.115 11
774.133 15
774.151 8
774.169 7
774.187 7
774.205 5
774.224 12
774.242 12
774.260 7
774.278 25
774.296 5
774.314 5
774.332 11
774.350 4
774.368 0
774.386 0
774.404 0
774.422 0
774.440 0
774.458 0
774.476 14
774.494 3
774.512 0
774.530 4
774.548 1
774.566 1
774.584 6
774.602 4
774.620 7
774.638 2
774.656 8
774.674 11
774.692 4
774.710 2
774.728 6
774.746 3
774.764 18
774.782 66
774.800 100
774.818 85
774.836 38
774.854 22
774.872 19
774.890 6
774.908 0
774.926 0
774.944 0
774.962 0
774.980 14
774.998 3
775.016 5
775.034 9
775.052 1
775.070 5
775.088 10
775.106 2
775.125 2
775.143 0
775.161 0
775.179 1
775.197 0
775.215 0
775.233 0
775.251 0
775.269 1
775.287 1
775.305 0
775.323 5
775.341 7
775.359 2
775.377 3
775.395 7
775.413 3
775.431 11
775.449 7
775.467 4
775.485 2
775.503 7
775.521 14
775.539 1
775.557 7
775.575 3
775.593 7
775.611 5
775.629 7
775.647 4
775.665 0
775.683 3
775.701 3
775.719 5
775.737 7
775.756 26
775.774 22
775.792 24
775.810 22
775.828 30
775.846 21
775.864 8
775.882 4
775.900 7
775.918 6
775.936 5
775.954 6
775.972 1
775.990 0
776.008 0
776.026 3
776.044 13
776.062 6
776.080 6
776.098 8
776.116 9
776.134 6
776.152 6
776.170 8
776.188 5
776.206 4
776.224 2
776.242 6
776.261 18
776.279 14
776.297 5
776.315 26
776.333 7
776.351 8
776.369 7
776.387 7
776.405 9
776.423 1
776.441 12
776.459 13
776.477 9
776.495 2
776.513 2
776.531 0
776.549 1
776.567 3
776.585 3
776.603 0
776.621 0
776.639 0
776.657 4
776.675 7
776.693 16
776.712 21
776.730 5
776.748 13
776.766 27
776.784 14
776.802 35
776.820 22
776.838 13
776.856 10
776.874 5
776.892 2
776.910 8
776.928 6
776.946 11
776.964 8
776.982 2
777.000 0
777.018 4
777.036 4
777.054 2
777.072 0
777.090 0
777.109 0
777.127 0
777.145 0
777.163 0
777.181 1
777.199 3
777.217 3
777.235 16
777.253 13
777.271 19
777.289 4
777.307 19
777.325 10
777.343 15
777.361 24
777.379 4
777.397 3
777.415 0
777.433 0
777.452 0
777.470 8
777.488 2
777.506 3
777.524 5
777.542 13
777.560 24
777.578 9
777.596 8
777.614 0
777.632 5
777.650 3
777.668 2
777.686 17
777.704 18
777.722 6
777.740 13
777.758 13
777.776 7
777.795 3
777.813 2
777.831 7
777.849 10
777.867 8
777.885 4
777.903 0
777.921 3
777.939 3
777.957 6
777.975 7
777.993 1
778.011 2
778.029 7
778.047 1
778.065 0
778.083 0
778.102 5
778.120 1
778.138 1
778.156 3
778.174 5
778.192 7
778.210 2
778.228 9
778.246 8
778.264 4
778.282 15
778.300 14
778.318 19
778.336 6
778.354 2
778.372 6
778.391 0
778.409 0
778.427 1
778.445 10
778.463 1
778.481 0
778.499 17
778.517 15
778.535 6
778.553 3
778.571 11
778.589 13
778.607 4
778.625 0
778.643 5
778.661 11
778.680 4
778.698 0
778.716 0
778.734 3
778.752 1
778.770 0
778.788 11
778.806 11
778.824 3
778.842 0
778.860 0
778.878 0
778.896 0
778.914 0
778.932 4
778.951 2
778.969 1
778.987 0
779.005 0
779.023 2
779.041 1
779.059 1
779.077 0
779.095 0
779.113 2
779.131 0
779.149 0
779.167 1
779.185 0
779.204 7
779.222 4
779.240 0
779.258 1
779.276 0
779.294 7
779.312 8
779.330 8
779.348 14
779.366 14
779.384 1
779.402 0
779.420 14
779.439 5
779.457 18
779.475 9
779.493 25
779.511 12
779.529 1
779.547 7
779.565 12
779.583 2
779.601 0
779.619 0
779.637 6
779.655 0
779.674 0
779.692 3
779.710 0
779.728 6
779.746 5
779.764 0
779.782 0
779.800 0
779.818 2
779.836 3
779.854 1
779.872 2
779.890 0
779.909 0
779.927 4
779.945 3
779.963 5
779.981 2
779.999 2
780.017 1
780.035 0
780.053 1
780.071 1
780.089 2
780.107 1
780.126 6
780.144 0
780.162 4
780.180 2
780.198 0
780.216 0
780.234 1
780.252 6
780.270 1
780.288 10
780.306 11
780.324 16
780.343 7
780.361 2
780.379 12
780.397 17
780.415 18
780.433 6
780.451 0
780.469 12
780.487 4
780.505 6
780.523 2
780.542 2
780.560 1
780.578 1
780.596 0
780.614 3
780.632 13
780.650 24
780.668 16
780.686 4
780.704 11
780.722 13
780.740 10
780.759 1
780.777 2
780.795 3
780.813 0
780.831 7
780.849 8
780.867 7
780.885 2
780.903 3
780.921 0
780.940 1
780.958 6
780.976 2
780.994 1
781.012 0
781.030 0
781.048 6
781.066 1
781.084 0
781.102 6
781.120 0
781.139 9
781.157 7
781.175 2
781.193 1
781.211 5
781.229 11
781.247 21
781.265 19
781.283 10
781.301 15
781.319 3
781.338 6
781.356 10
781.374 10
781.392 5
781.410 1
781.428 8
781.446 3
781.464 9
781.482 4
781.500 3
781.519 0
781.537 3
781.555 6
781.573 2
781.591 0
781.609 0
781.627 4
781.645 3
781.663 0
781.681 0
781.700 5
781.718 0
781.736 8
781.754 1
781.772 1
781.790 6
781.808 1
781.826 8
781.844 0
781.863 3
781.881 3
781.899 0
781.917 0
781.935 0
781.953 8
781.971 2
781.989 0
782.007 0
782.025 0
782.044 0
782.062 3
782.080 0
782.098 1
782.116 0
782.134 0
782.152 0
782.170 0
782.188 7
782.207 7
782.225 7
782.243 0
782.261 0
782.279 13
782.297 12
782.315 13
782.333 5
782.351 14
782.369 11
782.388 20
782.406 3
782.424 8
782.442 13
782.460 34
782.478 9
782.496 7
782.514 1
782.532 0
782.551 1
782.569 0
782.587 0
782.605 0
782.623 0
782.641 0
782.659 3
782.677 0
782.695 0
782.714 0
782.732 2
782.750 1
782.768 1
782.786 0
782.804 0
782.822 0
782.840 0
782.859 0
782.877 0
782.895 6
782.913 2
782.931 3
782.949 0
782.967 10
782.985 5
783.003 2
783.022 2
783.040 0
783.058 1
783.076 10
783.094 4
783.112 0
783.130 4
783.148 0
783.167 1
783.185 2
783.203 0
783.221 1
783.239 6
783.257 7
783.275 9
783.293 16
783.311 13
783.330 18
783.348 15
783.366 52
783.384 46
783.402 45
783.420 17
783.438 8
783.456 0
783.475 4
783.493 1
783.511 0
783.529 1
783.547 1
783.565 5
783.583 8
783.601 1
783.620 0
783.638 2
783.656 0
783.674 19
783.692 13
783.710 1
783.728 19
783.746 8
783.765 0
783.783 5
783.801 9
783.819 13
783.837 3
783.855 0
783.873 5
783.891 12
783.910 4
783.928 2
783.946 8
783.964 3
783.982 0
784.000 2
784.018 3
784.036 14
784.055 1
784.073 0
784.091 0
784.109 0
784.127 3
784.145 11
784.163 2
784.181 5
784.200 3
784.218 8
784.236 3
784.254 4
784.272 12
784.290 11
784.308 7
784.327 12
784.345 8
784.363 5
784.381 28
784.399 54
784.417 30
784.435 14
784.453 2
784.472 2
784.490 10
784.508 10
784.526 2
784.544 4
784.562 1
784.580 4
784.599 0
784.617 6
784.635 12
784.653 13
784.671 1
784.689 3
784.707 3
784.725 10
784.744 9
784.762 2
784.780 0
784.798 1
784.816 1
784.834 15
784.852 10
784.871 5
784.889 2
784.907 0
784.925 7
784.943 0
784.961 4
784.979 5
784.998 2
785.016 5
785.034 7
785.052 0
785.070 0
785.088 5
785.106 1
785.125 2
785.143 11
785.161 14
785.179 6
785.197 6
785.215 10
785.233 10
785.252 2
785.270 3
785.288 0
785.306 6
785.324 26
785.342 35
785.360 109
785.379 93
785.397 71
785.415 32
785.433 43
785.451 23
785.469 6
785.487 1
785.506 5
785.524 2
785.542 3
785.560 0
785.578 2
785.596 9
785.614 10
785.633 4
785.651 3
785.669 1
785.687 4
785.705 6
785.723 3
785.741 7
785.760 14
785.778 1
785.796 3
785.814 0
785.832 2
785.850 9
785.869 7
785.887 5
785.905 1
785.923 0
785.941 5
785.959 5
785.977 1
785.996 3
786.014 12
786.032 0
786.050 0
786.068 0
786.086 0
786.104 0
786.123 15
786.141 29
786.159 35
786.177 13
786.195 3
786.213 5
786.232 7
786.250 16
786.268 9
786.286 8
786.304 4
786.322 12
786.340 21
786.359 20
786.377 44
786.395 21
786.413 10
786.431 22
786.449 35
786.468 2
786.486 9
786.504 2
786.522 0
786.540 0
786.558 0
786.577 0
786.595 1
786.613 7
786.631 1
786.649 0
786.667 0
786.685 1
786.704 10
786.722 9
786.740 4
786.758 0
786.776 14
786.794 29
786.813 44
786.831 21
786.849 5
786.867 15
786.885 5
786.903 9
786.922 0
786.940 0
786.958 8
786.976 16
786.994 13
787.012 6
787.031 2
787.049 4
787.067 7
787.085 9
787.103 10
787.121 0
787.140 6
787.158 0
787.176 5
787.194 0
787.212 2
787.230 10
787.249 5
787.267 10
787.285 3
787.303 12
787.321 28
787.339 4
787.358 2
787.376 12
787.394 11
787.412 2
787.430 0
787.448 11
787.467 0
787.485 2
787.503 1
787.521 1
787.539 5
787.557 1
787.576 7
787.594 4
787.612 4
787.630 4
787.648 1
787.666 1
787.685 1
787.703 4
787.721 2
787.739 4
787.757 9
787.775 1
787.794 8
787.812 18
787.830 5
787.848 1
787.866 0
787.884 1
787.903 7
787.921 3
787.939 8
787.957 5
787.975 2
787.993 5
788.012 0
788.030 0
788.048 7
788.066 2
788.084 6
788.103 6
788.121 2
788.139 5
788.157 1
788.175 3
788.193 1
788.212 2
788.230 1
788.248 5
788.266 10
788.284 10
788.302 9
788.321 2
788.339 1
788.357 0
788.375 3
788.393 11
788.412 9
788.430 3
788.448 1
788.466 0
788.484 2
788.502 15
788.521 9
788.539 2
788.557 6
788.575 10
788.593 0
788.612 0
788.630 7
788.648 2
788.666 0
788.684 13
788.702 9
788.721 11
788.739 6
788.757 15
788.775 7
788.793 36
788.812 205
788.830 297
788.848 176
788.866 79
788.884 36
788.902 24
788.921 5
788.939 2
788.957 1
788.975 12
788.993 37
789.012 27
789.030 19
789.048 1
789.066 3
789.084 0
789.103 2
789.121 2
789.139 0
789.157 5
789.175 0
789.193 0
789.212 0
789.230 0
789.248 0
789.266 0
789.284 4
789.303 7
789.321 4
789.339 3
789.357 3
789.375 5
789.394 16
789.412 7
789.430 15
789.448 8
789.466 0
789.485 0
789.503 12
789.521 20
789.539 13
789.557 4
789.575 0
789.594 0
789.612 0
789.630 1
789.648 1
789.666 5
789.685 0
789.703 8
789.721 0
789.739 0
789.757 11
789.776 12
789.794 19
789.812 71
789.830 137
789.848 157
789.867 90
789.885 18
789.903 21
789.921 15
789.939 2
789.958 2
789.976 9
789.994 27
790.012 9
790.030 3
790.049 0
790.067 0
790.085 0
790.103 3
790.121 0
790.140 3
790.158 9
790.176 3
790.194 1
790.212 1
790.231 8
790.249 3
790.267 4
790.285 3
790.303 5
790.322 9
790.340 2
790.358 0
790.376 10
790.394 11
790.413 3
790.431 0
790.449 1
790.467 1
790.485 12
790.504 23
790.522 21
790.540 6
790.558 5
790.576 0
790.595 3
790.613 5
790.631 3
790.649 1
790.667 3
790.686 0
790.704 0
790.722 5
790.740 4
790.758 8
790.777 8
790.795 6
790.813 12
790.831 34
790.849 32
790.868 44
790.886 17
790.904 6
790.922 22
790.941 21
790.959 8
790.977 2
790.995 14
791.013 11
791.032 2
791.050 13
791.068 6
791.086 1
791.104 1
791.123 3
791.141 0
791.159 1
791.177 7
791.195 9
791.214 9
791.232 6
791.250 10
791.268 8
791.287 8
791.305 4
791.323 12
791.341 5
791.359 11
791.378 13
791.396 4
791.414 19
791.432 19
791.450 10
791.469 11
791.487 2
791.505 1
791.523 4
791.542 5
791.560 14
791.578 14
791.596 11
791.614 4
791.633 13
791.651 3
791.669 0
791.687 2
791.705 6
791.724 7
791.742 3
791.760 8
791.778 8
791.797 5
791.815 30
791.833 27
791.851 18
791.869 9
791.888 11
791.906 11
791.924 4
791.942 1
791.961 2
791.979 0
791.997 0
792.015 0
792.033 0
792.052 4
792.070 0
792.088 1
792.106 0
792.125 0
792.143 0
792.161 4
792.179 13
792.197 8
792.216 0
792.234 0
792.252 5
792.270 5
792.289 3
792.307 0
792.325 4
792.343 2
792.361 0
792.380 1
792.398 17
792.416 11
792.434 2
792.453 0
792.471 11
792.489 1
792.507 5
792.525 0
792.544 7
792.562 4
792.580 0
792.598 0
792.617 8
792.635 5
792.653 1
792.671 1
792.689 2
792.708 3
792.726 4
792.744 6
792.762 2
792.781 7
792.799 1
792.817 1
792.835 2
792.854 0
792.872 1
792.890 0
792.908 2
792.926 0
792.945 0
792.963 3
792.981 0
792.999 0
793.018 1
793.036 12
793.054 2
793.072 9
793.091 12
793.109 8
793.127 2
793.145 8
793.164 4
793.182 3
793.200 0
793.218 1
793.236 0
793.255 5
793.273 7
793.291 3
793.309 4
793.328 0
793.346 8
793.364 5
793.382 10
793.401 18
793.419 28
793.437 17
793.455 8
793.474 9
793.492 3
793.510 8
793.528 11
793.546 0
793.565 1
793.583 0
793.601 7
793.619 1
793.638 4
793.656 1
793.674 5
793.692 9
793.711 5
793.729 6
793.747 6
793.765 6
793.784 10
793.802 6
793.820 10
793.838 1
793.857 4
793.875 6
793.893 0
793.911 5
793.930 8
793.948 0
793.966 3
793.984 15
794.002 0
794.021 0
794.039 0
794.057 3
794.075 0
794.094 6
794.112 11
794.130 5
794.148 0
794.167 3
794.185 4
794.203 16
794.221 12
794.240 0
794.258 1
794.276 4
794.294 0
794.313 8
794.331 16
794.349 28
794.367 14
794.386 2
794.404 10
794.422 8
794.440 31
794.459 21
794.477 24
794.495 8
794.513 5
794.532 1
794.550 4
794.568 0
794.586 1
794.605 8
794.623 5
794.641 0
794.659 17
794.678 32
794.696 6
794.714 21
794.732 20
794.751 1
794.769 8
794.787 3
794.805 0
794.824 0
794.842 5
794.860 9
794.878 3
794.897 0
794.915 0
794.933 1
794.951 0
794.970 1
794.988 0
795.006 7
795.024 2
795.043 5
795.061 0
795.079 0
795.098 1
795.116 6
795.134 2
795.152 2
795.171 0
795.189 1
795.207 3
795.225 2
795.244 14
795.262 6
795.280 1
795.298 5
795.317 1
795.335 4
795.353 14
795.371 18
795.390 20
795.408 3
795.426 5
795.444 0
795.463 7
795.481 0
795.499 1
795.517 1
795.536 6
795.554 19
795.572 5
795.591 5
795.609 13
795.627 6
795.645 0
795.664 0
795.682 12
795.700 13
795.718 12
795.737 1
795.755 0
795.773 2
795.791 0
795.810 1
795.828 0
795.846 0
795.864 0
795.883 0
795.901 0
795.919 0
795.938 9
795.956 7
795.974 4
795.992 1
796.011 3
796.029 4
796.047 1
796.065 0
796.084 0
796.102 2
796.120 0
796.138 13
796.157 9
796.175 1
796.193 2
796.212 2
796.230 0
796.248 15
796.266 7
796.285 18
796.303 17
796.321 12
796.339 7
796.358 8
796.376 6
796.394 15
796.413 12
796.431 1
796.449 5
796.467 4
796.486 8
796.504 0
796.522 1
796.540 1
796.559 9
796.577 1
796.595 6
796.614 1
796.632 9
796.650 1
796.668 0
796.687 6
796.705 5
796.723 10
796.741 4
796.760 0
796.778 3
796.796 19
796.815 5
796.833 7
796.851 8
796.869 3
796.888 8
796.906 0
796.924 8
796.942 4
796.961 0
796.979 0
796.997 0
797.016 2
797.034 3
797.052 2
797.070 0
797.089 0
797.107 2
797.125 0
797.144 0
797.162 1
797.180 5
797.198 3
797.217 0
797.235 0
797.253 9
797.271 15
797.290 7
797.308 9
797.326 8
797.345 18
797.363 10
797.381 7
797.399 8
797.418 10
797.436 8
797.454 4
797.473 0
797.491 4
797.509 6
797.527 3
797.546 0
797.564 0
797.582 0
797.601 0
797.619 1
797.637 5
797.655 4
797.674 0
797.692 0
797.710 2
797.729 0
797.747 5
797.765 11
797.783 22
797.802 10
797.820 0
797.838 2
797.857 2
797.875 3
797.893 0
797.911 0
797.930 0
797.948 0
797.966 0
797.985 11
798.003 15
798.021 5
798.039 9
798.058 3
798.076 3
798.094 0
798.113 14
798.131 14
798.149 1
798.168 13
798.186 11
798.204 10
798.222 7
798.241 3
798.259 12
798.277 13
798.296 1
798.314 0
798.332 5
798.350 3
798.369 6
798.387 6
798.405 7
798.424 2
798.442 2
798.460 0
798.479 13
798.497 1
798.515 0
798.533 1
798.552 1
798.570 0
798.588 3
798.607 2
798.625 3
798.643 4
798.661 5
798.680 5
798.698 8
798.716 0
798.735 6
798.753 8
798.771 7
798.790 2
798.808 3
798.826 2
798.844 7
798.863 6
798.881 21
798.899 10
798.918 3
798.936 6
798.954 0
798.973 3
798.991 0
799.009 0
799.027 1
799.046 8
799.064 12
799.082 11
799.101 0
799.119 2
799.137 3
799.156 11
799.174 15
799.192 21
799.210 21
799.229 9
799.247 2
799.265 0
799.284 4
799.302 7
799.320 18
799.339 5
799.357 1
799.375 11
799.394 7
799.412 2
799.430 2
799.448 3
799.467 3
799.485 0
799.503 8
799.522 12
799.540 5
799.558 2
799.577 2
799.595 0
799.613 0
799.632 6
799.650 14
799.668 5
799.686 5
799.705 5
799.723 14
799.741 6
799.760 7
799.778 4
799.796 7
799.815 0
799.833 3
799.851 2
799.870 1
799.888 0
799.906 1
799.924 9
799.943 14
799.961 3
799.979 0
799.998 6
800.016 4
800.034 1
800.053 13
800.071 15
800.089 21
800.108 28
800.126 31
800.144 7
800.163 0
800.181 7
800.199 25
800.218 24
800.236 9
800.254 12
800.272 14
800.291 2
800.309 0
800.327 8
800.346 0
800.364 7
800.382 2
800.401 12
800.419 5
800.437 1
800.456 12
800.474 8
800.492 0
800.511 0
800.529 0
800.547 5
800.566 7
800.584 7
800.602 0
800.620 5
800.639 23
800.657 9
800.675 0
800.694 2
800.712 15
800.730 11
800.749 2
800.767 15
800.785 9
800.804 13
800.822 16
800.840 17
800.859 10
800.877 3
800.895 0
800.914 0
800.932 0
800.950 0
800.969 0
800.987 0
801.005 1
801.024 0
801.042 1
801.060 3
801.079 0
801.097 0
801.115 0
801.134 8
801.152 5
801.170 1
801.189 21
801.207 5
801.225 0
801.243 0
801.262 5
801.280 4
801.298 1
801.317 0
801.335 1
801.353 6
801.372 0
801.390 0
801.408 10
801.427 2
801.445 0
801.463 13
801.482 9
801.500 4
801.518 1
801.537 2
801.555 3
801.573 7
801.592 11
801.610 1
801.628 2
801.647 0
801.665 5
801.683 5
801.702 0
801.720 1
801.738 0
801.757 0
801.775 8
801.793 6
801.812 7
801.830 14
801.848 0
801.867 7
801.885 5
801.903 0
801.922 3
801.940 3
801.958 24
801.977 6
801.995 0
802.013 0
802.032 2
802.050 3
802.068 1
802.087 5
802.105 3
802.123 20
802.142 7
802.160 0
802.178 0
802.197 0
802.215 0
802.233 0
802.252 0
802.270 0
802.288 8
802.307 5
802.325 8
802.343 6
802.362 1
802.380 2
802.399 0
802.417 9
802.435 16
802.454 11
802.472 1
802.490 11
802.509 11
802.527 2
802.545 0
802.564 2
802.582 0
802.600 3
802.619 5
802.637 14
802.655 10
802.674 0
802.692 7
802.710 17
802.729 9
802.747 5
802.765 9
802.784 3
802.802 5
802.820 14
802.839 8
802.857 31
802.875 16
802.894 2
802.912 1
802.930 1
802.949 9
802.967 4
802.985 2
803.004 1
803.022 0
803.041 0
803.059 0
803.077 0
803.096 0
803.114 9
803.132 7
803.151 1
803.169 0
803.187 1
803.206 1
803.224 1
803.242 8
803.261 2
803.279 2
803.297 1
803.316 1
803.334 5
803.352 1
803.371 14
803.389 11
803.408 3
803.426 0
803.444 0
803.463 0
803.481 0
803.499 1
803.518 0
803.536 5
803.554 2
803.573 10
803.591 3
803.609 1
803.628 6
803.646 7
803.664 5
803.683 6
803.701 1
803.720 1
803.738 11
803.756 1
803.775 9
803.793 12
803.811 34
803.830 57
803.848 21
803.866 13
803.885 12
803.903 4
803.921 11
803.940 2
803.958 6
803.977 6
803.995 0
804.013 0
804.032 0
804.050 0
804.068 9
804.087 4
804.105 8
804.123 8
804.142 10
804.160 2
804.178 0
804.197 2
804.215 6
804.234 0
804.252 0
804.270 16
804.289 14
804.307 2
804.325 10
804.344 15
804.362 10
804.380 8
804.399 32
804.417 11
804.436 0
804.454 9
804.472 2
804.491 0
804.509 0
804.527 0
804.546 0
804.564 10
804.582 1
804.601 1
804.619 0
804.638 0
804.656 0
804.674 0
804.693 7
804.711 7
804.729 0
804.748 8
804.766 13
804.784 29
804.803 18
804.821 11
804.840 17
804.858 6
804.876 3
804.895 12
804.913 17
804.931 10
804.950 12
804.968 6
804.987 5
805.005 1
805.023 14
805.042 6
805.060 9
805.078 5
805.097 1
805.115 9
805.134 3
805.152 0
805.170 4
805.189 5
805.207 0
805.225 0
805.244 0
805.262 9
805.280 1
805.299 12
805.317 13
805.336 31
805.354 33
805.372 48
805.391 60
805.409 12
805.427 1
805.446 8
805.464 19
805.483 4
805.501 0
805.519 5
805.538 3
805.556 0
805.574 3
805.593 5
805.611 11
805.630 5
805.648 1
805.666 10
805.685 10
805.703 13
805.722 7
805.740 2
805.758 0
805.777 0
805.795 13
805.813 25
805.832 9
805.850 19
805.869 7
805.887 2
805.905 6
805.924 5
805.942 1
805.960 5
805.979 2
805.997 6
806.016 16
806.034 2
806.052 2
806.071 3
806.089 13
806.107 3
806.126 11
806.144 18
806.163 7
806.181 7
806.199 10
806.218 4
806.236 0
806.255 5
806.273 14
806.291 11
806.310 7
806.328 20
806.346 20
806.365 15
806.383 13
806.402 8
806.420 13
806.438 16
806.457 21
806.475 5
806.494 5
806.512 4
806.530 0
806.549 10
806.567 5
806.586 4
806.604 1
806.622 0
806.641 0
806.659 2
806.677 8
806.696 12
806.714 23
806.733 17
806.751 12
806.769 8
806.788 24
806.806 15
806.825 2
806.843 7
806.861 9
806.880 7
806.898 11
806.917 3
806.935 17
806.953 3
806.972 2
806.990 17
807.008 19
807.027 10
807.045 1
807.064 1
807.082 9
807.100 5
807.119 0
807.137 10
807.156 2
807.174 5
807.192 3
807.211 3
807.229 4
807.248 1
807.266 2
807.284 8
807.303 19
807.321 6
807.340 13
807.358 28
807.376 21
807.395 22
807.413 16
807.432 16
807.450 11
807.468 4
807.487 0
807.505 3
807.524 2
807.542 5
807.560 5
807.579 3
807.597 1
807.616 2
807.634 7
807.652 0
807.671 1
807.689 9
807.708 8
807.726 1
807.744 10
807.763 5
807.781 0
807.800 0
807.818 2
807.836 25
807.855 7
807.873 0
807.892 1
807.910 1
807.928 0
807.947 0
807.965 4
807.984 10
808.002 10
808.020 8
808.039 3
808.057 10
808.076 2
808.094 3
808.112 3
808.131 8
808.149 12
808.168 9
808.186 7
808.204 1
808.223 1
808.241 2
808.260 2
808.278 0
808.297 3
808.315 7
808.333 2
808.352 13
808.370 17
808.389 7
808.407 15
808.425 15
808.444 5
808.462 2
808.481 4
808.499 9
808.517 11
808.536 15
808.554 5
808.573 3
808.591 0
808.609 0
808.628 2
808.646 10
808.665 0
808.683 0
808.702 16
808.720 8
808.738 0
808.757 0
808.775 1
808.794 1
808.812 1
808.830 0
808.849 0
808.867 5
808.886 10
808.904 2
808.922 8
808.941 0
808.959 3
808.978 8
808.996 0
809.015 0
809.033 1
809.051 1
809.070 2
809.088 1
809.107 9
809.125 7
809.143 14
809.162 4
809.180 0
809.199 7
809.217 6
809.236 7
809.254 1
809.272 0
809.291 7
809.309 1
809.328 0
809.346 0
809.364 16
809.383 55
809.401 27
809.420 21
809.438 10
809.457 4
809.475 1
809.493 0
809.512 8
809.530 4
809.549 3
809.567 2
809.586 2
809.604 2
809.622 0
809.641 0
809.659 11
809.678 17
809.696 9
809.715 6
809.733 0
809.751 0
809.770 6
809.788 6
809.807 11
809.825 1
809.843 8
809.862 4
809.880 6
809.899 6
809.917 8
809.936 0
809.954 3
809.972 3
809.991 0
810.009 0
810.028 0
810.046 3
810.065 0
810.083 0
810.101 0
810.120 0
810.138 7
810.157 6
810.175 2
810.194 0
810.212 3
810.230 2
810.249 1
810.267 1
810.286 2
810.304 7
810.323 13
810.341 8
810.359 12
810.378 21
810.396 20
810.415 7
810.433 13
810.452 4
810.470 10
810.488 14
810.507 3
810.525 2
810.544 7
810.562 2
810.581 7
810.599 1
810.618 8
810.636 7
810.654 0
810.673 7
810.691 0
810.710 0
810.728 3
810.747 1
810.765 2
810.783 5
810.802 11
810.820 9
810.839 2
810.857 2
810.876 0
810.894 1
810.912 0
810.931 3
810.949 11
810.968 7
810.986 0
811.005 0
811.023 0
811.042 3
811.060 6
811.078 2
811.097 2
811.115 3
811.134 0
811.152 0
811.171 3
811.189 0
811.208 6
811.226 4
811.244 0
811.263 5
811.281 3
811.300 5
811.318 11
811.337 29
811.355 32
811.373 22
811.392 14
811.410 27
811.429 16
811.447 13
811.466 6
811.484 0
811.503 0
811.521 2
811.539 10
811.558 7
811.576 19
811.595 8
811.613 4
811.632 0
811.650 0
811.669 0
811.687 4
811.705 6
811.724 6
811.742 1
811.761 18
811.779 6
811.798 2
811.816 0
811.835 6
811.853 0
811.872 0
811.890 0
811.908 11
811.927 3
811.945 2
811.964 8
811.982 3
812.001 5
812.019 4
812.038 0
812.056 1
812.074 0
812.093 7
812.111 3
812.130 7
812.148 3
812.167 4
812.185 0
812.204 3
812.222 3
812.241 0
812.259 1
812.277 11
812.296 8
812.314 6
812.333 13
812.351 20
812.370 28
812.388 28
812.407 35
812.425 10
812.444 1
812.462 3
812.480 2
812.499 0
812.517 3
812.536 2
812.554 5
812.573 4
812.591 8
812.610 22
812.628 19
812.647 3
812.665 0
812.683 9
812.702 22
812.720 6
812.739 0
812.757 10
812.776 6
812.794 7
812.813 12
812.831 2
812.850 0
812.868 0
812.886 0
812.905 0
812.923 10
812.942 4
812.960 0
812.979 0
812.997 9
813.016 5
813.034 11
813.053 2
813.071 0
813.090 0
813.108 0
813.126 7
813.145 7
813.163 12
813.182 1
813.200 1
813.219 1
813.237 11
813.256 7
813.274 1
813.293 25
813.311 12
813.330 0
813.348 1
813.367 21
813.385 11
813.403 2
813.422 17
813.440 8
813.459 11
813.477 9
813.496 9
813.514 3
813.533 0
813.551 0
813.570 0
813.588 4
813.607 0
813.625 1
813.644 0
813.662 3
813.680 8
813.699 8
813.717 3
813.736 6
813.754 11
813.773 0
813.791 16
813.810 6
813.828 13
813.847 4
813.865 0
813.884 0
813.902 0
813.921 0
813.939 0
813.958 4
813.976 7
813.994 1
814.013 3
814.031 1
814.050 0
814.068 0
814.087 5
814.105 7
814.124 2
814.142 0
814.161 4
814.179 4
814.198 0
814.216 2
814.235 3
814.253 3
814.272 0
814.290 2
814.309 7
814.327 2
814.345 13
814.364 6
814.382 0
814.401 4
814.419 2
814.438 4
814.456 4
814.475 15
814.493 2
814.512 1
814.530 10
814.549 4
814.567 10
814.586 1
814.604 1
814.623 2
814.641 0
814.660 0
814.678 0
814.697 0
814.715 0
814.734 0
814.752 6
814.770 6
814.789 1
814.807 4
814.826 8
814.844 5
814.863 6
814.881 1
814.900 1
814.918 11
814.937 11
814.955 3
814.974 0
814.992 5
815.011 12
815.029 8
815.048 2
815.066 0
815.085 0
815.103 3
815.122 9
815.140 10
815.159 2
815.177 2
815.196 11
815.214 22
815.233 4
815.251 0
815.270 6
815.288 8
815.307 4
815.325 5
815.344 1
815.362 2
815.380 0
815.399 12
815.417 5
815.436 3
815.454 1
815.473 1
815.491 16
815.510 6
815.528 0
815.547 0
815.565 0
815.584 1
815.602 2
815.621 4
815.639 2
815.658 4
815.676 1
815.695 0
815.713 0
815.732 0
815.750 8
815.769 8
815.787 8
815.806 1
815.824 5
815.843 9
815.861 6
815.880 0
815.898 0
815.917 3
815.935 5
815.954 3
815.972 0
815.991 0
816.009 0
816.028 8
816.046 6
816.065 0
816.083 1
816.102 1
816.120 0
816.139 4
816.157 15
816.176 1
816.194 18
816.213 7
816.231 0
816.250 0
816.268 2
816.287 12
816.305 12
816.324 8
816.342 8
816.361 3
816.379 1
816.398 0
816.416 4
816.435 13
816.453 21
816.472 8
816.490 10
816.509 7
816.527 2
816.546 1
816.564 0
816.583 1
816.601 1
816.620 7
816.638 1
816.657 0
816.675 2
816.694 4
816.712 7
816.731 1
816.749 9
816.768 5
816.786 9
816.805 2
816.823 14
816.842 40
816.860 21
816.879 12
816.897 10
816.916 21
816.934 6
816.953 3
816.971 7
816.990 6
817.008 12
817.027 10
817.045 15
817.064 4
817.082 1
817.101 0
817.119 0
817.138 0
817.156 0
817.175 3
817.193 8
817.212 1
817.230 1
817.249 13
817.267 9
817.286 2
817.304 16
817.323 37
817.341 38
817.360 19
817.378 16
817.397 9
817.415 5
817.434 5
817.452 1
817.471 13
817.489 17
817.508 3
817.527 0
817.545 5
817.564 1
817.582 1
817.601 2
817.619 1
817.638 0
817.656 7
817.675 0
817.693 0
817.712 2
817.730 1
817.749 5
817.767 13
817.786 2
817.804 4
817.823 14
817.841 13
817.860 18
817.878 26
817.897 14
817.915 9
817.934 4
817.952 1
817.971 0
817.989 0
818.008 0
818.026 2
818.045 2
818.063 10
818.082 8
818.101 7
818.119 4
818.138 0
818.156 0
818.175 5
818.193 4
818.212 3
818.230 1
818.249 7
818.267 8
818.286 0
818.304 2
818.323 6
818.341 10
818.360 0
818.378 8
818.397 5
818.415 8
818.434 0
818.452 1
818.471 3
818.489 6
818.508 2
818.526 6
818.545 5
818.564 1
818.582 0
818.601 0
818.619 6
818.638 0
818.656 0
818.675 0
818.693 0
818.712 0
818.730 1
818.749 8
818.767 3
818.786 3
818.804 0
818.823 10
818.841 3
818.860 0
818.878 5
818.897 3
818.916 0
818.934 1
818.953 1
818.971 5
818.990 3
819.008 0
819.027 4
819.045 1
819.064 3
819.082 0
819.101 0
819.119 5
819.138 2
819.156 0
819.175 7
819.193 9
819.212 2
819.231 2
819.249 12
819.268 17
819.286 2
819.305 10
819.323 5
819.342 9
819.360 11
819.379 0
819.397 0
819.416 2
819.434 17
819.453 5
819.471 13
819.490 4
819.509 0
819.527 0
819.546 2
819.564 6
819.583 3
819.601 3
819.620 10
819.638 16
819.657 9
819.675 13
819.694 6
819.712 26
819.731 10
819.750 5
819.768 11
819.787 11
819.805 14
819.824 2
819.842 2
819.861 2
819.879 6
819.898 0
819.916 2
819.935 1
819.953 1
819.972 0
819.991 1
820.009 6
820.028 6
820.046 2
820.065 4
820.083 0
820.102 0
820.120 0
820.139 0
820.157 0
820.176 15
820.194 5
820.213 9
820.232 1
820.250 3
820.269 2
820.287 0
820.306 4
820.324 7
820.343 16
820.361 11
820.380 10
820.398 10
820.417 13
820.436 6
820.454 1
820.473 11
820.491 6
820.510 7
820.528 7
820.547 18
820.565 12
820.584 2
820.602 9
820.621 2
820.640 7
820.658 3
820.677 0
820.695 3
820.714 1
820.732 3
820.751 0
820.769 0
820.788 2
820.807 8
820.825 11
820.844 4
820.862 8
820.881 10
820.899 1
820.918 0
820.936 4
820.955 4
820.973 3
820.992 4
821.011 1
821.029 0
821.048 0
821.066 1
821.085 3
821.103 2
821.122 7
821.140 3
821.159 0
821.178 2
821.196 1
821.215 0
821.233 2
821.252 0
821.270 5
821.289 1
821.307 5
821.326 24
821.345 27
821.363 25
821.382 16
821.400 15
821.419 15
821.437 7
821.456 7
821.474 19
821.493 16
821.512 6
821.530 5
821.549 5
821.567 5
821.586 5
821.604 3
821.623 10
821.641 4
821.660 0
821.679 1
821.697 2
821.716 0
821.734 3
821.753 0
821.771 0
821.790 18
821.809 7
821.827 3
821.846 15
821.864 0
821.883 2
821.901 8
821.920 7
821.938 4
821.957 0
821.976 0
821.994 8
822.013 6
822.031 16
822.050 4
822.068 1
822.087 3
822.106 0
822.124 5
822.143 16
822.161 16
822.180 8
822.198 3
822.217 2
822.235 12
822.254 14
822.273 17
822.291 15
822.310 11
822.328 11
822.347 7
822.365 5
822.384 35
822.403 7
822.421 5
822.440 11
822.458 14
822.477 11
822.495 19
822.514 14
822.533 7
822.551 0
822.570 2
822.588 7
822.607 11
822.625 3
822.644 7
822.663 0
822.681 8
822.700 1
822.718 2
822.737 0
822.755 6
822.774 12
822.793 2
822.811 2
822.830 0
822.848 2
822.867 6
822.885 2
822.904 0
822.923 0
822.941 15
822.960 2
822.978 9
822.997 6
823.015 0
823.034 0
823.053 2
823.071 7
823.090 4
823.108 2
823.127 0
823.145 11
823.164 1
823.183 14
823.201 4
823.220 14
823.238 11
823.257 8
823.275 2
823.294 1
823.313 4
823.331 19
823.350 19
823.368 20
823.387 17
823.406 23
823.424 47
823.443 58
823.461 52
823.480 60
823.498 22
823.517 22
823.536 10
823.554 3
823.573 5
823.591 4
823.610 4
823.628 12
823.647 3
823.666 3
823.684 8
823.703 1
823.721 0
823.740 0
823.759 0
823.777 1
823.796 1
823.814 4
823.833 7
823.851 1
823.870 3
823.889 0
823.907 0
823.926 2
823.944 0
823.963 9
823.982 8
824.000 9
824.019 3
824.037 2
824.056 1
824.075 7
824.093 5
824.112 3
824.130 4
824.149 6
824.167 17
824.186 31
824.205 5
824.223 1
824.242 0
824.260 3
824.279 2
824.298 8
824.316 10
824.335 2
824.353 0
824.372 5
824.391 10
824.409 17
824.428 31
824.446 49
824.465 26
824.483 17
824.502 7
824.521 0
824.539 0
824.558 0
824.576 7
824.595 0
824.614 0
824.632 6
824.651 6
824.669 2
824.688 5
824.707 1
824.725 5
824.744 6
824.762 29
824.781 20
824.800 9
824.818 6
824.837 9
824.855 1
824.874 0
824.893 0
824.911 0
824.930 3
824.948 0
824.967 6
824.986 0
825.004 3
825.023 6
825.041 11
825.060 0
825.079 0
825.097 2
825.116 4
825.134 1
825.153 7
825.171 4
825.190 1
825.209 2
825.227 0
825.246 0
825.264 2
825.283 0
825.302 5
825.320 17
825.339 2
825.357 11
825.376 8
825.395 22
825.413 16
825.432 18
825.451 18
825.469 10
825.488 3
825.506 0
825.525 0
825.544 4
825.562 0
825.581 0
825.599 0
825.618 4
825.637 2
825.655 6
825.674 7
825.692 2
825.711 12
825.730 11
825.748 0
825.767 0
825.785 0
825.804 1
825.823 5
825.841 0
825.860 0
825.878 1
825.897 1
825.916 3
825.934 11
825.953 6
825.971 0
825.990 14
826.009 20
826.027 7
826.046 1
826.064 4
826.083 1
826.102 0
826.120 1
826.139 15
826.158 0
826.176 6
826.195 4
826.213 1
826.232 3
826.251 4
826.269 6
826.288 1
826.306 3
826.325 0
826.344 0
826.362 0
826.381 7
826.399 23
826.418 12
826.437 6
826.455 6
826.474 12
826.493 0
826.511 2
826.530 8
826.548 1
826.567 1
826.586 0
826.604 1
826.623 0
826.641 0
826.660 0
826.679 0
826.697 4
826.716 8
826.735 3
826.753 0
826.772 1
826.790 2
826.809 9
826.828 5
826.846 15
826.865 9
826.883 1
826.902 0
826.921 9
826.939 15
826.958 5
826.977 4
826.995 0
827.014 0
827.032 4
827.051 9
827.070 6
827.088 3
827.107 0
827.126 14
827.144 10
827.163 1
827.181 22
827.200 17
827.219 1
827.237 3
827.256 9
827.275 16
827.293 10
827.312 2
827.330 17
827.349 21
827.368 12
827.386 39
827.405 48
827.424 20
827.442 6
827.461 7
827.479 1
827.498 0
827.517 6
827.535 5
827.554 0
827.573 0
827.591 0
827.610 1
827.628 4
827.647 6
827.666 6
827.684 0
827.703 3
827.722 2
827.740 1
827.759 4
827.777 7
827.796 1
827.815 0
827.833 0
827.852 0
827.871 0
827.889 2
827.908 2
827.926 2
827.945 9
827.964 0
827.982 1
828.001 9
828.020 3
828.038 0
828.057 0
828.075 0
828.094 1
828.113 1
828.131 0
828.150 0
828.169 0
828.187 0
828.206 1
828.225 5
828.243 13
828.262 9
828.280 25
828.299 11
828.318 2
828.336 7
828.355 6
828.374 4
828.392 18
828.411 15
828.430 9
828.448 12
828.467 16
828.485 3
828.504 1
828.523 0
828.541 12
828.560 0
828.579 0
828.597 6
828.616 17
828.635 2
828.653 2
828.672 4
828.690 12
828.709 25
828.728 6
828.746 3
828.765 14
828.784 12
828.802 2
828.821 0
828.840 0
828.858 8
828.877 2
828.895 5
828.914 13
828.933 20
828.951 4
828.970 1
828.989 0
829.007 0
829.026 0
829.045 0
829.063 0
829.082 0
829.101 0
829.119 11
829.138 2
829.156 2
829.175 6
829.194 6
829.212 0
829.231 3
829.250 4
829.268 10
829.287 1
829.306 0
829.324 17
829.343 9
829.362 3
829.380 9
829.399 7
829.418 11
829.436 2
829.455 8
829.473 19
829.492 7
829.511 4
829.529 6
829.548 7
829.567 4
829.585 0
829.604 3
829.623 3
829.641 2
829.660 3
829.679 10
829.697 3
829.716 1
829.735 7
829.753 5
829.772 6
829.791 11
829.809 7
829.828 4
829.846 13
829.865 3
829.884 5
829.902 4
829.921 13
829.940 5
829.958 1
829.977 5
829.996 0
830.014 4
830.033 12
830.052 10
830.070 6
830.089 3
830.108 1
830.126 2
830.145 5
830.164 5
830.182 6
830.201 5
830.220 6
830.238 0
830.257 1
830.276 0
830.294 0
830.313 14
830.331 26
830.350 14
830.369 9
830.387 7
830.406 13
830.425 13
830.443 2
830.462 9
830.481 16
830.499 11
830.518 12
830.537 6
830.555 6
830.574 1
830.593 2
830.611 4
830.630 5
830.649 3
830.667 2
830.686 0
830.705 6
830.723 5
830.742 4
830.761 12
830.779 4
830.798 5
830.817 1
830.835 0
830.854 3
830.873 1
830.891 0
830.910 0
830.929 1
830.947 0
830.966 1
830.985 0
831.003 8
831.022 0
831.041 0
831.059 2
831.078 2
831.097 1
831.115 1
831.134 9
831.153 5
831.171 0
831.190 0
831.209 5
831.227 5
831.246 2
831.265 8
831.283 8
831.302 2
831.321 0
831.339 10
831.358 2
831.377 1
831.395 0
831.414 6
831.433 8
831.451 6
831.470 0
831.489 0
831.507 0
831.526 9
831.545 7
831.563 1
831.582 20
831.601 11
831.619 4
831.638 2
831.657 1
831.675 2
831.694 9
831.713 6
831.731 8
831.750 8
831.769 9
831.787 3
831.806 4
831.825 7
831.843 0
831.862 7
831.881 10
831.899 4
831.918 5
831.937 10
831.955 2
831.974 0
831.993 6
832.011 0
832.030 7
832.049 2
832.068 4
832.086 5
832.105 5
832.124 1
832.142 3
832.161 7
832.180 5
832.198 1
832.217 18
832.236 4
832.254 0
832.273 0
832.292 0
832.310 6
832.329 9
832.348 11
832.366 16
832.385 10
832.404 7
832.422 14
832.441 10
832.460 0
832.478 1
832.497 4
832.516 0
832.534 14
832.553 16
832.572 14
832.591 2
832.609 1
832.628 6
832.647 2
832.665 0
832.684 4
832.703 0
832.721 0
832.740 1
832.759 7
832.777 9
832.796 1
832.815 2
832.833 1
832.852 1
832.871 11
832.889 25
832.908 16
832.927 5
832.946 0
832.964 0
832.983 1
833.002 7
833.020 2
833.039 7
833.058 2
833.076 2
833.095 0
833.114 0
833.132 0
833.151 1
833.170 9
833.188 0
833.207 1
833.226 3
833.245 12
833.263 2
833.282 6
833.301 2
833.319 10
833.338 18
833.357 10
833.375 8
833.394 7
833.413 2
833.431 4
833.450 1
833.469 16
833.488 3
833.506 0
833.525 0
833.544 0
833.562 4
833.581 2
833.600 3
833.618 7
833.637 6
833.656 10
833.674 11
833.693 0
833.712 5
833.731 14
833.749 10
833.768 7
833.787 1
833.805 3
833.824 4
833.843 0
833.861 0
833.880 0
833.899 2
833.918 0
833.936 0
833.955 5
833.974 11
833.992 1
834.011 5
834.030 11
834.048 5
834.067 3
834.086 0
834.105 0
834.123 5
834.142 4
834.161 4
834.179 3
834.198 3
834.217 7
834.235 6
834.254 10
834.273 5
834.292 11
834.310 3
834.329 8
834.348 5
834.366 11
834.385 3
834.404 2
834.422 1
834.441 21
834.460 13
834.479 9
834.497 7
834.516 0
834.535 2
834.553 2
834.572 11
834.591 8
834.609 4
834.628 0
834.647 5
834.666 4
834.684 8
834.703 0
834.722 0
834.740 18
834.759 7
834.778 5
834.797 11
834.815 2
834.834 0
834.853 0
834.871 0
834.890 1
834.909 6
834.928 4
834.946 15
834.965 7
834.984 0
835.002 0
835.021 0
835.040 4
835.058 5
835.077 1
835.096 0
835.115 5
835.133 1
835.152 9
835.171 4
835.189 0
835.208 0
835.227 0
835.246 2
835.264 3
835.283 6
835.302 9
835.320 20
835.339 28
835.358 109
835.377 55
835.395 41
835.414 38
835.433 26
835.451 35
835.470 33
835.489 11
835.508 4
835.526 2
835.545 8
835.564 1
835.582 2
835.601 2
835.620 6
835.639 7
835.657 0
835.676 0
835.695 5
835.713 3
835.732 3
835.751 0
835.770 8
835.788 5
835.807 7
835.826 6
835.844 12
835.863 3
835.882 0
835.901 9
835.919 5
835.938 13
835.957 6
835.976 21
835.994 3
836.013 6
836.032 8
836.050 1
836.069 0
836.088 2
836.107 3
836.125 0
836.144 3
836.163 13
836.181 7
836.200 28
836.219 19
836.238 20
836.256 17
836.275 6
836.294 4
836.313 10
836.331 5
836.350 48
836.369 213
836.387 439
836.406 446
836.425 360
836.444 179
836.462 118
836.481 66
836.500 29
836.519 13
836.537 11
836.556 8
836.575 11
836.593 18
836.612 1
836.631 5
836.650 0
836.668 9
836.687 9
836.706 6
836.725 5
836.743 7
836.762 4
836.781 1
836.799 8
836.818 3
836.837 4
836.856 3
836.874 2
836.893 5
836.912 0
836.931 6
836.949 0
836.968 5
836.987 0
837.005 5
837.024 7
837.043 3
837.062 0
837.080 4
837.099 3
837.118 1
837.137 2
837.155 10
837.174 19
837.193 5
837.212 0
837.230 0
837.249 4
837.268 0
837.286 4
837.305 10
837.324 3
837.343 8
837.361 72
837.380 88
837.399 183
837.418 119
837.436 58
837.455 44
837.474 11
837.493 19
837.511 16
837.530 21
837.549 20
837.568 11
837.586 1
837.605 13
837.624 14
837.642 9
837.661 5
837.680 0
837.699 0
837.717 0
837.736 4
837.755 1
837.774 1
837.792 0
837.811 4
837.830 4
837.849 7
837.867 4
837.886 10
837.905 0
837.924 2
837.942 0
837.961 0
837.980 2
837.999 10
838.017 4
838.036 6
838.055 15
838.074 1
838.092 2
838.111 0
838.130 18
838.149 22
838.167 9
838.186 16
838.205 3
838.224 1
838.242 0
838.261 7
838.280 1
838.298 6
838.317 11
838.336 0
838.355 7
838.373 45
838.392 57
838.411 44
838.430 19
838.448 14
838.467 11
838.486 26
838.505 13
838.523 9
838.542 4
838.561 0
838.580 0
838.598 0
838.617 5
838.636 12
838.655 12
838.673 5
838.692 2
838.711 0
838.730 4
838.748 11
838.767 11
838.786 3
838.805 0
838.823 1
838.842 0
838.861 0
838.880 2
838.898 0
838.917 2
838.936 7
838.955 12
838.974 7
838.992 0
839.011 4
839.030 0
839.049 6
839.067 5
839.086 11
839.105 0
839.124 5
839.142 9
839.161 1
839.180 0
839.199 4
839.217 23
839.236 13
839.255 2
839.274 12
839.292 21
839.311 9
839.330 12
839.349 15
839.367 12
839.386 35
839.405 29
839.424 13
839.442 11
839.461 0
839.480 2
839.499 9
839.517 8
839.536 1
839.555 9
839.574 0
839.593 0
839.611 3
839.630 0
839.649 0
839.668 1
839.686 0
839.705 1
839.724 9
839.743 8
839.761 7
839.780 0
839.799 2
839.818 3
839.836 0
839.855 10
839.874 5
839.893 1
839.911 0
839.930 0
839.949 4
839.968 0
839.987 10
840.005 5
840.024 2
840.043 2
840.062 0
840.080 0
840.099 3
840.118 6
840.137 3
840.155 0
840.174 9
840.193 3
840.212 0
840.231 3
840.249 1
840.268 9
840.287 5
840.306 1
840.324 0
840.343 13
840.362 4
840.381 3
840.399 14
840.418 34
840.437 26
840.456 15
840.475 16
840.493 1
840.512 3
840.531 1
840.550 2
840.568 3
840.587 2
840.606 5
840.625 9
840.643 2
840.662 10
840.681 1
840.700 1
840.719 6
840.737 13
840.756 4
840.775 1
840.794 0
840.812 1
840.831 4
840.850 13
840.869 3
840.888 7
840.906 1
840.925 0
840.944 0
840.963 0
840.981 9
841.000 9
841.019 7
841.038 0
841.057 0
841.075 0
841.094 2
841.113 22
841.132 18
841.150 2
841.169 0
841.188 0
841.207 1
841.226 0
841.244 6
841.263 16
841.282 12
841.301 6
841.319 5
841.338 40
841.357 25
841.376 18
841.395 16
841.413 27
841.432 25
841.451 49
841.470 17
841.488 18
841.507 7
841.526 7
841.545 7
841.564 0
841.582 5
841.601 0
841.620 0
841.639 0
841.658 0
841.676 5
841.695 3
841.714 3
841.733 12
841.751 11
841.770 0
841.789 3
841.808 2
841.827 7
841.845 0
841.864 0
841.883 0
841.902 0
841.921 0
841.939 1
841.958 14
841.977 3
841.996 1
842.014 0
842.033 1
842.052 0
842.071 0
842.090 3
842.108 0
842.127 0
842.146 2
842.165 30
842.184 9
842.202 4
842.221 3
842.240 0
842.259 6
842.278 19
842.296 17
842.315 16
842.334 10
842.353 20
842.371 34
842.390 28
842.409 26
842.428 8
842.447 8
842.465 5
842.484 0
842.503 6
842.522 6
842.541 13
842.559 5
842.578 3
842.597 0
842.616 0
842.635 9
842.653 5
842.672 2
842.691 0
842.710 0
842.729 0
842.747 5
842.766 8
842.785 5
842.804 3
842.823 5
842.841 8
842.860 0
842.879 1
842.898 1
842.917 6
842.935 0
842.954 3
842.973 5
842.992 5
843.011 4
843.029 3
843.048 6
843.067 0
843.086 6
843.105 6
843.123 13
843.142 13
843.161 0
843.180 2
843.199 13
843.217 10
843.236 6
843.255 0
843.274 0
843.293 0
843.311 11
843.330 10
843.349 15
843.368 19
843.387 12
843.405 21
843.424 12
843.443 7
843.462 0
843.481 3
843.499 4
843.518 4
843.537 2
843.556 1
843.575 2
843.593 7
843.612 2
843.631 0
843.650 0
843.669 1
843.687 7
843.706 4
843.725 0
843.744 0
843.763 0
843.781 12
843.800 6
843.819 12
843.838 15
843.857 3
843.876 14
843.894 2
843.913 4
843.932 3
843.951 12
843.970 7
843.988 11
844.007 0
844.026 0
844.045 0
844.064 1
844.082 3
844.101 5
844.120 4
844.139 6
844.158 1
844.176 5
844.195 0
844.214 1
844.233 17
844.252 20
844.271 3
844.289 0
844.308 0
844.327 2
844.346 6
844.365 5
844.383 12
844.402 4
844.421 0
844.440 0
844.459 0
844.478 5
844.496 6
844.515 10
844.534 0
844.553 0
844.572 15
844.590 15
844.609 8
844.628 2
844.647 13
844.666 15
844.684 5
844.703 9
844.722 3
844.741 6
844.760 13
844.779 3
844.797 1
844.816 11
844.835 28
844.854 4
844.873 0
844.892 14
844.910 9
844.929 16
844.948 2
844.967 0
844.986 0
845.004 1
845.023 9
845.042 2
845.061 3
845.080 6
845.099 0
845.117 0
845.136 0
845.155 0
845.174 0
845.193 0
845.211 0
845.230 0
845.249 0
845.268 0
845.287 1
845.306 0
845.324 5
845.343 6
845.362 8
845.381 16
845.400 6
845.419 11
845.437 18
845.456 17
845.475 21
845.494 27
845.513 4
845.532 8
845.550 1
845.569 4
845.588 6
845.607 5
845.626 4
845.644 1
845.663 0
845.682 6
845.701 0
845.720 8
845.739 0
845.757 2
845.776 1
845.795 5
845.814 0
845.833 3
845.852 4
845.870 2
845.889 14
845.908 5
845.927 0
845.946 7
845.965 7
845.983 0
846.002 0
846.021 2
846.040 0
846.059 0
846.078 1
846.096 5
846.115 1
846.134 0
846.153 1
846.172 0
846.191 4
846.209 0
846.228 2
846.247 9
846.266 5
846.285 6
846.304 13
846.322 18
846.341 8
846.360 11
846.379 23
846.398 24
846.417 6
846.435 1
846.454 1
846.473 0
846.492 0
846.511 5
846.530 6
846.549 9
846.567 10
846.586 8
846.605 1
846.624 4
846.643 9
846.662 9
846.680 0
846.699 1
846.718 0
846.737 6
846.756 0
846.775 1
846.793 5
846.812 2
846.831 1
846.850 2
846.869 13
846.888 4
846.906 6
846.925 7
846.944 0
846.963 0
846.982 1
847.001 9
847.020 12
847.038 6
847.057 0
847.076 3
847.095 26
847.114 3
847.133 0
847.151 5
847.170 7
847.189 12
847.208 8
847.227 1
847.246 0
847.265 0
847.283 3
847.302 1
847.321 0
847.340 4
847.359 10
847.378 13
847.396 10
847.415 7
847.434 12
847.453 9
847.472 14
847.491 7
847.510 1
847.528 24
847.547 12
847.566 14
847.585 12
847.604 6
847.623 1
847.642 0
847.660 0
847.679 7
847.698 2
847.717 0
847.736 1
847.755 1
847.773 6
847.792 10
847.811 22
847.830 7
847.849 0
847.868 0
847.887 5
847.905 3
847.924 0
847.943 8
847.962 3
847.981 0
848.000 0
848.019 0
848.037 0
848.056 0
848.075 0
848.094 4
848.113 0
848.132 6
848.151 1
848.169 1
848.188 4
848.207 8
848.226 5
848.245 13
848.264 7
848.283 6
848.301 4
848.320 0
848.339 5
848.358 4
848.377 4
848.396 8
848.415 2
848.433 9
848.452 25
848.471 6
848.490 3
848.509 2
848.528 6
848.547 23
848.565 22
848.584 5
848.603 0
848.622 0
848.641 5
848.660 9
848.679 0
848.697 1
848.716 5
848.735 2
848.754 0
848.773 1
848.792 4
848.811 14
848.830 5
848.848 0
848.867 5
848.886 1
848.905 0
848.924 8
848.943 17
848.962 1
848.980 3
848.999 0
849.018 1
849.037 8
849.056 9
849.075 10
849.094 2
849.113 0
849.131 11
849.150 3
849.169 0
849.188 18
849.207 9
849.226 7
849.245 9
849.263 9
849.282 9
849.301 16
849.320 7
849.339 1
849.358 6
849.377 11
849.396 1
849.414 13
849.433 10
849.452 22
849.471 6
849.490 7
849.509 0
849.528 12
849.547 9
849.565 8
849.584 2
849.603 1
849.622 2
849.641 1
849.660 3
849.679 0
849.698 0
849.716 4
849.735 6
849.754 0
849.773 1
849.792 0
849.811 0
849.830 0
849.849 2
849.867 3
849.886 0
849.905 0
849.924 1
849.943 6
849.962 8
849.981 7
850.000 1
850.018 0
850.037 0
850.056 0
850.075 0
850.094 2
850.113 16
850.132 5
850.151 0
850.169 0
850.188 5
850.207 2
850.226 7
850.245 8
850.264 0
850.283 1
850.302 0
850.320 3
850.339 10
850.358 2
850.377 15
850.396 21
850.415 3
850.434 7
850.453 4
850.472 1
850.490 0
850.509 0
850.528 5
850.547 4
850.566 2
850.585 9
850.604 2
850.623 0
850.641 6
850.660 6
850.679 0
850.698 0
850.717 5
850.736 2
850.755 0
850.774 0
850.793 9
850.811 3
850.830 12
850.849 4
850.868 3
850.887 5
850.906 12
850.925 2
850.944 0
850.963 3
850.981 0
851.000 3
851.019 1
851.038 0
851.057 0
851.076 0
851.095 1
851.114 0
851.133 0
851.151 2
851.170 7
851.189 2
851.208 1
851.227 0
851.246 3
851.265 4
851.284 2
851.303 2
851.321 0
851.340 7
851.359 18
851.378 25
851.397 4
851.416 11
851.435 3
851.454 1
851.473 2
851.491 4
851.510 13
851.529 2
851.548 0
851.567 4
851.586 10
851.605 11
851.624 8
851.643 7
851.662 9
851.680 1
851.699 6
851.718 8
851.737 1
851.756 6
851.775 0
851.794 1
851.813 1
851.832 1
851.851 11
851.869 3
851.888 5
851.907 6
851.926 0
851.945 0
851.964 0
851.983 0
852.002 6
852.021 5
852.039 3
852.058 6
852.077 7
852.096 0
852.115 0
852.134 5
852.153 3
852.172 0
852.191 0
852.210 2
852.229 13
852.247 6
852.266 0
852.285 4
852.304 0
852.323 4
852.342 16
852.361 27
852.380 93
852.399 140
852.418 75
852.436 51
852.455 26
852.474 16
852.493 19
852.512 3
852.531 16
852.550 8
852.569 2
852.588 9
852.607 3
852.625 0
852.644 12
852.663 10
852.682 2
852.701 1
852.720 1
852.739 14
852.758 8
852.777 5
852.796 3
852.815 0
852.833 1
852.852 0
852.871 6
852.890 2
852.909 25
852.928 9
852.947 10
852.966 0
852.985 1
853.004 3
853.023 0
853.041 0
853.060 0
853.079 7
853.098 1
853.117 2
853.136 2
853.155 8
853.174 6
853.193 2
853.212 2
853.231 0
853.250 0
853.268 9
853.287 15
853.306 9
853.325 11
853.344 35
853.363 42
853.382 75
853.401 155
853.420 90
853.439 60
853.458 34
853.476 25
853.495 24
853.514 7
853.533 7
853.552 6
853.571 4
853.590 2
853.609 1
853.628 14
853.647 1
853.666 7
853.685 16
853.704 4
853.722 0
853.741 1
853.760 0
853.779 5
853.798 7
853.817 6
853.836 1
853.855 2
853.874 0
853.893 6
853.912 5
853.931 7
853.949 3
853.968 3
853.987 1
854.006 13
854.025 9
854.044 2
854.063 0
854.082 0
854.101 2
854.120 7
854.139 0
854.158 0
854.177 0
854.195 15
854.214 16
854.233 0
854.252 12
854.271 2
854.290 8
854.309 4
854.328 0
854.347 0
854.366 18
854.385 59
854.404 61
854.423 88
854.441 26
854.460 22
854.479 37
854.498 34
854.517 10
854.536 21
854.555 19
854.574 20
854.593 4
854.612 2
854.631 0
854.650 3
854.669 0
854.688 3
854.706 1
854.725 0
854.744 0
854.763 5
854.782 0
854.801 8
854.820 1
854.839 6
854.858 0
854.877 6
854.896 5
854.915 1
854.934 0
854.953 0
854.972 2
854.990 1
855.009 0
855.028 2
855.047 15
855.066 7
855.085 0
855.104 1
855.123 0
855.142 0
855.161 2
855.180 11
855.199 11
855.218 13
855.237 4
855.256 0
855.274 0
855.293 2
855.312 7
855.331 3
855.350 14
855.369 24
855.388 20
855.407 10
855.426 19
855.445 19
855.464 6
855.483 0
855.502 0
855.521 10
855.540 5
855.559 0
855.577 0
855.596 2
855.615 0
855.634 7
855.653 3
855.672 13
855.691 4
855.710 2
855.729 5
855.748 0
855.767 5
855.786 5
855.805 6
855.824 10
855.843 7
855.862 4
855.881 0
855.899 4
855.918 3
855.937 0
855.956 4
855.975 1
855.994 0
856.013 6
856.032 0
856.051 2
856.070 0
856.089 0
856.108 0
856.127 7
856.146 8
856.165 5
856.184 7
856.203 17
856.222 0
856.240 11
856.259 3
856.278 6
856.297 3
856.316 0
856.335 4
856.354 3
856.373 13
856.392 13
856.411 9
856.430 8
856.449 1
856.468 5
856.487 6
856.506 14
856.525 7
856.544 5
856.563 0
856.582 0
856.600 0
856.619 2
856.638 0
856.657 0
856.676 3
856.695 6
856.714 1
856.733 8
856.752 10
856.771 5
856.790 4
856.809 5
856.828 1
856.847 0
856.866 0
856.885 11
856.904 4
856.923 4
856.942 0
856.961 0
856.980 1
856.998 1
857.017 3
857.036 13
857.055 8
857.074 8
857.093 0
857.112 1
857.131 7
857.150 8
857.169 1
857.188 2
857.207 8
857.226 17
857.245 11
857.264 0
857.283 0
857.302 8
857.321 10
857.340 11
857.359 11
857.378 5
857.397 9
857.416 8
857.435 4
857.453 35
857.472 25
857.491 5
857.510 0
857.529 0
857.548 3
857.567 2
857.586 8
857.605 9
857.624 7
857.643 11
857.662 0
857.681 0
857.700 2
857.719 1
857.738 5
857.757 0
857.776 2
857.795 7
857.814 10
857.833 3
857.852 7
857.871 5
857.890 0
857.909 0
857.928 0
857.946 0
857.965 0
857.984 6
858.003 0
858.022 0
858.041 4
858.060 5
858.079 10
858.098 1
858.117 15
858.136 1
858.155 1
858.174 4
858.193 0
858.212 0
858.231 1
858.250 7
858.269 5
858.288 5
858.307 23
858.326 20
858.345 11
858.364 32
858.383 59
858.402 51
858.421 24
858.440 2
858.459 4
858.478 7
858.497 23
858.516 6
858.535 0
858.554 2
858.572 4
858.591 0
858.610 15
858.629 7
858.648 4
858.667 3
858.686 4
858.705 0
858.724 8
858.743 6
858.762 5
858.781 2
858.800 0
858.819 7
858.838 5
858.857 1
858.876 0
858.895 6
858.914 4
858.933 1
858.952 0
858.971 0
858.990 2
859.009 1
859.028 9
859.047 0
859.066 6
859.085 11
859.104 3
859.123 0
859.142 0
859.161 2
859.180 0
859.199 17
859.218 16
859.237 12
859.256 3
859.275 3
859.294 2
859.313 5
859.332 3
859.351 15
859.369 44
859.388 83
859.407 31
859.426 4
859.445 2
859.464 9
859.483 4
859.502 0
859.521 3
859.540 0
859.559 2
859.578 0
859.597 2
859.616 0
859.635 1
859.654 0
859.673 3
859.692 14
859.711 4
859.730 0
859.749 0
859.768 0
859.787 0
859.806 0
859.825 0
859.844 1
859.863 0
859.882 1
859.901 0
859.920 5
859.939 1
859.958 8
859.977 5
859.996 10
860.015 10
860.034 5
860.053 1
860.072 11
860.091 4
860.110 0
860.129 0
860.148 3
860.167 2
860.186 2
860.205 1
860.224 4
860.243 1
860.262 0
860.281 8
860.300 8
860.319 5
860.338 25
860.357 4
860.376 17
860.395 13
860.414 1
860.433 4
860.452 13
860.471 11
860.490 5
860.509 2
860.528 1
860.547 0
860.566 1
860.585 0
860.604 2
860.623 5
860.642 0
860.661 0
860.680 0
860.699 0
860.718 15
860.737 4
860.756 0
860.775 3
860.794 1
860.813 2
860.832 0
860.851 4
860.870 13
860.889 13
860.908 10
860.927 9
860.946 1
860.965 0
860.984 0
861.003 2
861.022 17
861.041 5
861.060 12
861.079 3
861.098 8
861.117 0
861.136 7
861.155 9
861.174 0
861.193 0
861.212 8
861.231 0
861.250 5
861.269 11
861.288 2
861.307 0
861.326 1
861.345 13
861.364 27
861.383 64
861.402 51
861.421 53
861.440 14
861.459 3
861.478 0
861.497 0
861.516 11
861.535 13
861.554 2
861.573 0
861.592 2
861.611 0
861.630 3
861.649 8
861.668 0
861.687 5
861.706 2
861.725 0
861.744 2
861.763 16
861.782 7
861.801 4
861.820 9
861.839 8
861.858 2
861.877 2
861.896 8
861.915 4
861.934 5
861.953 2
861.972 1
861.991 0
862.010 8
862.029 7
862.048 0
862.067 1
862.086 6
862.105 0
862.124 9
862.143 3
862.162 4
862.181 5
862.200 1
862.219 0
862.238 0
862.257 1
862.276 10
862.295 8
862.314 2
862.333 9
862.352 4
862.371 0
862.390 16
862.409 22
862.428 29
862.447 37
862.466 17
862.485 0
862.504 4
862.523 2
862.542 5
862.561 6
862.580 6
862.599 12
862.618 7
862.637 11
862.656 7
862.675 2
862.694 1
862.713 0
862.732 0
862.751 18
862.770 22
862.790 11
862.809 8
862.828 18
862.847 14
862.866 3
862.885 6
862.904 0
862.923 4
862.942 5
862.961 0
862.980 4
862.999 2
863.018 0
863.037 7
863.056 8
863.075 3
863.094 10
863.113 1
863.132 0
863.151 0
863.170 3
863.189 0
863.208 0
863.227 3
863.246 6
863.265 2
863.284 16
863.303 4
863.322 1
863.341 0
863.360 3
863.379 5
863.398 4
863.417 5
863.436 0
863.455 7
863.474 17
863.493 15
863.512 44
863.531 20
863.550 1
863.569 7
863.589 14
863.608 23
863.627 14
863.646 11
863.665 5
863.684 1
863.703 0
863.722 0
863.741 4
863.760 5
863.779 0
863.798 5
863.817 11
863.836 1
863.855 0
863.874 0
863.893 0
863.912 2
863.931 0
863.950 3
863.969 3
863.988 4
864.007 0
864.026 7
864.045 18
864.064 4
864.083 7
864.102 8
864.121 2
864.140 6
864.159 3
864.178 3
864.197 1
864.217 0
864.236 3
864.255 7
864.274 3
864.293 1
864.312 0
864.331 2
864.350 2
864.369 1
864.388 3
864.407 4
864.426 15
864.445 2
864.464 3
864.483 11
864.502 1
864.521 3
864.540 12
864.559 5
864.578 0
864.597 5
864.616 1
864.635 0
864.654 2
864.673 2
864.692 0
864.712 0
864.731 2
864.750 4
864.769 5
864.788 6
864.807 8
864.826 1
864.845 9
864.864 9
864.883 0
864.902 13
864.921 0
864.940 0
864.959 0
864.978 1
864.997 0
865.016 0
865.035 3
865.054 0
865.073 1
865.092 4
865.111 0
865.130 0
865.149 3
865.169 8
865.188 0
865.207 3
865.226 10
865.245 5
865.264 1
865.283 0
865.302 12
865.321 16
865.340 1
865.359 9
865.378 2
865.397 8
865.416 0
865.435 10
865.454 19
865.473 17
865.492 21
865.511 5
865.530 9
865.549 3
865.569 0
865.588 1
865.607 2
865.626 1
865.645 7
865.664 5
865.683 15
865.702 9
865.721 0
865.740 0
865.759 2
865.778 0
865.797 6
865.816 5
865.835 6
865.854 1
865.873 6
865.892 6
865.911 0
865.931 0
865.950 10
865.969 4
865.988 0
866.007 0
866.026 2
866.045 3
866.064 13
866.083 9
866.102 8
866.121 5
866.140 0
866.159 0
866.178 0
866.197 0
866.216 1
866.235 5
866.254 3
866.274 7
866.293 0
866.312 0
866.331 6
866.350 7
866.369 3
866.388 8
866.407 19
866.426 12
866.445 3
866.464 0
866.483 0
866.502 3
866.521 0
866.540 5
866.559 4
866.578 4
866.598 6
866.617 6
866.636 7
866.655 0
866.674 11
866.693 6
866.712 1
866.731 1
866.750 7
866.769 4
866.788 0
866.807 0
866.826 2
866.845 10
866.864 6
866.883 1
866.903 5
866.922 17
866.941 1
866.960 1
866.979 3
866.998 3
867.017 3
867.036 13
867.055 9
867.074 2
867.093 0
867.112 0
867.131 8
867.150 12
867.169 4
867.189 4
867.208 0
867.227 4
867.246 9
867.265 5
867.284 2
867.303 1
867.322 3
867.341 0
867.360 3
867.379 3
867.398 3
867.417 6
867.436 8
867.455 3
867.475 0
867.494 5
867.513 2
867.532 1
867.551 1
867.570 13
867.589 2
867.608 0
867.627 6
867.646 7
867.665 0
867.684 0
867.703 0
867.722 3
867.742 0
867.761 5
867.780 6
867.799 8
867.818 7
867.837 1
867.856 0
867.875 0
867.894 0
867.913 3
867.932 11
867.951 9
867.970 0
867.990 0
868.009 0
868.028 0
868.047 0
868.066 4
868.085 9
868.104 7
868.123 0
868.142 2
868.161 1
868.180 0
868.199 1
868.218 9
868.238 1
868.257 7
868.276 3
868.295 0
868.314 0
868.333 5
868.352 6
868.371 15
868.390 28
868.409 82
868.428 132
868.447 71
868.467 44
868.486 26
868.505 14
868.524 4
868.543 2
868.562 0
868.581 0
868.600 0
868.619 0
868.638 0
868.657 0
868.676 7
868.695 14
868.715 1
868.734 0
868.753 0
868.772 0
868.791 0
868.810 0
868.829 2
868.848 2
868.867 2
868.886 5
868.905 3
868.925 5
868.944 6
868.963 14
868.982 5
869.001 0
869.020 7
869.039 1
869.058 3
869.077 0
869.096 0
869.115 8
869.134 8
869.154 18
869.173 10
869.192 4
869.211 1
869.230 17
869.249 20
869.268 8
869.287 0
869.306 4
869.325 2
869.344 10
869.364 7
869.383 13
869.402 25
869.421 62
869.440 58
869.459 32
869.478 36
869.497 26
869.516 14
869.535 3
869.554 10
869.574 29
869.593 13
869.612 5
869.631 0
869.650 0
869.669 4
869.688 1
869.707 3
869.726 9
869.745 13
869.765 6
869.784 0
869.803 6
869.822 5
869.841 3
869.860 1
869.879 7
869.898 11
869.917 4
869.936 0
869.956 0
869.975 0
869.994 4
870.013 4
870.032 6
870.051 0
870.070 0
870.089 4
870.108 0
870.127 5
870.146 20
870.166 4
870.185 3
870.204 10
870.223 0
870.242 0
870.261 1
870.280 1
870.299 10
870.318 14
870.338 2
870.357 6
870.376 7
870.395 8
870.414 15
870.433 7
870.452 19
870.471 13
870.490 8
870.509 2
870.529 1
870.548 7
870.567 9
870.586 10
870.605 3
870.624 5
870.643 3
870.662 13
870.681 3
870.700 0
870.720 0
870.739 3
870.758 3
870.777 4
870.796 8
870.815 4
870.834 1
870.853 0
870.872 8
870.892 5
870.911 0
870.930 0
870.949 0
870.968 6
870.987 1
871.006 0
871.025 3
871.044 16
871.064 0
871.083 3
871.102 6
871.121 7
871.140 6
871.159 1
871.178 4
871.197 15
871.216 2
871.236 0
871.255 1
871.274 2
871.293 6
871.312 1
871.331 1
871.350 2
871.369 9
871.388 20
871.408 9
871.427 27
871.446 10
871.465 11
871.484 7
871.503 4
871.522 14
871.541 5
871.560 2
871.580 2
871.599 8
871.618 0
871.637 0
871.656 0
871.675 3
871.694 12
871.713 4
871.733 3
871.752 0
871.771 9
871.790 2
871.809 0
871.828 7
871.847 4
871.866 0
871.885 8
871.905 4
871.924 0
871.943 0
871.962 1
871.981 8
872.000 5
872.019 3
872.038 0
872.058 0
872.077 3
872.096 13
872.115 2
872.134 3
872.153 2
872.172 1
872.191 7
872.211 10
872.230 1
872.249 1
872.268 4
872.287 11
872.306 12
872.325 8
872.344 3
872.364 11
872.383 15
872.402 12
872.421 1
872.440 0
872.459 4
872.478 1
872.497 4
872.517 1
872.536 3
872.555 0
872.574 6
872.593 7
872.612 3
872.631 5
872.650 1
872.670 7
872.689 8
872.708 8
872.727 2
872.746 2
872.765 2
872.784 2
872.803 0
872.823 1
872.842 0
872.861 2
872.880 2
872.899 13
872.918 8
872.937 3
872.956 5
872.976 6
872.995 11
873.014 0
873.033 0
873.052 0
873.071 5
873.090 3
873.110 0
873.129 4
873.148 0
873.167 0
873.186 1
873.205 1
873.224 1
873.243 0
873.263 0
873.282 0
873.301 14
873.320 6
873.339 13
873.358 9
873.377 1
873.397 12
873.416 10
873.435 11
873.454 8
873.473 4
873.492 3
873.511 0
873.530 4
873.550 1
873.569 0
873.588 0
873.607 0
873.626 2
873.645 3
873.664 6
873.684 2
873.703 1
873.722 7
873.741 0
873.760 0
873.779 18
873.798 3
873.818 16
873.837 10
873.856 5
873.875 11
873.894 5
873.913 3
873.932 2
873.952 0
873.971 5
873.990 1
874.009 0
874.028 2
874.047 3
874.066 6
874.086 3
874.105 0
874.124 0
874.143 3
874.162 7
874.181 0
874.200 0
874.220 1
874.239 1
874.258 9
874.277 3
874.296 0
874.315 0
874.334 19
874.354 18
874.373 43
874.392 48
874.411 8
874.430 6
874.449 4
874.468 7
874.488 9
874.507 9
874.526 4
874.545 0
874.564 0
874.583 1
874.603 11
874.622 2
874.641 11
874.660 7
874.679 0
874.698 0
874.717 12
874.737 5
874.756 13
874.775 6
874.794 11
874.813 16
874.832 4
874.851 4
874.871 6
874.890 8
874.909 8
874.928 6
874.947 0
874.966 3
874.986 10
875.005 6
875.024 1
875.043 7
875.062 16
875.081 6
875.100 0
875.120 2
875.139 9
875.158 20
875.177 12
875.196 0
875.215 0
875.235 0
875.254 0
875.273 0
875.292 1
875.311 18
875.330 8
875.349 14
875.369 36
875.388 31
875.407 26
875.426 6
875.445 17
875.464 8
875.484 4
875.503 6
875.522 8
875.541 3
875.560 4
875.579 1
875.599 3
875.618 7
875.637 1
875.656 14
875.675 4
875.694 0
875.714 0
875.733 0
875.752 6
875.771 6
875.790 6
875.809 2
875.828 4
875.848 1
875.867 9
875.886 2
875.905 0
875.924 1
875.943 4
875.963 0
875.982 14
876.001 0
876.020 2
876.039 0
876.058 0
876.078 0
876.097 5
876.116 8
876.135 0
876.154 2
876.173 7
876.193 5
876.212 5
876.231 0
876.250 0
876.269 3
876.288 0
876.308 0
876.327 0
876.346 0
876.365 0
876.384 17
876.403 10
876.423 13
876.442 8
876.461 1
876.480 6
876.499 0
876.518 1
876.538 5
876.557 1
876.576 6
876.595 2
876.614 10
876.633 5
876.653 0
876.672 2
876.691 6
876.710 5
876.729 5
876.749 5
876.768 5
876.787 7
876.806 16
876.825 5
876.844 11
876.864 4
876.883 8
876.902 3
876.921 0
876.940 6
876.959 11
876.979 8
876.998 3
877.017 4
877.036 1
877.055 1
877.074 5
877.094 0
877.113 0
877.132 4
877.151 7
877.170 1
877.190 0
877.209 4
877.228 0
877.247 9
877.266 6
877.285 1
877.305 1
877.324 0
877.343 0
877.362 3
877.381 6
877.401 5
877.420 6
877.439 3
877.458 2
877.477 3
877.496 17
877.516 7
877.535 10
877.554 0
877.573 2
877.592 4
877.611 1
877.631 4
877.650 2
877.669 0
877.688 7
877.707 2
877.727 5
877.746 12
877.765 5
877.784 0
877.803 4
877.823 3
877.842 0
877.861 0
877.880 0
877.899 0
877.918 0
877.938 3
877.957 0
877.976 8
877.995 1
878.014 4
878.034 1
878.053 1
878.072 1
878.091 4
878.110 12
878.129 5
878.149 0
878.168 0
878.187 1
878.206 2
878.225 1
878.245 0
878.264 0
878.283 0
878.302 10
878.321 16
878.341 4
878.360 19
878.379 38
878.398 33
878.417 12
878.437 0
878.456 1
878.475 5
878.494 3
878.513 3
878.532 4
878.552 4
878.571 5
878.590 2
878.609 2
878.628 7
878.648 0
878.667 0
878.686 10
878.705 7
878.724 5
878.744 2
878.763 2
878.782 3
878.801 10
878.820 0
878.840 0
878.859 12
878.878 2
878.897 15
878.916 4
878.936 6
878.955 5
878.974 1
878.993 0
879.012 0
879.032 0
879.051 5
879.070 3
879.089 0
879.108 1
879.128 0
879.147 2
879.166 1
879.185 0
879.204 0
879.224 5
879.243 4
879.262 5
879.281 4
879.300 0
879.320 4
879.339 2
879.358 2
879.377 5
879.396 3
879.416 8
879.435 0
879.454 2
879.473 0
879.492 0
879.512 3
879.531 1
879.550 5
879.569 5
879.588 6
879.608 5
879.627 0
879.646 0
879.665 0
879.684 7
879.704 1
879.723 0
879.742 2
879.761 7
879.780 7
879.800 25
879.819 6
879.838 4
879.857 1
879.876 0
879.896 6
879.915 2
879.934 3
879.953 1
879.972 9
879.992 7
880.011 0
880.030 0
880.049 0
880.069 8
880.088 2
880.107 0
880.126 0
880.145 0
880.165 8
880.184 3
880.203 0
880.222 4
880.241 5
880.261 15
880.280 7
880.299 5
880.318 9
880.337 10
880.357 16
880.376 15
880.395 36
880.414 34
880.434 16
880.453 8
880.472 2
880.491 3
880.510 8
880.530 5
880.549 2
880.568 7
880.587 6
880.606 0
880.626 1
880.645 3
880.664 1
880.683 2
880.703 4
880.722 3
880.741 1
880.760 1
880.779 3
880.799 4
880.818 2
880.837 10
880.856 5
880.875 0
880.895 0
880.914 0
880.933 0
880.952 0
880.972 0
880.991 0
881.010 2
881.029 0
881.048 5
881.068 10
881.087 3
881.106 0
881.125 1
881.145 0
881.164 14
881.183 6
881.202 5
881.221 6
881.241 9
881.260 4
881.279 11
881.298 5
881.318 0
881.337 4
881.356 2
881.375 17
881.394 14
881.414 8
881.433 13
881.452 3
881.471 1
881.491 6
881.510 5
881.529 7
881.548 9
881.567 7
881.587 3
881.606 1
881.625 0
881.644 0
881.664 1
881.683 6
881.702 4
881.721 9
881.740 5
881.760 1
881.779 2
881.798 0
881.817 1
881.837 0
881.856 9
881.875 3
881.894 4
881.914 16
881.933 5
881.952 2
881.971 2
881.990 8
882.010 6
882.029 1
882.048 2
882.067 6
882.087 6
882.106 5
882.125 10
882.144 1
882.164 12
882.183 0
882.202 0
882.221 0
882.240 0
882.260 7
882.279 6
882.298 0
882.317 0
882.337 0
882.356 7
882.375 20
882.394 10
882.414 17
882.433 4
882.452 9
882.471 4
882.490 0
882.510 6
882.529 8
882.548 15
882.567 6
882.587 0
882.606 0
882.625 3
882.644 9
882.664 11
882.683 6
882.702 4
882.721 1
882.741 0
882.760 0
882.779 0
882.798 3
882.818 1
882.837 12
882.856 2
882.875 1
882.894 0
882.914 0
882.933 2
882.952 1
882.971 1
882.991 9
883.010 4
883.029 2
883.048 9
883.068 12
883.087 3
883.106 2
883.125 6
883.145 9
883.164 6
883.183 15
883.202 4
883.222 0
883.241 10
883.260 11
883.279 1
883.299 0
883.318 3
883.337 13
883.356 9
883.376 1
883.395 9
883.414 8
883.433 6
883.453 3
883.472 7
883.491 8
883.510 1
883.530 1
883.549 3
883.568 10
883.587 15
883.606 16
883.626 16
883.645 8
883.664 3
883.683 1
883.703 8
883.722 5
883.741 2
883.760 9
883.780 10
883.799 6
883.818 10
883.837 5
883.857 14
883.876 11
883.895 8
883.914 7
883.934 14
883.953 2
883.972 5
883.991 12
884.011 0
884.030 0
884.049 0
884.068 0
884.088 2
884.107 0
884.126 0
884.146 0
884.165 3
884.184 4
884.203 4
884.223 2
884.242 0
884.261 6
884.280 0
884.300 0
884.319 9
884.338 6
884.357 1
884.377 12
884.396 6
884.415 7
884.434 8
884.454 2
884.473 5
884.492 9
884.511 6
884.531 0
884.550 6
884.569 13
884.588 1
884.608 3
884.627 0
884.646 3
884.665 0
884.685 11
884.704 16
884.723 3
884.742 13
884.762 9
884.781 2
884.800 0
884.819 11
884.839 1
884.858 0
884.877 1
884.897 0
884.916 0
884.935 1
884.954 3
884.974 9
884.993 16
885.012 5
885.031 7
885.051 3
885.070 2
885.089 0
885.108 4
885.128 0
885.147 0
885.166 2
885.185 2
885.205 1
885.224 4
885.243 3
885.263 0
885.282 0
885.301 0
885.320 1
885.340 13
885.359 9
885.378 2
885.397 2
885.417 15
885.436 11
885.455 7
885.474 4
885.494 9
885.513 3
885.532 4
885.552 0
885.571 0
885.590 0
885.609 4
885.629 0
885.648 0
885.667 1
885.686 1
885.706 0
885.725 2
885.744 9
885.764 6
885.783 0
885.802 8
885.821 7
885.841 1
885.860 1
885.879 6
885.898 1
885.918 9
885.937 0
885.956 1
885.976 11
885.995 6
886.014 3
886.033 4
886.053 4
886.072 0
886.091 0
886.110 0
886.130 10
886.149 2
886.168 0
886.188 2
886.207 0
886.226 4
886.245 1
886.265 6
886.284 7
886.303 1
886.322 3
886.342 2
886.361 3
886.380 20
886.400 33
886.419 17
886.438 36
886.457 4
886.477 10
886.496 3
886.515 6
886.535 12
886.554 5
886.573 2
886.592 1
886.612 0
886.631 19
886.650 10
886.669 2
886.689 0
886.708 2
886.727 0
886.747 0
886.766 9
886.785 5
886.804 9
886.824 9
886.843 3
886.862 0
886.882 0
886.901 0
886.920 0
886.939 0
886.959 12
886.978 14
886.997 5
887.017 4
887.036 2
887.055 0
887.074 3
887.094 0
887.113 1
887.132 0
887.152 0
887.171 3
887.190 4
887.209 12
887.229 8
887.248 2
887.267 0
887.287 7
887.306 5
887.325 0
887.344 4
887.364 3
887.383 8
887.402 14
887.422 50
887.441 27
887.460 12
887.479 10
887.499 14
887.518 2
887.537 17
887.557 7
887.576 0
887.595 3
887.615 6
887.634 2
887.653 0
887.672 5
887.692 5
887.711 1
887.730 0
887.750 6
887.769 6
887.788 3
887.807 4
887.827 0
887.846 0
887.865 0
887.885 4
887.904 0
887.923 0
887.942 11
887.962 7
887.981 0
888.000 0
888.020 0
888.039 1
888.058 0
888.078 9
888.097 6
888.116 1
888.135 0
888.155 0
888.174 0
888.193 0
888.213 6
888.232 9
888.251 1
888.271 2
888.290 14
888.309 10
888.328 13
888.348 5
888.367 9
888.386 11
888.406 9
888.425 15
888.444 22
888.464 6
888.483 2
888.502 5
888.521 0
888.541 2
888.560 13
888.579 3
888.599 5
888.618 4
888.637 1
888.657 0
888.676 0
888.695 11
888.714 11
888.734 1
888.753 9
888.772 7
888.792 5
888.811 11
888.830 4
888.850 5
888.869 9
888.888 13
888.907 12
888.927 4
888.946 4
888.965 14
888.985 4
889.004 0
889.023 0
889.043 0
889.062 0
889.081 5
889.101 2
889.120 9
889.139 1
889.158 0
889.178 0
889.197 0
889.216 0
889.236 0
889.255 0
889.274 0
889.294 0
889.313 1
889.332 12
889.352 3
889.371 10
889.390 5
889.409 3
889.429 0
889.448 0
889.467 8
889.487 4
889.506 0
889.525 0
889.545 2
889.564 9
889.583 4
889.603 0
889.622 1
889.641 0
889.661 7
889.680 5
889.699 9
889.718 5
889.738 0
889.757 0
889.776 3
889.796 6
889.815 5
889.834 1
889.854 0
889.873 7
889.892 14
889.912 6
889.931 0
889.950 4
889.970 2
889.989 1
890.008 0
890.028 0
890.047 0
890.066 0
890.086 6
890.105 6
890.124 7
890.143 1
890.163 3
890.182 3
890.201 5
890.221 0
890.240 3
890.259 2
890.279 14
890.298 11
890.317 2
890.337 14
890.356 25
890.375 26
890.395 29
890.414 22
890.433 9
890.453 12
890.472 6
890.491 1
890.511 0
890.530 11
890.549 0
890.569 1
890.588 9
890.607 1
890.626 6
890.646 10
890.665 10
890.684 0
890.704 0
890.723 1
890.742 4
890.762 4
890.781 0
890.800 15
890.820 6
890.839 5
890.858 1
890.878 0
890.897 1
890.916 2
890.936 0
890.955 5
890.974 1
890.994 5
891.013 0
891.032 0
891.052 6
891.071 0
891.090 0
891.110 4
891.129 4
891.148 0
891.168 0
891.187 9
891.206 4
891.226 0
891.245 0
891.264 0
891.284 1
891.303 2
891.322 8
891.342 11
891.361 11
891.380 4
891.400 15
891.419 2
891.438 0
891.458 2
891.477 3
891.496 0
891.516 0
891.535 3
891.554 4
891.574 1
891.593 7
891.612 5
891.632 0
891.651 1
891.670 3
891.690 0
891.709 0
891.728 11
891.748 1
891.767 5
891.786 12
891.806 4
891.825 3
891.844 8
891.864 17
891.883 10
891.902 4
891.922 0
891.941 4
891.960 0
891.980 0
891.999 0
892.018 0
892.038 18
892.057 11
892.076 0
892.096 3
892.115 0
892.134 0
892.154 0
892.173 0
892.192 8
892.212 0
892.231 0
892.250 1
892.270 0
892.289 5
892.308 2
892.328 0
892.347 2
892.366 1
892.386 1
892.405 3
892.425 17
892.444 12
892.463 48
892.483 36
892.502 34
892.521 22
892.541 23
892.560 14
892.579 4
892.599 4
892.618 0
892.637 0
892.657 21
892.676 8
892.695 1
892.715 0
892.734 5
892.753 7
892.773 11
892.792 1
892.811 2
892.831 0
892.850 0
892.869 1
892.889 0
892.908 0
892.928 4
892.947 9
892.966 1
892.986 3
893.005 7
893.024 5
893.044 4
893.063 2
893.082 2
893.102 0
893.121 0
893.140 4
893.160 1
893.179 0
893.198 12
893.218 5
893.237 8
893.256 6
893.276 10
893.295 0
893.315 0
893.334 0
893.353 3
893.373 3
893.392 4
893.411 3
893.431 0
893.450 5
893.469 5
893.489 10
893.508 8
893.527 3
893.547 3
893.566 0
893.586 12
893.605 7
893.624 1
893.644 2
893.663 8
893.682 10
893.702 0
893.721 4
893.740 9
893.760 6
893.779 7
893.798 6
893.818 6
893.837 7
893.857 0
893.876 1
893.895 4
893.915 3
893.934 0
893.953 0
893.973 2
893.992 0
894.011 0
894.031 1
894.050 0
894.069 0
894.089 0
894.108 4
894.128 3
894.147 5
894.166 4
894.186 0
894.205 0
894.224 0
894.244 1
894.263 4
894.282 0
894.302 12
894.321 16
894.341 21
894.360 18
894.379 5
894.399 14
894.418 10
894.437 17
894.457 5
894.476 3
894.495 20
894.515 12
894.534 20
894.554 2
894.573 0
894.592 3
894.612 6
894.631 13
894.650 7
894.670 7
894.689 0
894.709 9
894.728 2
894.747 0
894.767 8
894.786 4
894.805 0
894.825 2
894.844 2
894.863 1
894.883 0
894.902 1
894.922 0
894.941 0
894.960 0
894.980 0
894.999 0
895.018 8
895.038 4
895.057 2
895.077 0
895.096 9
895.115 2
895.135 12
895.154 4
895.173 1
895.193 11
895.212 11
895.232 4
895.251 5
895.270 5
895.290 0
895.309 11
895.328 11
895.348 1
895.367 4
895.387 13
895.406 11
895.425 11
895.445 9
895.464 21
895.483 21
895.503 6
895.522 4
895.542 7
895.561 9
895.580 0
895.600 2
895.619 0
895.638 0
895.658 10
895.677 4
895.697 4
895.716 2
895.735 0
895.755 0
895.774 0
895.793 1
895.813 0
895.832 0
895.852 5
895.871 3
895.890 1
895.910 1
895.929 3
895.949 2
895.968 1
895.987 0
896.007 0
896.026 3
896.045 7
896.065 5
896.084 3
896.104 8
896.123 8
896.142 9
896.162 3
896.181 0
896.200 6
896.220 5
896.239 1
896.259 0
896.278 6
896.297 6
896.317 7
896.336 17
896.356 11
896.375 7
896.394 0
896.414 27
896.433 15
896.453 10
896.472 6
896.491 10
896.511 22
896.530 16
896.549 0
896.569 2
896.588 14
896.608 4
896.627 0
896.646 1
896.666 8
896.685 1
896.705 0
896.724 0
896.743 9
896.763 9
896.782 1
896.802 0
896.821 0
896.840 6
896.860 0
896.879 1
896.898 4
896.918 2
896.937 0
896.957 1
896.976 0
896.995 0
897.015 0
897.034 1
897.054 3
897.073 3
897.092 0
897.112 2
897.131 3
897.151 1
897.170 2
897.189 2
897.209 1
897.228 3
897.248 1
897.267 4
897.286 3
897.306 2
897.325 3
897.345 6
897.364 4
897.383 13
897.403 2
897.422 14
897.442 14
897.461 4
897.480 12
897.500 6
897.519 1
897.539 4
897.558 6
897.577 2
897.597 12
897.616 0
897.636 5
897.655 2
897.674 2
897.694 4
897.713 5
897.733 1
897.752 5
897.771 15
897.791 21
897.810 12
897.830 5
897.849 6
897.868 0
897.888 0
897.907 1
897.927 3
897.946 3
897.965 7
897.985 1
898.004 0
898.024 1
898.043 5
898.062 5
898.082 0
898.101 2
898.121 2
898.140 5
898.159 3
898.179 4
898.198 2
898.218 0
898.237 7
898.256 16
898.276 1
898.295 5
898.315 0
898.334 8
898.353 2
898.373 0
898.392 3
898.412 16
898.431 52
898.451 125
898.470 252
898.489 389
898.509 258
898.528 161
898.548 89
898.567 59
898.586 10
898.606 7
898.625 0
898.645 5
898.664 5
898.683 2
898.703 6
898.722 3
898.742 2
898.761 0
898.780 0
898.800 5
898.819 3
898.839 2
898.858 2
898.878 9
898.897 4
898.916 0
898.936 0
898.955 0
898.975 10
898.994 5
899.013 0
899.033 13
899.052 7
899.072 2
899.091 4
899.111 1
899.130 8
899.149 4
899.169 3
899.188 0
899.208 7
899.227 1
899.246 0
899.266 7
899.285 15
899.305 2
899.324 9
899.344 0
899.363 0
899.382 4
899.402 4
899.421 8
899.441 40
899.460 118
899.479 131
899.499 111
899.518 81
899.538 52
899.557 14
899.577 1
899.596 12
899.615 3
899.635 1
899.654 7
899.674 2
899.693 2
899.713 10
899.732 1
899.751 3
899.771 10
899.790 3
899.810 9
899.829 8
899.848 3
899.868 10
899.887 1
899.907 6
899.926 8
899.946 3
899.965 4
899.984 5
900.004 3
900.023 0
900.043 2
900.062 0
900.082 11
900.101 4
900.120 1
900.140 5
900.159 4
900.179 23
900.198 23
900.218 8
900.237 6
900.256 1
900.276 0
900.295 0
900.315 11
900.334 11
900.354 7
900.373 3
900.392 8
900.412 1
900.431 12
900.451 11
900.470 28
900.490 50
900.509 44
900.528 17
900.548 11
900.567 17
900.587 10
900.606 19
900.626 6
900.645 0
900.664 3
900.684 1
900.703 5
900.723 0
900.742 2
900.762 0
900.781 6
900.801 2
900.820 5
900.839 0
900.859 0
900.878 4
900.898 4
900.917 5
900.937 5
900.956 1
900.975 0
900.995 4
901.014 3
901.034 7
901.053 3
901.073 5
901.092 4
901.111 10
901.131 7
901.150 4
901.170 1
901.189 7
901.209 7
901.228 1
901.248 5
901.267 7
901.286 1
901.306 6
901.325 18
901.345 13
901.364 5
901.384 7
901.403 11
901.423 14
901.442 6
901.461 2
901.481 15
901.500 17
901.520 19
901.539 13
901.559 19
901.578 3
901.597 3
901.617 5
901.636 0
901.656 7
901.675 1
901.695 0
901.714 6
901.734 10
901.753 0
901.772 6
901.792 1
901.811 1
901.831 12
901.850 5
901.870 0
901.889 1
901.909 5
901.928 7
901.947 2
901.967 25
901.986 4
902.006 0
902.025 3
902.045 11
902.064 2
902.084 5
902.103 2
902.123 7
902.142 0
902.161 1
902.181 0
902.200 0
902.220 3
902.239 5
902.259 9
902.278 3
902.298 1
902.317 8
902.336 8
902.356 10
902.375 7
902.395 12
902.414 10
902.434 19
902.453 3
902.473 2
902.492 4
902.512 0
902.531 3
902.550 4
902.570 1
902.589 0
902.609 7
902.628 2
902.648 11
902.667 1
902.687 3
902.706 0
902.726 0
902.745 0
902.764 2
902.784 4
902.803 2
902.823 2
902.842 10
902.862 21
902.881 14
902.901 4
902.920 10
902.940 1
902.959 0
902.978 0
902.998 0
903.017 0
903.037 0
903.056 0
903.076 6
903.095 7
903.115 1
903.134 0
903.154 2
903.173 0
903.192 0
903.212 3
903.231 6
903.251 15
903.270 6
903.290 14
903.309 7
903.329 0
903.348 0
903.368 2
903.387 2
903.407 11
903.426 12
903.445 4
903.465 2
903.484 1
903.504 11
903.523 3
903.543 4
903.562 1
903.582 6
903.601 3
903.621 5
903.640 1
903.660 0
903.679 0
903.699 4
903.718 11
903.737 6
903.757 0
903.776 0
903.796 0
903.815 0
903.835 4
903.854 5
903.874 6
903.893 8
903.913 9
903.932 7
903.952 14
903.971 3
903.991 15
904.010 4
904.029 0
904.049 9
904.068 4
904.088 0
904.107 0
904.127 0
904.146 0
904.166 0
904.185 0
904.205 5
904.224 5
904.244 1
904.263 3
904.283 6
904.302 1
904.322 1
904.341 0
904.360 0
904.380 5
904.399 1
904.419 7
904.438 9
904.458 4
904.477 2
904.497 2
904.516 7
904.536 0
904.555 11
904.575 6
904.594 0
904.614 4
904.633 11
904.653 7
904.672 0
904.692 0
904.711 6
904.730 10
904.750 0
904.769 0
904.789 0
904.808 5
904.828 7
904.847 3
904.867 2
904.886 2
904.906 0
904.925 3
904.945 11
904.964 6
904.984 1
905.003 2
905.023 1
905.042 6
905.062 1
905.081 5
905.101 5
905.120 2
905.140 5
905.159 0
905.179 1
905.198 5
905.217 2
905.237 5
905.256 7
905.276 0
905.295 17
905.315 8
905.334 1
905.354 0
905.373 9
905.393 14
905.412 10
905.432 1
905.451 7
905.471 1
905.490 6
905.510 0
905.529 5
905.549 14
905.568 27
905.588 10
905.607 3
905.627 0
905.646 11
905.666 10
905.685 3
905.705 16
905.724 13
905.744 3
905.763 3
905.783 1
905.802 5
905.822 5
905.841 0
905.860 4
905.880 11
905.899 8
905.919 3
905.938 7
905.958 0
905.977 0
905.997 0
906.016 3
906.036 1
906.055 0
906.075 3
906.094 0
906.114 12
906.133 14
906.153 3
906.172 1
906.192 1
906.211 0
906.231 1
906.250 0
906.270 0
906.289 9
906.309 17
906.328 1
906.348 11
906.367 8
906.387 9
906.406 16
906.426 0
906.445 2
906.465 7
906.484 10
906.504 1
906.523 4
906.543 18
906.562 7
906.582 0
906.601 0
906.621 0
906.640 1
906.660 2
906.679 19
906.699 8
906.718 1
906.738 0
906.757 0
906.777 0
906.796 0
906.816 5
906.835 0
906.855 6
906.874 6
906.894 0
906.913 0
906.933 0
906.952 0
906.972 11
906.991 3
907.011 0
907.030 8
907.050 0
907.069 1
907.089 6
907.108 7
907.128 1
907.147 3
907.167 0
907.186 0
907.206 8
907.225 6
907.245 13
907.264 3
907.284 8
907.303 1
907.323 0
907.342 2
907.362 12
907.381 15
907.401 17
907.420 9
907.440 3
907.459 5
907.479 11
907.498 12
907.518 5
907.537 2
907.557 0
907.576 6
907.596 1
907.615 0
907.635 6
907.654 9
907.674 0
907.693 0
907.713 9
907.732 15
907.752 12
907.771 1
907.791 1
907.810 2
907.830 6
907.849 0
907.869 2
907.888 10
907.908 6
907.927 10
907.947 0
907.967 0
907.986 0
908.006 0
908.025 0
908.045 0
908.064 13
908.084 9
908.103 0
908.123 4
908.142 1
908.162 1
908.181 1
908.201 3
908.220 0
908.240 1
908.259 0
908.279 3
908.298 0
908.318 1
908.337 4
908.357 0
908.376 16
908.396 19
908.415 1
908.435 12
908.454 19
908.474 32
908.493 15
908.513 6
908.532 11
908.552 3
908.571 2
908.591 1
908.611 1
908.630 9
908.650 8
908.669 7
908.689 0
908.708 7
908.728 1
908.747 0
908.767 1
908.786 7
908.806 10
908.825 1
908.845 4
908.864 6
908.884 2
908.903 0
908.923 0
908.942 0
908.962 0
908.981 1
909.001 0
909.020 2
909.040 0
909.059 1
909.079 2
909.099 0
909.118 3
909.138 8
909.157 0
909.177 0
909.196 0
909.216 0
909.235 8
909.255 8
909.274 3
909.294 9
909.313 3
909.333 1
909.352 4
909.372 9
909.391 2
909.411 1
909.430 18
909.450 16
909.470 26
909.489 12
909.509 0
909.528 11
909.548 3
909.567 3
909.587 4
909.606 8
909.626 6
909.645 1
909.665 0
909.684 12
909.704 10
909.723 13
909.743 4
909.762 0
909.782 4
909.802 0
909.821 0
909.841 1
909.860 1
909.880 1
909.899 0
909.919 2
909.938 3
909.958 0
909.977 0
909.997 1
910.016 3
910.036 3
910.055 5
910.075 2
910.095 0
910.114 4
910.134 1
910.153 15
910.173 7
910.192 11
910.212 9
910.231 1
910.251 10
910.270 2
910.290 5
910.309 3
910.329 4
910.348 3
910.368 0
910.388 0
910.407 5
910.427 15
910.446 1
910.466 5
910.485 5
910.505 8
910.524 1
910.544 0
910.563 4
910.583 14
910.602 4
910.622 0
910.642 0
910.661 3
910.681 0
910.700 12
910.720 22
910.739 18
910.759 3
910.778 4
910.798 2
910.817 0
910.837 5
910.857 0
910.876 0
910.896 0
910.915 0
910.935 4
910.954 2
910.974 4
910.993 7
911.013 1
911.032 0
911.052 1
911.071 13
911.091 9
911.111 8
911.130 2
911.150 0
911.169 4
911.189 1
911.208 9
911.228 2
911.247 0
911.267 3
911.286 3
911.306 2
911.326 6
911.345 0
911.365 1
911.384 9
911.404 10
911.423 24
911.443 15
911.462 5
911.482 16
911.502 4
911.521 5
911.541 16
911.560 16
911.580 8
911.599 12
911.619 7
911.638 4
911.658 1
911.677 5
911.697 3
911.717 0
911.736 7
911.756 2
911.775 4
911.795 6
911.814 0
911.834 0
911.853 0
911.873 0
911.893 0
911.912 0
911.932 0
911.951 2
911.971 2
911.990 7
912.010 6
912.029 16
912.049 26
912.069 7
912.088 0
912.108 0
912.127 0
912.147 0
912.166 6
912.186 7
912.205 12
912.225 2
912.245 0
912.264 15
912.284 13
912.303 7
912.323 18
912.342 17
912.362 19
912.381 10
912.401 13
912.421 15
912.440 7
912.460 5
912.479 2
912.499 1
912.518 0
912.538 3
912.558 4
912.577 0
912.597 3
912.616 0
912.636 8
912.655 0
912.675 0
912.694 2
912.714 17
912.734 11
912.753 0
912.773 15
912.792 8
912.812 2
912.831 8
912.851 0
912.871 3
912.890 0
912.910 9
912.929 5
912.949 1
912.968 1
912.988 7
913.007 5
913.027 18
913.047 10
913.066 10
913.086 3
913.105 1
913.125 0
913.144 0
913.164 2
913.184 3
913.203 10
913.223 11
913.242 4
913.262 13
913.281 2
913.301 0
913.321 3
913.340 0
913.360 8
913.379 6
913.399 4
913.418 14
913.438 6
913.458 2
913.477 4
913.497 2
913.516 0
913.536 1
913.555 3
913.575 10
913.595 3
913.614 3
913.634 3
913.653 0
913.673 5
913.692 0
913.712 4
913.732 2
913.751 0
913.771 6
913.790 1
913.810 0
913.829 1
913.849 1
913.869 10
913.888 4
913.908 0
913.927 0
913.947 0
913.966 0
913.986 2
914.006 0
914.025 0
914.045 0
914.064 0
914.084 1
914.103 15
914.123 3
914.143 5
914.162 4
914.182 5
914.201 2
914.221 1
914.241 0
914.260 0
914.280 3
914.299 0
914.319 6
914.338 2
914.358 3
914.378 11
914.397 6
914.417 4
914.436 12
914.456 16
914.475 18
914.495 7
914.515 1
914.534 5
914.554 6
914.573 0
914.593 5
914.613 0
914.632 0
914.652 3
914.671 1
914.691 2
914.710 4
914.730 0
914.750 5
914.769 11
914.789 12
914.808 4
914.828 17
914.848 8
914.867 14
914.887 13
914.906 25
914.926 24
914.945 16
914.965 36
914.985 26
915.004 23
915.024 16
915.043 28
915.063 11
915.083 13
915.102 26
915.122 9
915.141 7
915.161 7
915.181 7
915.200 13
915.220 1
915.239 16
915.259 24
915.278 11
915.298 3
915.318 11
915.337 11
915.357 8
915.376 12
915.396 23
915.416 18
915.435 8
915.455 1
915.474 0
915.494 7
915.514 2
915.533 4
915.553 13
915.572 13
915.592 5
915.612 3
915.631 0
915.651 3
915.670 1
915.690 0
915.710 1
915.729 5
915.749 1
915.768 2
915.788 3
915.808 8
915.827 7
915.847 6
915.866 1
915.886 5
915.905 8
915.925 10
915.945 1
915.964 12
915.984 8
916.003 11
916.023 6
916.043 12
916.062 3
916.082 1
916.101 11
916.121 6
916.141 5
916.160 1
916.180 0
916.199 5
916.219 1
916.239 4
916.258 12
916.278 1
916.297 0
916.317 2
916.337 10
916.356 5
916.376 7
916.395 11
916.415 8
916.435 5
916.454 4
916.474 4
916.493 0
916.513 2
916.533 1
916.552 9
916.572 5
916.592 2
916.611 2
916.631 6
916.650 0
916.670 7
916.690 1
916.709 0
916.729 0
916.748 3
916.768 3
916.788 0
916.807 1
916.827 4
916.846 0
916.866 1
916.886 5
916.905 1
916.925 0
916.944 0
916.964 0
916.984 4
917.003 0
917.023 7
917.042 4
917.062 0
917.082 10
917.101 9
917.121 0
917.140 0
917.160 5
917.180 4
917.199 6
917.219 9
917.239 3
917.258 0
917.278 13
917.297 13
917.317 4
917.337 0
917.356 4
917.376 6
917.395 8
917.415 33
917.435 12
917.454 1
917.474 10
917.494 15
917.513 13
917.533 9
917.552 7
917.572 4
917.592 3
917.611 2
917.631 3
917.650 0
917.670 5
917.690 1
917.709 8
917.729 16
917.749 24
917.768 13
917.788 9
917.807 6
917.827 0
917.847 0
917.866 4
917.886 3
917.905 2
917.925 5
917.945 0
917.964 1
917.984 4
918.004 2
918.023 8
918.043 1
918.062 0
918.082 7
918.102 0
918.121 7
918.141 0
918.161 1
918.180 8
918.200 10
918.219 0
918.239 2
918.259 0
918.278 3
918.298 0
918.317 0
918.337 0
918.357 0
918.376 4
918.396 16
918.416 4
918.435 3
918.455 0
918.474 2
918.494 9
918.514 3
918.533 6
918.553 7
918.573 3
918.592 3
918.612 2
918.631 0
918.651 4
918.671 10
918.690 3
918.710 6
918.730 5
918.749 4
918.769 5
918.788 7
918.808 14
918.828 1
918.847 2
918.867 3
918.887 3
918.906 0
918.926 1
918.946 8
918.965 2
918.985 5
919.004 2
919.024 3
919.044 2
919.063 0
919.083 0
919.103 7
919.122 7
919.142 0
919.161 3
919.181 10
919.201 7
919.220 2
919.240 0
919.260 5
919.279 6
919.299 4
919.319 8
919.338 1
919.358 7
919.377 4
919.397 18
919.417 2
919.436 2
919.456 6
919.476 2
919.495 10
919.515 5
919.534 2
919.554 14
919.574 3
919.593 4
919.613 0
919.633 6
919.652 5
919.672 4
919.692 0
919.711 0
919.731 3
919.750 10
919.770 3
919.790 10
919.809 8
919.829 10
919.849 12
919.868 5
919.888 0
919.908 0
919.927 0
919.947 0
919.967 1
919.986 0
920.006 0
920.025 0
920.045 4
920.065 0
920.084 1
920.104 7
920.124 0
920.143 0
920.163 0
920.183 7
920.202 3
920.222 4
920.242 6
920.261 1
920.281 1
920.300 3
920.320 2
920.340 5
920.359 13
920.379 13
920.399 18
920.418 4
920.438 10
920.458 19
920.477 42
920.497 6
920.517 5
920.536 21
920.556 18
920.575 25
920.595 5
920.615 1
920.634 0
920.654 0
920.674 0
920.693 3
920.713 8
920.733 9
920.752 1
920.772 0
920.792 3
920.811 6
920.831 1
920.851 5
920.870 2
920.890 1
920.909 10
920.929 0
920.949 0
920.968 0
920.988 0
921.008 4
921.027 1
921.047 0
921.067 0
921.086 0
921.106 11
921.126 3
921.145 2
921.165 1
921.185 1
921.204 16
921.224 2
921.244 0
921.263 0
921.283 0
921.303 0
921.322 0
921.342 0
921.362 2
921.381 0
921.401 9
921.420 10
921.440 11
921.460 18
921.479 50
921.499 26
921.519 14
921.538 17
921.558 15
921.578 11
921.597 6
921.617 12
921.637 6
921.656 1
921.676 9
921.696 6
921.715 3
921.735 12
921.755 4
921.774 1
921.794 5
921.814 1
921.833 0
921.853 1
921.873 7
921.892 0
921.912 11
921.932 5
921.951 1
921.971 2
921.991 3
922.010 1
922.030 7
922.050 2
922.069 0
922.089 2
922.109 5
922.128 0
922.148 2
922.168 5
922.187 3
922.207 3
922.227 1
922.246 0
922.266 1
922.286 1
922.305 2
922.325 7
922.345 11
922.364 7
922.384 2
922.404 0
922.423 9
922.443 28
922.463 26
922.482 14
922.502 7
922.522 0
922.541 0
922.561 3
922.581 0
922.600 0
922.620 1
922.640 3
922.659 1
922.679 7
922.699 5
922.718 8
922.738 2
922.758 3
922.777 10
922.797 5
922.817 2
922.836 0
922.856 0
922.876 0
922.895 0
922.915 0
922.935 0
922.954 0
922.974 7
922.994 3
923.013 7
923.033 5
923.053 2
923.072 0
923.092 1
923.112 3
923.131 2
923.151 1
923.171 3
923.190 2
923.210 0
923.230 0
923.249 0
923.269 8
923.289 4
923.308 2
923.328 3
923.348 10
923.367 4
923.387 11
923.407 0
923.426 14
923.446 11
923.466 3
923.485 4
923.505 3
923.525 14
923.545 13
923.564 2
923.584 3
923.604 1
923.623 3
923.643 3
923.663 0
923.682 0
923.702 1
923.722 8
923.741 13
923.761 3
923.781 0
923.800 1
923.820 5
923.840 6
923.859 1
923.879 2
923.899 0
923.918 0
923.938 0
923.958 1
923.977 1
923.997 2
924.017 0
924.037 0
924.056 0
924.076 0
924.096 3
924.115 5
924.135 0
924.155 1
924.174 2
924.194 0
924.214 3
924.233 25
924.253 20
924.273 0
924.292 2
924.312 0
924.332 0
924.352 2
924.371 0
924.391 7
924.411 13
924.430 13
924.450 18
924.470 9
924.489 4
924.509 11
924.529 7
924.548 9
924.568 0
924.588 2
924.607 9
924.627 4
924.647 3
924.667 0
924.686 0
924.706 4
924.726 2
924.745 9
924.765 6
924.785 2
924.804 3
924.824 8
924.844 8
924.863 1
924.883 9
924.903 4
924.923 0
924.942 0
924.962 0
924.982 4
925.001 5
925.021 4
925.041 2
925.060 18
925.080 10
925.100 0
925.119 0
925.139 8
925.159 2
925.179 3
925.198 0
925.218 0
925.238 0
925.257 2
925.277 1
925.297 1
925.316 1
925.336 2
925.356 1
925.376 6
925.395 3
925.415 0
925.435 0
925.454 0
925.474 1
925.494 24
925.513 5
925.533 0
925.553 0
925.573 0
925.592 0
925.612 0
925.632 3
925.651 10
925.671 3
925.691 0
925.710 7
925.730 8
925.750 3
925.770 0
925.789 2
925.809 0
925.829 3
925.848 11
925.868 3
925.888 2
925.907 3
925.927 5
925.947 1
925.967 15
925.986 2
926.006 17
926.026 6
926.045 0
926.065 0
926.085 0
926.104 0
926.124 0
926.144 0
926.164 0
926.183 0
926.203 8
926.223 0
926.242 0
926.262 0
926.282 0
926.302 0
926.321 1
926.341 4
926.361 5
926.380 3
926.400 1
926.420 8
926.440 0
926.459 1
926.479 5
926.499 11
926.518 5
926.538 2
926.558 0
926.577 2
926.597 11
926.617 8
926.637 0
926.656 3
926.676 0
926.696 0
926.715 17
926.735 3
926.755 0
926.775 0
926.794 1
926.814 3
926.834 7
926.853 8
926.873 5
926.893 2
926.913 0
926.932 10
926.952 17
926.972 6
926.991 2
927.011 4
927.031 10
927.051 1
927.070 0
927.090 1
927.110 4
927.129 4
927.149 4
927.169 12
927.189 3
927.208 8
927.228 1
927.248 0
927.268 1
927.287 11
927.307 20
927.327 25
927.346 11
927.366 4
927.386 0
927.406 1
927.425 5
927.445 1
927.465 15
927.484 9
927.504 1
927.524 5
927.544 0
927.563 4
927.583 9
927.603 0
927.622 8
927.642 4
927.662 0
927.682 1
927.701 3
927.721 15
927.741 8
927.761 1
927.780 3
927.800 0
927.820 0
927.839 0
927.859 3
927.879 10
927.899 16
927.918 11
927.938 2
927.958 5
927.977 0
927.997 3
928.017 1
928.037 3
928.056 6
928.076 0
928.096 2
928.116 19
928.135 0
928.155 1
928.175 9
928.194 6
928.214 4
928.234 1
928.254 8
928.273 4
928.293 1
928.313 10
928.333 10
928.352 9
928.372 0
928.392 0
928.412 15
928.431 27
928.451 12
928.471 8
928.490 9
928.510 2
928.530 1
928.550 5
928.569 1
928.589 23
928.609 24
928.629 2
928.648 1
928.668 0
928.688 0
928.707 0
928.727 0
928.747 7
928.767 3
928.786 1
928.806 11
928.826 7
928.846 4
928.865 0
928.885 0
928.905 5
928.925 4
928.944 2
928.964 0
928.984 5
929.004 8
929.023 0
929.043 0
929.063 3
929.082 2
929.102 4
929.122 0
929.142 0
929.161 0
929.181 15
929.201 11
929.221 2
929.240 1
929.260 6
929.280 8
929.300 1
929.319 10
929.339 3
929.359 1
929.379 1
929.398 1
929.418 5
929.438 10
929.458 8
929.477 18
929.497 6
929.517 15
929.536 4
929.556 0
929.576 6
929.596 17
929.615 9
929.635 4
929.655 2
929.675 4
929.694 16
929.714 2
929.734 2
929.754 0
929.773 0
929.793 2
929.813 1
929.833 1
929.852 3
929.872 3
929.892 1
929.912 1
929.931 0
929.951 7
929.971 1
929.991 0
930.010 0
930.030 0
930.050 0
930.070 1
930.089 2
930.109 0
930.129 0
930.149 8
930.168 7
930.188 6
930.208 0
930.228 10
930.247 7
930.267 0
930.287 0
930.307 7
930.326 10
930.346 1
930.366 2
930.386 4
930.405 12
930.425 15
930.445 11
930.465 8
930.484 11
930.504 23
930.524 5
930.544 1
930.563 6
930.583 4
930.603 1
930.623 1
930.642 4
930.662 0
930.682 1
930.702 0
930.721 8
930.741 4
930.761 3
930.781 6
930.800 0
930.820 0
930.840 1
930.860 2
930.879 4
930.899 0
930.919 8
930.939 15
930.958 10
930.978 2
930.998 18
931.018 16
931.038 2
931.057 1
931.077 10
931.097 0
931.117 0
931.136 5
931.156 2
931.176 1
931.196 1
931.215 8
931.235 12
931.255 2
931.275 11
931.294 7
931.314 1
931.334 4
931.354 0
931.373 11
931.393 13
931.413 8
931.433 18
931.452 15
931.472 24
931.492 2
931.512 8
931.532 12
931.551 9
931.571 1
931.591 2
931.611 2
931.630 5
931.650 11
931.670 7
931.690 2
931.709 10
931.729 5
931.749 4
931.769 1
931.788 1
931.808 1
931.828 8
931.848 0
931.868 1
931.887 0
931.907 0
931.927 0
931.947 1
931.966 6
931.986 17
932.006 1
932.026 1
932.045 0
932.065 0
932.085 14
932.105 7
932.125 0
932.144 0
932.164 5
932.184 1
932.204 0
932.223 3
932.243 1
932.263 3
932.283 0
932.302 4
932.322 3
932.342 3
932.362 2
932.382 3
932.401 2
932.421 0
932.441 5
932.461 3
932.480 9
932.500 13
932.520 3
932.540 0
932.560 1
932.579 0
932.599 8
932.619 1
932.639 4
932.658 9
932.678 0
932.698 1
932.718 0
932.737 0
932.757 5
932.777 14
932.797 11
932.817 4
932.836 0
932.856 1
932.876 1
932.896 1
932.915 0
932.935 4
932.955 1
932.975 0
932.995 0
933.014 0
933.034 0
933.054 1
933.074 0
933.094 0
933.113 0
933.133 1
933.153 3
933.173 0
933.192 0
933.212 0
933.232 0
933.252 6
933.272 6
933.291 1
933.311 1
933.331 0
933.351 0
933.370 0
933.390 0
933.410 13
933.430 24
933.450 24
933.469 12
933.489 0
933.509 0
933.529 0
933.548 0
933.568 3
933.588 1
933.608 2
933.628 4
933.647 1
933.667 3
933.687 9
933.707 2
933.727 10
933.746 3
933.766 0
933.786 6
933.806 0
933.826 3
933.845 5
933.865 6
933.885 6
933.905 0
933.924 0
933.944 1
933.964 19
933.984 5
934.004 13
934.023 10
934.043 4
934.063 0
934.083 7
934.103 9
934.122 14
934.142 5
934.162 0
934.182 4
934.202 8
934.221 3
934.241 10
934.261 3
934.281 9
934.300 2
934.320 3
934.340 14
934.360 2
934.380 4
934.399 7
934.419 14
934.439 24
934.459 24
934.479 9
934.498 14
934.518 2
934.538 8
934.558 2
934.578 0
934.597 0
934.617 0
934.637 0
934.657 0
934.677 0
934.696 2
934.716 10
934.736 15
934.756 5
934.776 8
934.795 3
934.815 1
934.835 0
934.855 0
934.875 0
934.894 0
934.914 1
934.934 0
934.954 2
934.974 1
934.993 0
935.013 0
935.033 0
935.053 0
935.073 7
935.092 5
935.112 11
935.132 5
935.152 3
935.172 1
935.191 3
935.211 2
935.231 3
935.251 10
935.271 1
935.290 0
935.310 0
935.330 0
935.350 3
935.370 2
935.389 0
935.409 0
935.429 2
935.449 8
935.469 4
935.488 1
935.508 1
935.528 0
935.548 0
935.568 5
935.587 7
935.607 6
935.627 0
935.647 3
935.667 1
935.687 3
935.706 5
935.726 0
935.746 0
935.766 0
935.786 0
935.805 0
935.825 0
935.845 0
935.865 0
935.885 4
935.904 9
935.924 2
935.944 0
935.964 0
935.984 2
936.003 0
936.023 0
936.043 18
936.063 7
936.083 7
936.103 3
936.122 1
936.142 0
936.162 2
936.182 0
936.202 5
936.221 6
936.241 7
936.261 8
936.281 0
936.301 0
936.320 0
936.340 0
936.360 9
936.380 2
936.400 3
936.420 21
936.439 38
936.459 10
936.479 8
936.499 17
936.519 12
936.538 12
936.558 6
936.578 3
936.598 8
936.618 2
936.638 0
936.657 22
936.677 4
936.697 2
936.717 1
936.737 11
936.756 3
936.776 0
936.796 0
936.816 2
936.836 9
936.856 3
936.875 1
936.895 3
936.915 8
936.935 2
936.955 4
936.974 3
936.994 0
937.014 0
937.034 1
937.054 2
937.074 0
937.093 5
937.113 13
937.133 4
937.153 11
937.173 2
937.192 0
937.212 0
937.232 2
937.252 0
937.272 2
937.292 0
937.311 1
937.331 3
937.351 4
937.371 14
937.391 5
937.411 5
937.430 3
937.450 7
937.470 9
937.490 3
937.510 14
937.530 9
937.549 1
937.569 1
937.589 8
937.609 1
937.629 4
937.648 0
937.668 7
937.688 4
937.708 14
937.728 6
937.748 1
937.767 0
937.787 0
937.807 0
937.827 0
937.847 0
937.867 0
937.886 0
937.906 11
937.926 3
937.946 5
937.966 0
937.986 0
938.005 0
938.025 3
938.045 5
938.065 2
938.085 3
938.105 2
938.124 0
938.144 2
938.164 1
938.184 5
938.204 14
938.224 1
938.243 0
938.263 1
938.283 6
938.303 7
938.323 2
938.343 0
938.362 9
938.382 10
938.402 7
938.422 3
938.442 4
938.462 2
938.481 16
938.501 7
938.521 0
938.541 0
938.561 2
938.581 0
938.600 5
938.620 5
938.640 2
938.660 0
938.680 1
938.700 8
938.720 0
938.739 1
938.759 0
938.779 0
938.799 1
938.819 1
938.839 7
938.858 5
938.878 9
938.898 0
938.918 0
938.938 2
938.958 1
938.977 0
938.997 2
939.017 3
939.037 4
939.057 10
939.077 10
939.097 5
939.116 1
939.136 0
939.156 0
939.176 2
939.196 4
939.216 4
939.235 0
939.255 0
939.275 4
939.295 0
939.315 0
939.335 0
939.355 0
939.374 15
939.394 15
939.414 13
939.434 20
939.454 20
939.474 18
939.493 9
939.513 3
939.533 4
939.553 2
939.573 0
939.593 3
939.613 0
939.632 0
939.652 3
939.672 0
939.692 3
939.712 3
939.732 2
939.751 7
939.771 1
939.791 0
939.811 0
939.831 1
939.851 0
939.871 0
939.890 9
939.910 1
939.930 6
939.950 3
939.970 0
939.990 4
940.010 2
940.029 0
940.049 0
940.069 0
940.089 5
940.109 7
940.129 5
940.149 2
940.168 5
940.188 5
940.208 2
940.228 2
940.248 2
940.268 0
940.288 5
940.307 3
940.327 6
940.347 0
940.367 5
940.387 0
940.407 0
940.427 16
940.446 12
940.466 8
940.486 4
940.506 11
940.526 17
940.546 2
940.566 13
940.585 8
940.605 9
940.625 14
940.645 4
940.665 4
940.685 12
940.705 3
940.724 0
940.744 1
940.764 4
940.784 1
940.804 3
940.824 0
940.844 0
940.863 4
940.883 2
940.903 2
940.923 0
940.943 0
940.963 0
940.983 0
941.002 0
941.022 0
941.042 0
941.062 0
941.082 0
941.102 1
941.122 10
941.142 0
941.161 0
941.181 0
941.201 2
941.221 0
941.241 0
941.261 0
941.281 5
941.300 1
941.320 0
941.340 0
941.360 1
941.380 0
941.400 9
941.420 10
941.440 9
941.459 10
941.479 3
941.499 21
941.519 12
941.539 3
941.559 8
941.579 8
941.599 14
941.618 5
941.638 1
941.658 1
941.678 4
941.698 3
941.718 3
941.738 5
941.757 5
941.777 1
941.797 7
941.817 3
941.837 2
941.857 11
941.877 3
941.897 9
941.916 4
941.936 1
941.956 0
941.976 0
941.996 0
942.016 1
942.036 1
942.056 6
942.075 1
942.095 0
942.115 4
942.135 0
942.155 5
942.175 1
942.195 0
942.215 0
942.234 1
942.254 2
942.274 8
942.294 1
942.314 6
942.334 7
942.354 4
942.374 9
942.393 4
942.413 7
942.433 13
942.453 13
942.473 14
942.493 5
942.513 0
942.533 3
942.553 3
942.572 0
942.592 3
942.612 0
942.632 0
942.652 0
942.672 3
942.692 11
942.712 4
942.731 0
942.751 1
942.771 0
942.791 3
942.811 2
942.831 0
942.851 2
942.871 6
942.891 2
942.910 4
942.930 1
942.950 1
942.970 2
942.990 9
943.010 8
943.030 0
943.050 0
943.069 2
943.089 2
943.109 0
943.129 0
943.149 1
943.169 0
943.189 3
943.209 4
943.229 4
943.248 2
943.268 15
943.288 2
943.308 0
943.328 4
943.348 1
943.368 19
943.388 6
943.408 2
943.427 28
943.447 14
943.467 14
943.487 11
943.507 2
943.527 2
943.547 3
943.567 9
943.587 0
943.606 0
943.626 5
943.646 11
943.666 1
943.686 16
943.706 12
943.726 1
943.746 0
943.766 0
943.786 6
943.805 4
943.825 1
943.845 0
943.865 0
943.885 0
943.905 0
943.925 0
943.945 0
943.965 0
943.984 5
944.004 3
944.024 0
944.044 0
944.064 4
944.084 0
944.104 0
944.124 0
944.144 0
944.164 0
944.183 1
944.203 6
944.223 0
944.243 4
944.263 3
944.283 3
944.303 3
944.323 10
944.343 1
944.362 11
944.382 7
944.402 0
944.422 0
944.442 4
944.462 16
944.482 8
944.502 7
944.522 1
944.542 1
944.562 5
944.581 3
944.601 7
944.621 3
944.641 2
944.661 3
944.681 2
944.701 0
944.721 0
944.741 10
944.761 6
944.780 0
944.800 0
944.820 10
944.840 2
944.860 0
944.880 2
944.900 9
944.920 5
944.940 0
944.960 5
944.979 2
944.999 9
945.019 7
945.039 5
945.059 0
945.079 1
945.099 6
945.119 6
945.139 1
945.159 17
945.179 10
945.198 0
945.218 5
945.238 5
945.258 2
945.278 2
945.298 5
945.318 1
945.338 0
945.358 6
945.378 6
945.398 5
945.417 12
945.437 18
945.457 8
945.477 4
945.497 17
945.517 7
945.537 0
945.557 8
945.577 5
945.597 4
945.617 0
945.636 0
945.656 0
945.676 0
945.696 6
945.716 2
945.736 5
945.756 2
945.776 0
945.796 0
945.816 4
945.836 6
945.856 6
945.875 0
945.895 1
945.915 0
945.935 2
945.955 3
945.975 0
945.995 0
946.015 0
946.035 1
946.055 0
946.075 0
946.095 0
946.114 0
946.134 0
946.154 0
946.174 1
946.194 0
946.214 2
946.234 4
946.254 0
946.274 7
946.294 2
946.314 13
946.334 14
946.353 3
946.373 1
946.393 11
946.413 21
946.433 11
946.453 22
946.473 15
946.493 13
946.513 3
946.533 0
946.553 0
946.573 4
946.593 0
946.612 2
946.632 2
946.652 0
946.672 0
946.692 0
946.712 2
946.732 0
946.752 2
946.772 6
946.792 0
946.812 3
946.832 3
946.852 0
946.871 0
946.891 9
946.911 11
946.931 6
946.951 5
946.971 8
946.991 3
947.011 0
947.031 0
947.051 0
947.071 0
947.091 1
947.111 0
947.131 0
947.150 1
947.170 4
947.190 2
947.210 2
947.230 0
947.250 1
947.270 6
947.290 7
947.310 1
947.330 12
947.350 10
947.370 0
947.390 1
947.410 27
947.430 8
947.449 3
947.469 13
947.489 9
947.509 0
947.529 0
947.549 11
947.569 1
947.589 2
947.609 1
947.629 0
947.649 0
947.669 0
947.689 1
947.709 7
947.729 1
947.748 8
947.768 4
947.788 0
947.808 8
947.828 4
947.848 0
947.868 0
947.888 2
947.908 0
947.928 3
947.948 5
947.968 5
947.988 0
948.008 0
948.028 0
948.047 5
948.067 0
948.087 6
948.107 12
948.127 6
948.147 4
948.167 4
948.187 5
948.207 1
948.227 0
948.247 0
948.267 0
948.287 2
948.307 0
948.327 0
948.347 0
948.367 7
948.386 7
948.406 10
948.426 2
948.446 5
948.466 7
948.486 9
948.506 0
948.526 5
948.546 1
948.566 12
948.586 2
948.606 2
948.626 10
948.646 8
948.666 9
948.686 7
948.706 0
948.726 0
948.745 4
948.765 7
948.785 4
948.805 9
948.825 1
948.845 7
948.865 0
948.885 0
948.905 4
948.925 9
948.945 0
948.965 4
948.985 2
949.005 0
949.025 0
949.045 0
949.065 1
949.085 2
949.105 1
949.124 0
949.144 3
949.164 0
949.184 7
949.204 0
949.224 0
949.244 7
949.264 0
949.284 5
949.304 3
949.324 0
949.344 7
949.364 0
949.384 0
949.404 0
949.424 10
949.444 4
949.464 0
949.484 1
949.504 7
949.523 9
949.543 2
949.563 0
949.583 0
949.603 7
949.623 1
949.643 0
949.663 2
949.683 5
949.703 1
949.723 3
949.743 9
949.763 12
949.783 3
949.803 0
949.823 2
949.843 1
949.863 6
949.883 3
949.903 5
949.923 3
949.943 0
949.963 1
949.982 0
950.002 2
950.022 1
950.042 4
950.062 3
950.082 9
950.102 4
950.122 1
950.142 0
950.162 2
950.182 0
950.202 0
950.222 0
950.242 0
950.262 0
950.282 3
950.302 0
950.322 1
950.342 7
950.362 2
950.382 3
950.402 7
950.422 7
950.442 10
950.462 21
950.482 7
950.501 3
950.521 12
950.541 5
950.561 6
950.581 3
950.601 10
950.621 0
950.641 0
950.661 1
950.681 6
950.701 0
950.721 1
950.741 3
950.761 0
950.781 3
950.801 6
950.821 0
950.841 5
950.861 4
950.881 14
950.901 1
950.921 0
950.941 2
950.961 0
950.981 0
951.001 12
951.021 2
951.041 8
951.061 9
951.081 4
951.101 0
951.120 8
951.140 11
951.160 6
951.180 0
951.200 5
951.220 0
951.240 0
951.260 3
951.280 0
951.300 1
951.320 3
951.340 7
951.360 0
951.380 0
951.400 21
951.420 16
951.440 3
951.460 13
951.480 7
951.500 0
951.520 14
951.540 14
951.560 6
951.580 5
951.600 7
951.620 3
951.640 0
951.660 0
951.680 5
951.700 1
951.720 2
951.740 0
951.760 4
951.780 1
951.800 4
951.820 0
951.840 0
951.860 6
951.880 5
951.899 2
951.919 0
951.939 6
951.959 0
951.979 0
951.999 5
952.019 0
952.039 0
952.059 6
952.079 2
952.099 0
952.119 1
952.139 6
952.159 3
952.179 2
952.199 0
952.219 0
952.239 3
952.259 0
952.279 1
952.299 0
952.319 2
952.339 8
952.359 14
952.379 7
952.399 0
952.419 20
952.439 37
952.459 20
952.479 1
952.499 1
952.519 2
952.539 6
952.559 4
952.579 6
952.599 3
952.619 10
952.639 3
952.659 0
952.679 1
952.699 0
952.719 1
952.739 6
952.759 9
952.779 8
952.799 10
952.819 2
952.839 7
952.859 2
952.879 11
952.899 14
952.919 1
952.939 2
952.959 3
952.979 1
952.999 11
953.019 3
953.039 0
953.059 0
953.079 0
953.099 0
953.119 4
953.139 1
953.159 11
953.179 3
953.199 8
953.219 1
953.239 0
953.259 1
953.279 2
953.299 4
953.319 3
953.339 6
953.359 10
953.379 9
953.398 1
953.418 0
953.438 0
953.458 1
953.478 0
953.498 0
953.518 5
953.538 4
953.558 12
953.578 4
953.598 0
953.618 1
953.638 3
953.658 9
953.678 1
953.698 2
953.718 3
953.738 1
953.758 0
953.778 4
953.798 6
953.818 3
953.838 11
953.858 3
953.878 7
953.898 3
953.918 8
953.938 7
953.958 2
953.978 18
953.998 12
954.018 5
954.038 10
954.058 1
954.078 5
954.098 6
954.118 3
954.138 15
954.158 4
954.178 0
954.198 0
954.218 0
954.238 7
954.258 4
954.278 1
954.298 4
954.318 0
954.338 10
954.358 10
954.378 13
954.398 21
954.418 29
954.439 48
954.459 52
954.479 37
954.499 15
954.519 9
954.539 17
954.559 16
954.579 6
954.599 4
954.619 0
954.639 2
954.659 0
954.679 1
954.699 4
954.719 4
954.739 0
954.759 0
954.779 0
954.799 1
954.819 0
954.839 3
954.859 2
954.879 1
954.899 0
954.919 0
954.939 0
954.959 1
954.979 2
954.999 2
955.019 0
955.039 0
955.059 0
955.079 0
955.099 5
955.119 4
955.139 3
955.159 1
955.179 0
955.199 0
955.219 3
955.239 0
955.259 0
955.279 6
955.299 8
955.319 0
955.339 0
955.359 1
955.379 6
955.399 12
955.419 29
955.439 30
955.459 42
955.479 42
955.499 16
955.519 8
955.539 1
955.559 13
955.579 7
955.599 11
955.619 8
955.639 10
955.659 2
955.679 0
955.699 0
955.719 0
955.739 4
955.759 4
955.779 4
955.799 3
955.819 3
955.839 0
955.859 1
955.879 2
955.899 5
955.919 0
955.940 0
955.960 3
955.980 0
956.000 0
956.020 1
956.040 1
956.060 0
956.080 6
956.100 4
956.120 0
956.140 1
956.160 4
956.180 7
956.200 3
956.220 0
956.240 3
956.260 0
956.280 0
956.300 0
956.320 12
956.340 8
956.360 8
956.380 11
956.400 7
956.420 4
956.440 2
956.460 11
956.480 17
956.500 8
956.520 8
956.540 8
956.560 1
956.580 13
956.600 2
956.620 0
956.640 15
956.660 13
956.680 6
956.700 3
956.720 6
956.741 20
956.761 3
956.781 0
956.801 18
956.821 10
956.841 6
956.861 2
956.881 1
956.901 3
956.921 7
956.941 6
956.961 0
956.981 7
957.001 8
957.021 5
957.041 14
957.061 5
957.081 0
957.101 0
957.121 0
957.141 0
957.161 1
957.181 0
957.201 0
957.221 0
957.241 9
957.261 2
957.281 3
957.301 0
957.321 8
957.342 17
957.362 6
957.382 4
957.402 8
957.422 1
957.442 9
957.462 20
957.482 13
957.502 7
957.522 0
957.542 4
957.562 2
957.582 6
957.602 6
957.622 7
957.642 1
957.662 13
957.682 4
957.702 8
957.722 2
957.742 1
957.762 13
957.782 1
957.802 5
957.822 1
957.842 0
957.863 0
957.883 0
957.903 0
957.923 0
957.943 0
957.963 2
957.983 7
958.003 5
958.023 1
958.043 2
958.063 6
958.083 5
958.103 8
958.123 2
958.143 7
958.163 5
958.183 1
958.203 0
958.223 6
958.243 2
958.263 0
958.283 2
958.303 4
958.324 6
958.344 4
958.364 5
958.384 9
958.404 1
958.424 8
958.444 10
958.464 2
958.484 0
958.504 11
958.524 8
958.544 13
958.564 23
958.584 6
958.604 1
958.624 2
958.644 5
958.664 7
958.684 4
958.704 2
958.724 6
958.745 2
958.765 0
958.785 5
958.805 4
958.825 1
958.845 3
958.865 1
958.885 4
958.905 0
958.925 1
958.945 10
958.965 11
958.985 4
959.005 3
959.025 14
959.045 4
959.065 2
959.085 5
959.105 1
959.126 0
959.146 4
959.166 0
959.186 0
959.206 8
959.226 12
959.246 2
959.266 7
959.286 2
959.306 0
959.326 0
959.346 0
959.366 10
959.386 23
959.406 33
959.426 14
959.446 5
959.467 9
959.487 2
959.507 0
959.527 2
959.547 0
959.567 4
959.587 0
959.607 0
959.627 0
959.647 0
959.667 0
959.687 5
959.707 3
959.727 0
959.747 0
959.767 0
959.787 3
959.808 20
959.828 5
959.848 0
959.868 0
959.888 0
959.908 0
959.928 0
959.948 7
959.968 4
959.988 4
960.008 1
960.028 0
960.048 1
960.068 0
960.088 2
960.108 0
960.129 1
960.149 2
960.169 0
960.189 0
960.209 0
960.229 0
960.249 0
960.269 5
960.289 0
960.309 2
960.329 1
960.349 0
960.369 7
960.389 2
960.409 6
960.430 0
960.450 0
960.470 7
960.490 0
960.510 3
960.530 8
960.550 5
960.570 1
960.590 6
960.610 6
960.630 8
960.650 0
960.670 0
960.690 0
960.711 1
960.731 11
960.751 10
960.771 8
960.791 5
960.811 10
960.831 4
960.851 0
960.871 0
960.891 5
960.911 5
960.931 1
960.951 0
960.971 1
960.992 8
961.012 14
961.032 3
961.052 0
961.072 6
961.092 7
961.112 2
961.132 0
961.152 0
961.172 3
961.192 9
961.212 5
961.232 4
961.253 2
961.273 0
961.293 3
961.313 6
961.333 3
961.353 10
961.373 4
961.393 1
961.413 5
961.433 13
961.453 9
961.473 10
961.493 2
961.514 7
961.534 1
961.554 4
961.574 0
961.594 2
961.614 1
961.634 3
961.654 0
961.674 0
961.694 9
961.714 7
961.734 4
961.755 0
961.775 8
961.795 1
961.815 15
961.835 8
961.855 5
961.875 1
961.895 0
961.915 2
961.935 0
961.955 0
961.975 0
961.996 3
962.016 2
962.036 0
962.056 0
962.076 0
962.096 0
962.116 20
962.136 8
962.156 3
962.176 0
962.196 0
962.216 2
962.237 2
962.257 3
962.277 3
962.297 0
962.317 0
962.337 7
962.357 1
962.377 0
962.397 2
962.417 13
962.437 19
962.458 22
962.478 20
962.498 1
962.518 7
962.538 1
962.558 0
962.578 6
962.598 2
962.618 4
962.638 0
962.658 3
962.679 4
962.699 3
962.719 2
962.739 10
962.759 2
962.779 0
962.799 0
962.819 0
962.839 0
962.859 2
962.879 6
962.900 8
962.920 8
962.940 5
962.960 0
962.980 5
963.000 1
963.020 0
963.040 8
963.060 6
963.080 0
963.100 2
963.121 1
963.141 5
963.161 1
963.181 0
963.201 5
963.221 1
963.241 3
963.261 3
963.281 7
963.301 2
963.322 0
963.342 2
963.362 5
963.382 16
963.402 2
963.422 0
963.442 3
963.462 2
963.482 1
963.502 0
963.523 14
963.543 21
963.563 14
963.583 7
963.603 4
963.623 3
963.643 2
963.663 0
963.683 0
963.703 0
963.724 0
963.744 6
963.764 8
963.784 0
963.804 6
963.824 6
963.844 0
963.864 9
963.884 12
963.905 5
963.925 3
963.945 0
963.965 0
963.985 0
964.005 0
964.025 4
964.045 3
964.065 0
964.085 7
964.106 8
964.126 0
964.146 0
964.166 0
964.186 0
964.206 0
964.226 0
964.246 0
964.266 0
964.287 0
964.307 2
964.327 11
964.347 4
964.367 0
964.387 2
964.407 5
964.427 5
964.447 0
964.468 0
964.488 9
964.508 4
964.528 0
964.548 0
964.568 0
964.588 3
964.608 3
964.628 0
964.649 1
964.669 0
964.689 2
964.709 3
964.729 7
964.749 4
964.769 0
964.789 0
964.809 3
964.830 1
964.850 2
964.870 2
964.890 0
964.910 0
964.930 0
964.950 0
964.970 0
964.990 0
965.011 0
965.031 0
965.051 0
965.071 1
965.091 1
965.111 0
965.131 0
965.151 0
965.172 0
965.192 3
965.212 1
965.232 1
965.252 2
965.272 9
965.292 4
965.312 4
965.332 4
965.353 4
965.373 4
965.393 8
965.413 7
965.433 4
965.453 13
965.473 5
965.493 8
965.514 8
965.534 0
965.554 0
965.574 14
965.594 13
965.614 10
965.634 14
965.654 3
965.675 0
965.695 0
965.715 1
965.735 0
965.755 0
965.775 0
965.795 0
965.815 1
965.836 0
965.856 0
965.876 2
965.896 19
965.916 13
965.936 6
965.956 0
965.976 3
965.997 0
966.017 0
966.037 0
966.057 0
966.077 0
966.097 0
966.117 1
966.137 1
966.158 0
966.178 0
966.198 2
966.218 17
966.238 8
966.258 1
966.278 0
966.298 0
966.319 0
966.339 0
966.359 0
966.379 1
966.399 10
966.419 1
966.439 4
966.459 1
966.480 8
966.500 3
966.520 0
966.540 1
966.560 0
966.580 3
966.600 2
966.621 1
966.641 0
966.661 1
966.681 8
966.701 2
966.721 0
966.741 2
966.761 2
966.782 0
966.802 1
966.822 0
966.842 0
966.862 0
966.882 1
966.902 3
966.923 0
966.943 0
966.963 5
966.983 10
967.003 9
967.023 5
967.043 7
967.064 9
967.084 0
967.104 0
967.124 0
967.144 0
967.164 0
967.184 0
967.204 6
967.225 1
967.245 0
967.265 10
967.285 4
967.305 0
967.325 0
967.345 5
967.366 7
967.386 0
967.406 2
967.426 9
967.446 2
967.466 11
967.486 6
967.507 10
967.527 8
967.547 3
967.567 7
967.587 2
967.607 2
967.627 0
967.648 0
967.668 1
967.688 0
967.708 0
967.728 4
967.748 2
967.768 4
967.789 11
967.809 3
967.829 2
967.849 0
967.869 0
967.889 0
967.909 0
967.930 7
967.950 8
967.970 8
967.990 5
968.010 0
968.030 0
968.051 0
968.071 2
968.091 4
968.111 7
968.131 11
968.151 7
968.171 7
968.192 9
968.212 3
968.232 0
968.252 0
968.272 0
968.292 8
968.312 4
968.333 0
968.353 1
968.373 0
968.393 6
968.413 0
968.433 1
968.454 9
968.474 2
968.494 1
968.514 0
968.534 0
968.554 13
968.574 6
968.595 1
968.615 0
968.635 0
968.655 1
968.675 0
968.695 5
968.716 0
968.736 0
968.756 4
968.776 3
968.796 1
968.816 8
968.836 1
968.857 0
968.877 0
968.897 1
968.917 0
968.937 0
968.957 0
968.978 4
968.998 0
969.018 0
969.038 3
969.058 9
969.078 2
969.099 0
969.119 2
969.139 12
969.159 2
969.179 1
969.199 7
969.219 1
969.240 1
969.260 5
969.280 0
969.300 6
969.320 7
969.340 3
969.361 7
969.381 2
969.401 6
969.421 3
969.441 2
969.461 9
969.482 14
969.502 12
969.522 9
969.542 2
969.562 1
969.582 3
969.603 1
969.623 11
969.643 7
969.663 0
969.683 0
969.703 0
969.724 0
969.744 1
969.764 0
969.784 0
969.804 0
969.824 7
969.845 5
969.865 1
969.885 0
969.905 1
969.925 4
969.945 0
969.966 8
969.986 3
970.006 6
970.026 5
970.046 6
970.066 5
970.087 2
970.107 18
970.127 6
970.147 5
970.167 0
970.187 1
970.208 1
970.228 7
970.248 8
970.268 1
970.288 0
970.308 7
970.329 6
970.349 0
970.369 3
970.389 2
970.409 19
970.429 43
970.450 52
970.470 35
970.490 16
970.510 42
970.530 27
970.550 6
970.571 8
970.591 2
970.611 4
970.631 2
970.651 3
970.672 11
970.692 10
970.712 11
970.732 4
970.752 12
970.772 2
970.793 7
970.813 1
970.833 0
970.853 0
970.873 4
970.893 3
970.914 1
970.934 0
970.954 0
970.974 5
970.994 2
971.015 5
971.035 2
971.055 0
971.075 1
971.095 12
971.115 10
971.136 0
971.156 1
971.176 0
971.196 0
971.216 6
971.237 5
971.257 3
971.277 0
971.297 0
971.317 13
971.337 5
971.358 6
971.378 8
971.398 18
971.418 25
971.438 36
971.459 86
971.479 51
971.499 20
971.519 11
971.539 4
971.559 0
971.580 1
971.600 0
971.620 1
971.640 7
971.660 2
971.681 1
971.701 0
971.721 2
971.741 0
971.761 6
971.781 0
971.802 5
971.822 2
971.842 3
971.862 0
971.882 0
971.903 0
971.923 0
971.943 4
971.963 7
971.983 2
972.004 0
972.024 5
972.044 2
972.064 4
972.084 9
972.105 6
972.125 4
972.145 2
972.165 1
972.185 2
972.205 1
972.226 0
972.246 0
972.266 0
972.286 5
972.306 5
972.327 0
972.347 3
972.367 0
972.387 7
972.407 8
972.428 13
972.448 9
972.468 6
972.488 9
972.508 10
972.529 24
972.549 13
972.569 1
972.589 1
972.609 8
972.630 4
972.650 0
972.670 6
972.690 1
972.710 0
972.731 0
972.751 0
972.771 0
972.791 8
972.811 13
972.831 10
972.852 2
972.872 0
972.892 0
972.912 1
972.932 0
972.953 3
972.973 1
972.993 8
973.013 3
973.033 6
973.054 12
973.074 18
973.094 4
973.114 4
973.134 1
973.155 0
973.175 0
973.195 0
973.215 5
973.235 3
973.256 7
973.276 6
973.296 0
973.316 0
973.336 14
973.357 7
973.377 0
973.397 3
973.417 11
973.438 19
973.458 23
973.478 3
973.498 7
973.518 1
973.539 6
973.559 14
973.579 1
973.599 0
973.619 0
973.640 3
973.660 4
973.680 5
973.700 1
973.720 9
973.741 0
973.761 5
973.781 5
973.801 0
973.821 4
973.842 6
973.862 1
973.882 2
973.902 0
973.922 4
973.943 2
973.963 2
973.983 0
974.003 0
974.024 0
974.044 0
974.064 0
974.084 0
974.104 6
974.125 7
974.145 6
974.165 9
974.185 7
974.205 0
974.226 0
974.246 3
974.266 0
974.286 1
974.306 6
974.327 1
974.347 0
974.367 0
974.387 1
974.408 0
974.428 1
974.448 9
974.468 4
974.488 8
974.509 4
974.529 13
974.549 11
974.569 4
974.589 8
974.610 2
974.630 0
974.650 0
974.670 2
974.691 7
974.711 2
974.731 0
974.751 0
974.771 0
974.792 3
974.812 2
974.832 6
974.852 1
974.873 1
974.893 0
974.913 2
974.933 2
974.953 2
974.974 6
974.994 7
975.014 2
975.034 0
975.055 0
975.075 0
975.095 10
975.115 4
975.135 2
975.156 10
975.176 9
975.196 1
975.216 4
975.237 0
975.257 1
975.277 0
975.297 20
975.317 14
975.338 4
975.358 2
975.378 1
975.398 0
975.419 0
975.439 0
975.459 17
975.479 17
975.499 9
975.520 4
975.540 0
975.560 0
975.580 0
975.601 0
975.621 0
975.641 0
975.661 5
975.681 3
975.702 0
975.722 1
975.742 4
975.762 7
975.783 1
975.803 0
975.823 0
975.843 0
975.864 7
975.884 1
975.904 1
975.924 2
975.944 0
975.965 0
975.985 0
976.005 3
976.025 4
976.046 8
976.066 3
976.086 10
976.106 5
976.127 6
976.147 0
976.167 8
976.187 9
976.207 9
976.228 0
976.248 0
976.268 0
976.288 0
976.309 0
976.329 0
976.349 0
976.369 0
976.390 8
976.410 16
976.430 5
976.450 15
976.470 1
976.491 1
976.511 5
976.531 4
976.551 0
976.572 0
976.592 0
976.612 0
976.632 0
976.653 1
976.673 1
976.693 9
976.713 1
976.734 3
976.754 0
976.774 5
976.794 0
976.815 3
976.835 3
976.855 0
976.875 0
976.895 0
976.916 6
976.936 3
976.956 3
976.976 0
976.997 4
977.017 3
977.037 8
977.057 15
977.078 8
977.098 5
977.118 2
977.138 7
977.159 3
977.179 0
977.199 0
977.219 0
977.240 0
977.260 2
977.280 3
977.300 8
977.321 1
977.341 3
977.361 0
977.381 5
977.402 3
977.422 0
977.442 9
977.462 13
977.483 6
977.503 0
977.523 5
977.543 1
977.564 0
977.584 2
977.604 0
977.624 0
977.644 12
977.665 0
977.685 0
977.705 1
977.725 8
977.746 0
977.766 0
977.786 8
977.806 7
977.827 4
977.847 0
977.867 0
977.887 0
977.908 0
977.928 1
977.948 2
977.968 1
977.989 0
978.009 1
978.029 7
978.049 3
978.070 0
978.090 3
978.110 4
978.131 8
978.151 1
978.171 3
978.191 0
978.212 1
978.232 1
978.252 1
978.272 3
978.293 3
978.313 2
978.333 13
978.353 10
978.374 1
978.394 0
978.414 0
978.434 3
978.455 2
978.475 4
978.495 0
978.515 11
978.536 14
978.556 7
978.576 2
978.596 8
978.617 1
978.637 0
978.657 1
978.677 1
978.698 0
978.718 2
978.738 0
978.758 0
978.779 0
978.799 4
978.819 2
978.839 0
978.860 0
978.880 5
978.900 0
978.921 10
978.941 8
978.961 0
978.981 1
979.002 17
979.022 9
979.042 2
979.062 0
979.083 2
979.103 0
979.123 0
979.143 0
979.164 0
979.184 1
979.204 9
979.224 0
979.245 4
979.265 0
979.285 0
979.306 0
979.326 0
979.346 1
979.366 1
979.387 1
979.407 0
979.427 0
979.447 2
979.468 4
979.488 15
979.508 14
979.528 18
979.549 18
979.569 19
979.589 17
979.610 8
979.630 4
979.650 2
979.670 9
979.691 1
979.711 4
979.731 17
979.751 6
979.772 7
979.792 12
979.812 7
979.832 7
979.853 0
979.873 6
979.893 8
979.914 0
979.934 1
979.954 1
979.974 0
979.995 0
980.015 0
980.035 2
980.055 0
980.076 0
980.096 0
980.116 0
980.137 0
980.157 0
980.177 6
980.197 2
980.218 0
980.238 3
980.258 2
980.278 0
980.299 0
980.319 2
980.339 15
980.360 3
980.380 7
980.400 4
980.420 5
980.441 0
980.461 0
980.481 0
980.502 11
980.522 7
980.542 5
980.562 3
980.583 9
980.603 9
980.623 4
980.643 0
980.664 3
980.684 6
980.704 0
980.725 3
980.745 3
980.765 4
980.785 0
980.806 3
980.826 6
980.846 1
980.867 3
980.887 9
980.907 3
980.927 11
980.948 6
980.968 0
980.988 7
981.009 12
981.029 4
981.049 0
981.069 0
981.090 1
981.110 3
981.130 0
981.150 6
981.171 10
981.191 1
981.211 0
981.232 4
981.252 7
981.272 0
981.292 2
981.313 0
981.333 8
981.353 8
981.374 0
981.394 4
981.414 0
981.434 1
981.455 9
981.475 3
981.495 2
981.516 15
981.536 20
981.556 9
981.577 4
981.597 0
981.617 13
981.637 20
981.658 10
981.678 1
981.698 6
981.719 21
981.739 7
981.759 0
981.779 0
981.800 7
981.820 0
981.840 0
981.861 11
981.881 2
981.901 0
981.921 0
981.942 0
981.962 0
981.982 0
982.003 24
982.023 17
982.043 6
982.063 0
982.084 3
982.104 5
982.124 1
982.145 2
982.165 0
982.185 1
982.206 0
982.226 8
982.246 8
982.266 8
982.287 2
982.307 4
982.327 6
982.348 1
982.368 15
982.388 10
982.409 12
982.429 1
982.449 0
982.469 3
982.490 7
982.510 0
982.530 6
982.551 2
982.571 9
982.591 6
982.611 0
982.632 2
982.652 0
982.672 0
982.693 0
982.713 0
982.733 4
982.754 11
982.774 14
982.794 5
982.814 0
982.835 3
982.855 8
982.875 2
982.896 0
982.916 0
982.936 4
982.957 5
982.977 0
982.997 0
983.018 3
983.038 1
983.058 2
983.078 4
983.099 1
983.119 1
983.139 10
983.160 8
983.180 0
983.200 8
983.221 13
983.241 8
983.261 8
983.281 10
983.302 6
983.322 3
983.342 10
983.363 5
983.383 8
983.403 20
983.424 6
983.444 4
983.464 8
983.485 13
983.505 9
983.525 0
983.545 3
983.566 6
983.586 1
983.606 3
983.627 2
983.647 5
983.667 4
983.688 3
983.708 0
983.728 0
983.749 13
983.769 10
983.789 1
983.810 3
983.830 8
983.850 4
983.870 2
983.891 7
983.911 3
983.931 0
983.952 9
983.972 16
983.992 5
984.013 1
984.033 0
984.053 2
984.074 7
984.094 8
984.114 0
984.135 0
984.155 2
984.175 0
984.195 0
984.216 0
984.236 0
984.256 13
984.277 2
984.297 0
984.317 11
984.338 6
984.358 2
984.378 7
984.399 3
984.419 0
984.439 3
984.460 11
984.480 10
984.500 34
984.521 20
984.541 12
984.561 10
984.582 11
984.602 2
984.622 1
984.642 0
984.663 0
984.683 3
984.703 4
984.724 7
984.744 0
984.764 2
984.785 7
984.805 0
984.825 6
984.846 5
984.866 10
984.886 5
984.907 0
984.927 5
984.947 11
984.968 6
984.988 14
985.008 9
985.029 5
985.049 9
985.069 2
985.090 12
985.110 4
985.130 2
985.151 1
985.171 0
985.191 0
985.212 0
985.232 0
985.252 0
985.272 13
985.293 4
985.313 5
985.333 3
985.354 2
985.374 4
985.394 3
985.415 2
985.435 6
985.455 13
985.476 12
985.496 9
985.516 23
985.537 8
985.557 5
985.577 1
985.598 1
985.618 6
985.638 16
985.659 26
985.679 2
985.699 0
985.720 6
985.740 2
985.760 12
985.781 3
985.801 8
985.821 1
985.842 1
985.862 1
985.882 0
985.903 0
985.923 0
985.943 3
985.964 0
985.984 4
986.004 1
986.025 3
986.045 0
986.065 0
986.086 6
986.106 9
986.126 0
986.147 6
986.167 10
986.187 0
986.208 12
986.228 16
986.248 2
986.269 4
986.289 0
986.309 0
986.330 3
986.350 2
986.370 0
986.391 0
986.411 2
986.431 10
986.452 27
986.472 12
986.492 18
986.513 20
986.533 9
986.553 2
986.574 0
986.594 0
986.615 2
986.635 0
986.655 5
986.676 3
986.696 2
986.716 1
986.737 0
986.757 11
986.777 10
986.798 9
986.818 2
986.838 5
986.859 3
986.879 6
986.899 13
986.920 6
986.940 15
986.960 14
986.981 14
987.001 1
987.021 0
987.042 0
987.062 2
987.082 8
987.103 2
987.123 1
987.143 0
987.164 2
987.184 0
987.204 13
987.225 11
987.245 5
987.266 1
987.286 1
987.306 0
987.327 9
987.347 1
987.367 4
987.388 0
987.408 0
987.428 0
987.449 5
987.469 14
987.489 5
987.510 0
987.530 0
987.550 3
987.571 2
987.591 0
987.611 3
987.632 0
987.652 3
987.673 5
987.693 1
987.713 7
987.734 0
987.754 0
987.774 8
987.795 11
987.815 3
987.835 6
987.856 4
987.876 6
987.896 3
987.917 0
987.937 0
987.957 1
987.978 2
987.998 1
988.019 4
988.039 6
988.059 4
988.080 1
988.100 3
988.120 4
988.141 4
988.161 2
988.181 2
988.202 0
988.222 16
988.242 12
988.263 12
988.283 3
988.304 1
988.324 0
988.344 0
988.365 4
988.385 0
988.405 0
988.426 3
988.446 4
988.466 15
988.487 21
988.507 6
988.527 12
988.548 24
988.568 11
988.589 2
988.609 8
988.629 4
988.650 6
988.670 14
988.690 5
988.711 0
988.731 0
988.751 0
988.772 0
988.792 6
988.813 11
988.833 2
988.853 1
988.874 3
988.894 0
988.914 2
988.935 1
988.955 0
988.975 2
988.996 0
989.016 0
989.037 0
989.057 5
989.077 10
989.098 4
989.118 0
989.138 3
989.159 1
989.179 8
989.199 3
989.220 1
989.240 0
989.261 14
989.281 1
989.301 3
989.322 1
989.342 3
989.362 0
989.383 0
989.403 3
989.424 3
989.444 2
989.464 3
989.485 11
989.505 4
989.525 12
989.546 13
989.566 1
989.586 1
989.607 3
989.627 0
989.648 0
989.668 1
989.688 2
989.709 4
989.729 1
989.749 4
989.770 0
989.790 0
989.811 0
989.831 0
989.851 4
989.872 3
989.892 1
989.912 2
989.933 0
989.953 6
989.974 2
989.994 7
990.014 6
990.035 1
990.055 0
990.075 3
990.096 2
990.116 0
990.137 0
990.157 0
990.177 6
990.198 9
990.218 12
990.238 2
990.259 0
990.279 2
990.300 6
990.320 5
990.340 0
990.361 1
990.381 13
990.401 2
990.422 2
990.442 13
990.463 9
990.483 6
990.503 12
990.524 0
990.544 11
990.565 4
990.585 0
990.605 0
990.626 0
990.646 0
990.666 0
990.687 5
990.707 0
990.728 0
990.748 0
990.768 3
990.789 13
990.809 1
990.830 0
990.850 3
990.870 0
990.891 5
990.911 0
990.931 0
990.952 1
990.972 1
990.993 2
991.013 3
991.033 2
991.054 0
991.074 0
991.095 2
991.115 0
991.135 3
991.156 0
991.176 0
991.196 0
991.217 4
991.237 3
991.258 6
991.278 2
991.298 0
991.319 4
991.339 5
991.360 2
991.380 16
991.400 8
991.421 9
991.441 11
991.462 7
991.482 22
991.502 9
991.523 2
991.543 24
991.563 12
991.584 9
991.604 0
991.625 0
991.645 2
991.665 2
991.686 0
991.706 0
991.727 0
991.747 0
991.767 0
991.788 7
991.808 1
991.829 3
991.849 0
991.869 0
991.890 10
991.910 1
991.931 8
991.951 5
991.971 3
991.992 0
992.012 0
992.033 4
992.053 0
992.073 0
992.094 2
992.114 0
992.135 0
992.155 3
992.175 0
992.196 3
992.216 1
992.237 8
992.257 0
992.277 3
992.298 1
992.318 0
992.339 0
992.359 0
992.379 3
992.400 13
992.420 15
992.441 17
992.461 15
992.481 14
992.502 16
992.522 7
992.543 1
992.563 5
992.583 2
992.604 0
992.624 4
992.645 4
992.665 12
992.685 6
992.706 0
992.726 1
992.747 2
992.767 0
992.787 0
992.808 2
992.828 4
992.849 3
992.869 0
992.889 0
992.910 1
992.930 0
992.951 3
992.971 4
992.991 0
993.012 2
993.032 1
993.053 2
993.073 7
993.093 5
993.114 0
993.134 0
993.155 4
993.175 1
993.195 0
993.216 0
993.236 3
993.257 7
993.277 0
993.298 1
993.318 3
993.338 3
993.359 9
993.379 5
993.400 4
993.420 3
993.440 6
993.461 9
993.481 8
993.502 7
993.522 13
993.542 10
993.563 3
993.583 0
993.604 0
993.624 0
993.645 0
993.665 0
993.685 3
993.706 0
993.726 0
993.747 0
993.767 1
993.787 1
993.808 5
993.828 5
993.849 0
993.869 3
993.889 7
993.910 6
993.930 0
993.951 0
993.971 0
993.992 0
994.012 2
994.032 2
994.053 3
994.073 0
994.094 3
994.114 4
994.134 1
994.155 0
994.175 1
994.196 1
994.216 1
994.237 4
994.257 7
994.277 0
994.298 0
994.318 0
994.339 0
994.359 2
994.380 0
994.400 9
994.420 8
994.441 13
994.461 15
994.482 6
994.502 5
994.522 26
994.543 16
994.563 11
994.584 0
994.604 0
994.625 0
994.645 0
994.665 0
994.686 0
994.706 0
994.727 0
994.747 0
994.768 0
994.788 9
994.808 10
994.829 9
994.849 2
994.870 1
994.890 0
994.911 6
994.931 4
994.951 4
994.972 0
994.992 0
995.013 0
995.033 2
995.054 0
995.074 2
995.094 3
995.115 14
995.135 11
995.156 1
995.176 0
995.197 0
995.217 1
995.237 1
995.258 0
995.278 0
995.299 5
995.319 7
995.340 1
995.360 4
995.380 6
995.401 0
995.421 0
995.442 4
995.462 4
995.483 8
995.503 10
995.523 6
995.544 3
995.564 1
995.585 11
995.605 4
995.626 4
995.646 3
995.666 4
995.687 0
995.707 0
995.728 1
995.748 0
995.769 5
995.789 0
995.809 0
995.830 2
995.850 2
995.871 0
995.891 0
995.912 0
995.932 0
995.953 1
995.973 0
995.993 0
996.014 0
996.034 0
996.055 0
996.075 0
996.096 2
996.116 0
996.136 2
996.157 3
996.177 9
996.198 10
996.218 3
996.239 0
996.259 0
996.280 0
996.300 0
996.320 0
996.341 7
996.361 13
996.382 3
996.402 10
996.423 4
996.443 1
996.464 6
996.484 6
996.504 16
996.525 15
996.545 5
996.566 12
996.586 10
996.607 6
996.627 14
996.648 10
996.668 9
996.688 6
996.709 14
996.729 7
996.750 1
996.770 19
996.791 7
996.811 1
996.832 4
996.852 1
996.872 1
996.893 3
996.913 1
996.934 3
996.954 7
996.975 13
996.995 6
997.016 12
997.036 2
997.056 0
997.077 2
997.097 2
997.118 8
997.138 5
997.159 1
997.179 0
997.200 4
997.220 7
997.240 1
997.261 0
997.281 0
997.302 1
997.322 0
997.343 3
997.363 9
997.384 0
997.404 2
997.425 0
997.445 2
997.465 6
997.486 3
997.506 6
997.527 3
997.547 0
997.568 0
997.588 1
997.609 0
997.629 12
997.650 13
997.670 5
997.690 0
997.711 0
997.731 0
997.752 3
997.772 1
997.793 0
997.813 0
997.834 4
997.854 7
997.875 3
997.895 0
997.915 1
997.936 0
997.956 7
997.977 1
997.997 2
998.018 0
998.038 2
998.059 9
998.079 2
998.100 8
998.120 3
998.140 0
998.161 0
998.181 0
998.202 0
998.222 4
998.243 0
998.263 1
998.284 0
998.304 0
998.325 1
998.345 10
998.366 3
998.386 13
998.406 2
998.427 10
998.447 16
998.468 3
998.488 2
998.509 4
998.529 5
998.550 3
998.570 10
998.591 2
998.611 1
998.632 12
998.652 9
998.672 7
998.693 6
998.713 0
998.734 0
998.754 0
998.775 1
998.795 0
998.816 2
998.836 2
998.857 0
998.877 0
998.898 2
998.918 1
998.939 0
998.959 0
998.979 0
999.000 6
999.020 3
999.041 6
999.061 5
999.082 4
999.102 5
999.123 3
999.143 0
999.164 4
999.184 0
999.205 0
999.225 8
999.246 3
999.266 0
999.287 0
999.307 4
999.327 0
999.348 0
999.368 2
999.389 2
999.409 3
999.430 1
999.450 14
999.471 2
999.491 12
999.512 10
999.532 0
999.553 0
999.573 2
999.594 0
999.614 1
999.635 0
999.655 1
999.676 0
999.696 0
999.716 3
999.737 0
999.757 0
999.778 3
999.798 0
999.819 0
999.839 0
999.860 9
999.880 1
999.901 1
999.921 3
999.942 1
999.962 0
999.983 8
1000.003 0
1000.024 1
1000.044 4
1000.065 2
1000.085 9
1000.106 2
1000.126 4
1000.146 0
1000.167 3
1000.187 0
1000.208 0
1000.228 2
1000.249 12
1000.269 4
1000.290 9
1000.310 11
1000.331 1
1000.351 4
1000.372 0
1000.392 0
1000.413 8
1000.433 2
1000.454 1
1000.474 2
1000.495 5
1000.515 5
1000.536 1
1000.556 2
1000.577 0
1000.597 1
1000.618 0
1000.638 0
1000.659 4
1000.679 1
1000.700 0
1000.720 1
1000.740 2
1000.761 6
1000.781 1
1000.802 1
1000.822 0
1000.843 0
1000.863 1
1000.884 7
1000.904 14
1000.925 3
1000.945 0
1000.966 1
1000.986 8
1001.007 1
1001.027 0
1001.048 1
1001.068 4
1001.089 3
1001.109 0
1001.130 2
1001.150 6
1001.171 1
1001.191 1
1001.212 6
1001.232 3
1001.253 0
1001.273 0
1001.294 0
1001.314 1
1001.335 4
1001.355 1
1001.376 2
1001.396 0
1001.417 1
1001.437 4
1001.458 9
1001.478 16
1001.499 11
1001.519 15
1001.540 7
1001.560 4
1001.581 5
1001.601 0
1001.622 0
1001.642 1
1001.663 0
1001.683 0
1001.704 0
1001.724 1
1001.745 0
1001.765 0
1001.786 0
1001.806 0
1001.827 0
1001.847 3
1001.868 3
1001.888 3
1001.909 14
1001.929 11
1001.950 2
1001.970 0
1001.991 1
1002.011 3
1002.032 0
1002.052 0
1002.073 0
1002.093 7
1002.114 2
1002.134 2
1002.155 0
1002.175 1
1002.196 3
1002.216 2
1002.237 3
1002.257 5
1002.278 20
1002.298 16
1002.319 4
1002.339 8
1002.360 4
1002.380 10
1002.401 0
1002.421 1
1002.442 11
1002.462 2
1002.483 0
1002.503 0
1002.524 7
1002.544 1
1002.565 0
1002.585 0
1002.606 0
1002.626 0
1002.647 19
1002.667 5
1002.688 14
1002.708 7
1002.729 2
1002.749 0
1002.770 0
1002.790 1
1002.811 3
1002.831 2
1002.852 8
1002.872 7
1002.893 8
1002.913 1
1002.934 0
1002.954 0
1002.975 3
1002.995 0
1003.016 5
1003.036 2
1003.057 0
1003.077 2
1003.098 1
1003.118 5
1003.139 0
1003.159 0
1003.180 0
1003.200 0
1003.221 9
1003.241 12
1003.262 16
1003.282 0
1003.303 1
1003.323 0
1003.344 0
1003.364 2
1003.385 3
1003.405 11
1003.426 2
1003.446 0
1003.467 0
1003.487 7
1003.508 5
1003.529 4
1003.549 3
1003.570 0
1003.590 0
1003.611 3
1003.631 4
1003.652 4
1003.672 4
1003.693 0
1003.713 0
1003.734 0
1003.754 6
1003.775 4
1003.795 0
1003.816 0
1003.836 1
1003.857 0
1003.877 7
1003.898 3
1003.918 4
1003.939 6
1003.959 8
1003.980 6
1004.000 21
1004.021 3
1004.041 0
1004.062 2
1004.082 1
1004.103 1
1004.124 5
1004.144 9
1004.165 3
1004.185 4
1004.206 3
1004.226 8
1004.247 0
1004.267 1
1004.288 6
1004.308 14
1004.329 1
1004.349 4
1004.370 2
1004.390 3
1004.411 0
1004.431 1
1004.452 13
1004.472 3
1004.493 21
1004.513 14
1004.534 5
1004.555 4
1004.575 4
1004.596 7
1004.616 17
1004.637 5
1004.657 0
1004.678 5
1004.698 1
1004.719 10
1004.739 3
1004.760 6
1004.780 1
1004.801 0
1004.821 5
1004.842 1
1004.862 10
1004.883 3
1004.903 3
1004.924 16
1004.945 11
1004.965 0
1004.986 4
1005.006 0
1005.027 0
1005.047 0
1005.068 0
1005.088 7
1005.109 0
1005.129 4
1005.150 2
1005.170 0
1005.191 3
1005.211 2
1005.232 0
1005.252 0
1005.273 0
1005.294 9
1005.314 4
1005.335 0
1005.355 0
1005.376 5
1005.396 6
1005.417 3
1005.437 1
1005.458 5
1005.478 6
1005.499 13
1005.519 7
1005.540 5
1005.560 3
1005.581 2
1005.602 0
1005.622 2
1005.643 4
1005.663 3
1005.684 0
1005.704 0
1005.725 1
1005.745 0
1005.766 1
1005.786 2
1005.807 0
1005.827 0
1005.848 0
1005.869 1
1005.889 0
1005.910 0
1005.930 2
1005.951 6
1005.971 0
1005.992 0
1006.012 0
1006.033 2
1006.053 0
1006.074 3
1006.094 3
1006.115 0
1006.136 8
1006.156 1
1006.177 0
1006.197 0
1006.218 0
1006.238 1
1006.259 2
1006.279 12
1006.300 4
1006.320 5
1006.341 12
1006.362 4
1006.382 5
1006.403 13
1006.423 5
1006.444 11
1006.464 3
1006.485 0
1006.505 2
1006.526 6
1006.546 1
1006.567 6
1006.588 8
1006.608 1
1006.629 6
1006.649 3
1006.670 0
1006.690 4
1006.711 4
1006.731 6
1006.752 2
1006.772 0
1006.793 0
1006.814 2
1006.834 4
1006.855 0
1006.875 1
1006.896 10
1006.916 4
1006.937 4
1006.957 13
1006.978 3
1006.998 1
1007.019 3
1007.040 0
1007.060 0
1007.081 0
1007.101 0
1007.122 0
1007.142 0
1007.163 5
1007.183 3
1007.204 0
1007.225 9
1007.245 5
1007.266 3
1007.286 4
1007.307 6
1007.327 0
1007.348 6
1007.368 12
1007.389 5
1007.410 0
1007.430 3
1007.451 4
1007.471 6
1007.492 9
1007.512 2
1007.533 1
1007.553 10
1007.574 7
1007.595 2
1007.615 0
1007.636 0
1007.656 0
1007.677 3
1007.697 13
1007.718 6
1007.738 1
1007.759 2
1007.780 4
1007.800 1
1007.821 0
1007.841 1
1007.862 1
1007.882 1
1007.903 1
1007.923 2
1007.944 6
1007.965 3
1007.985 4
1008.006 10
1008.026 5
1008.047 6
1008.067 4
1008.088 17
1008.108 4
1008.129 1
1008.150 12
1008.170 4
1008.191 4
1008.211 1
1008.232 0
1008.252 1
1008.273 2
1008.294 0
1008.314 0
1008.335 9
1008.355 7
1008.376 8
1008.396 6
1008.417 7
1008.438 15
1008.458 4
1008.479 5
1008.499 8
1008.520 5
1008.540 2
1008.561 8
1008.581 3
1008.602 0
1008.623 2
1008.643 5
1008.664 4
1008.684 3
1008.705 5
1008.725 4
1008.746 11
1008.767 2
1008.787 1
1008.808 3
1008.828 10
1008.849 2
1008.869 0
1008.890 0
1008.911 0
1008.931 0
1008.952 0
1008.972 0
1008.993 5
1009.013 3
1009.034 2
1009.055 0
1009.075 4
1009.096 1
1009.116 4
1009.137 2
1009.157 1
1009.178 4
1009.199 3
1009.219 7
1009.240 0
1009.260 0
1009.281 3
1009.301 4
1009.322 3
1009.343 0
1009.363 1
1009.384 0
1009.404 3
1009.425 11
1009.445 3
1009.466 19
1009.487 16
1009.507 8
1009.528 3
1009.548 0
1009.569 0
1009.589 0
1009.610 0
1009.631 0
1009.651 13
1009.672 6
1009.692 2
1009.713 3
1009.733 0
1009.754 1
1009.775 6
1009.795 2
1009.816 3
1009.836 0
1009.857 2
1009.878 1
1009.898 1
1009.919 6
1009.939 6
1009.960 2
1009.980 1
1010.001 6
1010.022 3
1010.042 0
1010.063 0
1010.083 0
1010.104 5
1010.125 4
1010.145 1
1010.166 9
1010.186 10
1010.207 2
1010.227 0
1010.248 0
1010.269 3
1010.289 3
1010.310 4
1010.330 2
1010.351 3
1010.372 4
1010.392 1
1010.413 4
1010.433 3
1010.454 3
1010.474 10
1010.495 14
1010.516 10
1010.536 10
1010.557 5
1010.577 0
1010.598 10
1010.619 11
1010.639 1
1010.660 0
1010.680 4
1010.701 8
1010.721 14
1010.742 2
1010.763 0
1010.783 0
1010.804 3
1010.824 19
1010.845 8
1010.866 0
1010.886 5
1010.907 5
1010.927 1
1010.948 1
1010.969 2
1010.989 3
1011.010 6
1011.030 0
1011.051 1
1011.072 4
1011.092 3
1011.113 9
1011.133 2
1011.154 15
1011.174 8
1011.195 3
1011.216 14
1011.236 10
1011.257 0
1011.277 0
1011.298 7
1011.319 3
1011.339 4
1011.360 4
1011.380 0
1011.401 0
1011.422 1
1011.442 13
1011.463 3
1011.483 8
1011.504 8
1011.525 12
1011.545 3
1011.566 8
1011.586 18
1011.607 16
1011.628 1
1011.648 0
1011.669 0
1011.689 0
1011.710 0
1011.731 0
1011.751 6
1011.772 0
1011.792 0
1011.813 3
1011.834 1
1011.854 5
1011.875 3
1011.895 12
1011.916 9
1011.937 19
1011.957 12
1011.978 1
1011.998 5
1012.019 13
1012.040 2
1012.060 0
1012.081 0
1012.101 7
1012.122 6
1012.143 5
1012.163 3
1012.184 0
1012.204 11
1012.225 6
1012.246 2
1012.266 3
1012.287 0
1012.307 0
1012.328 0
1012.349 4
1012.369 0
1012.390 1
1012.410 2
1012.431 9
1012.452 14
1012.472 12
1012.493 5
1012.513 15
1012.534 11
1012.555 5
1012.575 4
1012.596 5
1012.616 12
1012.637 27
1012.658 18
1012.678 4
1012.699 1
1012.720 2
1012.740 9
1012.761 0
1012.781 0
1012.802 0
1012.823 6
1012.843 7
1012.864 7
1012.884 17
1012.905 10
1012.926 6
1012.946 0
1012.967 0
1012.987 0
1013.008 3
1013.029 11
1013.049 0
1013.070 0
1013.090 0
1013.111 1
1013.132 0
1013.152 6
1013.173 4
1013.194 2
1013.214 4
1013.235 3
1013.255 6
1013.276 2
1013.297 0
1013.317 1
1013.338 0
1013.358 1
1013.379 6
1013.400 0
1013.420 0
1013.441 3
1013.462 17
1013.482 6
1013.503 12
1013.523 15
1013.544 0
1013.565 7
1013.585 3
1013.606 4
1013.626 5
1013.647 0
1013.668 1
1013.688 3
1013.709 0
1013.730 2
1013.750 2
1013.771 2
1013.791 3
1013.812 0
1013.833 0
1013.853 2
1013.874 1
1013.895 2
1013.915 0
1013.936 2
1013.956 3
1013.977 0
1013.998 0
1014.018 4
1014.039 2
1014.060 6
1014.080 10
1014.101 2
1014.121 2
1014.142 8
1014.163 0
1014.183 3
1014.204 0
1014.224 0
1014.245 1
1014.266 1
1014.286 4
1014.307 0
1014.328 0
1014.348 0
1014.369 4
1014.389 5
1014.410 0
1014.431 10
1014.451 3
1014.472 7
1014.493 16
1014.513 24
1014.534 13
1014.554 2
1014.575 0
1014.596 1
1014.616 6
1014.637 4
1014.658 1
1014.678 0
1014.699 11
1014.720 3
1014.740 0
1014.761 5
1014.781 0
1014.802 1
1014.823 1
1014.843 0
1014.864 6
1014.885 0
1014.905 1
1014.926 1
1014.946 0
1014.967 0
1014.988 0
1015.008 0
1015.029 1
1015.050 9
1015.070 3
1015.091 0
1015.112 4
1015.132 4
1015.153 5
1015.173 0
1015.194 2
1015.215 3
1015.235 10
1015.256 1
1015.277 4
1015.297 9
1015.318 3
1015.338 1
1015.359 3
1015.380 4
1015.400 6
1015.421 3
1015.442 0
1015.462 0
1015.483 0
1015.504 0
1015.524 0
1015.545 4
1015.565 0
1015.586 3
1015.607 0
1015.627 1
1015.648 6
1015.669 4
1015.689 5
1015.710 0
1015.731 0
1015.751 1
1015.772 0
1015.793 2
1015.813 1
1015.834 0
1015.854 3
1015.875 10
1015.896 0
1015.916 0
1015.937 1
1015.958 0
1015.978 0
1015.999 0
1016.020 9
1016.040 11
1016.061 3
1016.081 3
1016.102 0
1016.123 0
1016.143 0
1016.164 0
1016.185 0
1016.205 0
1016.226 1
1016.247 0
1016.267 0
1016.288 3
1016.309 4
1016.329 7
1016.350 0
1016.370 0
1016.391 1
1016.412 0
1016.432 0
1016.453 0
1016.474 0
1016.494 2
1016.515 3
1016.536 2
1016.556 0
1016.577 0
1016.598 6
1016.618 0
1016.639 0
1016.660 0
1016.680 0
1016.701 5
1016.722 8
1016.742 5
1016.763 1
1016.783 2
1016.804 2
1016.825 0
1016.845 0
1016.866 0
1016.887 15
1016.907 8
1016.928 0
1016.949 0
1016.969 2
1016.990 9
1017.011 9
1017.031 6
1017.052 13
1017.073 7
1017.093 0
1017.114 1
1017.135 1
1017.155 3
1017.176 0
1017.196 3
1017.217 5
1017.238 0
1017.258 0
1017.279 3
1017.300 3
1017.320 6
1017.341 0
1017.362 0
1017.382 12
1017.403 1
1017.424 3
1017.444 4
1017.465 4
1017.486 1
1017.506 16
1017.527 6
1017.548 6
1017.568 10
1017.589 0
1017.610 19
1017.630 3
1017.651 0
1017.672 2
1017.692 7
1017.713 4
1017.734 4
1017.754 9
1017.775 0
1017.796 3
1017.816 6
1017.837 0
1017.858 0
1017.878 0
1017.899 0
1017.920 0
1017.940 0
1017.961 0
1017.981 0
1018.002 0
1018.023 0
1018.043 0
1018.064 0
1018.085 0
1018.105 2
1018.126 8
1018.147 13
1018.167 9
1018.188 2
1018.209 0
1018.229 10
1018.250 12
1018.271 0
1018.291 0
1018.312 1
1018.333 0
1018.353 0
1018.374 0
1018.395 4
1018.415 1
1018.436 15
1018.457 12
1018.477 5
1018.498 0
1018.519 4
1018.539 16
1018.560 8
1018.581 4
1018.601 5
1018.622 2
1018.643 0
1018.663 0
1018.684 2
1018.705 0
1018.725 4
1018.746 4
1018.767 0
1018.787 0
1018.808 1
1018.829 13
1018.849 0
1018.870 7
1018.891 9
1018.911 1
1018.932 0
1018.953 0
1018.974 13
1018.994 4
1019.015 1
1019.036 0
1019.056 3
1019.077 0
1019.098 0
1019.118 0
1019.139 5
1019.160 0
1019.180 0
1019.201 7
1019.222 3
1019.242 0
1019.263 5
1019.284 3
1019.304 0
1019.325 0
1019.346 0
1019.366 22
1019.387 7
1019.408 6
1019.428 18
1019.449 13
1019.470 0
1019.490 2
1019.511 3
1019.532 1
1019.552 2
1019.573 6
1019.594 4
1019.614 6
1019.635 3
1019.656 0
1019.676 2
1019.697 7
1019.718 5
1019.739 3
1019.759 5
1019.780 10
1019.801 4
1019.821 0
1019.842 0
1019.863 0
1019.883 0
1019.904 2
1019.925 4
1019.945 3
1019.966 0
1019.987 8
1020.007 12
1020.028 0
1020.049 0
1020.069 2
1020.090 0
1020.111 0
1020.131 7
1020.152 5
1020.173 6
1020.194 0
1020.214 5
1020.235 5
1020.256 9
1020.276 9
1020.297 1
1020.318 10
1020.338 7
1020.359 9
1020.380 1
1020.400 5
1020.421 3
1020.442 0
1020.462 9
1020.483 11
1020.504 4
1020.525 0
1020.545 1
1020.566 0
1020.587 11
1020.607 0
1020.628 0
1020.649 0
1020.669 1
1020.690 1
1020.711 6
1020.731 10
1020.752 28
1020.773 5
1020.793 4
1020.814 0
1020.835 5
1020.856 4
1020.876 6
1020.897 0
1020.918 0
1020.938 1
1020.959 0
1020.980 0
1021.000 0
1021.021 0
1021.042 20
1021.062 30
1021.083 10
1021.104 2
1021.125 1
1021.145 2
1021.166 0
1021.187 0
1021.207 1
1021.228 3
1021.249 0
1021.269 1
1021.290 0
1021.311 13
1021.331 2
1021.352 3
1021.373 2
1021.394 0
1021.414 2
1021.435 4
1021.456 5
1021.476 8
1021.497 2
1021.518 4
1021.538 3
1021.559 0
1021.580 1
1021.601 6
1021.621 2
1021.642 0
1021.663 5
1021.683 0
1021.704 0
1021.725 2
1021.745 0
1021.766 0
1021.787 8
1021.808 11
1021.828 4
1021.849 0
1021.870 1
1021.890 0
1021.911 0
1021.932 0
1021.952 0
1021.973 4
1021.994 0
1022.015 6
1022.035 9
1022.056 1
1022.077 0
1022.097 8
1022.118 5
1022.139 3
1022.160 0
1022.180 0
1022.201 5
1022.222 0
1022.242 0
1022.263 17
1022.284 17
1022.304 11
1022.325 4
1022.346 1
1022.367 3
1022.387 0
1022.408 0
1022.429 15
1022.449 4
1022.470 8
1022.491 15
1022.512 12
1022.532 1
1022.553 0
1022.574 2
1022.594 10
1022.615 11
1022.636 0
1022.656 2
1022.677 0
1022.698 0
1022.719 5
1022.739 10
1022.760 9
1022.781 1
1022.801 0
1022.822 2
1022.843 0
1022.864 0
1022.884 0
1022.905 0
1022.926 1
1022.946 0
1022.967 1
1022.988 2
1023.009 0
1023.029 8
1023.050 7
1023.071 1
1023.091 14
1023.112 4
1023.133 0
1023.154 0
1023.174 1
1023.195 0
1023.216 0
1023.236 7
1023.257 11
1023.278 0
1023.299 0
1023.319 0
1023.340 2
1023.361 2
1023.381 1
1023.402 5
1023.423 7
1023.444 4
1023.464 3
1023.485 13
1023.506 9
1023.526 0
1023.547 3
1023.568 15
1023.589 9
1023.609 7
1023.630 6
1023.651 10
1023.671 0
1023.692 10
1023.713 9
1023.734 1
1023.754 5
1023.775 1
1023.796 3
1023.817 1
1023.837 7
1023.858 4
1023.879 0
1023.899 0
1023.920 0
1023.941 0
1023.962 6
1023.982 5
1024.003 7
1024.024 3
1024.044 11
1024.065 0
1024.086 0
1024.107 0
1024.127 0
1024.148 0
1024.169 5
1024.190 3
1024.210 0
1024.231 0
1024.252 0
1024.272 0
1024.293 0
1024.314 1
1024.335 4
1024.355 0
1024.376 4
1024.397 3
1024.418 0
1024.438 3
1024.459 1
1024.480 11
1024.500 4
1024.521 3
1024.542 1
1024.563 15
1024.583 20
1024.604 16
1024.625 4
1024.646 1
1024.666 0
1024.687 0
1024.708 9
1024.728 8
1024.749 13
1024.770 0
1024.791 8
1024.811 0
1024.832 0
1024.853 1
1024.874 3
1024.894 6
1024.915 0
1024.936 4
1024.957 4
1024.977 3
1024.998 0
1025.019 0
1025.039 1
1025.060 4
1025.081 1
1025.102 2
1025.122 9
1025.143 3
1025.164 2
1025.185 7
1025.205 8
1025.226 7
1025.247 8
1025.268 6
1025.288 3
1025.309 5
1025.330 0
1025.350 0
1025.371 3
1025.392 2
1025.413 0
1025.433 7
1025.454 8
1025.475 24
1025.496 10
1025.516 0
1025.537 5
1025.558 4
1025.579 5
1025.599 18
1025.620 6
1025.641 1
1025.662 0
1025.682 0
1025.703 2
1025.724 2
1025.745 5
1025.765 0
1025.786 0
1025.807 2
1025.827 0
1025.848 0
1025.869 2
1025.890 5
1025.910 9
1025.931 5
1025.952 0
1025.973 6
1025.993 2
1026.014 0
1026.035 3
1026.056 0
1026.076 7
1026.097 6
1026.118 1
1026.139 0
1026.159 1
1026.180 4
1026.201 6
1026.222 1
1026.242 13
1026.263 6
1026.284 0
1026.305 1
1026.325 1
1026.346 3
1026.367 2
1026.388 0
1026.408 1
1026.429 5
1026.450 4
1026.471 5
1026.491 0
1026.512 6
1026.533 0
1026.554 6
1026.574 3
1026.595 10
1026.616 2
1026.637 5
1026.657 3
1026.678 1
1026.699 0
1026.720 0
1026.740 4
1026.761 0
1026.782 3
1026.803 0
1026.823 6
1026.844 0
1026.865 5
1026.886 0
1026.906 0
1026.927 0
1026.948 1
1026.969 0
1026.989 1
1027.010 0
1027.031 11
1027.052 4
1027.072 0
1027.093 2
1027.114 3
1027.135 0
1027.155 0
1027.176 0
1027.197 5
1027.218 11
1027.238 13
1027.259 7
1027.280 0
1027.301 4
1027.321 10
1027.342 3
1027.363 1
1027.384 1
1027.404 0
1027.425 6
1027.446 5
1027.467 3
1027.487 10
1027.508 2
1027.529 3
1027.550 15
1027.571 9
1027.591 10
1027.612 13
1027.633 3
1027.654 1
1027.674 0
1027.695 0
1027.716 4
1027.737 3
1027.757 9
1027.778 1
1027.799 0
1027.820 0
1027.840 4
1027.861 2
1027.882 1
1027.903 0
1027.923 0
1027.944 3
1027.965 0
1027.986 10
1028.007 7
1028.027 1
1028.048 0
1028.069 1
1028.090 2
1028.110 6
1028.131 2
1028.152 1
1028.173 2
1028.193 3
1028.214 5
1028.235 2
1028.256 0
1028.276 0
1028.297 5
1028.318 0
1028.339 7
1028.360 7
1028.380 7
1028.401 0
1028.422 1
1028.443 0
1028.463 0
1028.484 3
1028.505 1
1028.526 2
1028.546 16
1028.567 1
1028.588 0
1028.609 4
1028.630 0
1028.650 4
1028.671 3
1028.692 0
1028.713 0
1028.733 0
1028.754 3
1028.775 5
1028.796 9
1028.816 3
1028.837 0
1028.858 2
1028.879 1
1028.900 0
1028.920 9
1028.941 5
1028.962 9
1028.983 8
1029.003 1
1029.024 5
1029.045 2
1029.066 0
1029.087 1
1029.107 0
1029.128 4
1029.149 12
1029.170 3
1029.190 0
1029.211 0
1029.232 0
1029.253 2
1029.273 0
1029.294 0
1029.315 7
1029.336 6
1029.357 8
1029.377 6
1029.398 2
1029.419 0
1029.440 7
1029.460 16
1029.481 19
1029.502 4
1029.523 7
1029.544 9
1029.564 30
1029.585 19
1029.606 16
1029.627 8
1029.648 9
1029.668 2
1029.689 3
1029.710 0
1029.731 2
1029.751 3
1029.772 0
1029.793 3
1029.814 0
1029.835 0
1029.855 0
1029.876 2
1029.897 2
1029.918 3
1029.938 0
1029.959 0
1029.980 0
1030.001 15
1030.022 8
1030.042 3
1030.063 0
1030.084 3
1030.105 0
1030.126 0
1030.146 0
1030.167 7
1030.188 4
1030.209 5
1030.229 3
1030.250 7
1030.271 0
1030.292 0
1030.313 5
1030.333 2
1030.354 10
1030.375 3
1030.396 3
1030.417 0
1030.437 0
1030.458 15
1030.479 9
1030.500 19
1030.520 6
1030.541 7
1030.562 14
1030.583 11
1030.604 6
1030.624 6
1030.645 12
1030.666 4
1030.687 1
1030.708 0
1030.728 0
1030.749 0
1030.770 0
1030.791 0
1030.812 0
1030.832 0
1030.853 8
1030.874 12
1030.895 2
1030.915 0
1030.936 0
1030.957 0
1030.978 6
1030.999 2
1031.019 0
1031.040 1
1031.061 2
1031.082 0
1031.103 3
1031.123 2
1031.144 1
1031.165 1
1031.186 2
1031.207 0
1031.227 3
1031.248 8
1031.269 4
1031.290 6
1031.311 0
1031.331 0
1031.352 4
1031.373 1
1031.394 1
1031.415 0
1031.435 0
1031.456 3
1031.477 9
1031.498 7
1031.519 9
1031.539 1
1031.560 2
1031.581 0
1031.602 3
1031.623 2
1031.643 2
1031.664 0
1031.685 5
1031.706 0
1031.727 1
1031.747 0
1031.768 0
1031.789 0
1031.810 0
1031.831 5
1031.851 4
1031.872 9
1031.893 2
1031.914 5
1031.935 4
1031.955 7
1031.976 3
1031.997 0
1032.018 0
1032.039 1
1032.059 3
1032.080 10
1032.101 7
1032.122 1
1032.143 0
1032.163 1
1032.184 0
1032.205 0
1032.226 0
1032.247 3
1032.267 3
1032.288 5
1032.309 3
1032.330 4
1032.351 4
1032.372 1
1032.392 9
1032.413 3
1032.434 1
1032.455 0
1032.476 1
1032.496 4
1032.517 17
1032.538 5
1032.559 2
1032.580 2
1032.600 13
1032.621 2
1032.642 6
1032.663 0
1032.684 0
1032.704 0
1032.725 1
1032.746 1
1032.767 5
1032.788 0
1032.809 0
1032.829 3
1032.850 16
1032.871 4
1032.892 6
1032.913 11
1032.933 6
1032.954 0
1032.975 0
1032.996 0
1033.017 7
1033.037 4
1033.058 0
1033.079 7
1033.100 6
1033.121 11
1033.142 8
1033.162 2
1033.183 0
1033.204 0
1033.225 0
1033.246 0
1033.266 1
1033.287 0
1033.308 14
1033.329 2
1033.350 0
1033.371 5
1033.391 0
1033.412 0
1033.433 1
1033.454 0
1033.475 6
1033.495 19
1033.516 9
1033.537 8
1033.558 11
1033.579 23
1033.600 6
1033.620 5
1033.641 5
1033.662 1
1033.683 0
1033.704 1
1033.724 4
1033.745 0
1033.766 0
1033.787 3
1033.808 0
1033.829 1
1033.849 0
1033.870 7
1033.891 1
1033.912 4
1033.933 3
1033.954 0
1033.974 4
1033.995 6
1034.016 2
1034.037 9
1034.058 14
1034.078 6
1034.099 0
1034.120 0
1034.141 3
1034.162 4
1034.183 8
1034.203 8
1034.224 0
1034.245 0
1034.266 0
1034.287 0
1034.308 0
1034.328 0
1034.349 0
1034.370 1
1034.391 12
1034.412 5
1034.433 5
1034.453 4
1034.474 15
1034.495 14
1034.516 8
1034.537 2
1034.558 0
1034.578 0
1034.599 5
1034.620 1
1034.641 7
1034.662 0
1034.682 0
1034.703 0
1034.724 0
1034.745 7
1034.766 3
1034.787 7
1034.807 6
1034.828 0
1034.849 1
1034.870 5
1034.891 11
1034.912 7
1034.932 3
1034.953 3
1034.974 0
1034.995 0
1035.016 0
1035.037 0
1035.057 6
1035.078 10
1035.099 4
1035.120 0
1035.141 10
1035.162 2
1035.183 0
1035.203 3
1035.224 0
1035.245 5
1035.266 10
1035.287 7
1035.308 8
1035.328 2
1035.349 9
1035.370 2
1035.391 2
1035.412 4
1035.433 7
1035.453 0
1035.474 0
1035.495 3
1035.516 1
1035.537 6
1035.558 0
1035.578 5
1035.599 11
1035.620 0
1035.641 0
1035.662 3
1035.683 4
1035.703 7
1035.724 1
1035.745 10
1035.766 4
1035.787 2
1035.808 0
1035.829 1
1035.849 0
1035.870 0
1035.891 0
1035.912 2
1035.933 0
1035.954 8
1035.974 3
1035.995 4
1036.016 2
1036.037 0
1036.058 2
1036.079 0
1036.100 4
1036.120 3
1036.141 1
1036.162 8
1036.183 1
1036.204 0
1036.225 14
1036.245 18
1036.266 11
1036.287 2
1036.308 0
1036.329 2
1036.350 3
1036.371 7
1036.391 1
1036.412 1
1036.433 1
1036.454 3
1036.475 7
1036.496 13
1036.516 7
1036.537 11
1036.558 23
1036.579 63
1036.600 40
1036.621 12
1036.642 20
1036.662 9
1036.683 7
1036.704 2
1036.725 3
1036.746 2
1036.767 2
1036.788 1
1036.808 0
1036.829 7
1036.850 2
1036.871 2
1036.892 7
1036.913 1
1036.933 2
1036.954 0
1036.975 1
1036.996 2
1037.017 0
1037.038 2
1037.059 0
1037.079 0
1037.100 3
1037.121 0
1037.142 7
1037.163 1
1037.184 0
1037.205 0
1037.225 0
1037.246 0
1037.267 0
1037.288 5
1037.309 5
1037.330 1
1037.351 15
1037.371 1
1037.392 2
1037.413 15
1037.434 11
1037.455 0
1037.476 0
1037.497 0
1037.517 2
1037.538 3
1037.559 6
1037.580 18
1037.601 21
1037.622 9
1037.643 2
1037.663 5
1037.684 12
1037.705 0
1037.726 0
1037.747 3
1037.768 0
1037.789 7
1037.810 8
1037.830 1
1037.851 2
1037.872 2
1037.893 0
1037.914 0
1037.935 0
1037.956 0
1037.976 0
1037.997 1
1038.018 1
1038.039 2
1038.060 3
1038.081 0
1038.102 1
1038.122 0
1038.143 7
1038.164 1
1038.185 1
1038.206 5
1038.227 1
1038.248 0
1038.269 3
1038.289 3
1038.310 4
1038.331 5
1038.352 6
1038.373 1
1038.394 9
1038.415 21
1038.436 6
1038.456 3
1038.477 21
1038.498 28
1038.519 23
1038.540 4
1038.561 2
1038.582 6
1038.602 18
1038.623 5
1038.644 2
1038.665 4
1038.686 3
1038.707 15
1038.728 5
1038.749 2
1038.769 0
1038.790 0
1038.811 0
1038.832 2
1038.853 3
1038.874 6
1038.895 2
1038.916 0
1038.936 2
1038.957 6
1038.978 6
1038.999 4
1039.020 0
1039.041 0
1039.062 1
1039.083 7
1039.103 1
1039.124 1
1039.145 10
1039.166 11
1039.187 4
1039.208 0
1039.229 0
1039.250 0
1039.270 1
1039.291 4
1039.312 5
1039.333 0
1039.354 0
1039.375 0
1039.396 9
1039.417 8
1039.437 5
1039.458 18
1039.479 13
1039.500 8
1039.521 20
1039.542 9
1039.563 6
1039.584 6
1039.604 5
1039.625 3
1039.646 13
1039.667 4
1039.688 1
1039.709 0
1039.730 1
1039.751 6
1039.772 0
1039.792 6
1039.813 2
1039.834 5
1039.855 10
1039.876 3
1039.897 4
1039.918 0
1039.939 0
1039.960 5
1039.980 2
1040.001 0
1040.022 0
1040.043 4
1040.064 2
1040.085 0
1040.106 4
1040.127 0
1040.147 0
1040.168 0
1040.189 2
1040.210 3
1040.231 0
1040.252 1
1040.273 0
1040.294 0
1040.315 4
1040.335 0
1040.356 3
1040.377 1
1040.398 1
1040.419 0
1040.440 2
1040.461 1
1040.482 0
1040.503 4
1040.523 2
1040.544 0
1040.565 2
1040.586 11
1040.607 5
1040.628 0
1040.649 0
1040.670 0
1040.691 0
1040.711 1
1040.732 0
1040.753 0
1040.774 10
1040.795 2
1040.816 0
1040.837 5
1040.858 8
1040.879 8
1040.900 2
1040.920 0
1040.941 3
1040.962 3
1040.983 5
1041.004 8
1041.025 0
1041.046 1
1041.067 4
1041.088 4
1041.108 5
1041.129 8
1041.150 0
1041.171 3
1041.192 7
1041.213 0
1041.234 3
1041.255 0
1041.276 0
1041.297 0
1041.317 0
1041.338 1
1041.359 10
1041.380 9
1041.401 1
1041.422 5
1041.443 3
1041.464 1
1041.485 1
1041.506 5
1041.526 3
1041.547 2
1041.568 13
1041.589 2
1041.610 0
1041.631 0
1041.652 2
1041.673 0
1041.694 0
1041.715 1
1041.735 0
1041.756 0
1041.777 1
1041.798 5
1041.819 3
1041.840 6
1041.861 2
1041.882 1
1041.903 8
1041.924 9
1041.944 5
1041.965 0
1041.986 0
1042.007 0
1042.028 0
1042.049 0
1042.070 11
1042.091 8
1042.112 0
1042.133 0
1042.154 3
1042.174 3
1042.195 2
1042.216 1
1042.237 0
1042.258 4
1042.279 7
1042.300 3
1042.321 0
1042.342 2
1042.363 2
1042.383 0
1042.404 2
1042.425 1
1042.446 13
1042.467 4
1042.488 3
1042.509 17
1042.530 4
1042.551 1
1042.572 9
1042.593 10
1042.614 11
1042.634 2
1042.655 0
1042.676 0
1042.697 0
1042.718 4
1042.739 17
1042.760 3
1042.781 0
1042.802 0
1042.823 0
1042.844 0
1042.864 0
1042.885 3
1042.906 0
1042.927 2
1042.948 0
1042.969 0
1042.990 0
1043.011 1
1043.032 0
1043.053 0
1043.074 0
1043.095 2
1043.115 16
1043.136 1
1043.157 0
1043.178 9
1043.199 4
1043.220 12
1043.241 10
1043.262 10
1043.283 2
1043.304 0
1043.325 4
1043.346 2
1043.366 0
1043.387 1
1043.408 0
1043.429 3
1043.450 0
1043.471 0
1043.492 0
1043.513 5
1043.534 19
1043.555 13
1043.576 0
1043.597 4
1043.617 5
1043.638 4
1043.659 0
1043.680 13
1043.701 3
1043.722 6
1043.743 6
1043.764 5
1043.785 4
1043.806 1
1043.827 11
1043.848 1
1043.869 0
1043.889 0
1043.910 0
1043.931 0
1043.952 0
1043.973 0
1043.994 5
1044.015 9
1044.036 5
1044.057 0
1044.078 6
1044.099 1
1044.120 1
1044.141 1
1044.161 0
1044.182 0
1044.203 3
1044.224 8
1044.245 1
1044.266 0
1044.287 7
1044.308 8
1044.329 7
1044.350 15
1044.371 3
1044.392 2
1044.413 1
1044.434 4
1044.454 1
1044.475 10
1044.496 1
1044.517 34
1044.538 17
1044.559 6
1044.580 3
1044.601 7
1044.622 21
1044.643 5
1044.664 3
1044.685 17
1044.706 7
1044.727 0
1044.748 0
1044.768 0
1044.789 7
1044.810 0
1044.831 0
1044.852 0
1044.873 2
1044.894 6
1044.915 3
1044.936 0
1044.957 0
1044.978 0
1044.999 2
1045.020 1
1045.041 0
1045.062 0
1045.082 0
1045.103 0
1045.124 4
1045.145 2
1045.166 0
1045.187 0
1045.208 0
1045.229 5
1045.250 0
1045.271 0
1045.292 0
1045.313 11
1045.334 9
1045.355 6
1045.376 5
1045.397 6
1045.417 3
1045.438 0
1045.459 3
1045.480 0
1045.501 0
1045.522 23
1045.543 24
1045.564 26
1045.585 18
1045.606 3
1045.627 0
1045.648 1
1045.669 1
1045.690 8
1045.711 2
1045.732 0
1045.753 3
1045.773 5
1045.794 3
1045.815 3
1045.836 2
1045.857 1
1045.878 0
1045.899 0
1045.920 5
1045.941 5
1045.962 7
1045.983 1
1046.004 0
1046.025 2
1046.046 5
1046.067 1
1046.088 0
1046.109 0
1046.130 2
1046.150 1
1046.171 4
1046.192 6
1046.213 2
1046.234 2
1046.255 1
1046.276 1
1046.297 3
1046.318 1
1046.339 3
1046.360 0
1046.381 0
1046.402 0
1046.423 5
1046.444 10
1046.465 0
1046.486 19
1046.507 23
1046.528 22
1046.548 26
1046.569 3
1046.590 2
1046.611 3
1046.632 6
1046.653 9
1046.674 6
1046.695 3
1046.716 0
1046.737 0
1046.758 6
1046.779 4
1046.800 2
1046.821 5
1046.842 0
1046.863 0
1046.884 7
1046.905 9
1046.926 10
1046.947 0
1046.968 3
1046.988 0
1047.009 0
1047.030 7
1047.051 5
1047.072 0
1047.093 0
1047.114 1
1047.135 3
1047.156 10
1047.177 2
1047.198 0
1047.219 0
1047.240 4
1047.261 5
1047.282 6
1047.303 9
1047.324 3
1047.345 3
1047.366 5
1047.387 4
1047.408 6
1047.429 14
1047.450 5
1047.471 1
1047.491 0
1047.512 1
1047.533 0
1047.554 1
1047.575 1
1047.596 0
1047.617 3
1047.638 2
1047.659 12
1047.680 10
1047.701 0
1047.722 5
1047.743 2
1047.764 0
1047.785 0
1047.806 0
1047.827 0
1047.848 5
1047.869 4
1047.890 4
1047.911 4
1047.932 9
1047.953 3
1047.974 1
1047.995 0
1048.016 5
1048.036 2
1048.057 1
1048.078 1
1048.099 0
1048.120 9
1048.141 2
1048.162 4
1048.183 1
1048.204 3
1048.225 3
1048.246 1
1048.267 4
1048.288 6
1048.309 0
1048.330 0
1048.351 9
1048.372 10
1048.393 5
1048.414 0
1048.435 0
1048.456 0
1048.477 4
1048.498 20
1048.519 26
1048.540 16
1048.561 38
1048.582 60
1048.603 34
1048.624 24
1048.645 20
1048.666 20
1048.687 16
1048.707 1
1048.728 0
1048.749 6
1048.770 7
1048.791 5
1048.812 0
1048.833 3
1048.854 0
1048.875 4
1048.896 2
1048.917 5
1048.938 4
1048.959 1
1048.980 4
1049.001 1
1049.022 2
1049.043 0
1049.064 0
1049.085 0
1049.106 6
1049.127 14
1049.148 6
1049.169 7
1049.190 1
1049.211 0
1049.232 0
1049.253 0
1049.274 0
1049.295 0
1049.316 0
1049.337 1
1049.358 2
1049.379 3
1049.400 15
1049.421 19
1049.442 4
1049.463 7
1049.484 0
1049.505 0
1049.526 7
1049.547 19
1049.568 25
1049.589 35
1049.609 16
1049.630 18
1049.651 10
1049.672 7
1049.693 9
1049.714 7
1049.735 2
1049.756 1
1049.777 1
1049.798 2
1049.819 1
1049.840 5
1049.861 0
1049.882 0
1049.903 0
1049.924 0
1049.945 0
1049.966 8
1049.987 2
1050.008 7
1050.029 2
1050.050 16
1050.071 13
1050.092 7
1050.113 4
1050.134 1
1050.155 4
1050.176 1
1050.197 3
1050.218 2
1050.239 0
1050.260 0
1050.281 0
1050.302 4
1050.323 1
1050.344 2
1050.365 0
1050.386 2
1050.407 4
1050.428 1
1050.449 0
1050.470 2
1050.491 2
1050.512 0
1050.533 1
1050.554 0
1050.575 13
1050.596 17
1050.617 24
1050.638 3
1050.659 0
1050.680 3
1050.701 7
1050.722 3
1050.743 0
1050.764 4
1050.785 0
1050.806 1
1050.827 1
1050.848 0
1050.869 0
1050.890 9
1050.911 5
1050.932 0
1050.953 0
1050.974 0
1050.995 12
1051.016 11
1051.037 3
1051.058 7
1051.079 12
1051.100 7
1051.121 2
1051.142 0
1051.163 1
1051.184 14
1051.205 11
1051.226 12
1051.247 2
1051.268 0
1051.289 0
1051.310 4
1051.331 1
1051.352 0
1051.373 1
1051.394 1
1051.415 0
1051.436 4
1051.457 2
1051.478 5
1051.499 6
1051.520 3
1051.541 5
1051.562 3
1051.583 0
1051.604 2
1051.625 13
1051.646 22
1051.667 26
1051.688 3
1051.709 1
1051.730 4
1051.751 0
1051.772 3
1051.793 4
1051.814 1
1051.835 0
1051.856 3
1051.877 1
1051.898 0
1051.919 3
1051.940 0
1051.961 0
1051.982 2
1052.003 4
1052.024 7
1052.045 7
1052.066 10
1052.087 18
1052.108 3
1052.129 2
1052.150 0
1052.171 0
1052.192 1
1052.213 6
1052.234 0
1052.255 0
1052.276 0
1052.297 2
1052.318 0
1052.339 0
1052.360 1
1052.381 3
1052.402 6
1052.423 3
1052.444 0
1052.465 3
1052.486 8
1052.507 1
1052.528 7
1052.549 19
1052.570 6
1052.591 5
1052.612 3
1052.633 4
1052.654 3
1052.675 4
1052.696 6
1052.717 0
1052.738 0
1052.759 0
1052.780 2
1052.801 1
1052.822 10
1052.843 6
1052.864 3
1052.885 4
1052.906 0
1052.927 4
1052.948 4
1052.969 1
1052.990 2
1053.011 3
1053.032 0
1053.053 0
1053.074 1
1053.095 0
1053.116 4
1053.137 13
1053.158 16
1053.179 6
1053.200 0
1053.221 8
1053.242 1
1053.263 2
1053.284 3
1053.305 3
1053.326 6
1053.347 13
1053.368 9
1053.390 2
1053.411 0
1053.432 5
1053.453 16
1053.474 4
1053.495 8
1053.516 4
1053.537 5
1053.558 5
1053.579 4
1053.600 5
1053.621 1
1053.642 2
1053.663 4
1053.684 7
1053.705 0
1053.726 0
1053.747 13
1053.768 14
1053.789 10
1053.810 9
1053.831 2
1053.852 4
1053.873 5
1053.894 0
1053.915 6
1053.936 12
1053.957 1
1053.978 0
1053.999 0
1054.020 0
1054.041 1
1054.062 0
1054.083 3
1054.104 1
1054.125 10
1054.146 0
1054.167 1
1054.188 0
1054.209 4
1054.230 8
1054.251 2
1054.272 2
1054.294 1
1054.315 0
1054.336 8
1054.357 15
1054.378 3
1054.399 2
1054.420 0
1054.441 0
1054.462 1
1054.483 12
1054.504 17
1054.525 11
1054.546 2
1054.567 0
1054.588 3
1054.609 0
1054.630 7
1054.651 2
1054.672 1
1054.693 4
1054.714 6
1054.735 9
1054.756 11
1054.777 7
1054.798 2
1054.819 7
1054.840 6
1054.861 1
1054.882 5
1054.903 3
1054.924 2
1054.945 0
1054.967 1
1054.988 6
1055.009 10
1055.030 8
1055.051 1
1055.072 6
1055.093 0
1055.114 4
1055.135 5
1055.156 8
1055.177 4
1055.198 4
1055.219 3
1055.240 8
1055.261 0
1055.282 0
1055.303 0
1055.324 0
1055.345 0
1055.366 6
1055.387 5
1055.408 9
1055.429 14
1055.450 4
1055.471 6
1055.492 8
1055.514 1
1055.535 0
1055.556 0
1055.577 1
1055.598 4
1055.619 0
1055.640 9
1055.661 9
1055.682 11
1055.703 5
1055.724 0
1055.745 0
1055.766 0
1055.787 0
1055.808 0
1055.829 0
1055.850 0
1055.871 4
1055.892 4
1055.913 0
1055.934 3
1055.955 0
1055.976 0
1055.997 1
1056.019 7
1056.040 8
1056.061 0
1056.082 1
1056.103 0
1056.124 6
1056.145 8
1056.166 1
1056.187 0
1056.208 0
1056.229 5
1056.250 2
1056.271 9
1056.292 16
1056.313 4
1056.334 1
1056.355 0
1056.376 4
1056.397 0
1056.418 0
1056.439 0
1056.461 8
1056.482 1
1056.503 4
1056.524 5
1056.545 1
1056.566 5
1056.587 3
1056.608 1
1056.629 0
1056.650 3
1056.671 0
1056.692 0
1056.713 0
1056.734 1
1056.755 8
1056.776 7
1056.797 1
1056.818 3
1056.839 17
1056.861 19
1056.882 13
1056.903 5
1056.924 4
1056.945 7
1056.966 3
1056.987 3
1057.008 0
1057.029 20
1057.050 7
1057.071 5
1057.092 2
1057.113 0
1057.134 5
1057.155 1
1057.176 0
1057.197 3
1057.218 5
1057.240 0
1057.261 0
1057.282 0
1057.303 1
1057.324 5
1057.345 6
1057.366 3
1057.387 0
1057.408 1
1057.429 4
1057.450 0
1057.471 0
1057.492 0
1057.513 4
1057.534 0
1057.555 6
1057.576 2
1057.598 8
1057.619 1
1057.640 4
1057.661 5
1057.682 5
1057.703 4
1057.724 4
1057.745 14
1057.766 21
1057.787 5
1057.808 6
1057.829 2
1057.850 0
1057.871 0
1057.892 1
1057.913 1
1057.935 2
1057.956 1
1057.977 2
1057.998 16
1058.019 5
1058.040 9
1058.061 1
1058.082 4
1058.103 3
1058.124 0
1058.145 0
1058.166 0
1058.187 3
1058.208 2
1058.229 2
1058.251 0
1058.272 1
1058.293 8
1058.314 3
1058.335 12
1058.356 9
1058.377 6
1058.398 6
1058.419 8
1058.440 0
1058.461 6
1058.482 7
1058.503 11
1058.524 10
1058.545 5
1058.567 7
1058.588 13
1058.609 10
1058.630 2
1058.651 0
1058.672 16
1058.693 7
1058.714 2
1058.735 0
1058.756 0
1058.777 21
1058.798 5
1058.819 0
1058.840 0
1058.862 0
1058.883 3
1058.904 15
1058.925 18
1058.946 3
1058.967 0
1058.988 5
1059.009 0
1059.030 9
1059.051 2
1059.072 5
1059.093 1
1059.114 4
1059.136 0
1059.157 0
1059.178 7
1059.199 6
1059.220 4
1059.241 12
1059.262 4
1059.283 0
1059.304 2
1059.325 5
1059.346 0
1059.367 6
1059.388 14
1059.410 4
1059.431 1
1059.452 3
1059.473 5
1059.494 0
1059.515 5
1059.536 14
1059.557 1
1059.578 6
1059.599 2
1059.620 10
1059.641 0
1059.663 5
1059.684 5
1059.705 7
1059.726 7
1059.747 4
1059.768 6
1059.789 4
1059.810 2
1059.831 5
1059.852 18
1059.873 13
1059.894 7
1059.915 4
1059.937 12
1059.958 11
1059.979 0
1060.000 0
1060.021 0
1060.042 0
1060.063 5
1060.084 0
1060.105 0
1060.126 0
1060.147 4
1060.169 5
1060.190 11
1060.211 8
1060.232 7
1060.253 2
1060.274 1
1060.295 0
1060.316 2
1060.337 5
1060.358 15
1060.379 5
1060.400 1
1060.422 6
1060.443 0
1060.464 8
1060.485 6
1060.506 0
1060.527 8
1060.548 0
1060.569 20
1060.590 12
1060.611 4
1060.632 4
1060.654 3
1060.675 7
1060.696 7
1060.717 1
1060.738 1
1060.759 0
1060.780 0
1060.801 9
1060.822 8
1060.843 14
1060.864 15
1060.886 8
1060.907 9
1060.928 12
1060.949 0
1060.970 0
1060.991 0
1061.012 6
1061.033 1
1061.054 7
1061.075 0
1061.097 0
1061.118 1
1061.139 0
1061.160 6
1061.181 7
1061.202 0
1061.223 0
1061.244 0
1061.265 1
1061.286 3
1061.308 4
1061.329 0
1061.350 5
1061.371 5
1061.392 0
1061.413 0
1061.434 7
1061.455 15
1061.476 6
1061.497 8
1061.518 15
1061.540 12
1061.561 4
1061.582 5
1061.603 5
1061.624 4
1061.645 8
1061.666 0
1061.687 0
1061.708 6
1061.730 2
1061.751 0
1061.772 1
1061.793 0
1061.814 1
1061.835 9
1061.856 1
1061.877 0
1061.898 4
1061.919 1
1061.941 0
1061.962 0
1061.983 0
1062.004 2
1062.025 0
1062.046 0
1062.067 1
1062.088 0
1062.109 0
1062.130 1
1062.152 2
1062.173 2
1062.194 2
1062.215 0
1062.236 5
1062.257 15
1062.278 16
1062.299 0
1062.320 0
1062.342 0
1062.363 11
1062.384 7
1062.405 1
1062.426 6
1062.447 5
1062.468 2
1062.489 2
1062.510 4
1062.532 1
1062.553 3
1062.574 9
1062.595 13
1062.616 12
1062.637 2
1062.658 1
1062.679 4
1062.700 1
1062.722 0
1062.743 0
1062.764 0
1062.785 0
1062.806 0
1062.827 18
1062.848 4
1062.869 0
1062.890 9
1062.912 2
1062.933 5
1062.954 0
1062.975 0
1062.996 2
1063.017 2
1063.038 2
1063.059 5
1063.080 4
1063.102 0
1063.123 0
1063.144 0
1063.165 9
1063.186 9
1063.207 0
1063.228 5
1063.249 4
1063.271 18
1063.292 1
1063.313 0
1063.334 8
1063.355 5
1063.376 1
1063.397 1
1063.418 1
1063.439 0
1063.461 11
1063.482 8
1063.503 2
1063.524 0
1063.545 0
1063.566 0
1063.587 7
1063.608 1
1063.630 0
1063.651 0
1063.672 5
1063.693 0
1063.714 0
1063.735 0
1063.756 0
1063.777 0
1063.799 0
1063.820 7
1063.841 1
1063.862 3
1063.883 0
1063.904 0
1063.925 5
1063.946 3
1063.968 3
1063.989 0
1064.010 2
1064.031 4
1064.052 1
1064.073 2
1064.094 0
1064.115 0
1064.137 3
1064.158 5
1064.179 0
1064.200 0
1064.221 5
1064.242 2
1064.263 1
1064.284 0
1064.306 3
1064.327 2
1064.348 0
1064.369 9
1064.390 16
1064.411 6
1064.432 6
1064.453 2
1064.475 7
1064.496 8
1064.517 6
1064.538 10
1064.559 9
1064.580 9
1064.601 8
1064.622 1
1064.644 0
1064.665 1
1064.686 3
1064.707 3
1064.728 7
1064.749 1
1064.770 0
1064.792 3
1064.813 0
1064.834 7
1064.855 12
1064.876 5
1064.897 0
1064.918 7
1064.939 0
1064.961 0
1064.982 4
1065.003 0
1065.024 0
1065.045 3
1065.066 0
1065.087 4
1065.109 3
1065.130 0
1065.151 0
1065.172 0
1065.193 0
1065.214 3
1065.235 13
1065.257 6
1065.278 2
1065.299 6
1065.320 1
1065.341 4
1065.362 5
1065.383 0
1065.404 5
1065.426 0
1065.447 4
1065.468 12
1065.489 6
1065.510 5
1065.531 16
1065.552 4
1065.574 17
1065.595 4
1065.616 3
1065.637 0
1065.658 1
1065.679 4
1065.700 3
1065.722 2
1065.743 11
1065.764 3
1065.785 1
1065.806 1
1065.827 4
1065.848 9
1065.870 6
1065.891 6
1065.912 0
1065.933 3
1065.954 0
1065.975 6
1065.996 0
1066.018 5
1066.039 7
1066.060 2
1066.081 0
1066.102 4
1066.123 6
1066.144 0
1066.166 0
1066.187 6
1066.208 0
1066.229 0
1066.250 0
1066.271 4
1066.292 4
1066.314 3
1066.335 2
1066.356 1
1066.377 3
1066.398 0
1066.419 0
1066.441 11
1066.462 6
1066.483 13
1066.504 15
1066.525 4
1066.546 8
1066.567 8
1066.589 8
1066.610 6
1066.631 5
1066.652 8
1066.673 13
1066.694 3
1066.715 4
1066.737 3
1066.758 2
1066.779 0
1066.800 3
1066.821 6
1066.842 4
1066.864 4
1066.885 0
1066.906 1
1066.927 0
1066.948 0
1066.969 2
1066.990 0
1067.012 8
1067.033 2
1067.054 5
1067.075 0
1067.096 2
1067.117 0
1067.139 1
1067.160 0
1067.181 15
1067.202 11
1067.223 1
1067.244 7
1067.265 10
1067.287 15
1067.308 15
1067.329 3
1067.350 3
1067.371 3
1067.392 11
1067.414 5
1067.435 0
1067.456 0
1067.477 2
1067.498 11
1067.519 14
1067.541 3
1067.562 7
1067.583 3
1067.604 15
1067.625 7
1067.646 5
1067.668 7
1067.689 8
1067.710 0
1067.731 0
1067.752 5
1067.773 0
1067.794 2
1067.816 0
1067.837 5
1067.858 4
1067.879 4
1067.900 10
1067.921 3
1067.943 0
1067.964 0
1067.985 1
1068.006 0
1068.027 11
1068.048 6
1068.070 2
1068.091 0
1068.112 0
1068.133 0
1068.154 0
1068.175 0
1068.197 2
1068.218 4
1068.239 11
1068.260 3
1068.281 2
1068.302 0
1068.324 2
1068.345 2
1068.366 0
1068.387 7
1068.408 13
1068.429 14
1068.451 8
1068.472 9
1068.493 11
1068.514 6
1068.535 10
1068.556 15
1068.578 9
1068.599 7
1068.620 1
1068.641 0
1068.662 1
1068.684 0
1068.705 0
1068.726 3
1068.747 3
1068.768 12
1068.789 4
1068.811 0
1068.832 0
1068.853 2
1068.874 1
1068.895 3
1068.916 8
1068.938 3
1068.959 0
1068.980 6
1069.001 8
1069.022 3
1069.043 1
1069.065 5
1069.086 4
1069.107 0
1069.128 3
1069.149 10
1069.171 3
1069.192 3
1069.213 12
1069.234 7
1069.255 0
1069.276 0
1069.298 0
1069.319 0
1069.340 3
1069.361 8
1069.382 5
1069.403 0
1069.425 8
1069.446 0
1069.467 0
1069.488 3
1069.509 3
1069.531 6
1069.552 13
1069.573 16
1069.594 2
1069.615 4
1069.636 3
1069.658 3
1069.679 0
1069.700 0
1069.721 2
1069.742 0
1069.764 1
1069.785 8
1069.806 0
1069.827 0
1069.848 0
1069.869 0
1069.891 4
1069.912 4
1069.933 0
1069.954 2
1069.975 5
1069.997 0
1070.018 0
1070.039 0
1070.060 0
1070.081 0
1070.102 0
1070.124 0
1070.145 3
1070.166 0
1070.187 1
1070.208 0
1070.230 5
1070.251 4
1070.272 1
1070.293 4
1070.314 2
1070.336 0
1070.357 7
1070.378 5
1070.399 0
1070.420 1
1070.441 0
1070.463 0
1070.484 0
1070.505 25
1070.526 7
1070.547 6
1070.569 8
1070.590 8
1070.611 7
1070.632 3
1070.653 11
1070.675 11
1070.696 8
1070.717 2
1070.738 3
1070.759 8
1070.780 3
1070.802 0
1070.823 3
1070.844 8
1070.865 1
1070.886 0
1070.908 0
1070.929 0
1070.950 0
1070.971 5
1070.992 3
1071.014 0
1071.035 0
1071.056 4
1071.077 8
1071.098 16
1071.120 5
1071.141 6
1071.162 8
1071.183 6
1071.204 3
1071.226 17
1071.247 15
1071.268 4
1071.289 3
1071.310 0
1071.332 2
1071.353 1
1071.374 1
1071.395 3
1071.416 0
1071.438 0
1071.459 0
1071.480 1
1071.501 0
1071.522 10
1071.544 8
1071.565 7
1071.586 4
1071.607 7
1071.628 11
1071.650 13
1071.671 8
1071.692 14
1071.713 7
1071.734 1
1071.756 0
1071.777 0
1071.798 0
1071.819 0
1071.840 6
1071.862 10
1071.883 0
1071.904 1
1071.925 0
1071.946 3
1071.968 2
1071.989 0
1072.010 4
1072.031 1
1072.052 0
1072.074 2
1072.095 9
1072.116 0
1072.137 0
1072.158 2
1072.180 3
1072.201 1
1072.222 9
1072.243 5
1072.264 1
1072.286 3
1072.307 0
1072.328 2
1072.349 0
1072.370 0
1072.392 0
1072.413 0
1072.434 0
1072.455 9
1072.477 20
1072.498 11
1072.519 5
1072.540 15
1072.561 11
1072.583 4
1072.604 12
1072.625 3
1072.646 0
1072.667 2
1072.689 5
1072.710 0
1072.731 8
1072.752 10
1072.773 1
1072.795 1
1072.816 0
1072.837 1
1072.858 0
1072.880 0
1072.901 1
1072.922 7
1072.943 1
1072.964 0
1072.986 4
1073.007 3
1073.028 1
1073.049 0
1073.070 0
1073.092 5
1073.113 6
1073.134 3
1073.155 1
1073.177 3
1073.198 0
1073.219 0
1073.240 13
1073.261 12
1073.283 7
1073.304 7
1073.325 2
1073.346 8
1073.368 5
1073.389 4
1073.410 0
1073.431 5
1073.452 13
1073.474 0
1073.495 3
1073.516 6
1073.537 4
1073.558 1
1073.580 0
1073.601 1
1073.622 10
1073.643 3
1073.665 2
1073.686 1
1073.707 8
1073.728 8
1073.749 0
1073.771 2
1073.792 1
1073.813 0
1073.834 0
1073.856 3
1073.877 7
1073.898 3
1073.919 0
1073.940 0
1073.962 0
1073.983 8
1074.004 2
1074.025 6
1074.047 0
1074.068 1
1074.089 1
1074.110 1
1074.131 0
1074.153 0
1074.174 0
1074.195 0
1074.216 0
1074.238 16
1074.259 21
1074.280 5
1074.301 10
1074.323 8
1074.344 11
1074.365 0
1074.386 0
1074.407 1
1074.429 6
1074.450 8
1074.471 1
1074.492 0
1074.514 5
1074.535 7
1074.556 5
1074.577 0
1074.598 0
1074.620 1
1074.641 3
1074.662 11
1074.683 5
1074.705 0
1074.726 11
1074.747 4
1074.768 0
1074.790 1
1074.811 0
1074.832 9
1074.853 4
1074.874 2
1074.896 2
1074.917 1
1074.938 0
1074.959 4
1074.981 0
1075.002 0
1075.023 0
1075.044 2
1075.066 0
1075.087 3
1075.108 0
1075.129 1
1075.151 17
1075.172 3
1075.193 0
1075.214 0
1075.235 0
1075.257 0
1075.278 5
1075.299 7
1075.320 4
1075.342 5
1075.363 10
1075.384 6
1075.405 3
1075.427 5
1075.448 8
1075.469 16
1075.490 10
1075.512 8
1075.533 13
1075.554 14
1075.575 2
1075.597 0
1075.618 10
1075.639 1
1075.660 0
1075.681 6
1075.703 1
1075.724 10
1075.745 4
1075.766 0
1075.788 0
1075.809 0
1075.830 0
1075.851 2
1075.873 10
1075.894 2
1075.915 0
1075.936 4
1075.958 2
1075.979 3
1076.000 11
1076.021 3
1076.043 1
1076.064 2
1076.085 2
1076.106 3
1076.128 0
1076.149 0
1076.170 0
1076.191 0
1076.213 0
1076.234 9
1076.255 2
1076.276 0
1076.298 1
1076.319 10
1076.340 5
1076.361 1
1076.383 2
1076.404 5
1076.425 3
1076.446 0
1076.468 0
1076.489 4
1076.510 15
1076.531 16
1076.553 0
1076.574 1
1076.595 0
1076.616 0
1076.638 1
1076.659 3
1076.680 0
1076.701 0
1076.723 1
1076.744 4
1076.765 7
1076.786 0
1076.808 0
1076.829 1
1076.850 3
1076.871 0
1076.893 0
1076.914 3
1076.935 4
1076.956 5
1076.978 1
1076.999 0
1077.020 0
1077.041 21
1077.063 4
1077.084 0
1077.105 6
1077.126 8
1077.148 0
1077.169 0
1077.190 0
1077.211 3
1077.233 6
1077.254 1
1077.275 3
1077.296 1
1077.318 0
1077.339 0
1077.360 0
1077.381 0
1077.403 0
1077.424 4
1077.445 3
1077.466 0
1077.488 11
1077.509 11
1077.530 0
1077.551 2
1077.573 9
1077.594 13
1077.615 4
1077.637 2
1077.658 1
1077.679 8
1077.700 0
1077.722 2
1077.743 6
1077.764 9
1077.785 1
1077.807 0
1077.828 0
1077.849 6
1077.870 2
1077.892 0
1077.913 1
1077.934 0
1077.955 0
1077.977 0
1077.998 0
1078.019 0
1078.040 1
1078.062 3
1078.083 0
1078.104 2
1078.126 6
1078.147 10
1078.168 10
1078.189 3
1078.211 1
1078.232 0
1078.253 1
1078.274 14
1078.296 16
1078.317 14
1078.338 7
1078.359 10
1078.381 0
1078.402 0
1078.423 4
1078.445 5
1078.466 0
1078.487 13
1078.508 14
1078.530 5
1078.551 8
1078.572 7
1078.593 8
1078.615 4
1078.636 2
1078.657 5
1078.679 1
1078.700 0
1078.721 0
1078.742 0
1078.764 4
1078.785 7
1078.806 6
1078.827 2
1078.849 0
1078.870 0
1078.891 0
1078.912 4
1078.934 0
1078.955 1
1078.976 0
1078.998 8
1079.019 3
1079.040 0
1079.061 3
1079.083 13
1079.104 8
1079.125 0
1079.147 0
1079.168 0
1079.189 1
1079.210 9
1079.232 1
1079.253 3
1079.274 2
1079.295 13
1079.317 21
1079.338 15
1079.359 3
1079.381 2
1079.402 1
1079.423 0
1079.444 1
1079.466 4
1079.487 11
1079.508 32
1079.529 21
1079.551 14
1079.572 8
1079.593 9
1079.615 3
1079.636 8
1079.657 13
1079.678 0
1079.700 1
1079.721 1
1079.742 0
1079.764 0
1079.785 4
1079.806 7
1079.827 3
1079.849 1
1079.870 0
1079.891 0
1079.913 0
1079.934 0
1079.955 0
1079.976 5
1079.998 0
1080.019 9
1080.040 9
1080.062 0
1080.083 2
1080.104 2
1080.125 0
1080.147 0
1080.168 0
1080.189 0
1080.211 1
1080.232 4
1080.253 3
1080.274 2
1080.296 0
1080.317 0
1080.338 0
1080.360 0
1080.381 5
1080.402 5
1080.423 8
1080.445 1
1080.466 0
1080.487 7
1080.509 24
1080.530 25
1080.551 13
1080.572 5
1080.594 0
1080.615 6
1080.636 12
1080.658 8
1080.679 4
1080.700 6
1080.721 1
1080.743 5
1080.764 9
1080.785 3
1080.807 1
1080.828 1
1080.849 0
1080.870 0
1080.892 3
1080.913 0
1080.934 0
1080.956 0
1080.977 0
1080.998 0
1081.020 4
1081.041 0
1081.062 5
1081.083 0
1081.105 0
1081.126 5
1081.147 2
1081.169 10
1081.190 5
1081.211 5
1081.232 1
1081.254 2
1081.275 5
1081.296 5
1081.318 0
1081.339 0
1081.360 0
1081.382 0
1081.403 6
1081.424 11
1081.445 0
1081.467 0
1081.488 6
1081.509 2
1081.531 0
1081.552 8
1081.573 11
1081.595 20
1081.616 8
1081.637 0
1081.658 6
1081.680 4
1081.701 5
1081.722 5
1081.744 3
1081.765 3
1081.786 0
1081.808 0
1081.829 0
1081.850 3
1081.871 1
1081.893 5
1081.914 7
1081.935 21
1081.957 9
1081.978 5
1081.999 0
1082.021 0
1082.042 0
1082.063 4
1082.084 3
1082.106 1
1082.127 0
1082.148 0
1082.170 8
1082.191 10
1082.212 3
1082.234 7
1082.255 7
1082.276 4
1082.298 2
1082.319 4
1082.340 8
1082.361 1
1082.383 10
1082.404 0
1082.425 1
1082.447 0
1082.468 4
1082.489 11
1082.511 17
1082.532 21
1082.553 13
1082.574 13
1082.596 2
1082.617 4
1082.638 1
1082.660 9
1082.681 4
1082.702 8
1082.724 7
1082.745 4
1082.766 1
1082.788 0
1082.809 2
1082.830 0
1082.852 0
1082.873 0
1082.894 8
1082.915 0
1082.937 0
1082.958 0
1082.979 2
1083.001 0
1083.022 0
1083.043 6
1083.065 4
1083.086 4
1083.107 4
1083.129 0
1083.150 0
1083.171 0
1083.193 0
1083.214 0
1083.235 0
1083.256 3
1083.278 3
1083.299 4
1083.320 3
1083.342 3
1083.363 0
1083.384 0
1083.406 0
1083.427 0
1083.448 3
1083.470 5
1083.491 3
1083.512 3
1083.534 0
1083.555 1
1083.576 9
1083.598 5
1083.619 3
1083.640 0
1083.662 2
1083.683 1
1083.704 10
1083.725 4
1083.747 4
1083.768 12
1083.789 0
1083.811 4
1083.832 1
1083.853 0
1083.875 0
1083.896 0
1083.917 0
1083.939 1
1083.960 0
1083.981 1
1084.003 5
1084.024 0
1084.045 0
1084.067 0
1084.088 3
1084.109 10
1084.131 2
1084.152 1
1084.173 11
1084.195 4
1084.216 0
1084.237 0
1084.259 0
1084.280 3
1084.301 9
1084.323 0
1084.344 0
1084.365 0
1084.387 0
1084.408 0
1084.429 0
1084.450 0
1084.472 10
1084.493 2
1084.514 6
1084.536 9
1084.557 6
1084.578 5
1084.600 8
1084.621 4
1084.642 7
1084.664 2
1084.685 0
1084.706 0
1084.728 2
1084.749 2
1084.770 8
1084.792 9
1084.813 6
1084.834 5
1084.856 0
1084.877 11
1084.898 10
1084.920 6
1084.941 11
1084.962 18
1084.984 22
1085.005 21
1085.026 13
1085.048 2
1085.069 0
1085.090 1
1085.112 3
1085.133 0
1085.154 0
1085.176 1
1085.197 0
1085.218 3
1085.240 4
1085.261 2
1085.282 0
1085.304 1
1085.325 0
1085.346 4
1085.368 12
1085.389 3
1085.410 0
1085.432 5
1085.453 10
1085.474 9
1085.496 9
1085.517 8
1085.538 5
1085.560 3
1085.581 2
1085.602 7
1085.624 6
1085.645 0
1085.666 3
1085.688 0
1085.709 0
1085.730 6
1085.752 0
1085.773 5
1085.795 3
1085.816 0
1085.837 0
1085.859 0
1085.880 6
1085.901 3
1085.923 9
1085.944 14
1085.965 5
1085.987 0
1086.008 2
1086.029 0
1086.051 0
1086.072 1
1086.093 5
1086.115 0
1086.136 10
1086.157 4
1086.179 18
1086.200 4
1086.221 4
1086.243 1
1086.264 0
1086.285 0
1086.307 2
1086.328 0
1086.349 2
1086.371 6
1086.392 5
1086.413 13
1086.435 5
1086.456 0
1086.478 1
1086.499 1
1086.520 0
1086.542 3
1086.563 21
1086.584 1
1086.606 3
1086.627 4
1086.648 3
1086.670 1
1086.691 0
1086.712 0
1086.734 0
1086.755 0
1086.776 0
1086.798 1
1086.819 4
1086.840 0
1086.862 0
1086.883 0
1086.905 6
1086.926 6
1086.947 0
1086.969 0
1086.990 1
1087.011 3
1087.033 4
1087.054 0
1087.075 1
1087.097 2
1087.118 0
1087.139 4
1087.161 3
1087.182 3
1087.203 0
1087.225 0
1087.246 2
1087.268 1
1087.289 5
1087.310 1
1087.332 0
1087.353 0
1087.374 7
1087.396 1
1087.417 2
1087.438 0
1087.460 10
1087.481 10
1087.502 2
1087.524 10
1087.545 19
1087.567 16
1087.588 8
1087.609 2
1087.631 15
1087.652 2
1087.673 12
1087.695 3
1087.716 0
1087.737 4
1087.759 12
1087.780 12
1087.801 3
1087.823 0
1087.844 0
1087.866 0
1087.887 3
1087.908 4
1087.930 4
1087.951 2
1087.972 4
1087.994 3
1088.015 3
1088.036 8
1088.058 0
1088.079 0
1088.101 7
1088.122 2
1088.143 0
1088.165 3
1088.186 0
1088.207 0
1088.229 1
1088.250 1
1088.271 11
1088.293 6
1088.314 7
1088.336 3
1088.357 3
1088.378 1
1088.400 0
1088.421 1
1088.442 0
1088.464 4
1088.485 14
1088.506 13
1088.528 24
1088.549 36
1088.571 30
1088.592 19
1088.613 9
1088.635 9
1088.656 9
1088.677 4
1088.699 1
1088.720 0
1088.742 0
1088.763 2
1088.784 1
1088.806 0
1088.827 8
1088.848 4
1088.870 7
1088.891 4
1088.912 0
1088.934 1
1088.955 6
1088.977 1
1088.998 6
1089.019 0
1089.041 3
1089.062 12
1089.083 5
1089.105 1
1089.126 3
1089.148 0
1089.169 0
1089.190 9
1089.212 2
1089.233 5
1089.254 1
1089.276 0
1089.297 0
1089.319 1
1089.340 1
1089.361 3
1089.383 2
1089.404 10
1089.425 9
1089.447 9
1089.468 3
1089.490 4
1089.511 4
1089.532 0
1089.554 15
1089.575 1
1089.596 0
1089.618 0
1089.639 0
1089.661 1
1089.682 3
1089.703 0
1089.725 8
1089.746 1
1089.767 0
1089.789 0
1089.810 1
1089.832 0
1089.853 0
1089.874 0
1089.896 0
1089.917 1
1089.939 9
1089.960 2
1089.981 1
1090.003 0
1090.024 0
1090.045 0
1090.067 0
1090.088 0
1090.110 0
1090.131 9
1090.152 7
1090.174 4
1090.195 0
1090.217 2
1090.238 0
1090.259 9
1090.281 0
1090.302 3
1090.323 6
1090.345 0
1090.366 0
1090.388 0
1090.409 0
1090.430 0
1090.452 5
1090.473 9
1090.495 10
1090.516 16
1090.537 12
1090.559 12
1090.580 19
1090.601 15
1090.623 15
1090.644 9
1090.666 8
1090.687 1
1090.708 0
1090.730 0
1090.751 6
1090.773 3
1090.794 1
1090.815 8
1090.837 6
1090.858 0
1090.880 6
1090.901 10
1090.922 3
1090.944 1
1090.965 0
1090.986 2
1091.008 7
1091.029 0
1091.051 0
1091.072 0
1091.093 0
1091.115 3
1091.136 4
1091.158 13
1091.179 6
1091.200 0
1091.222 0
1091.243 9
1091.265 16
1091.286 3
1091.307 22
1091.329 10
1091.350 2
1091.372 5
1091.393 0
1091.414 0
1091.436 1
1091.457 10
1091.479 6
1091.500 11
1091.521 4
1091.543 7
1091.564 5
1091.586 2
1091.607 5
1091.628 0
1091.650 0
1091.671 0
1091.692 2
1091.714 9
1091.735 8
1091.757 0
1091.778 5
1091.799 2
1091.821 3
1091.842 9
1091.864 1
1091.885 0
1091.906 0
1091.928 0
1091.949 13
1091.971 4
1091.992 0
1092.013 3
1092.035 19
1092.056 6
1092.078 2
1092.099 14
1092.121 3
1092.142 3
1092.163 0
1092.185 4
1092.206 2
1092.228 0
1092.249 0
1092.270 1
1092.292 2
1092.313 4
1092.335 4
1092.356 0
1092.377 0
1092.399 0
1092.420 2
1092.442 9
1092.463 5
1092.484 0
1092.506 0
1092.527 5
1092.549 23
1092.570 10
1092.591 9
1092.613 13
1092.634 8
1092.656 4
1092.677 19
1092.698 10
1092.720 1
1092.741 0
1092.763 0
1092.784 0
1092.806 1
1092.827 0
1092.848 0
1092.870 4
1092.891 1
1092.913 0
1092.934 0
1092.955 0
1092.977 0
1092.998 4
1093.020 0
1093.041 0
1093.062 3
1093.084 1
1093.105 0
1093.127 0
1093.148 0
1093.169 12
1093.191 5
1093.212 1
1093.234 0
1093.255 0
1093.277 4
1093.298 5
1093.319 0
1093.341 0
1093.362 0
1093.384 4
1093.405 0
1093.426 4
1093.448 2
1093.469 9
1093.491 7
1093.512 2
1093.534 19
1093.555 25
1093.576 26
1093.598 14
1093.619 8
1093.641 0
1093.662 21
1093.683 11
1093.705 3
1093.726 1
1093.748 1
1093.769 0
1093.791 0
1093.812 8
1093.833 11
1093.855 11
1093.876 6
1093.898 6
1093.919 6
1093.940 1
1093.962 0
1093.983 0
1094.005 2
1094.026 1
1094.048 4
1094.069 0
1094.090 2
1094.112 12
1094.133 11
1094.155 9
1094.176 1
1094.198 0
1094.219 2
1094.240 0
1094.262 3
1094.283 5
1094.305 2
1094.326 2
1094.348 1
1094.369 2
1094.390 6
1094.412 1
1094.433 10
1094.455 5
1094.476 6
1094.498 15
1094.519 17
1094.540 16
1094.562 21
1094.583 21
1094.605 5
1094.626 0
1094.647 18
1094.669 5
1094.690 6
1094.712 0
1094.733 3
1094.755 2
1094.776 0
1094.797 4
1094.819 3
1094.840 7
1094.862 5
1094.883 4
1094.905 8
1094.926 2
1094.947 8
1094.969 0
1094.990 1
1095.012 0
1095.033 0
1095.055 0
1095.076 0
1095.098 0
1095.119 2
1095.140 0
1095.162 0
1095.183 4
1095.205 0
1095.226 2
1095.248 5
1095.269 0
1095.290 4
1095.312 7
1095.333 12
1095.355 3
1095.376 7
1095.398 18
1095.419 10
1095.440 2
1095.462 2
1095.483 10
1095.505 5
1095.526 27
1095.548 43
1095.569 51
1095.591 35
1095.612 21
1095.633 13
1095.655 7
1095.676 13
1095.698 11
1095.719 0
1095.741 1
1095.762 0
1095.783 0
1095.805 3
1095.826 15
1095.848 3
1095.869 4
1095.891 1
1095.912 2
1095.934 5
1095.955 1
1095.976 0
1095.998 1
1096.019 1
1096.041 1
1096.062 0
1096.084 0
1096.105 1
1096.126 8
1096.148 3
1096.169 1
1096.191 3
1096.212 8
1096.234 3
1096.255 0
1096.277 0
1096.298 0
1096.319 3
1096.341 0
1096.362 7
1096.384 1
1096.405 7
1096.427 10
1096.448 13
1096.470 11
1096.491 11
1096.512 16
1096.534 30
1096.555 17
1096.577 21
1096.598 23
1096.620 6
1096.641 14
1096.663 10
1096.684 1
1096.705 1
1096.727 5
1096.748 2
1096.770 0
1096.791 0
1096.813 6
1096.834 0
1096.856 12
1096.877 10
1096.899 1
1096.920 0
1096.941 3
1096.963 0
1096.984 4
1097.006 2
1097.027 7
1097.049 1
1097.070 3
1097.092 1
1097.113 0
1097.134 1
1097.156 3
1097.177 3
1097.199 1
1097.220 4
1097.242 13
1097.263 4
1097.285 0
1097.306 1
1097.328 0
1097.349 3
1097.370 2
1097.392 3
1097.413 0
1097.435 0
1097.456 0
1097.478 11
1097.499 20
1097.521 10
1097.542 9
1097.564 5
1097.585 13
1097.606 9
1097.628 3
1097.649 2
1097.671 0
1097.692 4
1097.714 0
1097.735 9
1097.757 5
1097.778 1
1097.800 1
1097.821 9
1097.843 2
1097.864 0
1097.885 2
1097.907 1
1097.928 0
1097.950 3
1097.971 0
1097.993 4
1098.014 10
1098.036 0
1098.057 17
1098.079 9
1098.100 7
1098.122 23
1098.143 13
1098.164 9
1098.186 2
1098.207 4
1098.229 10
1098.250 18
1098.272 4
1098.293 10
1098.315 8
1098.336 4
1098.358 3
1098.379 7
1098.401 3
1098.422 4
1098.443 13
1098.465 7
1098.486 13
1098.508 8
1098.529 3
1098.551 6
1098.572 0
1098.594 15
1098.615 15
1098.637 9
1098.658 9
1098.680 2
1098.701 3
1098.723 4
1098.744 14
1098.765 7
1098.787 0
1098.808 5
1098.830 1
1098.851 0
1098.873 4
1098.894 8
1098.916 7
1098.937 0
1098.959 10
1098.980 2
1099.002 7
1099.023 9
1099.045 11
1099.066 3
1099.087 0
1099.109 0
1099.130 0
1099.152 0
1099.173 0
1099.195 18
1099.216 6
1099.238 4
1099.259 10
1099.281 5
1099.302 7
1099.324 1
1099.345 0
1099.367 1
1099.388 0
1099.410 10
1099.431 2
1099.453 10
1099.474 5
1099.495 7
1099.517 6
1099.538 1
1099.560 3
1099.581 8
1099.603 19
1099.624 6
1099.646 0
1099.667 3
1099.689 4
1099.710 6
1099.732 4
1099.753 1
1099.775 14
1099.796 3
1099.818 0
1099.839 5
1099.861 0
1099.882 5
1099.904 6
1099.925 3
1099.946 0
1099.968 0
1099.989 0
1100.011 0
1100.032 5
1100.054 1
1100.075 0
1100.097 1
1100.118 0
1100.140 0
1100.161 0
1100.183 0
1100.204 0
1100.226 0
1100.247 0
1100.269 6
1100.290 3
1100.312 2
1100.333 3
1100.355 3
1100.376 0
1100.398 0
1100.419 0
1100.441 7
1100.462 14
1100.484 4
1100.505 7
1100.527 6
1100.548 6
1100.569 2
1100.591 4
1100.612 1
1100.634 0
1100.655 4
1100.677 0
1100.698 0
1100.720 0
1100.741 0
1100.763 5
1100.784 0
1100.806 5
1100.827 4
1100.849 2
1100.870 0
1100.892 0
1100.913 0
1100.935 0
1100.956 0
1100.978 0
1100.999 0
1101.021 0
1101.042 0
1101.064 0
1101.085 0
1101.107 0
1101.128 8
1101.150 0
1101.171 0
1101.193 0
1101.214 0
1101.236 8
1101.257 5
1101.279 0
1101.300 0
1101.322 9
1101.343 5
1101.365 4
1101.386 0
1101.408 9
1101.429 6
1101.451 10
1101.472 11
1101.494 3
1101.515 20
1101.537 9
1101.558 0
1101.580 3
1101.601 17
1101.623 4
1101.644 0
1101.666 2
1101.687 6
1101.709 8
1101.730 0
1101.752 0
1101.773 0
1101.794 3
1101.816 7
1101.837 3
1101.859 0
1101.880 0
1101.902 1
1101.923 0
1101.945 0
1101.966 0
1101.988 6
1102.009 10
1102.031 7
1102.052 3
1102.074 0
1102.095 1
1102.117 9
1102.138 9
1102.160 2
1102.181 8
1102.203 9
1102.224 7
1102.246 3
1102.267 4
1102.289 3
1102.310 2
1102.332 0
1102.354 12
1102.375 16
1102.397 8
1102.418 4
1102.440 1
1102.461 0
1102.483 9
1102.504 25
1102.526 26
1102.547 14
1102.569 13
1102.590 18
1102.612 6
1102.633 2
1102.655 1
1102.676 1
1102.698 4
1102.719 4
1102.741 0
1102.762 0
1102.784 2
1102.805 11
1102.827 5
1102.848 1
1102.870 0
1102.891 0
1102.913 0
1102.934 9
1102.956 0
1102.977 7
1102.999 12
1103.020 3
1103.042 8
1103.063 8
1103.085 5
1103.106 13
1103.128 4
1103.149 7
1103.171 2
1103.192 2
1103.214 0
1103.235 0
1103.257 0
1103.278 0
1103.300 12
1103.321 5
1103.343 11
1103.364 7
1103.386 7
1103.407 8
1103.429 12
1103.450 5
1103.472 2
1103.493 6
1103.515 10
1103.536 6
1103.558 25
1103.580 16
1103.601 12
1103.623 4
1103.644 10
1103.666 6
1103.687 9
1103.709 2
1103.730 9
1103.752 3
1103.773 13
1103.795 12
1103.816 0
1103.838 3
1103.859 11
1103.881 10
1103.902 10
1103.924 0
1103.945 10
1103.967 4
1103.988 0
1104.010 1
1104.031 0
1104.053 0
1104.074 0
1104.096 0
1104.117 0
1104.139 2
1104.160 4
1104.182 0
1104.204 0
1104.225 0
1104.247 1
1104.268 1
1104.290 0
1104.311 11
1104.333 1
1104.354 7
1104.376 1
1104.397 3
1104.419 0
1104.440 0
1104.462 0
1104.483 4
1104.505 15
1104.526 21
1104.548 17
1104.569 8
1104.591 6
1104.612 6
1104.634 10
1104.656 9
1104.677 9
1104.699 4
1104.720 0
1104.742 0
1104.763 5
1104.785 0
1104.806 3
1104.828 0
1104.849 5
1104.871 0
1104.892 3
1104.914 1
1104.935 10
1104.957 12
1104.978 7
1105.000 0
1105.021 0
1105.043 1
1105.065 3
1105.086 4
1105.108 0
1105.129 4
1105.151 0
1105.172 1
1105.194 1
1105.215 13
1105.237 2
1105.258 1
1105.280 0
1105.301 1
1105.323 3
1105.344 0
1105.366 0
1105.388 2
1105.409 1
1105.431 16
1105.452 14
1105.474 8
1105.495 5
1105.517 39
1105.538 179
1105.560 497
1105.581 725
1105.603 533
1105.624 292
1105.646 170
1105.667 100
1105.689 71
1105.711 48
1105.732 35
1105.754 32
1105.775 12
1105.797 13
1105.818 10
1105.840 10
1105.861 8
1105.883 15
1105.904 21
1105.926 12
1105.947 1
1105.969 2
1105.990 7
1106.012 1
1106.034 3
1106.055 6
1106.077 2
1106.098 9
1106.120 3
1106.141 3
1106.163 3
1106.184 2
1106.206 0
1106.227 3
1106.249 7
1106.271 4
1106.292 0
1106.314 7
1106.335 3
1106.357 0
1106.378 8
1106.400 5
1106.421 3
1106.443 3
1106.464 13
1106.486 10
1106.507 28
1106.529 97
1106.551 242
1106.572 320
1106.594 400
1106.615 290
1106.637 121
1106.658 35
1106.680 42
1106.701 21
1106.723 26
1106.744 25
1106.766 34
1106.788 45
1106.809 17
1106.831 3
1106.852 4
1106.874 3
1106.895 0
1106.917 8
1106.938 6
1106.960 0
1106.981 8
1107.003 11
1107.025 5
1107.046 3
1107.068 11
1107.089 9
1107.111 0
1107.132 5
1107.154 3
1107.175 0
1107.197 0
1107.219 4
1107.240 4
1107.262 4
1107.283 8
1107.305 4
1107.326 15
1107.348 7
1107.369 16
1107.391 4
1107.412 1
1107.434 0
1107.456 5
1107.477 6
1107.499 7
1107.520 8
1107.542 30
1107.563 92
1107.585 152
1107.606 120
1107.628 92
1107.650 51
1107.671 19
1107.693 8
1107.714 16
1107.736 10
1107.757 7
1107.779 3
1107.800 14
1107.822 12
1107.844 0
1107.865 10
1107.887 6
1107.908 5
1107.930 8
1107.951 1
1107.973 0
1107.994 3
1108.016 0
1108.038 0
1108.059 0
1108.081 2
1108.102 0
1108.124 18
1108.145 10
1108.167 5
1108.189 1
1108.210 1
1108.232 9
1108.253 3
1108.275 1
1108.296 12
1108.318 2
1108.339 5
1108.361 7
1108.383 2
1108.404 0
1108.426 11
1108.447 7
1108.469 1
1108.490 10
1108.512 4
1108.533 7
1108.555 6
1108.577 33
1108.598 41
1108.620 16
1108.641 5
1108.663 2
1108.684 7
1108.706 2
1108.728 3
1108.749 4
1108.771 0
1108.792 0
1108.814 3
1108.835 0
1108.857 9
1108.879 8
1108.900 0
1108.922 0
1108.943 0
1108.965 0
1108.986 8
1109.008 10
1109.030 4
1109.051 5
1109.073 1
1109.094 6
1109.116 3
1109.137 7
1109.159 0
1109.180 0
1109.202 6
1109.224 5
1109.245 1
1109.267 5
1109.288 1
1109.310 3
1109.331 0
1109.353 5
1109.375 2
1109.396 1
1109.418 0
1109.439 2
1109.461 0
1109.482 9
1109.504 20
1109.526 20
1109.547 4
1109.569 5
1109.590 15
1109.612 13
1109.633 2
1109.655 4
1109.677 3
1109.698 4
1109.720 1
1109.741 1
1109.763 3
1109.785 1
1109.806 3
1109.828 2
1109.849 1
1109.871 1
1109.892 4
1109.914 16
1109.936 10
1109.957 8
1109.979 3
1110.000 8
1110.022 1
1110.043 0
1110.065 0
1110.087 0
1110.108 2
1110.130 12
1110.151 6
1110.173 5
1110.194 6
1110.216 2
1110.238 3
1110.259 1
1110.281 1
1110.302 0
1110.324 3
1110.346 6
1110.367 0
1110.389 2
1110.410 0
1110.432 7
1110.453 11
1110.475 14
1110.497 7
1110.518 16
1110.540 7
1110.561 14
1110.583 6
1110.605 4
1110.626 4
1110.648 0
1110.669 0
1110.691 0
1110.712 4
1110.734 8
1110.756 0
1110.777 0
1110.799 0
1110.820 5
1110.842 0
1110.864 0
1110.885 0
1110.907 0
1110.928 0
1110.950 8
1110.971 11
1110.993 9
1111.015 14
1111.036 4
1111.058 0
1111.079 0
1111.101 0
1111.123 3
1111.144 0
1111.166 0
1111.187 1
1111.209 3
1111.231 0
1111.252 1
1111.274 5
1111.295 5
1111.317 6
1111.338 1
1111.360 2
1111.382 1
1111.403 0
1111.425 9
1111.446 8
1111.468 9
1111.490 0
1111.511 0
1111.533 25
1111.554 20
1111.576 9
1111.598 7
1111.619 4
1111.641 1
1111.662 0
1111.684 6
1111.706 3
1111.727 10
1111.749 1
1111.770 6
1111.792 14
1111.814 5
1111.835 0
1111.857 0
1111.878 0
1111.900 0
1111.922 1
1111.943 0
1111.965 3
1111.986 2
1112.008 9
1112.030 16
1112.051 0
1112.073 11
1112.094 7
1112.116 6
1112.137 5
1112.159 5
1112.181 0
1112.202 0
1112.224 2
1112.245 5
1112.267 5
1112.289 2
1112.310 8
1112.332 2
1112.353 0
1112.375 0
1112.397 3
1112.418 0
1112.440 1
1112.461 9
1112.483 16
1112.505 12
1112.526 2
1112.548 7
1112.570 2
1112.591 17
1112.613 4
1112.634 2
1112.656 0
1112.678 1
1112.699 1
1112.721 8
1112.742 0
1112.764 0
1112.786 0
1112.807 0
1112.829 0
1112.850 0
1112.872 2
1112.894 1
1112.915 4
1112.937 6
1112.958 2
1112.980 3
1113.002 5
1113.023 0
1113.045 0
1113.066 2
1113.088 0
1113.110 0
1113.131 6
1113.153 8
1113.174 0
1113.196 0
1113.218 0
1113.239 0
1113.261 0
1113.283 15
1113.304 9
1113.326 3
1113.347 1
1113.369 6
1113.391 3
1113.412 5
1113.434 3
1113.455 0
1113.477 14
1113.499 7
1113.520 7
1113.542 18
1113.563 11
1113.585 7
1113.607 13
1113.628 5
1113.650 5
1113.672 14
1113.693 1
1113.715 0
1113.736 6
1113.758 2
1113.780 3
1113.801 3
1113.823 0
1113.844 0
1113.866 0
1113.888 7
1113.909 1
1113.931 0
1113.952 2
1113.974 7
1113.996 11
1114.017 3
1114.039 6
1114.061 1
1114.082 0
1114.104 2
1114.125 4
1114.147 14
1114.169 2
1114.190 2
1114.212 2
1114.234 0
1114.255 2
1114.277 2
1114.298 0
1114.320 0
1114.342 7
1114.363 14
1114.385 0
1114.406 0
1114.428 8
1114.450 11
1114.471 0
1114.493 1
1114.515 14
1114.536 14
1114.558 10
1114.579 0
1114.601 0
1114.623 6
1114.644 2
1114.666 3
1114.688 3
1114.709 5
1114.731 3
1114.752 7
1114.774 8
1114.796 5
1114.817 20
1114.839 7
1114.861 1
1114.882 0
1114.904 5
1114.925 3
1114.947 0
1114.969 4
1114.990 6
1115.012 0
1115.034 0
1115.055 0
1115.077 0
1115.098 13
1115.120 11
1115.142 4
1115.163 0
1115.185 2
1115.207 1
1115.228 1
1115.250 3
1115.271 0
1115.293 0
1115.315 5
1115.336 10
1115.358 0
1115.380 5
1115.401 2
1115.423 5
1115.444 18
1115.466 4
1115.488 11
1115.509 7
1115.531 7
1115.553 12
1115.574 11
1115.596 14
1115.618 11
1115.639 1
1115.661 9
1115.682 10
1115.704 3
1115.726 0
1115.747 0
1115.769 0
1115.791 0
1115.812 0
1115.834 0
1115.856 1
1115.877 4
1115.899 4
1115.920 10
1115.942 9
1115.964 11
1115.985 0
1116.007 0
1116.029 0
1116.050 0
1116.072 1
1116.094 2
1116.115 15
1116.137 10
1116.158 1
1116.180 1
1116.202 0
1116.223 0
1116.245 1
1116.267 3
1116.288 2
1116.310 0
1116.332 1
1116.353 0
1116.375 2
1116.396 2
1116.418 7
1116.440 7
1116.461 1
1116.483 14
1116.505 2
1116.526 17
1116.548 24
1116.570 3
1116.591 6
1116.613 13
1116.634 6
1116.656 11
1116.678 10
1116.699 3
1116.721 4
1116.743 0
1116.764 1
1116.786 12
1116.808 9
1116.829 2
1116.851 0
1116.873 2
1116.894 9
1116.916 13
1116.938 7
1116.959 0
1116.981 5
1117.002 4
1117.024 0
1117.046 1
1117.067 1
1117.089 0
1117.111 4
1117.132 0
1117.154 2
1117.176 5
1117.197 6
1117.219 6
1117.241 5
1117.262 1
1117.284 0
1117.305 11
1117.327 2
1117.349 0
1117.370 8
1117.392 2
1117.414 2
1117.435 0
1117.457 2
1117.479 3
1117.500 14
1117.522 18
1117.544 27
1117.565 17
1117.587 13
1117.609 5
1117.630 12
1117.652 9
1117.674 7
1117.695 3
1117.717 3
1117.739 17
1117.760 15
1117.782 6
1117.803 3
1117.825 0
1117.847 0
1117.868 0
1117.890 0
1117.912 0
1117.933 6
1117.955 4
1117.977 8
1117.998 5
1118.020 0
1118.042 0
1118.063 0
1118.085 0
1118.107 0
1118.128 1
1118.150 4
1118.172 6
1118.193 10
1118.215 2
1118.237 0
1118.258 0
1118.280 0
1118.302 3
1118.323 1
1118.345 8
1118.367 4
1118.388 12
1118.410 6
1118.432 0
1118.453 0
1118.475 5
1118.496 2
1118.518 2
1118.540 3
1118.561 2
1118.583 5
1118.605 6
1118.626 6
1118.648 5
1118.670 0
1118.691 1
1118.713 10
1118.735 10
1118.756 3
1118.778 6
1118.800 9
1118.821 2
1118.843 5
1118.865 4
1118.886 9
1118.908 4
1118.930 5
1118.951 4
1118.973 0
1118.995 1
1119.016 5
1119.038 0
1119.060 2
1119.081 1
1119.103 8
1119.125 1
1119.146 0
1119.168 1
1119.190 1
1119.211 0
1119.233 1
1119.255 0
1119.276 4
1119.298 8
1119.320 2
1119.341 0
1119.363 14
1119.385 5
1119.406 1
1119.428 0
1119.450 0
1119.471 3
1119.493 8
1119.515 7
1119.536 1
1119.558 1
1119.580 0
1119.601 10
1119.623 10
1119.645 5
1119.666 2
1119.688 17
1119.710 11
1119.731 2
1119.753 1
1119.775 0
1119.796 2
1119.818 0
1119.840 0
1119.861 0
1119.883 8
1119.905 1
1119.927 1
1119.948 10
1119.970 0
1119.992 0
1120.013 2
1120.035 3
1120.057 5
1120.078 0
1120.100 3
1120.122 6
1120.143 6
1120.165 6
1120.187 3
1120.208 6
1120.230 3
1120.252 3
1120.273 1
1120.295 1
1120.317 5
1120.338 2
1120.360 3
1120.382 4
1120.403 0
1120.425 1
1120.447 4
1120.468 4
1120.490 1
1120.512 0
1120.533 6
1120.555 3
1120.577 10
1120.599 25
1120.620 15
1120.642 5
1120.664 1
1120.685 4
1120.707 2
1120.729 6
1120.750 1
1120.772 0
1120.794 8
1120.815 2
1120.837 1
1120.859 0
1120.880 2
1120.902 0
1120.924 0
1120.945 1
1120.967 9
1120.989 2
1121.010 4
1121.032 12
1121.054 4
1121.076 2
1121.097 4
1121.119 0
1121.141 0
1121.162 1
1121.184 2
1121.206 8
1121.227 5
1121.249 4
1121.271 7
1121.292 5
1121.314 6
1121.336 5
1121.357 1
1121.379 2
1121.401 1
1121.423 0
1121.444 1
1121.466 0
1121.488 3
1121.509 10
1121.531 2
1121.553 6
1121.574 29
1121.596 17
1121.618 20
1121.639 15
1121.661 3
1121.683 5
1121.704 7
1121.726 0
1121.748 0
1121.770 2
1121.791 0
1121.813 1
1121.835 3
1121.856 4
1121.878 9
1121.900 1
1121.921 2
1121.943 0
1121.965 0
1121.986 0
1122.008 3
1122.030 12
1122.052 1
1122.073 0
1122.095 0
1122.117 0
1122.138 1
1122.160 7
1122.182 3
1122.203 8
1122.225 2
1122.247 2
1122.269 7
1122.290 4
1122.312 8
1122.334 3
1122.355 4
1122.377 5
1122.399 3
1122.420 0
1122.442 0
1122.464 0
1122.486 4
1122.507 3
1122.529 10
1122.551 13
1122.572 24
1122.594 13
1122.616 1
1122.637 2
1122.659 4
1122.681 0
1122.703 7
1122.724 3
1122.746 4
1122.768 0
1122.789 0
1122.811 1
1122.833 0
1122.854 1
1122.876 0
1122.898 9
1122.920 9
1122.941 1
1122.963 0
1122.985 4
1123.006 0
1123.028 1
1123.050 0
1123.071 1
1123.093 6
1123.115 7
1123.137 4
1123.158 16
1123.180 6
1123.202 2
1123.223 0
1123.245 11
1123.267 4
1123.289 3
1123.310 9
1123.332 10
1123.354 4
1123.375 1
1123.397 1
1123.419 0
1123.440 0
1123.462 16
1123.484 14
1123.506 11
1123.527 16
1123.549 26
1123.571 17
1123.592 18
1123.614 8
1123.636 17
1123.658 19
1123.679 4
1123.701 4
1123.723 19
1123.744 10
1123.766 7
1123.788 1
1123.810 0
1123.831 9
1123.853 4
1123.875 0
1123.896 0
1123.918 0
1123.940 0
1123.962 3
1123.983 5
1124.005 0
1124.027 0
1124.048 6
1124.070 8
1124.092 3
1124.114 0
1124.135 0
1124.157 0
1124.179 6
1124.200 10
1124.222 2
1124.244 14
1124.266 7
1124.287 3
1124.309 13
1124.331 3
1124.352 0
1124.374 0
1124.396 4
1124.418 11
1124.439 13
1124.461 6
1124.483 1
1124.504 0
1124.526 4
1124.548 18
1124.570 9
1124.591 5
1124.613 4
1124.635 2
1124.656 6
1124.678 0
1124.700 4
1124.722 0
1124.743 0
1124.765 0
1124.787 3
1124.808 0
1124.830 3
1124.852 7
1124.874 2
1124.895 0
1124.917 0
1124.939 7
1124.961 2
1124.982 0
1125.004 0
1125.026 1
1125.047 5
1125.069 3
1125.091 0
1125.113 1
1125.134 0
1125.156 0
1125.178 0
1125.200 7
1125.221 7
1125.243 9
1125.265 3
1125.286 3
1125.308 1
1125.330 0
1125.352 4
1125.373 4
1125.395 9
1125.417 3
1125.438 1
1125.460 8
1125.482 0
1125.504 7
1125.525 8
1125.547 9
1125.569 4
1125.591 0
1125.612 1
1125.634 0
1125.656 3
1125.678 2
1125.699 0
1125.721 8
1125.743 10
1125.764 1
1125.786 2
1125.808 1
1125.830 0
1125.851 0
1125.873 6
1125.895 5
1125.917 1
1125.938 0
1125.960 1
1125.982 5
1126.003 2
1126.025 0
1126.047 0
1126.069 0
1126.090 5
1126.112 7
1126.134 5
1126.156 2
1126.177 0
1126.199 0
1126.221 0
1126.243 0
1126.264 2
1126.286 4
1126.308 2
1126.329 3
1126.351 1
1126.373 3
1126.395 5
1126.416 23
1126.438 17
1126.460 6
1126.482 33
1126.503 17
1126.525 7
1126.547 12
1126.569 6
1126.590 2
1126.612 5
1126.634 5
1126.656 15
1126.677 3
1126.699 1
1126.721 4
1126.743 8
1126.764 3
1126.786 10
1126.808 0
1126.829 1
1126.851 2
1126.873 7
1126.895 6
1126.916 0
1126.938 8
1126.960 9
1126.982 3
1127.003 9
1127.025 8
1127.047 3
1127.069 2
1127.090 8
1127.112 7
1127.134 6
1127.156 0
1127.177 0
1127.199 0
1127.221 0
1127.243 3
1127.264 1
1127.286 0
1127.308 0
1127.330 3
1127.351 15
1127.373 4
1127.395 2
1127.417 9
1127.438 8
1127.460 12
1127.482 8
1127.504 10
1127.525 26
1127.547 60
1127.569 64
1127.591 61
1127.612 30
1127.634 18
1127.656 14
1127.678 17
1127.699 8
1127.721 3
1127.743 0
1127.765 0
1127.786 1
1127.808 8
1127.830 22
1127.852 6
1127.873 4
1127.895 5
1127.917 1
1127.939 1
1127.960 1
1127.982 4
1128.004 4
1128.026 0
1128.047 0
1128.069 2
1128.091 3
1128.113 7
1128.134 3
1128.156 0
1128.178 7
1128.200 1
1128.221 0
1128.243 3
1128.265 1
1128.287 1
1128.308 6
1128.330 7
1128.352 10
1128.374 4
1128.395 2
1128.417 3
1128.439 16
1128.461 14
1128.482 15
1128.504 15
1128.526 27
1128.548 63
1128.569 61
1128.591 46
1128.613 26
1128.635 8
1128.656 6
1128.678 0
1128.700 3
1128.722 6
1128.743 1
1128.765 2
1128.787 7
1128.809 2
1128.831 0
1128.852 4
1128.874 0
1128.896 0
1128.918 1
1128.939 4
1128.961 1
1128.983 3
1129.005 4
1129.026 7
1129.048 6
1129.070 3
1129.092 6
1129.113 4
1129.135 3
1129.157 6
1129.179 7
1129.200 4
1129.222 19
1129.244 7
1129.266 3
1129.288 8
1129.309 6
1129.331 0
1129.353 0
1129.375 1
1129.396 6
1129.418 1
1129.440 5
1129.462 9
1129.483 5
1129.505 4
1129.527 8
1129.549 23
1129.570 32
1129.592 21
1129.614 19
1129.636 30
1129.658 9
1129.679 5
1129.701 0
1129.723 0
1129.745 0
1129.766 0
1129.788 1
1129.810 6
1129.832 1
1129.853 0
1129.875 0
1129.897 0
1129.919 0
1129.941 2
1129.962 6
1129.984 1
1130.006 0
1130.028 0
1130.049 0
1130.071 3
1130.093 0
1130.115 2
1130.137 11
1130.158 7
1130.180 5
1130.202 9
1130.224 2
1130.245 1
1130.267 3
1130.289 3
1130.311 2
1130.332 0
1130.354 0
1130.376 1
1130.398 2
1130.420 4
1130.441 4
1130.463 10
1130.485 10
1130.507 3
1130.528 0
1130.550 11
1130.572 11
1130.594 2
1130.616 14
1130.637 3
1130.659 3
1130.681 3
1130.703 0
1130.724 1
1130.746 1
1130.768 0
1130.790 3
1130.812 17
1130.833 19
1130.855 4
1130.877 0
1130.899 4
1130.920 1
1130.942 3
1130.964 4
1130.986 11
1131.008 5
1131.029 1
1131.051 5
1131.073 1
1131.095 0
1131.116 0
1131.138 4
1131.160 0
1131.182 0
1131.204 4
1131.225 1
1131.247 16
1131.269 9
1131.291 1
1131.313 2
1131.334 1
1131.356 0
1131.378 0
1131.400 5
1131.421 2
1131.443 0
1131.465 0
1131.487 6
1131.509 10
1131.530 11
1131.552 13
1131.574 20
1131.596 10
1131.618 2
1131.639 0
1131.661 1
1131.683 1
1131.705 2
1131.726 2
1131.748 0
1131.770 1
1131.792 6
1131.814 1
1131.835 4
1131.857 0
1131.879 1
1131.901 6
1131.923 1
1131.944 0
1131.966 0
1131.988 0
1132.010 0
1132.032 0
1132.053 5
1132.075 0
1132.097 2
1132.119 0
1132.140 0
1132.162 2
1132.184 0
1132.206 0
1132.228 1
1132.249 3
1132.271 2
1132.293 0
1132.315 4
1132.337 2
1132.358 0
1132.380 0
1132.402 0
1132.424 0
1132.446 7
1132.467 7
1132.489 14
1132.511 16
1132.533 10
1132.555 9
1132.576 4
1132.598 0
1132.620 6
1132.642 2
1132.664 5
1132.685 1
1132.707 3
1132.729 4
1132.751 10
1132.773 1
1132.794 0
1132.816 0
1132.838 1
1132.860 3
1132.882 5
1132.903 9
1132.925 3
1132.947 1
1132.969 6
1132.991 1
1133.012 0
1133.034 0
1133.056 9
1133.078 0
1133.100 7
1133.121 7
1133.143 1
1133.165 0
1133.187 1
1133.209 1
1133.230 1
1133.252 5
1133.274 0
1133.296 1
1133.318 0
1133.339 2
1133.361 0
1133.383 0
1133.405 0
1133.427 2
1133.448 0
1133.470 7
1133.492 9
1133.514 10
1133.536 8
1133.557 15
1133.579 6
1133.601 14
1133.623 8
1133.645 5
1133.666 1
1133.688 0
1133.710 1
1133.732 0
1133.754 3
1133.775 1
1133.797 9
1133.819 5
1133.841 0
1133.863 0
1133.885 0
1133.906 5
1133.928 2
1133.950 1
1133.972 0
1133.994 3
1134.015 0
1134.037 15
1134.059 2
1134.081 0
1134.103 0
1134.124 0
1134.146 0
1134.168 0
1134.190 0
1134.212 0
1134.234 3
1134.255 1
1134.277 12
1134.299 1
1134.321 0
1134.343 3
1134.364 17
1134.386 5
1134.408 2
1134.430 0
1134.452 0
1134.473 19
1134.495 10
1134.517 14
1134.539 2
1134.561 15
1134.583 7
1134.604 8
1134.626 10
1134.648 2
1134.670 9
1134.692 6
1134.713 1
1134.735 5
1134.757 1
1134.779 0
1134.801 0
1134.823 0
1134.844 4
1134.866 0
1134.888 5
1134.910 7
1134.932 1
1134.953 8
1134.975 10
1134.997 9
1135.019 1
1135.041 4
1135.063 2
1135.084 1
1135.106 4
1135.128 6
1135.150 0
1135.172 2
1135.193 0
1135.215 0
1135.237 0
1135.259 0
1135.281 0
1135.303 0
1135.324 8
1135.346 5
1135.368 8
1135.390 3
1135.412 2
1135.433 5
1135.455 6
1135.477 1
1135.499 8
1135.521 2
1135.543 0
1135.564 1
1135.586 0
1135.608 1
1135.630 1
1135.652 11
1135.674 14
1135.695 1
1135.717 0
1135.739 1
1135.761 0
1135.783 0
1135.805 6
1135.826 2
1135.848 3
1135.870 0
1135.892 0
1135.914 0
1135.936 0
1135.957 0
1135.979 3
1136.001 1
1136.023 6
1136.045 0
1136.066 3
1136.088 2
1136.110 3
1136.132 0
1136.154 0
1136.176 0
1136.197 0
1136.219 0
1136.241 0
1136.263 0
1136.285 0
1136.307 3
1136.328 2
1136.350 6
1136.372 5
1136.394 2
1136.416 1
1136.438 2
1136.459 6
1136.481 4
1136.503 9
1136.525 9
1136.547 11
1136.569 8
1136.590 18
1136.612 25
1136.634 15
1136.656 4
1136.678 2
1136.700 0
1136.721 0
1136.743 4
1136.765 0
1136.787 0
1136.809 0
1136.831 1
1136.852 0
1136.874 3
1136.896 13
1136.918 3
1136.940 9
1136.962 1
1136.984 7
1137.005 5
1137.027 2
1137.049 0
1137.071 3
1137.093 1
1137.115 0
1137.136 9
1137.158 5
1137.180 0
1137.202 0
1137.224 0
1137.246 6
1137.267 3
1137.289 6
1137.311 4
1137.333 11
1137.355 11
1137.377 2
1137.398 1
1137.420 5
1137.442 2
1137.464 14
1137.486 3
1137.508 6
1137.530 7
1137.551 9
1137.573 3
1137.595 0
1137.617 7
1137.639 0
1137.661 2
1137.682 0
1137.704 2
1137.726 3
1137.748 1
1137.770 3
1137.792 1
1137.814 3
1137.835 7
1137.857 9
1137.879 11
1137.901 4
1137.923 0
1137.945 2
1137.966 0
1137.988 0
1138.010 1
1138.032 0
1138.054 8
1138.076 5
1138.098 3
1138.119 11
1138.141 5
1138.163 7
1138.185 10
1138.207 2
1138.229 0
1138.251 0
1138.272 0
1138.294 9
1138.316 3
1138.338 3
1138.360 2
1138.382 0
1138.403 3
1138.425 9
1138.447 5
1138.469 13
1138.491 7
1138.513 0
1138.535 13
1138.556 14
1138.578 8
1138.600 5
1138.622 0
1138.644 0
1138.666 7
1138.688 2
1138.709 7
1138.731 12
1138.753 4
1138.775 1
1138.797 0
1138.819 0
1138.841 3
1138.862 3
1138.884 0
1138.906 6
1138.928 5
1138.950 2
1138.972 4
1138.994 6
1139.015 9
1139.037 2
1139.059 0
1139.081 0
1139.103 0
1139.125 0
1139.147 0
1139.168 3
1139.190 0
1139.212 0
1139.234 0
1139.256 3
1139.278 5
1139.300 11
1139.321 6
1139.343 12
1139.365 9
1139.387 0
1139.409 1
1139.431 0
1139.453 0
1139.475 0
1139.496 1
1139.518 0
1139.540 1
1139.562 17
1139.584 34
1139.606 14
1139.628 3
1139.649 7
1139.671 4
1139.693 1
1139.715 5
1139.737 0
1139.759 0
1139.781 1
1139.802 6
1139.824 12
1139.846 6
1139.868 1
1139.890 7
1139.912 5
1139.934 3
1139.956 1
1139.977 5
1139.999 0
1140.021 0
1140.043 0
1140.065 8
1140.087 4
1140.109 5
1140.130 5
1140.152 4
1140.174 7
1140.196 0
1140.218 4
1140.240 1
1140.262 3
1140.284 12
1140.305 2
1140.327 10
1140.349 4
1140.371 3
1140.393 0
1140.415 4
1140.437 3
1140.459 0
1140.480 6
1140.502 9
1140.524 11
1140.546 14
1140.568 5
1140.590 8
1140.612 16
1140.634 2
1140.655 0
1140.677 0
1140.699 0
1140.721 0
1140.743 0
1140.765 0
1140.787 0
1140.809 3
1140.830 2
1140.852 0
1140.874 0
1140.896 0
1140.918 0
1140.940 0
1140.962 0
1140.984 2
1141.005 9
1141.027 2
1141.049 10
1141.071 0
1141.093 0
1141.115 3
1141.137 0
1141.159 0
1141.180 2
1141.202 0
1141.224 0
1141.246 0
1141.268 1
1141.290 3
1141.312 5
1141.334 0
1141.355 0
1141.377 1
1141.399 0
1141.421 3
1141.443 5
1141.465 8
1141.487 0
1141.509 11
1141.531 8
1141.552 4
1141.574 1
1141.596 5
1141.618 8
1141.640 11
1141.662 2
1141.684 2
1141.706 3
1141.727 1
1141.749 0
1141.771 5
1141.793 3
1141.815 2
1141.837 0
1141.859 4
1141.881 7
1141.903 1
1141.924 0
1141.946 0
1141.968 3
1141.990 1
1142.012 8
1142.034 3
1142.056 1
1142.078 2
1142.100 0
1142.121 2
1142.143 4
1142.165 1
1142.187 4
1142.209 2
1142.231 1
1142.253 0
1142.275 0
1142.297 3
1142.318 3
1142.340 15
1142.362 8
1142.384 4
1142.406 1
1142.428 0
1142.450 0
1142.472 0
1142.494 0
1142.515 9
1142.537 17
1142.559 7
1142.581 6
1142.603 21
1142.625 17
1142.647 7
1142.669 0
1142.691 0
1142.712 0
1142.734 8
1142.756 16
1142.778 5
1142.800 5
1142.822 5
1142.844 0
1142.866 0
1142.888 0
1142.910 0
1142.931 0
1142.953 7
1142.975 8
1142.997 9
1143.019 2
1143.041 0
1143.063 1
1143.085 1
1143.107 0
1143.129 0
1143.150 0
1143.172 3
1143.194 4
1143.216 7
1143.238 4
1143.260 1
1143.282 0
1143.304 8
1143.326 7
1143.348 9
1143.369 0
1143.391 2
1143.413 11
1143.435 3
1143.457 0
1143.479 9
1143.501 13
1143.523 15
1143.545 23
1143.567 26
1143.588 27
1143.610 9
1143.632 0
1143.654 9
1143.676 0
1143.698 0
1143.720 15
1143.742 7
1143.764 1
1143.786 6
1143.807 0
1143.829 0
1143.851 3
1143.873 10
1143.895 8
1143.917 4
1143.939 1
1143.961 3
1143.983 0
1144.005 1
1144.027 0
1144.048 8
1144.070 0
1144.092 8
1144.114 4
1144.136 8
1144.158 3
1144.180 12
1144.202 4
1144.224 0
1144.246 1
1144.267 3
1144.289 0
1144.311 0
1144.333 3
1144.355 9
1144.377 14
1144.399 4
1144.421 0
1144.443 0
1144.465 7
1144.487 1
1144.508 11
1144.530 20
1144.552 6
1144.574 0
1144.596 9
1144.618 23
1144.640 11
1144.662 4
1144.684 11
1144.706 6
1144.728 3
1144.750 8
1144.771 4
1144.793 1
1144.815 17
1144.837 6
1144.859 0
1144.881 3
1144.903 10
1144.925 0
1144.947 2
1144.969 6
1144.991 3
1145.013 4
1145.034 0
1145.056 0
1145.078 0
1145.100 3
1145.122 3
1145.144 2
1145.166 2
1145.188 4
1145.210 4
1145.232 0
1145.254 0
1145.276 4
1145.297 15
1145.319 7
1145.341 4
1145.363 9
1145.385 3
1145.407 0
1145.429 0
1145.451 0
1145.473 7
1145.495 12
1145.517 20
1145.539 18
1145.560 14
1145.582 21
1145.604 3
1145.626 4
1145.648 2
1145.670 12
1145.692 2
1145.714 0
1145.736 1
1145.758 4
1145.780 0
1145.802 4
1145.824 1
1145.845 7
1145.867 0
1145.889 3
1145.911 4
1145.933 3
1145.955 0
1145.977 9
1145.999 0
1146.021 0
1146.043 6
1146.065 7
1146.087 10
1146.109 9
1146.130 4
1146.152 0
1146.174 0
1146.196 0
1146.218 7
1146.240 0
1146.262 0
1146.284 0
1146.306 1
1146.328 9
1146.350 1
1146.372 0
1146.394 0
1146.416 0
1146.437 0
1146.459 0
1146.481 10
1146.503 15
1146.525 6
1146.547 4
1146.569 13
1146.591 13
1146.613 7
1146.635 4
1146.657 11
1146.679 15
1146.701 18
1146.723 9
1146.745 0
1146.766 4
1146.788 3
1146.810 0
1146.832 17
1146.854 14
1146.876 6
1146.898 5
1146.920 10
1146.942 3
1146.964 2
1146.986 3
1147.008 3
1147.030 0
1147.052 2
1147.074 6
1147.095 1
1147.117 4
1147.139 2
1147.161 3
1147.183 0
1147.205 0
1147.227 4
1147.249 3
1147.271 0
1147.293 4
1147.315 3
1147.337 0
1147.359 1
1147.381 9
1147.403 11
1147.425 6
1147.446 3
1147.468 6
1147.490 4
1147.512 6
1147.534 1
1147.556 0
1147.578 2
1147.600 1
1147.622 0
1147.644 7
1147.666 17
1147.688 9
1147.710 6
1147.732 1
1147.754 0
1147.776 3
1147.798 2
1147.819 0
1147.841 9
1147.863 2
1147.885 6
1147.907 4
1147.929 0
1147.951 11
1147.973 7
1147.995 8
1148.017 12
1148.039 1
1148.061 0
1148.083 8
1148.105 2
1148.127 0
1148.149 0
1148.171 6
1148.193 6
1148.214 1
1148.236 0
1148.258 2
1148.280 1
1148.302 1
1148.324 0
1148.346 0
1148.368 0
1148.390 4
1148.412 3
1148.434 13
1148.456 6
1148.478 0
1148.500 1
1148.522 0
1148.544 0
1148.566 2
1148.588 8
1148.610 5
1148.631 10
1148.653 11
1148.675 11
1148.697 5
1148.719 1
1148.741 3
1148.763 0
1148.785 0
1148.807 1
1148.829 0
1148.851 1
1148.873 2
1148.895 0
1148.917 9
1148.939 3
1148.961 0
1148.983 0
1149.005 0
1149.027 0
1149.049 0
1149.071 0
1149.092 7
1149.114 5
1149.136 0
1149.158 0
1149.180 6
1149.202 0
1149.224 0
1149.246 7
1149.268 3
1149.290 3
1149.312 0
1149.334 0
1149.356 3
1149.378 5
1149.400 1
1149.422 2
1149.444 0
1149.466 7
1149.488 9
1149.510 32
1149.532 39
1149.554 27
1149.576 18
1149.598 5
1149.619 16
1149.641 6
1149.663 3
1149.685 7
1149.707 10
1149.729 4
1149.751 3
1149.773 0
1149.795 2
1149.817 3
1149.839 3
1149.861 1
1149.883 1
1149.905 15
1149.927 9
1149.949 2
1149.971 4
1149.993 5
1150.015 3
1150.037 0
1150.059 0
1150.081 0
1150.103 0
1150.125 0
1150.147 3
1150.169 0
1150.191 3
1150.212 3
1150.234 0
1150.256 0
1150.278 3
1150.300 1
1150.322 2
1150.344 2
1150.366 0
1150.388 4
1150.410 2
1150.432 1
1150.454 2
1150.476 6
1150.498 6
1150.520 15
1150.542 22
1150.564 16
1150.586 21
1150.608 6
1150.630 2
1150.652 0
1150.674 1
1150.696 1
1150.718 1
1150.740 2
1150.762 1
1150.784 1
1150.806 5
1150.828 5
1150.850 0
1150.872 0
1150.894 6
1150.915 1
1150.937 3
1150.959 4
1150.981 13
1151.003 2
1151.025 8
1151.047 12
1151.069 5
1151.091 1
1151.113 0
1151.135 4
1151.157 1
1151.179 0
1151.201 0
1151.223 3
1151.245 0
1151.267 4
1151.289 1
1151.311 4
1151.333 14
1151.355 7
1151.377 6
1151.399 5
1151.421 2
1151.443 2
1151.465 0
1151.487 0
1151.509 9
1151.531 11
1151.553 12
1151.575 11
1151.597 4
1151.619 0
1151.641 4
1151.663 5
1151.685 11
1151.707 2
1151.729 0
1151.751 0
1151.773 0
1151.795 0
1151.817 0
1151.839 7
1151.860 1
1151.882 1
1151.904 6
1151.926 5
1151.948 2
1151.970 1
1151.992 0
1152.014 0
1152.036 1
1152.058 0
1152.080 1
1152.102 4
1152.124 3
1152.146 0
1152.168 1
1152.190 2
1152.212 0
1152.234 10
1152.256 12
1152.278 4
1152.300 0
1152.322 0
1152.344 0
1152.366 0
1152.388 1
1152.410 0
1152.432 3
1152.454 5
1152.476 1
1152.498 0
1152.520 8
1152.542 4
1152.564 11
1152.586 13
1152.608 22
1152.630 6
1152.652 1
1152.674 5
1152.696 0
1152.718 0
1152.740 9
1152.762 7
1152.784 0
1152.806 1
1152.828 9
1152.850 4
1152.872 11
1152.894 13
1152.916 9
1152.938 5
1152.960 5
1152.982 7
1153.004 0
1153.026 5
1153.048 16
1153.070 6
1153.092 2
1153.114 0
1153.136 0
1153.158 0
1153.180 0
1153.202 20
1153.224 7
1153.246 0
1153.268 0
1153.290 0
1153.312 3
1153.334 2
1153.356 1
1153.378 1
1153.400 1
1153.422 7
1153.444 8
1153.466 17
1153.488 6
1153.510 9
1153.532 24
1153.554 9
1153.576 20
1153.598 14
1153.620 3
1153.642 4
1153.664 3
1153.686 2
1153.708 2
1153.730 4
1153.752 2
1153.774 1
1153.796 0
1153.818 7
1153.840 1
1153.862 0
1153.884 0
1153.906 1
1153.928 2
1153.950 7
1153.972 4
1153.994 0
1154.016 2
1154.038 2
1154.060 0
1154.082 6
1154.104 8
1154.126 3
1154.148 0
1154.170 5
1154.192 1
1154.214 0
1154.236 2
1154.258 1
1154.280 5
1154.302 0
1154.324 5
1154.346 0
1154.368 8
1154.390 4
1154.412 0
1154.434 0
1154.456 0
1154.478 0
1154.500 6
1154.522 12
1154.544 8
1154.566 10
1154.588 18
1154.610 20
1154.632 13
1154.654 0
1154.676 1
1154.698 6
1154.720 19
1154.742 5
1154.764 1
1154.786 3
1154.808 4
1154.830 0
1154.852 12
1154.874 4
1154.896 0
1154.918 6
1154.940 22
1154.962 29
1154.984 9
1155.006 1
1155.028 0
1155.050 0
1155.072 2
1155.094 0
1155.116 0
1155.138 0
1155.160 0
1155.182 4
1155.204 14
1155.226 6
1155.248 3
1155.270 0
1155.292 2
1155.314 1
1155.336 1
1155.358 0
1155.380 6
1155.402 4
1155.424 1
1155.446 2
1155.468 0
1155.490 1
1155.512 3
1155.534 5
1155.556 14
1155.578 6
1155.600 14
1155.622 12
1155.644 2
1155.666 2
1155.688 6
1155.710 2
1155.732 0
1155.755 0
1155.777 0
1155.799 1
1155.821 14
1155.843 7
1155.865 0
1155.887 0
1155.909 0
1155.931 0
1155.953 5
1155.975 0
1155.997 0
1156.019 0
1156.041 0
1156.063 2
1156.085 0
1156.107 1
1156.129 0
1156.151 0
1156.173 0
1156.195 0
1156.217 0
1156.239 0
1156.261 2
1156.283 0
1156.305 0
1156.327 2
1156.349 3
1156.371 2
1156.393 7
1156.415 4
1156.437 3
1156.459 1
1156.481 2
1156.503 3
1156.525 2
1156.547 7
1156.569 9
1156.591 3
1156.613 4
1156.635 15
1156.657 6
1156.679 0
1156.702 5
1156.724 8
1156.746 0
1156.768 0
1156.790 8
1156.812 4
1156.834 4
1156.856 1
1156.878 3
1156.900 0
1156.922 0
1156.944 0
1156.966 4
1156.988 4
1157.010 0
1157.032 2
1157.054 0
1157.076 0
1157.098 0
1157.120 0
1157.142 3
1157.164 3
1157.186 0
1157.208 4
1157.230 3
1157.252 6
1157.274 6
1157.296 6
1157.318 0
1157.340 0
1157.362 1
1157.384 0
1157.407 2
1157.429 2
1157.451 2
1157.473 0
1157.495 2
1157.517 4
1157.539 4
1157.561 2
1157.583 11
1157.605 11
1157.627 7
1157.649 2
1157.671 6
1157.693 0
1157.715 3
1157.737 0
1157.759 2
1157.781 4
1157.803 0
1157.825 6
1157.847 0
1157.869 0
1157.891 0
1157.913 0
1157.935 5
1157.957 6
1157.979 6
1158.002 3
1158.024 0
1158.046 1
1158.068 1
1158.090 3
1158.112 10
1158.134 7
1158.156 0
1158.178 1
1158.200 5
1158.222 2
1158.244 0
1158.266 3
1158.288 9
1158.310 6
1158.332 5
1158.354 1
1158.376 0
1158.398 0
1158.420 6
1158.442 7
1158.464 4
1158.486 7
1158.508 14
1158.531 8
1158.553 5
1158.575 6
1158.597 5
1158.619 1
1158.641 8
1158.663 9
1158.685 5
1158.707 0
1158.729 2
1158.751 0
1158.773 4
1158.795 4
1158.817 1
1158.839 0
1158.861 2
1158.883 0
1158.905 0
1158.927 5
1158.949 0
1158.971 0
1158.994 0
1159.016 0
1159.038 5
1159.060 0
1159.082 0
1159.104 0
1159.126 0
1159.148 1
1159.170 0
1159.192 3
1159.214 11
1159.236 0
1159.258 4
1159.280 1
1159.302 0
1159.324 6
1159.346 2
1159.368 0
1159.390 0
1159.413 7
1159.435 3
1159.457 5
1159.479 0
1159.501 10
1159.523 8
1159.545 7
1159.567 1
1159.589 4
1159.611 20
1159.633 14
1159.655 3
1159.677 5
1159.699 2
1159.721 8
1159.743 0
1159.765 3
1159.787 2
1159.810 6
1159.832 0
1159.854 4
1159.876 4
1159.898 3
1159.920 1
1159.942 2
1159.964 2
1159.986 10
1160.008 4
1160.030 1
1160.052 0
1160.074 0
1160.096 0
1160.118 0
1160.140 5
1160.162 0
1160.185 1
1160.207 3
1160.229 1
1160.251 0
1160.273 6
1160.295 0
1160.317 2
1160.339 3
1160.361 4
1160.383 0
1160.405 2
1160.427 0
1160.449 0
1160.471 6
1160.493 14
1160.515 3
1160.538 1
1160.560 6
1160.582 7
1160.604 7
1160.626 12
1160.648 13
1160.670 3
1160.692 0
1160.714 0
1160.736 0
1160.758 12
1160.780 1
1160.802 8
1160.824 10
1160.846 0
1160.869 0
1160.891 2
1160.913 5
1160.935 2
1160.957 0
1160.979 3
1161.001 4
1161.023 5
1161.045 0
1161.067 0
1161.089 1
1161.111 7
1161.133 9
1161.155 8
1161.177 4
1161.200 3
1161.222 7
1161.244 0
1161.266 6
1161.288 4
1161.310 7
1161.332 6
1161.354 3
1161.376 2
1161.398 0
1161.420 0
1161.442 3
1161.464 1
1161.486 3
1161.509 7
1161.531 3
1161.553 4
1161.575 3
1161.597 9
1161.619 7
1161.641 8
1161.663 0
1161.685 0
1161.707 3
1161.729 11
1161.751 6
1161.773 4
1161.796 6
1161.818 12
1161.840 2
1161.862 3
1161.884 1
1161.906 0
1161.928 0
1161.950 0
1161.972 0
1161.994 0
1162.016 0
1162.038 0
1162.060 1
1162.083 1
1162.105 4
1162.127 1
1162.149 0
1162.171 0
1162.193 4
1162.215 2
1162.237 0
1162.259 0
1162.281 0
1162.303 0
1162.325 4
1162.347 0
1162.370 0
1162.392 0
1162.414 0
1162.436 3
1162.458 3
1162.480 2
1162.502 4
1162.524 0
1162.546 0
1162.568 5
1162.590 14
1162.612 41
1162.635 49
1162.657 39
1162.679 17
1162.701 13
1162.723 12
1162.745 4
1162.767 1
1162.789 0
1162.811 0
1162.833 9
1162.855 3
1162.878 3
1162.900 3
1162.922 7
1162.944 7
1162.966 4
1162.988 11
1163.010 13
1163.032 17
1163.054 5
1163.076 0
1163.098 1
1163.120 5
1163.143 1
1163.165 0
1163.187 2
1163.209 0
1163.231 3
1163.253 5
1163.275 5
1163.297 3
1163.319 1
1163.341 2
1163.363 8
1163.386 0
1163.408 0
1163.430 0
1163.452 5
1163.474 13
1163.496 6
1163.518 20
1163.540 11
1163.562 6
1163.584 16
1163.606 22
1163.629 20
1163.651 16
1163.673 8
1163.695 5
1163.717 7
1163.739 1
1163.761 8
1163.783 0
1163.805 1
1163.827 8
1163.850 3
1163.872 5
1163.894 1
1163.916 3
1163.938 1
1163.960 8
1163.982 8
1164.004 0
1164.026 0
1164.048 0
1164.070 0
1164.093 0
1164.115 6
1164.137 9
1164.159 4
1164.181 0
1164.203 0
1164.225 6
1164.247 6
1164.269 6
1164.291 0
1164.314 0
1164.336 0
1164.358 0
1164.380 0
1164.402 1
1164.424 5
1164.446 12
1164.468 13
1164.490 5
1164.512 7
1164.535 13
1164.557 15
1164.579 17
1164.601 5
1164.623 14
1164.645 21
1164.667 5
1164.689 12
1164.711 9
1164.734 9
1164.756 3
1164.778 2
1164.800 2
1164.822 7
1164.844 1
1164.866 7
1164.888 18
1164.910 1
1164.932 0
1164.955 3
1164.977 2
1164.999 8
1165.021 9
1165.043 1
1165.065 2
1165.087 0
1165.109 2
1165.131 1
1165.154 4
1165.176 7
1165.198 6
1165.220 3
1165.242 3
1165.264 3
1165.286 5
1165.308 7
1165.330 6
1165.353 9
1165.375 0
1165.397 5
1165.419 5
1165.441 1
1165.463 1
1165.485 9
1165.507 7
1165.529 5
1165.552 16
1165.574 12
1165.596 20
1165.618 10
1165.640 2
1165.662 6
1165.684 3
1165.706 0
1165.728 5
1165.751 0
1165.773 0
1165.795 3
1165.817 0
1165.839 8
1165.861 15
1165.883 2
1165.905 2
1165.927 11
1165.950 12
1165.972 0
1165.994 0
1166.016 5
1166.038 0
1166.060 6
1166.082 6
1166.104 2
1166.127 0
1166.149 0
1166.171 3
1166.193 2
1166.215 0
1166.237 0
1166.259 12
1166.281 7
1166.303 6
1166.326 4
1166.348 9
1166.370 4
1166.392 0
1166.414 10
1166.436 1
1166.458 6
1166.480 10
1166.503 9
1166.525 4
1166.547 10
1166.569 4
1166.591 3
1166.613 5
1166.635 9
1166.657 7
1166.680 2
1166.702 4
1166.724 19
1166.746 6
1166.768 7
1166.790 10
1166.812 8
1166.834 0
1166.856 1
1166.879 0
1166.901 3
1166.923 1
1166.945 0
1166.967 1
1166.989 5
1167.011 0
1167.033 0
1167.056 8
1167.078 2
1167.100 0
1167.122 1
1167.144 0
1167.166 2
1167.188 1
1167.211 1
1167.233 1
1167.255 3
1167.277 3
1167.299 1
1167.321 0
1167.343 8
1167.365 0
1167.388 10
1167.410 6
1167.432 10
1167.454 2
1167.476 0
1167.498 1
1167.520 3
1167.542 2
1167.565 6
1167.587 2
1167.609 9
1167.631 30
1167.653 14
1167.675 0
1167.697 3
1167.720 7
1167.742 2
1167.764 1
1167.786 0
1167.808 2
1167.830 2
1167.852 4
1167.874 6
1167.897 3
1167.919 11
1167.941 5
1167.963 4
1167.985 3
1168.007 0
1168.029 7
1168.052 5
1168.074 0
1168.096 4
1168.118 4
1168.140 1
1168.162 1
1168.184 9
1168.206 7
1168.229 4
1168.251 0
1168.273 0
1168.295 0
1168.317 5
1168.339 0
1168.361 0
1168.384 1
1168.406 2
1168.428 8
1168.450 2
1168.472 2
1168.494 15
1168.516 9
1168.539 15
1168.561 10
1168.583 3
1168.605 1
1168.627 6
1168.649 0
1168.671 1
1168.694 9
1168.716 4
1168.738 0
1168.760 33
1168.782 6
1168.804 5
1168.826 13
1168.849 6
1168.871 12
1168.893 6
1168.915 6
1168.937 9
1168.959 5
1168.981 4
1169.004 6
1169.026 16
1169.048 5
1169.070 10
1169.092 0
1169.114 4
1169.136 0
1169.159 2
1169.181 7
1169.203 2
1169.225 0
1169.247 0
1169.269 0
1169.291 0
1169.314 8
1169.336 19
1169.358 4
1169.380 2
1169.402 2
1169.424 6
1169.446 4
1169.469 11
1169.491 1
1169.513 8
1169.535 18
1169.557 6
1169.579 2
1169.602 7
1169.624 8
1169.646 0
1169.668 6
1169.690 12
1169.712 7
1169.734 0
1169.757 0
1169.779 0
1169.801 1
1169.823 1
1169.845 4
1169.867 7
1169.890 0
1169.912 2
1169.934 3
1169.956 1
1169.978 2
1170.000 1
1170.022 10
1170.045 8
1170.067 7
1170.089 2
1170.111 0
1170.133 5
1170.155 0
1170.178 0
1170.200 0
1170.222 0
1170.244 5
1170.266 1
1170.288 4
1170.310 0
1170.333 0
1170.355 2
1170.377 1
1170.399 1
1170.421 7
1170.443 8
1170.466 0
1170.488 0
1170.510 1
1170.532 10
1170.554 4
1170.576 0
1170.599 0
1170.621 0
1170.643 0
1170.665 4
1170.687 7
1170.709 4
1170.731 4
1170.754 3
1170.776 5
1170.798 12
1170.820 7
1170.842 0
1170.864 2
1170.887 13
1170.909 7
1170.931 0
1170.953 0
1170.975 0
1170.997 10
1171.020 9
1171.042 14
1171.064 3
1171.086 1
1171.108 4
1171.130 2
1171.153 2
1171.175 1
1171.197 10
1171.219 7
1171.241 4
1171.263 0
1171.286 0
1171.308 0
1171.330 0
1171.352 0
1171.374 0
1171.396 1
1171.419 8
1171.441 11
1171.463 9
1171.485 2
1171.507 0
1171.529 0
1171.552 7
1171.574 10
1171.596 7
1171.618 8
1171.640 20
1171.662 28
1171.685 7
1171.707 3
1171.729 10
1171.751 8
1171.773 2
1171.795 6
1171.818 2
1171.840 3
1171.862 5
1171.884 7
1171.906 8
1171.928 8
1171.951 0
1171.973 0
1171.995 2
1172.017 0
1172.039 0
1172.062 5
1172.084 6
1172.106 5
1172.128 3
1172.150 0
1172.172 0
1172.195 2
1172.217 0
1172.239 2
1172.261 8
1172.283 1
1172.305 3
1172.328 5
1172.350 0
1172.372 4
1172.394 0
1172.416 5
1172.439 8
1172.461 3
1172.483 2
1172.505 0
1172.527 3
1172.549 8
1172.572 5
1172.594 3
1172.616 2
1172.638 2
1172.660 8
1172.682 6
1172.705 1
1172.727 3
1172.749 0
1172.771 0
1172.793 6
1172.816 0
1172.838 7
1172.860 4
1172.882 0
1172.904 2
1172.926 7
1172.949 7
1172.971 2
1172.993 0
1173.015 0
1173.037 0
1173.060 0
1173.082 5
1173.104 7
1173.126 4
1173.148 14
1173.170 7
1173.193 2
1173.215 0
1173.237 7
1173.259 1
1173.281 0
1173.304 9
1173.326 5
1173.348 1
1173.370 0
1173.392 3
1173.415 1
1173.437 6
1173.459 3
1173.481 3
1173.503 2
1173.525 6
1173.548 1
1173.570 0
1173.592 3
1173.614 5
1173.636 9
1173.659 6
1173.681 4
1173.703 0
1173.725 0
1173.747 2
1173.770 6
1173.792 2
1173.814 0
1173.836 0
1173.858 1
1173.880 11
1173.903 9
1173.925 1
1173.947 2
1173.969 10
1173.991 2
1174.014 7
1174.036 4
1174.058 0
1174.080 0
1174.102 0
1174.125 0
1174.147 2
1174.169 1
1174.191 2
1174.213 4
1174.236 0
1174.258 0
1174.280 1
1174.302 0
1174.324 0
1174.347 2
1174.369 7
1174.391 4
1174.413 0
1174.435 5
1174.458 6
1174.480 9
1174.502 13
1174.524 8
1174.546 4
1174.569 6
1174.591 0
1174.613 13
1174.635 14
1174.657 1
1174.680 8
1174.702 2
1174.724 0
1174.746 0
1174.768 1
1174.791 6
1174.813 8
1174.835 4
1174.857 3
1174.879 1
1174.902 3
1174.924 1
1174.946 5
1174.968 8
1174.990 0
1175.013 1
1175.035 0
1175.057 0
1175.079 1
1175.101 8
1175.124 9
1175.146 6
1175.168 4
1175.190 7
1175.212 2
1175.235 0
1175.257 0
1175.279 0
1175.301 5
1175.323 3
1175.346 5
1175.368 5
1175.390 3
1175.412 12
1175.434 9
1175.457 7
1175.479 8
1175.501 10
1175.523 4
1175.545 14
1175.568 6
1175.590 1
1175.612 3
1175.634 5
1175.656 3
1175.679 5
1175.701 2
1175.723 0
1175.745 0
1175.767 0
1175.790 1
1175.812 0
1175.834 0
1175.856 1
1175.879 0
1175.901 2
1175.923 0
1175.945 1
1175.967 1
1175.990 1
1176.012 5
1176.034 1
1176.056 0
1176.078 0
1176.101 0
1176.123 1
1176.145 0
1176.167 0
1176.189 7
1176.212 2
1176.234 0
1176.256 0
1176.278 0
1176.301 0
1176.323 0
1176.345 0
1176.367 0
1176.389 0
1176.412 5
1176.434 6
1176.456 2
1176.478 3
1176.500 14
1176.523 10
1176.545 1
1176.567 8
1176.589 9
1176.612 6
1176.634 10
1176.656 12
1176.678 21
1176.700 3
1176.723 0
1176.745 4
1176.767 0
1176.789 0
1176.812 0
1176.834 0
1176.856 3
1176.878 9
1176.900 6
1176.923 0
1176.945 0
1176.967 1
1176.989 3
1177.012 0
1177.034 0
1177.056 8
1177.078 2
1177.100 1
1177.123 10
1177.145 14
1177.167 14
1177.189 5
1177.212 0
1177.234 0
1177.256 0
1177.278 2
1177.300 0
1177.323 6
1177.345 1
1177.367 4
1177.389 8
1177.412 12
1177.434 2
1177.456 7
1177.478 6
1177.500 13
1177.523 0
1177.545 4
1177.567 1
1177.589 3
1177.612 5
1177.634 2
1177.656 6
1177.678 2
1177.700 0
1177.723 0
1177.745 3
1177.767 0
1177.789 1
1177.812 9
1177.834 1
1177.856 1
1177.878 0
1177.901 0
1177.923 0
1177.945 3
1177.967 2
1177.989 4
1178.012 11
1178.034 6
1178.056 7
1178.078 1
1178.101 0
1178.123 2
1178.145 1
1178.167 0
1178.190 1
1178.212 4
1178.234 7
1178.256 3
1178.278 0
1178.301 7
1178.323 3
1178.345 5
1178.367 5
1178.390 6
1178.412 6
1178.434 2
1178.456 1
1178.479 5
1178.501 3
1178.523 6
1178.545 8
1178.567 17
1178.590 19
1178.612 7
1178.634 0
1178.656 5
1178.679 10
1178.701 1
1178.723 0
1178.745 0
1178.768 3
1178.790 0
1178.812 0
1178.834 4
1178.857 5
1178.879 0
1178.901 0
1178.923 4
1178.946 0
1178.968 0
1178.990 0
1179.012 5
1179.034 3
1179.057 0
1179.079 0
1179.101 0
1179.123 0
1179.146 6
1179.168 5
1179.190 3
1179.212 7
1179.235 1
1179.257 2
1179.279 11
1179.301 4
1179.324 6
1179.346 3
1179.368 0
1179.390 6
1179.413 4
1179.435 0
1179.457 0
1179.479 0
1179.502 0
1179.524 1
1179.546 2
1179.568 2
1179.591 7
1179.613 1
1179.635 8
1179.657 6
1179.680 0
1179.702 1
1179.724 3
1179.746 7
1179.768 11
1179.791 0
1179.813 8
1179.835 1
1179.857 7
1179.880 3
1179.902 0
1179.924 0
1179.946 0
1179.969 22
1179.991 6
1180.013 0
1180.035 0
1180.058 0
1180.080 3
1180.102 0
1180.124 1
1180.147 4
1180.169 0
1180.191 1
1180.213 3
1180.236 2
1180.258 0
1180.280 0
1180.302 0
1180.325 1
1180.347 3
1180.369 5
1180.391 10
1180.414 2
1180.436 5
1180.458 6
1180.480 9
1180.503 2
1180.525 5
1180.547 12
1180.570 1
1180.592 1
1180.614 1
1180.636 5
1180.659 4
1180.681 3
1180.703 8
1180.725 0
1180.748 0
1180.770 6
1180.792 4
1180.814 3
1180.837 0
1180.859 2
1180.881 3
1180.903 2
1180.926 2
1180.948 0
1180.970 3
1180.992 5
1181.015 5
1181.037 0
1181.059 1
1181.081 0
1181.104 1
1181.126 0
1181.148 1
1181.170 4
1181.193 5
1181.215 5
1181.237 2
1181.259 0
1181.282 5
1181.304 4
1181.326 5
1181.349 0
1181.371 0
1181.393 6
1181.415 5
1181.438 2
1181.460 5
1181.482 2
1181.504 0
1181.527 3
1181.549 7
1181.571 4
1181.593 0
1181.616 17
1181.638 26
1181.660 4
1181.682 0
1181.705 4
1181.727 1
1181.749 0
1181.772 1
1181.794 0
1181.816 0
1181.838 3
1181.861 2
1181.883 3
1181.905 3
1181.927 5
1181.950 3
1181.972 6
1181.994 3
1182.016 0
1182.039 7
1182.061 2
1182.083 9
1182.106 3
1182.128 16
1182.150 4
1182.172 0
1182.195 0
1182.217 4
1182.239 6
1182.261 1
1182.284 0
1182.306 1
1182.328 3
1182.351 5
1182.373 0
1182.395 5
1182.417 1
1182.440 1
1182.462 0
1182.484 0
1182.506 19
1182.529 17
1182.551 8
1182.573 9
1182.596 14
1182.618 4
1182.640 0
1182.662 9
1182.685 10
1182.707 2
1182.729 5
1182.751 17
1182.774 10
1182.796 7
1182.818 1
1182.841 9
1182.863 4
1182.885 0
1182.907 0
1182.930 4
1182.952 4
1182.974 0
1182.996 0
1183.019 4
1183.041 4
1183.063 0
1183.086 10
1183.108 7
1183.130 6
1183.152 2
1183.175 1
1183.197 15
1183.219 6
1183.242 0
1183.264 0
1183.286 2
1183.308 0
1183.331 2
1183.353 4
1183.375 1
1183.398 3
1183.420 1
1183.442 4
1183.464 3
1183.487 5
1183.509 2
1183.531 8
1183.553 16
1183.576 8
1183.598 4
1183.620 20
1183.643 14
1183.665 5
1183.687 0
1183.709 0
1183.732 14
1183.754 1
1183.776 1
1183.799 0
1183.821 6
1183.843 8
1183.865 14
1183.888 19
1183.910 4
1183.932 0
1183.955 0
1183.977 0
1183.999 2
1184.021 4
1184.044 0
1184.066 0
1184.088 13
1184.111 15
1184.133 5
1184.155 0
1184.177 2
1184.200 3
1184.222 0
1184.244 0
1184.267 1
1184.289 0
1184.311 2
1184.333 0
1184.356 0
1184.378 14
1184.400 11
1184.423 0
1184.445 2
1184.467 3
1184.490 2
1184.512 0
1184.534 8
1184.556 3
1184.579 0
1184.601 13
1184.623 9
1184.646 8
1184.668 9
1184.690 3
1184.712 10
1184.735 10
1184.757 7
1184.779 0
1184.802 5
1184.824 0
1184.846 0
1184.869 0
1184.891 0
1184.913 0
1184.935 2
1184.958 6
1184.980 0
1185.002 1
1185.025 0
1185.047 0
1185.069 7
1185.091 7
1185.114 1
1185.136 6
1185.158 4
1185.181 0
1185.203 0
1185.225 1
1185.248 3
1185.270 6
1185.292 10
1185.314 14
1185.337 5
1185.359 4
1185.381 0
1185.404 1
1185.426 1
1185.448 10
1185.471 8
1185.493 0
1185.515 10
1185.537 3
1185.560 5
1185.582 9
1185.604 25
1185.627 6
1185.649 2
1185.671 0
1185.694 3
1185.716 1
1185.738 7
1185.760 0
1185.783 2
1185.805 0
1185.827 0
1185.850 2
1185.872 2
1185.894 2
1185.917 4
1185.939 8
1185.961 2
1185.984 0
1186.006 0
1186.028 0
1186.050 7
1186.073 3
1186.095 0
1186.117 0
1186.140 0
1186.162 8
1186.184 5
1186.207 0
1186.229 3
1186.251 6
1186.274 0
1186.296 1
1186.318 0
1186.340 3
1186.363 2
1186.385 2
1186.407 5
1186.430 6
1186.452 0
1186.474 8
1186.497 11
1186.519 0
1186.541 4
1186.564 11
1186.586 15
1186.608 11
1186.630 1
1186.653 1
1186.675 6
1186.697 8
1186.720 1
1186.742 2
1186.764 4
1186.787 0
1186.809 0
1186.831 0
1186.854 10
1186.876 1
1186.898 0
1186.921 6
1186.943 9
1186.965 16
1186.987 14
1187.010 0
1187.032 0
1187.054 0
1187.077 0
1187.099 0
1187.121 0
1187.144 0
1187.166 0
1187.188 7
1187.211 1
1187.233 2
1187.255 7
1187.278 8
1187.300 6
1187.322 5
1187.345 2
1187.367 1
1187.389 2
1187.411 0
1187.434 0
1187.456 7
1187.478 8
1187.501 4
1187.523 2
1187.545 4
1187.568 0
1187.590 1
1187.612 2
1187.635 0
1187.657 0
1187.679 4
1187.702 0
1187.724 11
1187.746 1
1187.769 4
1187.791 15
1187.813 1
1187.836 0
1187.858 0
1187.880 5
1187.903 1
1187.925 0
1187.947 3
1187.970 2
1187.992 2
1188.014 0
1188.036 0
1188.059 0
1188.081 5
1188.103 2
1188.126 6
1188.148 8
1188.170 7
1188.193 2
1188.215 7
1188.237 12
1188.260 10
1188.282 3
1188.304 5
1188.327 4
1188.349 14
1188.371 7
1188.394 0
1188.416 0
1188.438 5
1188.461 3
1188.483 0
1188.505 0
1188.528 0
1188.550 8
1188.572 9
1188.595 14
1188.617 16
1188.639 10
1188.662 8
1188.684 3
1188.706 0
1188.729 17
1188.751 7
1188.773 9
1188.796 3
1188.818 3
1188.840 6
1188.863 2
1188.885 0
1188.907 0
1188.930 0
1188.952 3
1188.974 0
1188.997 0
1189.019 4
1189.041 4
1189.064 1
1189.086 0
1189.108 2
1189.131 6
1189.153 1
1189.175 0
1189.198 9
1189.220 3
1189.242 7
1189.265 0
1189.287 1
1189.309 0
1189.332 0
1189.354 3
1189.376 0
1189.399 0
1189.421 0
1189.443 0
1189.466 8
1189.488 5
1189.510 6
1189.533 11
1189.555 15
1189.577 8
1189.600 1
1189.622 5
1189.644 14
1189.667 11
1189.689 2
1189.711 2
1189.734 0
1189.756 2
1189.778 0
1189.801 0
1189.823 0
1189.845 0
1189.868 0
1189.890 0
1189.913 0
1189.935 3
1189.957 2
1189.980 3
1190.002 2
1190.024 2
1190.047 7
1190.069 12
1190.091 14
1190.114 4
1190.136 0
1190.158 3
1190.181 3
1190.203 0
1190.225 6
1190.248 2
1190.270 4
1190.292 9
1190.315 3
1190.337 0
1190.359 0
1190.382 0
1190.404 0
1190.426 5
1190.449 5
1190.471 5
1190.493 4
1190.516 11
1190.538 10
1190.561 1
1190.583 7
1190.605 6
1190.628 3
1190.650 0
1190.672 10
1190.695 12
1190.717 2
1190.739 0
1190.762 3
1190.784 0
1190.806 0
1190.829 0
1190.851 0
1190.873 16
1190.896 10
1190.918 5
1190.940 1
1190.963 0
1190.985 4
1191.008 1
1191.030 0
1191.052 3
1191.075 0
1191.097 0
1191.119 1
1191.142 15
1191.164 2
1191.186 2
1191.209 5
1191.231 18
1191.253 1
1191.276 2
1191.298 0
1191.321 9
1191.343 11
1191.365 11
1191.388 2
1191.410 8
1191.432 4
1191.455 3
1191.477 0
1191.499 0
1191.522 0
1191.544 0
1191.566 2
1191.589 4
1191.611 5
1191.634 22
1191.656 9
1191.678 4
1191.701 0
1191.723 0
1191.745 0
1191.768 1
1191.790 6
1191.812 6
1191.835 3
1191.857 2
1191.879 0
1191.902 0
1191.924 0
1191.947 0
1191.969 1
1191.991 2
1192.014 0
1192.036 0
1192.058 9
1192.081 2
1192.103 1
1192.125 0
1192.148 12
1192.170 10
1192.193 6
1192.215 5
1192.237 8
1192.260 0
1192.282 1
1192.304 1
1192.327 0
1192.349 0
1192.371 0
1192.394 2
1192.416 1
1192.439 3
1192.461 0
1192.483 0
1192.506 0
1192.528 2
1192.550 1
1192.573 5
1192.595 9
1192.617 11
1192.640 7
1192.662 13
1192.685 2
1192.707 2
1192.729 0
1192.752 8
1192.774 2
1192.796 0
1192.819 0
1192.841 8
1192.864 2
1192.886 1
1192.908 0
1192.931 0
1192.953 0
1192.975 0
1192.998 8
1193.020 11
1193.043 1
1193.065 0
1193.087 7
1193.110 0
1193.132 7
1193.154 2
1193.177 0
1193.199 1
1193.221 0
1193.244 0
1193.266 0
1193.289 0
1193.311 0
1193.333 3
1193.356 0
1193.378 2
1193.400 8
1193.423 4
1193.445 0
1193.468 3
1193.490 2
1193.512 4
1193.535 12
1193.557 7
1193.579 2
1193.602 11
1193.624 14
1193.647 9
1193.669 2
1193.691 10
1193.714 2
1193.736 4
1193.759 10
1193.781 4
1193.803 0
1193.826 1
1193.848 3
1193.870 0
1193.893 1
1193.915 3
1193.938 0
1193.960 5
1193.982 18
1194.005 3
1194.027 0
1194.049 2
1194.072 0
1194.094 0
1194.117 3
1194.139 1
1194.161 5
1194.184 4
1194.206 2
1194.229 14
1194.251 1
1194.273 7
1194.296 14
1194.318 4
1194.340 0
1194.363 4
1194.385 0
1194.408 2
1194.430 5
1194.452 18
1194.475 7
1194.497 0
1194.520 0
1194.542 2
1194.564 2
1194.587 5
1194.609 18
1194.631 12
1194.654 4
1194.676 9
1194.699 6
1194.721 6
1194.743 7
1194.766 4
1194.788 1
1194.811 1
1194.833 12
1194.855 2
1194.878 6
1194.900 2
1194.922 0
1194.945 1
1194.967 0
1194.990 2
1195.012 0
1195.034 5
1195.057 4
1195.079 4
1195.102 1
1195.124 1
1195.146 0
1195.169 4
1195.191 1
1195.214 0
1195.236 0
1195.258 0
1195.281 2
1195.303 3
1195.326 0
1195.348 14
1195.370 6
1195.393 0
1195.415 1
1195.437 6
1195.460 0
1195.482 19
1195.505 18
1195.527 5
1195.549 0
1195.572 4
1195.594 3
1195.617 8
1195.639 7
1195.661 0
1195.684 2
1195.706 6
1195.729 0
1195.751 3
1195.773 16
1195.796 8
1195.818 1
1195.841 0
1195.863 0
1195.885 0
1195.908 2
1195.930 13
1195.953 1
1195.975 0
1195.997 1
1196.020 7
1196.042 3
1196.065 3
1196.087 0
1196.109 0
1196.132 0
1196.154 6
1196.177 12
1196.199 11
1196.221 9
1196.244 3
1196.266 4
1196.289 0
1196.311 1
1196.333 8
1196.356 0
1196.378 0
1196.401 7
1196.423 2
1196.445 5
1196.468 5
1196.490 8
1196.513 7
1196.535 2
1196.557 4
1196.580 8
1196.602 0
1196.625 8
1196.647 0
1196.669 8
1196.692 2
1196.714 0
1196.737 0
1196.759 0
1196.782 0
1196.804 0
1196.826 3
1196.849 0
1196.871 9
1196.894 0
1196.916 0
1196.938 2
1196.961 3
1196.983 0
1197.006 4
1197.028 5
1197.050 7
1197.073 9
1197.095 1
1197.118 3
1197.140 0
1197.162 2
1197.185 3
1197.207 0
1197.230 0
1197.252 0
1197.275 5
1197.297 5
1197.319 4
1197.342 4
1197.364 2
1197.387 0
1197.409 6
1197.431 3
1197.454 5
1197.476 1
1197.499 4
1197.521 6
1197.543 0
1197.566 3
1197.588 2
1197.611 7
1197.633 2
1197.656 5
1197.678 0
1197.700 1
1197.723 0
1197.745 0
1197.768 0
1197.790 4
1197.812 11
1197.835 6
1197.857 0
1197.880 0
1197.902 12
1197.925 12
1197.947 2
1197.969 0
1197.992 5
1198.014 4
1198.037 0
1198.059 2
1198.081 2
1198.104 0
1198.126 0
1198.149 0
1198.171 0
1198.194 0
1198.216 5
1198.238 1
1198.261 4
1198.283 2
1198.306 3
1198.328 4
1198.351 4
1198.373 5
1198.395 5
1198.418 7
1198.440 3
1198.463 3
1198.485 8
1198.507 1
1198.530 8
1198.552 4
1198.575 13
1198.597 4
1198.620 7
1198.642 5
1198.664 18
1198.687 27
1198.709 3
1198.732 0
1198.754 0
1198.777 2
1198.799 0
1198.821 0
1198.844 1
1198.866 3
1198.889 7
[truncated: 982,639 more chars]
