# Supplementary material for: Identifying Archaeological Bone via Non-Destructive ZooMS and the Materiality of Symbolic Expression: Examples from Iroquoian Bone Points
Source: Sci Rep. 2019 Jul 30;9:11027. doi: 10.1038/s41598-019-47299-x (PMC6667708; doi:10.1038/s41598-019-47299-x)
Supplement: Supplementary file 2 — Supplementary Datafiles [file 41598_2019_47299_MOESM2_ESM.zip › McGrath et al Supplementary Datafiles/Data set S4_DestructiveSpectra/DR-21s_DEST_2.txt]

499.925 10
499.939 9
499.954 2
499.968 6
499.983 17
499.997 23
500.011 22
500.026 21
500.040 19
500.055 7
500.069 0
500.084 24
500.098 15
500.113 35
500.127 28
500.142 7
500.156 21
500.171 37
500.185 17
500.200 21
500.214 24
500.229 15
500.243 11
500.258 34
500.272 11
500.287 7
500.301 8
500.315 4
500.330 12
500.344 13
500.359 8
500.373 20
500.388 21
500.402 16
500.417 21
500.431 28
500.446 26
500.460 8
500.475 6
500.489 3
500.504 18
500.518 21
500.533 13
500.547 32
500.562 7
500.576 5
500.591 14
500.605 8
500.620 7
500.634 14
500.649 15
500.663 14
500.678 16
500.692 22
500.706 13
500.721 13
500.735 4
500.750 7
500.764 23
500.779 13
500.793 6
500.808 9
500.822 33
500.837 15
500.851 3
500.866 4
500.880 6
500.895 10
500.909 32
500.924 15
500.938 19
500.953 33
500.967 23
500.982 18
500.996 21
501.011 26
501.025 39
501.040 18
501.054 1
501.069 18
501.083 9
501.098 1
501.112 7
501.127 14
501.141 11
501.156 12
501.170 21
501.185 7
501.199 31
501.214 17
501.228 25
501.243 17
501.257 11
501.272 26
501.286 16
501.301 12
501.315 10
501.330 18
501.344 3
501.359 7
501.373 0
501.387 2
501.402 2
501.416 9
501.431 1
501.445 19
501.460 22
501.474 16
501.489 1
501.503 3
501.518 4
501.532 11
501.547 3
501.561 5
501.576 0
501.590 12
501.605 9
501.619 0
501.634 0
501.648 3
501.663 5
501.677 5
501.692 6
501.706 6
501.721 0
501.735 9
501.750 7
501.764 0
501.779 0
501.793 5
501.808 3
501.822 26
501.837 17
501.851 3
501.866 5
501.880 6
501.895 9
501.909 31
501.924 36
501.938 14
501.953 13
501.967 18
501.982 10
501.996 9
502.011 19
502.025 11
502.040 8
502.054 0
502.069 22
502.083 6
502.098 8
502.112 42
502.127 31
502.141 23
502.156 6
502.170 19
502.185 5
502.200 17
502.214 21
502.229 7
502.243 1
502.258 6
502.272 16
502.287 17
502.301 12
502.316 11
502.330 7
502.345 7
502.359 9
502.374 9
502.388 12
502.403 14
502.417 2
502.432 25
502.446 11
502.461 0
502.475 1
502.490 7
502.504 11
502.519 6
502.533 0
502.548 11
502.562 2
502.577 0
502.591 0
502.606 7
502.620 13
502.635 13
502.649 5
502.664 8
502.678 26
502.693 11
502.707 9
502.722 0
502.736 0
502.751 7
502.765 8
502.780 7
502.794 0
502.809 13
502.823 35
502.838 15
502.852 15
502.867 3
502.882 19
502.896 35
502.911 10
502.925 13
502.940 7
502.954 12
502.969 4
502.983 11
502.998 6
503.012 12
503.027 10
503.041 13
503.056 13
503.070 12
503.085 40
503.099 22
503.114 10
503.128 0
503.143 0
503.157 9
503.172 5
503.186 22
503.201 3
503.215 3
503.230 7
503.244 20
503.259 11
503.274 6
503.288 1
503.303 9
503.317 17
503.332 3
503.346 6
503.361 2
503.375 31
503.390 23
503.404 15
503.419 10
503.433 1
503.448 0
503.462 2
503.477 3
503.491 14
503.506 13
503.520 10
503.535 18
503.549 11
503.564 9
503.579 10
503.593 12
503.608 5
503.622 0
503.637 0
503.651 6
503.666 18
503.680 23
503.695 22
503.709 15
503.724 4
503.738 3
503.753 20
503.767 17
503.782 20
503.796 17
503.811 5
503.826 1
503.840 5
503.855 8
503.869 0
503.884 0
503.898 3
503.913 4
503.927 13
503.942 14
503.956 6
503.971 14
503.985 10
504.000 12
504.014 10
504.029 14
504.043 19
504.058 21
504.073 41
504.087 20
504.102 10
504.116 2
504.131 6
504.145 21
504.160 4
504.174 8
504.189 6
504.203 7
504.218 17
504.232 17
504.247 4
504.261 0
504.276 6
504.291 15
504.305 6
504.320 15
504.334 1
504.349 3
504.363 9
504.378 5
504.392 6
504.407 19
504.421 3
504.436 0
504.450 6
504.465 4
504.480 3
504.494 3
504.509 16
504.523 2
504.538 16
504.552 9
504.567 12
504.581 2
504.596 5
504.610 14
504.625 32
504.639 6
504.654 3
504.669 9
504.683 30
504.698 15
504.712 15
504.727 9
504.741 5
504.756 0
504.770 0
504.785 0
504.799 0
504.814 4
504.829 26
504.843 15
504.858 2
504.872 5
504.887 13
504.901 2
504.916 3
504.930 6
504.945 12
504.959 25
504.974 15
504.989 4
505.003 14
505.018 18
505.032 30
505.047 16
505.061 3
505.076 12
505.090 8
505.105 6
505.119 18
505.134 16
505.149 25
505.163 23
505.178 29
505.192 24
505.207 7
505.221 8
505.236 11
505.250 4
505.265 9
505.280 9
505.294 3
505.309 5
505.323 7
505.338 6
505.352 15
505.367 17
505.381 15
505.396 3
505.410 5
505.425 5
505.440 10
505.454 2
505.469 5
505.483 6
505.498 6
505.512 8
505.527 4
505.541 22
505.556 7
505.571 19
505.585 19
505.600 13
505.614 13
505.629 27
505.643 8
505.658 9
505.672 1
505.687 12
505.702 16
505.716 9
505.731 6
505.745 9
505.760 11
505.774 19
505.789 3
505.803 0
505.818 8
505.833 17
505.847 19
505.862 6
505.876 5
505.891 11
505.905 14
505.920 16
505.935 5
505.949 2
505.964 2
505.978 13
505.993 20
506.007 7
506.022 26
506.036 13
506.051 2
506.066 4
506.080 7
506.095 3
506.109 14
506.124 1
506.138 12
506.153 3
506.167 2
506.182 10
506.197 9
506.211 24
506.226 21
506.240 28
506.255 35
506.269 30
506.284 18
506.299 17
506.313 33
506.328 34
506.342 65
506.357 49
506.371 43
506.386 13
506.401 34
506.415 21
506.430 3
506.444 12
506.459 17
506.473 2
506.488 3
506.503 0
506.517 10
506.532 8
506.546 13
506.561 6
506.575 12
506.590 14
506.604 9
506.619 5
506.634 22
506.648 12
506.663 19
506.677 3
506.692 2
506.706 6
506.721 13
506.736 14
506.750 10
506.765 4
506.779 11
506.794 3
506.808 11
506.823 1
506.838 3
506.852 10
506.867 3
506.881 16
506.896 14
506.910 16
506.925 8
506.940 4
506.954 7
506.969 8
506.983 7
506.998 24
507.013 3
507.027 7
507.042 8
507.056 8
507.071 10
507.085 10
507.100 15
507.115 15
507.129 36
507.144 28
507.158 11
507.173 11
507.187 10
507.202 9
507.217 0
507.231 0
507.246 5
507.260 1
507.275 11
507.289 8
507.304 10
507.319 14
507.333 8
507.348 17
507.362 18
507.377 12
507.392 12
507.406 20
507.421 6
507.435 4
507.450 17
507.464 7
507.479 14
507.494 1
507.508 9
507.523 18
507.537 7
507.552 3
507.567 11
507.581 5
507.596 0
507.610 5
507.625 22
507.639 8
507.654 10
507.669 5
507.683 0
507.698 0
507.712 8
507.727 8
507.742 14
507.756 4
507.771 0
507.785 5
507.800 18
507.814 14
507.829 6
507.844 1
507.858 4
507.873 5
507.887 23
507.902 15
507.917 3
507.931 2
507.946 6
507.960 21
507.975 5
507.990 11
508.004 3
508.019 17
508.033 1
508.048 9
508.063 17
508.077 31
508.092 22
508.106 7
508.121 7
508.135 31
508.150 16
508.165 11
508.179 23
508.194 14
508.208 21
508.223 47
508.238 17
508.252 19
508.267 59
508.281 153
508.296 265
508.311 367
508.325 441
508.340 507
508.354 441
508.369 361
508.384 266
508.398 246
508.413 160
508.427 107
508.442 69
508.457 37
508.471 34
508.486 18
508.500 36
508.515 31
508.530 17
508.544 17
508.559 14
508.573 25
508.588 6
508.603 19
508.617 8
508.632 1
508.646 12
508.661 6
508.675 0
508.690 16
508.705 6
508.719 15
508.734 9
508.748 0
508.763 8
508.778 2
508.792 23
508.807 6
508.821 4
508.836 8
508.851 8
508.865 6
508.880 11
508.895 8
508.909 0
508.924 0
508.938 19
508.953 18
508.968 38
508.982 13
508.997 11
509.011 13
509.026 19
509.041 17
509.055 12
509.070 9
509.084 25
509.099 18
509.114 19
509.128 26
509.143 48
509.157 16
509.172 17
509.187 13
509.201 9
509.216 10
509.230 10
509.245 19
509.260 34
509.274 54
509.289 52
509.303 84
509.318 126
509.333 216
509.347 177
509.362 175
509.377 149
509.391 86
509.406 58
509.420 69
509.435 30
509.450 21
509.464 15
509.479 12
509.493 10
509.508 13
509.523 20
509.537 24
509.552 8
509.566 43
509.581 12
509.596 1
509.610 0
509.625 0
509.640 2
509.654 10
509.669 1
509.683 0
509.698 6
509.713 2
509.727 34
509.742 12
509.756 12
509.771 12
509.786 13
509.800 8
509.815 24
509.830 12
509.844 23
509.859 34
509.873 14
509.888 20
509.903 20
509.917 16
509.932 7
509.946 2
509.961 8
509.976 3
509.990 0
510.005 0
510.020 9
510.034 12
510.049 19
510.063 12
510.078 20
510.093 10
510.107 4
510.122 4
510.136 4
510.151 16
510.166 20
510.180 13
510.195 16
510.210 24
510.224 32
510.239 50
510.253 49
510.268 67
510.283 102
510.297 53
510.312 78
510.327 110
510.341 104
510.356 133
510.370 135
510.385 47
510.400 11
510.414 20
510.429 37
510.444 9
510.458 5
510.473 18
510.487 10
510.502 15
510.517 30
510.531 11
510.546 1
510.561 1
510.575 9
510.590 19
510.604 11
510.619 20
510.634 8
510.648 7
510.663 19
510.678 22
510.692 13
510.707 16
510.721 1
510.736 18
510.751 17
510.765 20
510.780 12
510.795 4
510.809 0
510.824 3
510.839 1
510.853 0
510.868 20
510.882 32
510.897 8
510.912 6
510.926 20
510.941 15
510.956 23
510.970 7
510.985 0
510.999 15
511.014 6
511.029 17
511.043 27
511.058 21
511.073 27
511.087 19
511.102 8
511.117 12
511.131 4
511.146 8
511.160 8
511.175 9
511.190 4
511.204 10
511.219 9
511.234 15
511.248 2
511.263 12
511.278 40
511.292 21
511.307 27
511.321 30
511.336 19
511.351 21
511.365 38
511.380 50
511.395 43
511.409 14
511.424 14
511.439 19
511.453 34
511.468 13
511.482 33
511.497 10
511.512 24
511.526 20
511.541 8
511.556 28
511.570 12
511.585 0
511.600 8
511.614 13
511.629 13
511.644 10
511.658 23
511.673 7
511.687 8
511.702 14
511.717 32
511.731 44
511.746 30
511.761 33
511.775 23
511.790 12
511.805 20
511.819 5
511.834 16
511.849 31
511.863 28
511.878 12
511.892 13
511.907 7
511.922 11
511.936 6
511.951 6
511.966 11
511.980 6
511.995 7
512.010 0
512.024 28
512.039 11
512.054 22
512.068 17
512.083 9
512.098 12
512.112 6
512.127 15
512.141 16
512.156 32
512.171 13
512.185 23
512.200 20
512.215 32
512.229 24
512.244 35
512.259 8
512.273 11
512.288 19
512.303 21
512.317 38
512.332 33
512.347 16
512.361 16
512.376 32
512.391 48
512.405 14
512.420 8
512.434 23
512.449 14
512.464 7
512.478 27
512.493 8
512.508 1
512.522 6
512.537 11
512.552 11
512.566 24
512.581 17
512.596 17
512.610 15
512.625 11
512.640 14
512.654 27
512.669 18
512.684 22
512.698 22
512.713 14
512.728 5
512.742 20
512.757 29
512.772 14
512.786 8
512.801 52
512.816 10
512.830 5
512.845 5
512.860 5
512.874 8
512.889 17
512.903 14
512.918 3
512.933 12
512.947 9
512.962 17
512.977 31
512.991 22
513.006 15
513.021 4
513.035 0
513.050 2
513.065 9
513.079 21
513.094 18
513.109 23
513.123 11
513.138 4
513.153 1
513.167 6
513.182 6
513.197 36
513.211 21
513.226 10
513.241 17
513.255 9
513.270 21
513.285 8
513.299 5
513.314 22
513.329 8
513.343 9
513.358 1
513.373 7
513.387 22
513.402 3
513.417 6
513.431 2
513.446 0
513.461 0
513.475 26
513.490 24
513.505 13
513.519 2
513.534 10
513.549 10
513.563 0
513.578 18
513.593 24
513.607 9
513.622 11
513.637 23
513.651 10
513.666 5
513.681 7
513.695 15
513.710 30
513.725 3
513.739 3
513.754 8
513.769 11
513.783 17
513.798 21
513.813 3
513.827 0
513.842 3
513.857 17
513.872 17
513.886 19
513.901 22
513.916 25
513.930 16
513.945 4
513.960 9
513.974 2
513.989 14
514.004 11
514.018 2
514.033 20
514.048 12
514.062 17
514.077 10
514.092 14
514.106 30
514.121 26
514.136 34
514.150 27
514.165 13
514.180 5
514.194 25
514.209 15
514.224 25
514.238 31
514.253 13
514.268 17
514.282 22
514.297 16
514.312 9
514.327 33
514.341 27
514.356 17
514.371 3
514.385 1
514.400 0
514.415 0
514.429 1
514.444 0
514.459 19
514.473 9
514.488 13
514.503 4
514.517 6
514.532 15
514.547 15
514.561 2
514.576 21
514.591 28
514.605 29
514.620 5
514.635 9
514.650 9
514.664 1
514.679 23
514.694 20
514.708 3
514.723 6
514.738 5
514.752 14
514.767 13
514.782 1
514.796 12
514.811 15
514.826 8
514.840 3
514.855 5
514.870 10
514.885 23
514.899 19
514.914 14
514.929 38
514.943 37
514.958 15
514.973 6
514.987 6
515.002 5
515.017 6
515.031 7
515.046 9
515.061 4
515.075 0
515.090 12
515.105 21
515.120 24
515.134 26
515.149 17
515.164 47
515.178 21
515.193 20
515.208 37
515.222 11
515.237 20
515.252 9
515.266 19
515.281 11
515.296 2
515.311 12
515.325 26
515.340 18
515.355 13
515.369 11
515.384 6
515.399 15
515.413 15
515.428 9
515.443 3
515.458 20
515.472 2
515.487 0
515.502 4
515.516 5
515.531 17
515.546 13
515.560 8
515.575 2
515.590 18
515.605 12
515.619 14
515.634 26
515.649 10
515.663 6
515.678 0
515.693 2
515.707 9
515.722 9
515.737 18
515.752 7
515.766 13
515.781 13
515.796 0
515.810 0
515.825 10
515.840 8
515.854 5
515.869 3
515.884 6
515.899 36
515.913 32
515.928 18
515.943 10
515.957 8
515.972 11
515.987 3
516.001 20
516.016 9
516.031 5
516.046 8
516.060 10
516.075 3
516.090 4
516.104 0
516.119 5
516.134 8
516.148 20
516.163 13
516.178 4
516.193 16
516.207 4
516.222 5
516.237 4
516.251 16
516.266 19
516.281 21
516.296 11
516.310 19
516.325 21
516.340 4
516.354 8
516.369 17
516.384 1
516.399 7
516.413 22
516.428 17
516.443 5
516.457 0
516.472 17
516.487 2
516.502 0
516.516 0
516.531 0
516.546 0
516.560 2
516.575 1
516.590 0
516.604 9
516.619 3
516.634 11
516.649 14
516.663 5
516.678 1
516.693 9
516.707 18
516.722 8
516.737 9
516.752 6
516.766 1
516.781 11
516.796 8
516.811 8
516.825 20
516.840 30
516.855 6
516.869 10
516.884 22
516.899 13
516.914 23
516.928 15
516.943 20
516.958 15
516.972 1
516.987 18
517.002 17
517.017 11
517.031 23
517.046 42
517.061 21
517.075 1
517.090 4
517.105 17
517.120 27
517.134 31
517.149 22
517.164 4
517.178 10
517.193 12
517.208 6
517.223 0
517.237 29
517.252 13
517.267 20
517.282 13
517.296 2
517.311 6
517.326 4
517.340 4
517.355 0
517.370 2
517.385 17
517.399 7
517.414 11
517.429 30
517.443 28
517.458 3
517.473 0
517.488 2
517.502 10
517.517 9
517.532 16
517.547 16
517.561 45
517.576 35
517.591 13
517.605 5
517.620 0
517.635 9
517.650 31
517.664 14
517.679 1
517.694 16
517.709 13
517.723 12
517.738 20
517.753 6
517.767 3
517.782 0
517.797 12
517.812 1
517.826 9
517.841 10
517.856 6
517.871 2
517.885 3
517.900 14
517.915 11
517.930 16
517.944 22
517.959 15
517.974 24
517.988 17
518.003 12
518.018 14
518.033 6
518.047 21
518.062 19
518.077 57
518.092 26
518.106 7
518.121 5
518.136 36
518.151 29
518.165 23
518.180 5
518.195 0
518.209 5
518.224 28
518.239 12
518.254 17
518.268 17
518.283 27
518.298 21
518.313 5
518.327 11
518.342 27
518.357 30
518.372 18
518.386 14
518.401 21
518.416 18
518.431 0
518.445 2
518.460 27
518.475 4
518.489 9
518.504 28
518.519 27
518.534 17
518.548 18
518.563 14
518.578 13
518.593 7
518.607 15
518.622 8
518.637 2
518.652 3
518.666 8
518.681 20
518.696 12
518.711 8
518.725 3
518.740 6
518.755 4
518.770 9
518.784 12
518.799 2
518.814 14
518.829 6
518.843 0
518.858 0
518.873 13
518.888 21
518.902 14
518.917 11
518.932 26
518.947 19
518.961 7
518.976 16
518.991 24
519.005 20
519.020 2
519.035 14
519.050 15
519.064 23
519.079 16
519.094 20
519.109 7
519.123 14
519.138 10
519.153 7
519.168 11
519.182 1
519.197 14
519.212 9
519.227 4
519.241 22
519.256 3
519.271 1
519.286 4
519.300 0
519.315 11
519.330 16
519.345 14
519.359 10
519.374 7
519.389 23
519.404 23
519.418 17
519.433 6
519.448 0
519.463 0
519.478 3
519.492 13
519.507 20
519.522 3
519.537 4
519.551 0
519.566 6
519.581 3
519.596 3
519.610 0
519.625 1
519.640 0
519.655 16
519.669 18
519.684 15
519.699 8
519.714 12
519.728 15
519.743 11
519.758 4
519.773 2
519.787 0
519.802 0
519.817 0
519.832 0
519.846 2
519.861 11
519.876 7
519.891 5
519.905 2
519.920 10
519.935 16
519.950 11
519.965 17
519.979 7
519.994 11
520.009 16
520.024 11
520.038 6
520.053 7
520.068 5
520.083 6
520.097 12
520.112 13
520.127 16
520.142 5
520.156 21
520.171 27
520.186 2
520.201 15
520.215 13
520.230 10
520.245 31
520.260 29
520.275 31
520.289 35
520.304 63
520.319 68
520.334 110
520.348 150
520.363 225
520.378 170
520.393 121
520.407 85
520.422 40
520.437 35
520.452 29
520.466 8
520.481 13
520.496 11
520.511 13
520.526 7
520.540 3
520.555 0
520.570 0
520.585 10
520.599 19
520.614 24
520.629 17
520.644 18
520.658 19
520.673 32
520.688 9
520.703 9
520.718 2
520.732 3
520.747 19
520.762 7
520.777 5
520.791 16
520.806 5
520.821 6
520.836 1
520.851 1
520.865 6
520.880 22
520.895 28
520.910 4
520.924 6
520.939 6
520.954 30
520.969 8
520.983 3
520.998 26
521.013 40
521.028 46
521.043 21
521.057 16
521.072 12
521.087 6
521.102 11
521.116 13
521.131 37
521.146 11
521.161 4
521.176 11
521.190 21
521.205 21
521.220 20
521.235 6
521.249 0
521.264 0
521.279 3
521.294 28
521.309 5
521.323 12
521.338 18
521.353 40
521.368 65
521.383 67
521.397 60
521.412 65
521.427 36
521.442 14
521.456 18
521.471 2
521.486 5
521.501 0
521.516 4
521.530 2
521.545 9
521.560 12
521.575 13
521.589 5
521.604 1
521.619 5
521.634 5
521.649 7
521.663 8
521.678 6
521.693 11
521.708 6
521.723 1
521.737 20
521.752 26
521.767 13
521.782 1
521.796 1
521.811 4
521.826 16
521.841 4
521.856 19
521.870 16
521.885 20
521.900 29
521.915 1
521.930 4
521.944 11
521.959 30
521.974 15
521.989 20
522.003 12
522.018 19
522.033 24
522.048 26
522.063 37
522.077 34
522.092 19
522.107 21
522.122 14
522.137 15
522.151 10
522.166 8
522.181 12
522.196 13
522.211 27
522.225 16
522.240 41
522.255 40
522.270 73
522.285 112
522.299 211
522.314 502
522.329 1187
522.344 2195
522.359 3436
522.373 4536
522.388 4930
522.403 4590
522.418 3549
522.432 2592
522.447 1863
522.462 1262
522.477 859
522.492 704
522.506 532
522.521 393
522.536 358
522.551 317
522.566 265
522.580 246
522.595 182
522.610 123
522.625 148
522.640 108
522.654 133
522.669 138
522.684 115
522.699 107
522.714 83
522.728 89
522.743 65
522.758 71
522.773 36
522.788 32
522.802 29
522.817 22
522.832 64
522.847 64
522.862 58
522.876 47
522.891 61
522.906 107
522.921 113
522.936 125
522.950 129
522.965 149
522.980 117
522.995 113
523.010 112
523.024 98
523.039 114
523.054 85
523.069 101
523.084 78
523.099 87
523.113 51
523.128 40
523.143 75
523.158 42
523.173 35
523.187 51
523.202 29
523.217 19
523.232 34
523.247 56
523.261 71
523.276 42
523.291 52
523.306 97
523.321 238
523.335 634
523.350 1155
523.365 1569
523.380 1924
523.395 1900
523.409 1615
523.424 1239
523.439 849
523.454 618
523.469 516
523.484 322
523.498 222
523.513 207
523.528 123
523.543 111
523.558 120
523.572 83
523.587 65
523.602 72
523.617 62
523.632 51
523.646 79
523.661 62
523.676 84
523.691 64
523.706 48
523.721 30
523.735 55
523.750 56
523.765 43
523.780 47
523.795 36
523.809 47
523.824 63
523.839 39
523.854 67
523.869 60
523.883 89
523.898 79
523.913 79
523.928 55
523.943 48
523.958 69
523.972 78
523.987 122
524.002 74
524.017 60
524.032 65
524.046 62
524.061 49
524.076 45
524.091 48
524.106 62
524.121 48
524.135 31
524.150 29
524.165 52
524.180 53
524.195 28
524.209 12
524.224 0
524.239 15
524.254 43
524.269 91
524.284 133
524.298 201
524.313 189
524.328 189
524.343 228
524.358 290
524.373 359
524.387 375
524.402 301
524.417 325
524.432 211
524.447 139
524.461 62
524.476 57
524.491 58
524.506 40
524.521 49
524.536 23
524.550 20
524.565 33
524.580 25
524.595 40
524.610 36
524.625 45
524.639 36
524.654 28
524.669 18
524.684 31
524.699 32
524.714 51
524.728 65
524.743 46
524.758 30
524.773 31
524.788 62
524.802 39
524.817 22
524.832 28
524.847 28
524.862 18
524.877 19
524.891 17
524.906 32
524.921 29
524.936 16
524.951 83
524.966 70
524.980 34
524.995 33
525.010 30
525.025 67
525.040 90
525.055 46
525.069 19
525.084 16
525.099 13
525.114 13
525.129 44
525.144 12
525.158 19
525.173 21
525.188 49
525.203 56
525.218 32
525.233 30
525.247 74
525.262 59
525.277 35
525.292 58
525.307 78
525.322 74
525.336 96
525.351 38
525.366 87
525.381 109
525.396 101
525.411 101
525.426 48
525.440 30
525.455 29
525.470 22
525.485 19
525.500 27
525.515 16
525.529 32
525.544 49
525.559 17
525.574 21
525.589 28
525.604 11
525.618 21
525.633 26
525.648 16
525.663 18
525.678 22
525.693 29
525.707 4
525.722 4
525.737 28
525.752 19
525.767 22
525.782 33
525.797 19
525.811 23
525.826 14
525.841 24
525.856 33
525.871 23
525.886 15
525.900 25
525.915 39
525.930 32
525.945 48
525.960 41
525.975 20
525.990 24
526.004 28
526.019 33
526.034 27
526.049 27
526.064 38
526.079 12
526.093 29
526.108 48
526.123 23
526.138 23
526.153 57
526.168 35
526.183 28
526.197 44
526.212 35
526.227 41
526.242 51
526.257 57
526.272 54
526.286 43
526.301 42
526.316 69
526.331 66
526.346 50
526.361 38
526.376 35
526.390 51
526.405 12
526.420 33
526.435 32
526.450 3
526.465 16
526.480 28
526.494 41
526.509 19
526.524 23
526.539 13
526.554 48
526.569 34
526.584 54
526.598 34
526.613 30
526.628 70
526.643 40
526.658 26
526.673 28
526.688 10
526.702 23
526.717 32
526.732 15
526.747 13
526.762 27
526.777 21
526.792 26
526.806 17
526.821 37
526.836 55
526.851 21
526.866 11
526.881 6
526.896 18
526.910 11
526.925 6
526.940 33
526.955 28
526.970 38
526.985 46
527.000 80
527.014 52
527.029 32
527.044 28
527.059 32
527.074 6
527.089 17
527.104 36
527.118 45
527.133 16
527.148 15
527.163 34
527.178 20
527.193 13
527.208 31
527.222 30
527.237 28
527.252 31
527.267 47
527.282 26
527.297 66
527.312 80
527.327 46
527.341 32
527.356 16
527.371 27
527.386 23
527.401 13
527.416 28
527.431 23
527.445 42
527.460 35
527.475 26
527.490 29
527.505 33
527.520 15
527.535 17
527.550 14
527.564 33
527.579 31
527.594 25
527.609 21
527.624 30
527.639 28
527.654 42
527.668 53
527.683 37
527.698 25
527.713 45
527.728 60
527.743 25
527.758 25
527.773 13
527.787 10
527.802 20
527.817 31
527.832 34
527.847 13
527.862 25
527.877 21
527.892 52
527.906 24
527.921 21
527.936 16
527.951 21
527.966 12
527.981 4
527.996 23
528.011 22
528.025 36
528.040 18
528.055 35
528.070 28
528.085 29
528.100 48
528.115 37
528.130 21
528.144 17
528.159 14
528.174 31
528.189 10
528.204 34
528.219 29
528.234 9
528.249 9
528.263 23
528.278 10
528.293 32
528.308 37
528.323 13
528.338 5
528.353 38
528.368 43
528.382 30
528.397 28
528.412 36
528.427 4
528.442 9
528.457 19
528.472 28
528.487 39
528.502 34
528.516 22
528.531 42
528.546 44
528.561 21
528.576 17
528.591 28
528.606 35
528.621 26
528.635 21
528.650 50
528.665 27
528.680 15
528.695 11
528.710 28
528.725 22
528.740 3
528.755 23
528.769 15
528.784 21
528.799 26
528.814 31
528.829 20
528.844 24
528.859 39
528.874 39
528.889 27
528.903 32
528.918 23
528.933 5
528.948 7
528.963 13
528.978 13
528.993 13
529.008 26
529.022 29
529.037 34
529.052 47
529.067 27
529.082 30
529.097 29
529.112 16
529.127 9
529.142 38
529.157 24
529.171 12
529.186 19
529.201 8
529.216 11
529.231 15
529.246 17
529.261 51
529.276 29
529.291 27
529.305 28
529.320 21
529.335 13
529.350 30
529.365 41
529.380 23
529.395 31
529.410 13
529.425 7
529.439 1
529.454 15
529.469 27
529.484 6
529.499 14
529.514 17
529.529 2
529.544 12
529.559 5
529.574 19
529.588 11
529.603 21
529.618 21
529.633 34
529.648 22
529.663 12
529.678 11
529.693 19
529.708 33
529.723 20
529.737 31
529.752 12
529.767 12
529.782 45
529.797 32
529.812 23
529.827 14
529.842 15
529.857 17
529.872 28
529.886 30
529.901 12
529.916 24
529.931 12
529.946 5
529.961 9
529.976 12
529.991 6
530.006 30
530.021 54
530.035 24
530.050 38
530.065 76
530.080 58
530.095 22
530.110 18
530.125 20
530.140 9
530.155 18
530.170 17
530.184 10
530.199 19
530.214 18
530.229 14
530.244 47
530.259 26
530.274 32
530.289 56
530.304 48
530.319 40
530.334 62
530.348 29
530.363 42
530.378 23
530.393 28
530.408 41
530.423 11
530.438 23
530.453 14
530.468 20
530.483 8
530.498 20
530.512 25
530.527 15
530.542 24
530.557 34
530.572 22
530.587 37
530.602 20
530.617 10
530.632 4
530.647 29
530.662 13
530.676 12
530.691 31
530.706 15
530.721 11
530.736 12
530.751 7
530.766 11
530.781 21
530.796 16
530.811 26
530.826 30
530.841 11
530.855 43
530.870 48
530.885 10
530.900 8
530.915 15
530.930 42
530.945 22
530.960 18
530.975 16
530.990 34
531.005 32
531.019 23
531.034 19
531.049 44
531.064 34
531.079 36
531.094 35
531.109 55
531.124 30
531.139 35
531.154 24
531.169 15
531.184 21
531.199 7
531.213 17
531.228 28
531.243 18
531.258 11
531.273 34
531.288 22
531.303 21
531.318 19
531.333 9
531.348 5
531.363 24
531.378 24
531.392 30
531.407 34
531.422 16
531.437 1
531.452 14
531.467 17
531.482 18
531.497 16
531.512 10
531.527 32
531.542 7
531.557 0
531.572 10
531.586 7
531.601 11
531.616 13
531.631 11
531.646 16
531.661 15
531.676 17
531.691 11
531.706 10
531.721 19
531.736 12
531.751 8
531.766 20
531.781 28
531.795 45
531.810 56
531.825 39
531.840 11
531.855 10
531.870 1
531.885 9
531.900 39
531.915 33
531.930 13
531.945 22
531.960 47
531.975 20
531.990 27
532.004 18
532.019 14
532.034 25
532.049 24
532.064 28
532.079 20
532.094 3
532.109 15
532.124 17
532.139 40
532.154 30
532.169 7
532.184 22
532.199 32
532.214 23
532.228 14
532.243 15
532.258 28
532.273 20
532.288 26
532.303 18
532.318 20
532.333 26
532.348 7
532.363 9
532.378 30
532.393 22
532.408 11
532.423 2
532.438 4
532.453 18
532.467 19
532.482 23
532.497 17
532.512 33
532.527 22
532.542 8
532.557 17
532.572 36
532.587 33
532.602 2
532.617 18
532.632 21
532.647 9
532.662 9
532.677 11
532.692 19
532.706 22
532.721 12
532.736 14
532.751 8
532.766 7
532.781 22
532.796 32
532.811 9
532.826 28
532.841 18
532.856 20
532.871 19
532.886 30
532.901 18
532.916 13
532.931 8
532.946 28
532.960 17
532.975 10
532.990 0
533.005 1
533.020 25
533.035 21
533.050 24
533.065 16
533.080 39
533.095 33
533.110 32
533.125 39
533.140 13
533.155 32
533.170 16
533.185 12
533.200 4
533.215 14
533.230 42
533.244 27
533.259 39
533.274 48
533.289 12
533.304 13
533.319 19
533.334 39
533.349 23
533.364 10
533.379 0
533.394 35
533.409 31
533.424 28
533.439 11
533.454 51
533.469 26
533.484 23
533.499 17
533.514 17
533.529 15
533.543 15
533.558 9
533.573 7
533.588 14
533.603 12
533.618 12
533.633 15
533.648 28
533.663 5
533.678 1
533.693 12
533.708 7
533.723 42
533.738 31
533.753 30
533.768 18
533.783 11
533.798 6
533.813 6
533.828 9
533.843 13
533.858 21
533.872 20
533.887 24
533.902 28
533.917 29
533.932 22
533.947 20
533.962 7
533.977 3
533.992 19
534.007 10
534.022 6
534.037 26
534.052 28
534.067 21
534.082 2
534.097 1
534.112 15
534.127 12
534.142 20
534.157 13
534.172 12
534.187 11
534.202 11
534.217 16
534.232 48
534.246 62
534.261 74
534.276 47
534.291 13
534.306 77
534.321 71
534.336 42
534.351 64
534.366 89
534.381 77
534.396 100
534.411 70
534.426 42
534.441 19
534.456 43
534.471 23
534.486 17
534.501 10
534.516 21
534.531 26
534.546 20
534.561 14
534.576 19
534.591 13
534.606 6
534.621 22
534.636 40
534.651 19
534.666 13
534.680 42
534.695 34
534.710 41
534.725 27
534.740 12
534.755 1
534.770 16
534.785 11
534.800 6
534.815 12
534.830 18
534.845 11
534.860 19
534.875 18
534.890 24
534.905 3
534.920 8
534.935 5
534.950 21
534.965 6
534.980 10
534.995 7
535.010 2
535.025 35
535.040 49
535.055 21
535.070 11
535.085 26
535.100 19
535.115 18
535.130 6
535.145 12
535.160 11
535.175 18
535.190 1
535.205 3
535.219 16
535.234 22
535.249 21
535.264 9
535.279 29
535.294 23
535.309 18
535.324 11
535.339 40
535.354 47
535.369 19
535.384 37
535.399 22
535.414 5
535.429 42
535.444 31
535.459 23
535.474 37
535.489 19
535.504 15
535.519 69
535.534 20
535.549 2
535.564 9
535.579 9
535.594 6
535.609 19
535.624 21
535.639 28
535.654 29
535.669 14
535.684 4
535.699 19
535.714 18
535.729 16
535.744 15
535.759 38
535.774 40
535.789 8
535.804 18
535.819 28
535.834 17
535.849 35
535.864 12
535.879 2
535.894 19
535.909 15
535.924 19
535.939 14
535.954 4
535.969 20
535.984 8
535.999 11
536.014 12
536.028 29
536.043 13
536.058 5
536.073 8
536.088 8
536.103 5
536.118 23
536.133 24
536.148 19
536.163 30
536.178 10
536.193 42
536.208 46
536.223 17
536.238 14
536.253 19
536.268 39
536.283 51
536.298 53
536.313 129
536.328 261
536.343 500
536.358 691
536.373 859
536.388 885
536.403 757
536.418 563
536.433 402
536.448 238
536.463 221
536.478 206
536.493 82
536.508 84
536.523 80
536.538 69
536.553 93
536.568 49
536.583 52
536.598 36
536.613 26
536.628 14
536.643 33
536.658 34
536.673 17
536.688 0
536.703 9
536.718 12
536.733 34
536.748 13
536.763 19
536.778 12
536.793 47
536.808 40
536.823 23
536.838 43
536.853 29
536.868 39
536.883 18
536.898 21
536.913 25
536.928 21
536.943 19
536.958 30
536.973 38
536.988 44
537.003 30
537.018 67
537.033 48
537.048 27
537.063 42
537.078 27
537.093 17
537.108 21
537.123 42
537.138 37
537.153 22
537.168 33
537.183 19
537.198 19
537.213 21
537.228 14
537.243 8
537.258 25
537.273 26
537.288 14
537.303 37
537.318 81
537.333 125
537.348 139
537.363 168
537.378 202
537.393 248
537.408 230
537.423 245
537.438 222
537.453 123
537.468 62
537.483 62
537.498 39
537.513 50
537.528 35
537.543 20
537.558 30
537.573 43
537.588 40
537.603 35
537.618 22
537.633 32
537.648 33
537.663 27
537.678 34
537.693 18
537.708 56
537.723 22
537.738 13
537.753 18
537.768 25
537.783 27
537.798 20
537.813 10
537.828 8
537.843 13
537.859 30
537.874 21
537.889 18
537.904 3
537.919 8
537.934 38
537.949 31
537.964 15
537.979 3
537.994 1
538.009 12
538.024 10
538.039 16
538.054 8
538.069 26
538.084 16
538.099 19
538.114 11
538.129 39
538.144 26
538.159 28
538.174 35
538.189 61
538.204 55
538.219 7
538.234 27
538.249 63
538.264 41
538.279 73
538.294 126
538.309 130
538.324 170
538.339 255
538.354 232
538.369 267
538.384 293
538.399 256
538.414 219
538.429 121
538.444 85
538.459 79
538.474 82
538.489 58
538.504 39
538.519 16
538.534 36
538.549 16
538.564 23
538.579 35
538.594 32
538.609 65
538.624 38
538.639 48
538.654 36
538.670 27
538.685 21
538.700 20
538.715 10
538.730 21
538.745 25
538.760 9
538.775 16
538.790 13
538.805 18
538.820 8
538.835 9
538.850 18
538.865 23
538.880 11
538.895 0
538.910 26
538.925 37
538.940 22
538.955 20
538.970 33
538.985 35
539.000 39
539.015 15
539.030 11
539.045 29
539.060 6
539.075 4
539.090 37
539.105 34
539.120 17
539.135 15
539.150 12
539.165 8
539.180 8
539.195 14
539.211 5
539.226 22
539.241 12
539.256 22
539.271 45
539.286 27
539.301 22
539.316 27
539.331 31
539.346 70
539.361 155
539.376 117
539.391 101
539.406 74
539.421 65
539.436 74
539.451 36
539.466 12
539.481 24
539.496 11
539.511 37
539.526 16
539.541 4
539.556 17
539.571 18
539.586 21
539.601 12
539.616 46
539.631 14
539.647 8
539.662 11
539.677 31
539.692 11
539.707 16
539.722 23
539.737 14
539.752 13
539.767 22
539.782 8
539.797 5
539.812 28
539.827 27
539.842 17
539.857 8
539.872 14
539.887 28
539.902 24
539.917 30
539.932 37
539.947 13
539.962 30
539.977 24
539.992 22
540.008 12
540.023 23
540.038 24
540.053 19
540.068 18
540.083 20
540.098 49
540.113 33
540.128 9
540.143 29
540.158 22
540.173 20
540.188 10
540.203 11
540.218 45
540.233 31
540.248 31
540.263 21
540.278 28
540.293 51
540.308 85
540.323 95
540.338 59
540.354 63
540.369 73
540.384 59
540.399 70
540.414 43
540.429 18
540.444 5
540.459 20
540.474 26
540.489 45
540.504 15
540.519 14
540.534 12
540.549 7
540.564 15
540.579 25
540.594 30
540.609 22
540.624 25
540.639 13
540.655 6
540.670 17
540.685 12
540.700 11
540.715 16
540.730 15
540.745 12
540.760 17
540.775 22
540.790 29
540.805 28
540.820 24
540.835 33
540.850 20
540.865 12
540.880 2
540.895 15
540.910 28
540.926 29
540.941 12
540.956 20
540.971 24
540.986 25
541.001 36
541.016 21
541.031 25
541.046 38
541.061 23
541.076 42
541.091 16
541.106 14
541.121 19
541.136 9
541.151 2
541.166 32
541.181 30
541.197 8
541.212 20
541.227 13
541.242 12
541.257 20
541.272 23
541.287 8
541.302 19
541.317 22
541.332 17
541.347 51
541.362 54
541.377 28
541.392 21
541.407 29
541.422 31
541.438 12
541.453 16
541.468 8
541.483 22
541.498 5
541.513 9
541.528 26
541.543 19
541.558 34
541.573 34
541.588 25
541.603 32
541.618 12
541.633 19
541.648 5
541.663 9
541.679 25
541.694 41
541.709 16
541.724 38
541.739 46
541.754 7
541.769 2
541.784 18
541.799 22
541.814 10
541.829 2
541.844 25
541.859 23
541.874 21
541.890 19
541.905 19
541.920 38
541.935 14
541.950 40
541.965 13
541.980 17
541.995 11
542.010 12
542.025 19
542.040 16
542.055 14
542.070 15
542.085 31
542.100 37
542.116 30
542.131 27
542.146 17
542.161 25
542.176 20
542.191 30
542.206 55
542.221 44
542.236 20
542.251 20
542.266 13
542.281 7
542.296 25
542.312 50
542.327 38
542.342 3
542.357 3
542.372 7
542.387 26
542.402 15
542.417 30
542.432 33
542.447 24
542.462 5
542.477 13
542.492 19
542.508 26
542.523 22
542.538 24
542.553 9
542.568 18
542.583 29
542.598 33
542.613 4
542.628 8
542.643 7
542.658 9
542.673 23
542.688 5
542.704 0
542.719 31
542.734 33
542.749 17
542.764 21
542.779 42
542.794 22
542.809 2
542.824 2
542.839 8
542.854 22
542.869 52
542.885 23
542.900 2
542.915 21
542.930 14
542.945 21
542.960 18
542.975 32
542.990 7
543.005 26
543.020 32
543.035 25
543.050 19
543.066 28
543.081 18
543.096 29
543.111 18
543.126 13
543.141 13
543.156 15
543.171 14
543.186 22
543.201 16
543.216 2
543.231 33
543.247 40
543.262 21
543.277 27
543.292 5
543.307 13
543.322 14
543.337 4
543.352 19
543.367 18
543.382 10
543.397 28
543.413 16
543.428 11
543.443 11
543.458 10
543.473 18
543.488 7
543.503 3
543.518 28
543.533 33
543.548 20
543.563 20
543.579 15
543.594 10
543.609 6
543.624 22
543.639 22
543.654 21
543.669 10
543.684 0
543.699 12
543.714 20
543.730 34
543.745 32
543.760 18
543.775 7
543.790 10
543.805 15
543.820 28
543.835 33
543.850 11
543.865 17
543.880 9
543.896 29
543.911 29
543.926 14
543.941 2
543.956 8
543.971 5
543.986 21
544.001 17
544.016 27
544.031 54
544.047 23
544.062 11
544.077 42
544.092 35
544.107 12
544.122 7
544.137 10
544.152 7
544.167 15
544.182 6
544.198 17
544.213 21
544.228 10
544.243 8
544.258 13
544.273 20
544.288 10
544.303 10
544.318 18
544.333 17
544.349 13
544.364 16
544.379 11
544.394 29
544.409 52
544.424 44
544.439 25
544.454 34
544.469 21
544.485 14
544.500 22
544.515 9
544.530 17
544.545 32
544.560 9
544.575 20
544.590 12
544.605 10
544.620 10
544.636 0
544.651 7
544.666 13
544.681 12
544.696 16
544.711 12
544.726 11
544.741 3
544.756 15
544.772 21
544.787 14
544.802 24
544.817 9
544.832 19
544.847 12
544.862 15
544.877 7
544.892 13
544.908 17
544.923 14
544.938 18
544.953 28
544.968 16
544.983 13
544.998 4
545.013 14
545.028 23
545.044 16
545.059 21
545.074 30
545.089 15
545.104 14
545.119 19
545.134 1
545.149 16
545.164 23
545.180 18
545.195 3
545.210 28
545.225 24
545.240 12
545.255 1
545.270 0
545.285 5
545.301 5
545.316 6
545.331 18
545.346 19
545.361 39
545.376 21
545.391 9
545.406 13
545.421 3
545.437 21
545.452 38
545.467 40
545.482 22
545.497 13
545.512 2
545.527 16
545.542 35
545.558 16
545.573 24
545.588 29
545.603 3
545.618 0
545.633 27
545.648 26
545.663 24
545.678 41
545.694 26
545.709 18
545.724 21
545.739 2
545.754 19
545.769 30
545.784 4
545.799 16
545.815 5
545.830 1
545.845 7
545.860 12
545.875 13
545.890 24
545.905 35
545.920 30
545.936 18
545.951 19
545.966 17
545.981 18
545.996 22
546.011 12
546.026 19
546.041 48
546.057 37
546.072 34
546.087 31
546.102 15
546.117 4
546.132 28
546.147 19
546.162 18
546.178 18
546.193 12
546.208 13
546.223 34
546.238 20
546.253 26
546.268 30
546.284 39
546.299 18
546.314 8
546.329 23
546.344 18
546.359 32
546.374 32
546.389 45
546.405 49
546.420 19
546.435 20
546.450 53
546.465 31
546.480 5
546.495 2
546.510 6
546.526 6
546.541 9
546.556 1
546.571 18
546.586 19
546.601 1
546.616 7
546.632 8
546.647 26
546.662 52
546.677 33
546.692 19
546.707 19
546.722 16
546.738 10
546.753 8
546.768 7
546.783 4
546.798 6
546.813 8
546.828 8
546.843 26
546.859 12
546.874 2
546.889 10
546.904 6
546.919 19
546.934 24
546.949 30
546.965 27
546.980 33
546.995 23
547.010 6
547.025 6
547.040 9
547.055 30
547.071 39
547.086 12
547.101 17
547.116 17
547.131 29
547.146 12
547.161 46
547.177 38
547.192 40
547.207 17
547.222 5
547.237 9
547.252 16
547.267 10
547.283 17
547.298 28
547.313 30
547.328 8
547.343 8
547.358 24
547.373 12
547.389 23
547.404 26
547.419 22
547.434 32
547.449 11
547.464 7
547.479 9
547.495 21
547.510 6
547.525 3
547.540 0
547.555 18
547.570 10
547.585 21
547.601 12
547.616 2
547.631 2
547.646 13
547.661 14
547.676 21
547.692 18
547.707 20
547.722 20
547.737 10
547.752 0
547.767 0
547.782 2
547.798 6
547.813 0
547.828 3
547.843 13
547.858 16
547.873 13
547.889 6
547.904 6
547.919 23
547.934 43
547.949 49
547.964 18
547.979 2
547.995 9
548.010 37
548.025 26
548.040 30
548.055 40
548.070 26
548.086 9
548.101 10
548.116 24
548.131 20
548.146 44
548.161 16
548.176 14
548.192 36
548.207 25
548.222 23
548.237 20
548.252 7
548.267 15
548.283 10
548.298 17
548.313 26
548.328 43
548.343 78
548.358 75
548.373 120
548.389 183
548.404 259
548.419 254
548.434 214
548.449 120
548.464 111
548.480 90
548.495 50
548.510 35
548.525 17
548.540 19
548.555 15
548.571 28
548.586 24
548.601 13
548.616 13
548.631 14
548.646 14
548.662 43
548.677 46
548.692 15
548.707 7
548.722 15
548.737 4
548.753 6
548.768 0
548.783 11
548.798 33
548.813 15
548.828 2
548.844 2
548.859 9
548.874 9
548.889 19
548.904 23
548.919 21
548.935 29
548.950 27
548.965 26
548.980 13
548.995 15
549.010 8
549.026 28
549.041 24
549.056 45
549.071 24
549.086 26
549.101 22
549.117 9
549.132 17
549.147 16
549.162 11
549.177 5
549.192 15
549.208 34
549.223 5
549.238 4
549.253 42
549.268 25
549.283 9
549.299 21
549.314 41
549.329 44
549.344 21
549.359 30
549.374 48
549.390 73
549.405 111
549.420 92
549.435 71
549.450 70
549.465 35
549.481 39
549.496 37
549.511 23
549.526 36
549.541 18
549.557 9
549.572 12
549.587 17
549.602 17
549.617 11
549.632 11
549.648 36
549.663 22
549.678 5
549.693 5
549.708 19
549.723 25
549.739 14
549.754 14
549.769 28
549.784 17
549.799 2
549.815 1
549.830 9
549.845 30
549.860 5
549.875 0
549.890 11
549.906 3
549.921 14
549.936 6
549.951 28
549.966 16
549.982 20
549.997 13
550.012 14
550.027 17
550.042 10
550.057 31
550.073 22
550.088 9
550.103 24
550.118 52
550.133 18
550.149 21
550.164 32
550.179 7
550.194 11
550.209 30
550.224 9
550.240 18
550.255 26
550.270 35
550.285 49
550.300 90
550.316 220
550.331 205
550.346 291
550.361 578
550.376 1437
550.392 2584
550.407 3809
550.422 4889
550.437 4840
550.452 4076
550.467 3046
550.483 2168
550.498 1484
550.513 920
550.528 721
550.543 468
550.559 405
550.574 334
550.589 350
550.604 275
550.619 228
550.635 199
550.650 169
550.665 165
550.680 183
550.695 101
550.710 122
550.726 97
550.741 103
550.756 49
550.771 64
550.786 61
550.802 55
550.817 67
550.832 69
550.847 77
550.862 70
550.878 55
550.893 58
550.908 35
550.923 28
550.938 57
550.954 39
550.969 28
550.984 56
550.999 95
551.014 124
551.030 98
551.045 96
551.060 100
551.075 115
551.090 101
551.106 128
551.121 87
551.136 75
551.151 54
551.166 64
551.182 56
551.197 40
551.212 82
551.227 92
551.242 60
551.258 38
551.273 32
551.288 53
551.303 74
551.318 41
551.334 59
551.349 121
551.364 223
551.379 489
551.394 1070
551.410 1858
551.425 2394
551.440 2185
551.455 1694
551.470 1352
551.486 977
551.501 684
551.516 427
551.531 324
551.546 243
551.562 163
551.577 93
551.592 94
551.607 94
551.622 93
551.638 60
551.653 58
551.668 58
551.683 65
551.698 90
551.714 70
551.729 91
551.744 62
551.759 63
551.774 71
551.790 56
551.805 81
551.820 46
551.835 30
551.850 51
551.866 44
551.881 55
551.896 28
551.911 51
551.926 82
551.942 51
551.957 22
551.972 71
551.987 69
552.003 97
552.018 74
552.033 76
552.048 93
552.063 119
552.079 111
552.094 75
552.109 61
552.124 31
552.139 46
552.155 38
552.170 32
552.185 44
552.200 97
552.215 57
552.231 48
552.246 63
552.261 67
552.276 99
552.292 119
552.307 116
552.322 152
552.337 228
552.352 367
552.368 448
552.383 458
552.398 466
552.413 539
552.428 518
552.444 507
552.459 407
552.474 319
552.489 181
552.505 139
552.520 149
552.535 113
552.550 55
552.565 46
552.581 57
552.596 44
552.611 45
552.626 43
552.642 55
552.657 48
552.672 30
552.687 22
552.702 43
552.718 31
552.733 24
552.748 56
552.763 83
552.778 76
552.794 45
552.809 49
552.824 49
552.839 59
552.855 49
552.870 40
552.885 52
552.900 47
552.915 71
552.931 67
552.946 39
552.961 59
552.976 58
552.992 28
553.007 62
553.022 70
553.037 51
553.052 62
553.068 72
553.083 59
553.098 48
553.113 69
553.129 29
553.144 42
553.159 29
553.174 27
553.189 44
553.205 69
553.220 47
553.235 27
553.250 49
553.266 29
553.281 38
553.296 41
553.311 50
553.327 122
553.342 141
553.357 173
553.372 200
553.387 156
553.403 107
553.418 105
553.433 94
553.448 102
553.464 67
553.479 62
553.494 67
553.509 71
553.525 57
553.540 44
553.555 49
553.570 52
553.585 27
553.601 39
553.616 48
553.631 25
553.646 25
553.662 53
553.677 49
553.692 24
553.707 55
553.723 43
553.738 8
553.753 25
553.768 50
553.783 45
553.799 45
553.814 50
553.829 20
553.844 25
553.860 42
553.875 54
553.890 24
553.905 8
553.921 4
553.936 11
553.951 37
553.966 23
553.982 1
553.997 24
554.012 37
554.027 16
554.042 26
554.058 24
554.073 52
554.088 42
554.103 69
554.119 67
554.134 36
554.149 55
554.164 40
554.180 44
554.195 33
554.210 25
554.225 36
554.241 43
554.256 32
554.271 45
554.286 35
554.302 47
554.317 61
554.332 118
554.347 113
554.362 150
554.378 132
554.393 95
554.408 88
554.423 88
554.439 76
554.454 42
554.469 42
554.484 30
554.500 18
554.515 41
554.530 51
554.545 65
554.561 28
554.576 63
554.591 50
554.606 36
554.622 10
554.637 9
554.652 19
554.667 54
554.683 66
554.698 37
554.713 20
554.728 38
554.744 43
554.759 21
554.774 28
554.789 37
554.805 39
554.820 56
554.835 69
554.850 85
554.866 33
554.881 24
554.896 35
554.911 45
554.927 79
554.942 83
554.957 35
554.972 29
554.988 35
555.003 40
555.018 36
555.033 44
555.049 48
555.064 37
555.079 31
555.094 25
555.110 10
555.125 23
555.140 11
555.155 30
555.171 20
555.186 10
555.201 27
555.216 20
555.232 22
555.247 22
555.262 15
555.277 30
555.293 43
555.308 39
555.323 30
555.338 74
555.354 58
555.369 32
555.384 48
555.399 98
555.415 59
555.430 63
555.445 21
555.460 35
555.476 50
555.491 43
555.506 34
555.521 11
555.537 9
555.552 26
555.567 25
555.583 13
555.598 20
555.613 29
555.628 12
555.644 27
555.659 32
555.674 53
555.689 33
555.705 13
555.720 43
555.735 32
555.750 39
555.766 45
555.781 22
555.796 32
555.811 50
555.827 42
555.842 48
555.857 49
555.872 17
555.888 32
555.903 36
555.918 15
555.934 13
555.949 1
555.964 24
555.979 31
555.995 78
556.010 43
556.025 11
556.040 7
556.056 47
556.071 29
556.086 32
556.101 64
556.117 63
556.132 50
556.147 54
556.162 53
556.178 57
556.193 74
556.208 51
556.224 18
556.239 7
556.254 9
556.269 39
556.285 48
556.300 71
556.315 45
556.330 47
556.346 82
556.361 76
556.376 37
556.392 37
556.407 67
556.422 51
556.437 29
556.453 34
556.468 28
556.483 70
556.498 54
556.514 57
556.529 39
556.544 14
556.559 24
556.575 29
556.590 22
556.605 28
556.621 48
556.636 25
556.651 23
556.666 38
556.682 18
556.697 21
556.712 18
556.727 28
556.743 16
556.758 50
556.773 39
556.789 11
556.804 11
556.819 21
556.834 28
556.850 24
556.865 22
556.880 27
556.896 24
556.911 22
556.926 32
556.941 16
556.957 12
556.972 16
556.987 4
557.002 27
557.018 18
557.033 22
557.048 28
557.064 42
557.079 38
557.094 40
557.109 34
557.125 45
557.140 47
557.155 14
557.171 45
557.186 25
557.201 27
557.216 14
557.232 15
557.247 16
557.262 35
557.278 19
557.293 17
557.308 18
557.323 45
557.339 32
557.354 13
557.369 13
557.384 19
557.400 18
557.415 8
557.430 17
557.446 14
557.461 12
557.476 13
557.491 34
557.507 12
557.522 8
557.537 11
557.553 28
557.568 36
557.583 32
557.598 30
557.614 25
557.629 43
557.644 25
557.660 17
557.675 23
557.690 10
557.705 19
557.721 27
557.736 37
557.751 30
557.767 18
557.782 12
557.797 0
557.813 14
557.828 33
557.843 57
557.858 49
557.874 42
557.889 18
557.904 23
557.920 28
557.935 30
557.950 55
557.965 30
557.981 58
557.996 31
558.011 11
558.027 12
558.042 45
558.057 32
558.072 34
558.088 24
558.103 25
558.118 48
558.134 32
558.149 29
558.164 44
558.180 17
558.195 50
558.210 47
558.225 23
558.241 29
558.256 47
558.271 25
558.287 2
558.302 5
558.317 38
558.332 18
558.348 12
558.363 8
558.378 32
558.394 17
558.409 13
558.424 11
558.440 25
558.455 18
558.470 9
558.485 0
558.501 19
558.516 43
558.531 26
558.547 7
558.562 9
558.577 4
558.593 19
558.608 8
558.623 4
558.638 10
558.654 32
558.669 41
558.684 3
558.700 5
558.715 33
558.730 36
558.746 26
558.761 17
558.776 37
558.791 32
558.807 8
558.822 9
558.837 16
558.853 18
558.868 13
558.883 13
558.899 12
558.914 9
558.929 10
558.944 21
558.960 18
558.975 37
558.990 58
559.006 26
559.021 19
559.036 9
559.052 23
559.067 14
559.082 32
559.098 33
559.113 26
559.128 42
559.143 44
559.159 28
559.174 18
559.189 21
559.205 29
559.220 19
559.235 45
559.251 22
559.266 40
559.281 37
559.297 29
559.312 31
559.327 16
559.342 7
559.358 12
559.373 10
559.388 22
559.404 14
559.419 28
559.434 32
559.450 41
559.465 11
559.480 10
559.496 27
559.511 17
559.526 13
559.542 14
559.557 12
559.572 31
559.587 19
559.603 36
559.618 23
559.633 26
559.649 24
559.664 19
559.679 19
559.695 22
559.710 21
559.725 38
559.741 36
559.756 55
559.771 44
559.787 28
559.802 35
559.817 16
559.833 12
559.848 23
559.863 10
559.878 21
559.894 32
559.909 68
559.924 34
559.940 6
559.955 10
559.970 17
559.986 29
560.001 34
560.016 39
560.032 33
560.047 35
560.062 29
560.078 22
560.093 15
560.108 17
560.124 15
560.139 17
560.154 12
560.170 13
560.185 11
560.200 31
560.216 16
560.231 25
560.246 27
560.261 21
560.277 34
560.292 19
560.307 20
560.323 33
560.338 52
560.353 34
560.369 21
560.384 34
560.399 29
560.415 18
560.430 29
560.445 32
560.461 19
560.476 8
560.491 11
560.507 17
560.522 19
560.537 18
560.553 31
560.568 28
560.583 22
560.599 12
560.614 11
560.629 10
560.645 5
560.660 9
560.675 4
560.691 12
560.706 39
560.721 16
560.737 30
560.752 30
560.767 22
560.783 27
560.798 8
560.813 0
560.829 7
560.844 22
560.859 19
560.875 22
560.890 13
560.905 9
560.921 22
560.936 60
560.951 35
560.967 32
560.982 21
560.997 37
561.013 36
561.028 21
561.043 10
561.059 29
561.074 58
561.089 30
561.105 18
561.120 39
561.135 17
561.151 12
561.166 10
561.181 56
561.197 49
561.212 18
561.227 40
561.243 55
561.258 42
561.273 15
561.289 6
561.304 13
561.319 10
561.335 14
561.350 17
561.365 8
561.381 55
561.396 40
561.411 32
561.427 24
561.442 4
561.457 10
561.473 24
561.488 26
561.503 14
561.519 11
561.534 1
561.549 2
561.565 16
561.580 10
561.595 11
561.611 2
561.626 21
561.641 10
561.657 8
561.672 41
561.687 17
561.703 6
561.718 32
561.733 16
561.749 13
561.764 0
561.779 0
561.795 1
561.810 15
561.825 28
561.841 8
561.856 41
561.872 26
561.887 27
561.902 19
561.918 14
561.933 10
561.948 19
561.964 29
561.979 24
561.994 33
562.010 28
562.025 17
562.040 23
562.056 20
562.071 28
562.086 42
562.102 39
562.117 24
562.132 40
562.148 52
562.163 33
562.178 18
562.194 12
562.209 37
562.225 24
562.240 26
562.255 20
562.271 22
562.286 23
562.301 22
562.317 50
562.332 106
562.347 98
562.363 86
562.378 67
562.393 131
562.409 100
562.424 85
562.439 78
562.455 64
562.470 26
562.485 22
562.501 16
562.516 36
562.532 7
562.547 28
562.562 23
562.578 36
562.593 30
562.608 14
562.624 9
562.639 17
562.654 5
562.670 19
562.685 6
562.700 10
562.716 11
562.731 14
562.747 10
562.762 22
562.777 18
562.793 14
562.808 8
562.823 10
562.839 7
562.854 13
562.869 2
562.885 15
562.900 18
562.915 35
562.931 26
562.946 20
562.962 30
562.977 50
562.992 61
563.008 33
563.023 13
563.038 6
563.054 10
563.069 1
563.084 10
563.100 24
563.115 22
563.131 14
563.146 33
563.161 39
563.177 36
563.192 8
563.207 12
563.223 33
563.238 22
563.253 29
563.269 41
563.284 22
563.300 23
563.315 19
563.330 32
563.346 29
563.361 29
563.376 55
563.392 30
563.407 55
563.422 57
563.438 45
563.453 26
563.469 47
563.484 38
563.499 9
563.515 5
563.530 28
563.545 7
563.561 5
563.576 15
563.591 19
563.607 16
563.622 7
563.638 9
563.653 35
563.668 30
563.684 29
563.699 9
563.714 17
563.730 17
563.745 13
563.761 8
563.776 3
563.791 14
563.807 12
563.822 10
563.837 11
563.853 22
563.868 6
563.884 5
563.899 6
563.914 21
563.930 40
563.945 43
563.960 24
563.976 20
563.991 15
564.006 17
564.022 28
564.037 36
564.053 27
564.068 35
564.083 4
564.099 6
564.114 32
564.129 35
564.145 28
564.160 31
564.176 32
564.191 47
564.206 37
564.222 11
564.237 33
564.252 13
564.268 8
564.283 31
564.299 64
564.314 114
564.329 107
564.345 109
564.360 175
564.376 303
564.391 434
564.406 472
564.422 458
564.437 386
564.452 354
564.468 242
564.483 158
564.499 99
564.514 64
564.529 24
564.545 54
564.560 57
564.575 30
564.591 30
564.606 45
564.622 43
564.637 21
564.652 35
564.668 23
564.683 40
564.699 22
564.714 16
564.729 12
564.745 7
564.760 5
564.775 21
564.791 57
564.806 56
564.822 40
564.837 40
564.852 20
564.868 12
564.883 35
564.899 44
564.914 25
564.929 33
564.945 19
564.960 11
564.975 23
564.991 54
565.006 30
565.022 30
565.037 33
565.052 21
565.068 10
565.083 23
565.099 42
565.114 20
565.129 27
565.145 35
565.160 20
565.176 19
565.191 20
565.206 38
565.222 20
565.237 21
565.252 22
565.268 51
565.283 45
565.299 28
565.314 55
565.329 55
565.345 63
565.360 82
565.376 134
565.391 140
565.406 314
565.422 280
565.437 308
565.453 247
565.468 170
565.483 102
565.499 63
565.514 62
565.530 46
565.545 59
565.560 36
565.576 27
565.591 28
565.607 39
565.622 40
565.637 36
565.653 25
565.668 25
565.684 26
565.699 54
565.714 43
565.730 20
565.745 27
565.760 25
565.776 6
565.791 9
565.807 42
565.822 46
565.837 26
565.853 39
565.868 47
565.884 25
565.899 17
565.914 19
565.930 64
565.945 54
565.961 19
565.976 17
565.991 21
566.007 18
566.022 15
566.038 17
566.053 22
566.068 26
566.084 27
566.099 35
566.115 32
566.130 33
566.146 27
566.161 27
566.176 20
566.192 55
566.207 40
566.223 33
566.238 13
566.253 14
566.269 13
566.284 24
566.300 28
566.315 100
566.330 177
566.346 170
566.361 189
566.377 180
566.392 176
566.407 167
566.423 220
566.438 262
566.454 236
566.469 131
566.484 62
566.500 46
566.515 49
566.531 57
566.546 40
566.561 66
566.577 67
566.592 17
566.608 30
566.623 39
566.639 26
566.654 19
566.669 18
566.685 29
566.700 14
566.716 19
566.731 16
566.746 14
566.762 36
566.777 51
566.793 48
566.808 29
566.823 8
566.839 48
566.854 27
566.870 10
566.885 21
566.901 28
566.916 14
566.931 30
566.947 13
566.962 22
566.978 35
566.993 20
567.008 19
567.024 34
567.039 27
567.055 42
567.070 42
567.085 41
567.101 53
567.116 33
567.132 11
567.147 25
567.163 31
567.178 13
567.193 23
567.209 10
567.224 8
567.240 14
567.255 42
567.270 40
567.286 13
567.301 17
567.317 28
567.332 59
567.348 64
567.363 55
567.378 49
567.394 74
567.409 90
567.425 75
567.440 111
567.456 148
567.471 123
567.486 85
567.502 35
567.517 12
567.533 31
567.548 15
567.563 31
567.579 14
567.594 0
567.610 20
567.625 26
567.641 20
567.656 23
567.671 19
567.687 20
567.702 26
567.718 17
567.733 28
567.749 11
567.764 5
567.779 4
567.795 7
567.810 16
567.826 41
567.841 37
567.857 23
567.872 26
567.887 27
567.903 35
567.918 24
567.934 37
567.949 36
567.965 41
567.980 34
567.995 25
568.011 19
568.026 23
568.042 25
568.057 38
568.073 35
568.088 28
568.103 14
568.119 7
568.134 61
568.150 29
568.165 4
568.181 13
568.196 12
568.211 14
568.227 31
568.242 32
568.258 20
568.273 37
568.289 53
568.304 21
568.319 45
568.335 62
568.350 104
568.366 103
568.381 68
568.397 96
568.412 54
568.427 110
568.443 90
568.458 98
568.474 52
568.489 58
568.505 10
568.520 10
568.536 4
568.551 47
568.566 38
568.582 30
568.597 32
568.613 59
568.628 26
568.644 13
568.659 10
568.674 9
568.690 19
568.705 16
568.721 29
568.736 52
568.752 19
568.767 21
568.783 37
568.798 31
568.813 6
568.829 10
568.844 38
568.860 39
568.875 40
568.891 20
568.906 9
568.921 33
568.937 16
568.952 0
568.968 15
568.983 26
568.999 31
569.014 37
569.030 22
569.045 24
569.060 33
569.076 9
569.091 13
569.107 24
569.122 17
569.138 40
569.153 28
569.169 25
569.184 14
569.199 35
569.215 7
569.230 26
569.246 20
569.261 18
569.277 32
569.292 22
569.308 14
569.323 31
569.338 49
569.354 43
569.369 29
569.385 33
569.400 30
569.416 34
569.431 24
569.447 33
569.462 42
569.477 30
569.493 27
569.508 18
569.524 20
569.539 15
569.555 22
569.570 4
569.586 10
569.601 34
569.617 33
569.632 27
569.647 3
569.663 16
569.678 20
569.694 6
569.709 24
569.725 14
569.740 18
569.756 16
569.771 3
569.786 14
569.802 30
569.817 20
569.833 27
569.848 14
569.864 43
569.879 27
569.895 24
569.910 29
569.926 42
569.941 26
569.956 27
569.972 14
569.987 23
570.003 17
570.018 31
570.034 27
570.049 37
570.065 26
570.080 61
570.096 50
570.111 26
570.127 34
570.142 51
570.157 68
570.173 36
570.188 12
570.204 30
570.219 21
570.235 17
570.250 18
570.266 25
570.281 13
570.297 22
570.312 30
570.327 31
570.343 33
570.358 41
570.374 45
570.389 27
570.405 41
570.420 51
570.436 31
570.451 38
570.467 28
570.482 9
570.498 1
570.513 0
570.528 12
570.544 14
570.559 13
570.575 7
570.590 26
570.606 28
570.621 4
570.637 3
570.652 3
570.668 27
570.683 14
570.699 26
570.714 22
570.730 19
570.745 6
570.760 18
570.776 29
570.791 5
570.807 4
570.822 16
570.838 16
570.853 35
570.869 44
570.884 4
570.900 28
570.915 26
570.931 19
570.946 21
570.962 30
570.977 31
570.992 59
571.008 33
571.023 23
571.039 27
571.054 2
571.070 36
571.085 41
571.101 18
571.116 25
571.132 33
571.147 33
571.163 34
571.178 57
571.194 39
571.209 11
571.225 19
571.240 28
571.255 11
571.271 23
571.286 28
571.302 29
571.317 43
571.333 34
571.348 12
571.364 1
571.379 15
571.395 32
571.410 28
571.426 20
571.441 22
571.457 2
571.472 9
571.488 25
571.503 16
571.519 18
571.534 9
571.549 6
571.565 14
571.580 16
571.596 13
571.611 15
571.627 21
571.642 10
571.658 6
571.673 14
571.689 5
571.704 6
571.720 10
571.735 7
571.751 15
571.766 18
571.782 21
571.797 16
571.813 39
571.828 22
571.844 23
571.859 10
571.875 18
571.890 9
571.905 4
571.921 8
571.936 17
571.952 24
571.967 5
571.983 4
571.998 11
572.014 20
572.029 9
572.045 5
572.060 55
572.076 29
572.091 11
572.107 20
572.122 48
572.138 19
572.153 19
572.169 4
572.184 11
572.200 6
572.215 3
572.231 0
572.246 6
572.262 17
572.277 3
572.293 17
572.308 11
572.324 22
572.339 23
572.355 11
572.370 25
572.386 49
572.401 43
572.416 46
572.432 37
572.447 13
572.463 10
572.478 33
572.494 20
572.509 13
572.525 3
572.540 20
572.556 14
572.571 15
572.587 15
572.602 22
572.618 17
572.633 4
572.649 0
572.664 15
572.680 23
572.695 16
572.711 26
572.726 10
572.742 10
572.757 3
572.773 12
572.788 15
572.804 9
572.819 24
572.835 2
572.850 5
572.866 11
572.881 8
572.897 31
572.912 35
572.928 46
572.943 28
572.959 10
572.974 22
572.990 21
573.005 8
573.021 28
573.036 16
573.052 14
573.067 14
573.083 12
573.098 58
573.114 36
573.129 6
573.145 35
573.160 20
573.176 8
573.191 15
573.207 12
573.222 67
573.238 38
573.253 19
573.269 26
573.284 31
573.300 34
573.315 49
573.331 15
573.346 11
573.362 33
573.377 43
573.393 47
573.408 40
573.424 36
573.439 34
573.455 12
573.470 1
573.486 22
573.501 35
573.517 15
573.532 12
573.548 21
573.563 8
573.579 8
573.594 6
573.610 13
573.625 5
573.641 19
573.656 16
573.672 21
573.687 12
573.703 6
573.718 4
573.734 15
573.749 19
573.765 5
573.780 9
573.796 6
573.811 17
573.827 9
573.842 13
573.858 14
573.873 28
573.889 7
573.904 4
573.920 24
573.935 11
573.951 19
573.966 13
573.982 4
573.997 13
574.013 20
574.028 20
574.044 13
574.059 11
574.075 15
574.090 15
574.106 11
574.121 19
574.137 7
574.153 19
574.168 16
574.184 13
574.199 33
574.215 12
574.230 22
574.246 17
574.261 18
574.277 20
574.292 30
574.308 22
574.323 3
574.339 15
574.354 22
574.370 15
574.385 36
574.401 17
574.416 29
574.432 21
574.447 28
574.463 25
574.478 12
574.494 26
574.509 9
574.525 21
574.540 16
574.556 10
574.571 14
574.587 20
574.602 2
574.618 3
574.633 11
574.649 4
574.665 7
574.680 15
574.696 10
574.711 16
574.727 20
574.742 11
574.758 13
574.773 8
574.789 6
574.804 8
574.820 27
574.835 19
574.851 25
574.866 27
574.882 15
574.897 49
574.913 48
574.928 19
574.944 32
574.959 32
574.975 24
574.990 8
575.006 13
575.021 14
575.037 12
575.053 12
575.068 30
575.084 21
575.099 20
575.115 10
575.130 14
575.146 18
575.161 3
575.177 11
575.192 36
575.208 25
575.223 17
575.239 34
575.254 30
575.270 28
575.285 10
575.301 16
575.316 14
575.332 32
575.348 36
575.363 13
575.379 22
575.394 23
575.410 29
575.425 33
575.441 29
575.456 19
575.472 22
575.487 10
575.503 3
575.518 18
575.534 37
575.549 9
575.565 0
575.580 0
575.596 1
575.612 0
575.627 4
575.643 12
575.658 35
575.674 10
575.689 10
575.705 7
575.720 13
575.736 15
575.751 11
575.767 10
575.782 12
575.798 3
575.813 23
575.829 26
575.845 25
575.860 16
575.876 29
575.891 30
575.907 13
575.922 22
575.938 25
575.953 17
575.969 20
575.984 23
576.000 12
576.015 3
576.031 15
576.047 9
576.062 37
576.078 41
576.093 39
576.109 38
576.124 28
576.140 14
576.155 19
576.171 47
576.186 31
576.202 16
576.217 29
576.233 6
576.249 24
576.264 27
576.280 23
576.295 34
576.311 19
576.326 38
576.342 24
576.357 55
576.373 72
576.388 25
576.404 20
576.419 23
576.435 41
576.451 28
576.466 29
576.482 13
576.497 21
576.513 23
576.528 20
576.544 12
576.559 5
576.575 22
576.590 13
576.606 40
576.622 23
576.637 12
576.653 10
576.668 17
576.684 13
576.699 0
576.715 0
576.730 12
576.746 15
576.761 9
576.777 12
576.793 10
576.808 13
576.824 0
576.839 46
576.855 48
576.870 13
576.886 14
576.901 16
576.917 17
576.932 6
576.948 10
576.964 7
576.979 8
576.995 21
577.010 34
577.026 21
577.041 25
577.057 4
577.072 40
577.088 26
577.104 37
577.119 7
577.135 3
577.150 20
577.166 8
577.181 23
577.197 18
577.212 16
577.228 13
577.244 12
577.259 18
577.275 20
577.290 10
577.306 6
577.321 26
577.337 26
577.352 27
577.368 20
577.384 30
577.399 34
577.415 11
577.430 6
577.446 45
577.461 45
577.477 26
577.492 22
577.508 35
577.524 11
577.539 18
577.555 50
577.570 7
577.586 18
577.601 14
577.617 3
577.632 0
577.648 8
577.664 10
577.679 20
577.695 4
577.710 9
577.726 9
577.741 8
577.757 11
577.772 14
577.788 12
577.804 4
577.819 25
577.835 18
577.850 11
577.866 3
577.881 5
577.897 15
577.913 14
577.928 10
577.944 9
577.959 37
577.975 26
577.990 17
578.006 13
578.021 24
578.037 30
578.053 10
578.068 17
578.084 15
578.099 34
578.115 35
578.130 20
578.146 22
578.162 18
578.177 7
578.193 7
578.208 6
578.224 12
578.239 26
578.255 58
578.271 34
578.286 13
578.302 10
578.317 31
578.333 33
578.348 79
578.364 156
578.379 241
578.395 220
578.411 127
578.426 106
578.442 200
578.457 232
578.473 141
578.488 124
578.504 112
578.520 64
578.535 61
578.551 35
578.566 24
578.582 33
578.597 12
578.613 15
578.629 37
578.644 18
578.660 11
578.675 12
578.691 14
578.706 26
578.722 19
578.738 29
578.753 5
578.769 6
578.784 8
578.800 10
578.816 6
578.831 5
578.847 19
578.862 11
578.878 1
578.893 6
578.909 8
578.925 38
578.940 37
578.956 31
578.971 6
578.987 1
579.002 43
579.018 15
579.034 25
579.049 26
579.065 17
579.080 10
579.096 8
579.111 1
579.127 7
579.143 15
579.158 18
579.174 13
579.189 12
579.205 37
579.221 26
579.236 14
579.252 20
579.267 25
579.283 9
579.298 34
579.314 38
579.330 39
579.345 55
579.361 37
579.376 48
579.392 69
579.408 71
579.423 96
579.439 91
579.454 80
579.470 44
579.485 38
579.501 46
579.517 37
579.532 24
579.548 7
579.563 27
579.579 21
579.595 17
579.610 15
579.626 10
579.641 9
579.657 17
579.672 14
579.688 19
579.704 43
579.719 16
579.735 1
579.750 16
579.766 13
579.782 5
579.797 9
579.813 14
579.828 12
579.844 20
579.859 31
579.875 38
579.891 11
579.906 16
579.922 12
579.937 1
579.953 10
579.969 24
579.984 11
580.000 11
580.015 39
580.031 28
580.047 14
580.062 7
580.078 7
580.093 5
580.109 20
580.125 45
580.140 40
580.156 11
580.171 1
580.187 14
580.202 11
580.218 5
580.234 14
580.249 30
580.265 29
580.280 16
580.296 12
580.312 51
580.327 58
580.343 62
580.358 119
580.374 187
580.390 278
580.405 218
580.421 245
580.436 239
580.452 156
580.468 82
580.483 66
580.499 57
580.514 59
580.530 28
580.546 23
580.561 27
580.577 11
580.592 28
580.608 41
580.624 28
580.639 27
580.655 1
580.670 13
580.686 7
580.702 8
580.717 1
580.733 32
580.748 24
580.764 16
580.780 9
580.795 21
580.811 13
580.826 7
580.842 16
580.858 23
580.873 29
580.889 56
580.904 26
580.920 11
580.936 5
580.951 0
580.967 30
580.982 51
580.998 26
581.014 63
581.029 36
581.045 19
581.060 17
581.076 21
581.092 15
581.107 21
581.123 30
581.138 22
581.154 38
581.170 20
581.185 29
581.201 27
581.217 39
581.232 42
581.248 32
581.263 10
581.279 12
581.295 19
581.310 13
581.326 15
581.341 34
581.357 55
581.373 98
581.388 143
581.404 98
581.419 76
581.435 99
581.451 82
581.466 61
581.482 58
581.497 12
581.513 6
581.529 15
581.544 18
581.560 40
581.576 10
581.591 0
581.607 11
581.622 8
581.638 8
581.654 14
581.669 15
581.685 28
581.700 8
581.716 21
581.732 9
581.747 5
581.763 22
581.779 30
581.794 20
581.810 17
581.825 18
581.841 30
581.857 9
581.872 24
581.888 34
581.903 25
581.919 31
581.935 12
581.950 4
581.966 12
581.982 12
581.997 27
582.013 19
582.028 21
582.044 31
582.060 31
582.075 17
582.091 13
582.106 12
582.122 16
582.138 5
582.153 20
582.169 12
582.185 38
582.200 27
582.216 14
582.231 10
582.247 16
582.263 28
582.278 17
582.294 36
582.310 38
582.325 59
582.341 74
582.356 55
582.372 54
582.388 33
582.403 66
582.419 92
582.435 60
582.450 75
582.466 65
582.481 54
582.497 20
582.513 29
582.528 22
582.544 22
582.560 35
582.575 18
582.591 5
582.606 32
582.622 17
582.638 22
582.653 11
582.669 7
582.685 15
582.700 35
582.716 10
582.731 17
582.747 10
582.763 5
582.778 3
582.794 0
582.810 16
582.825 3
582.841 1
582.856 5
582.872 31
582.888 13
582.903 14
582.919 24
582.935 1
582.950 39
582.966 45
582.981 22
582.997 6
583.013 2
583.028 14
583.044 23
583.060 50
583.075 18
583.091 24
583.107 29
583.122 38
583.138 25
583.153 7
583.169 5
583.185 20
583.200 29
583.216 6
583.232 25
583.247 23
583.263 18
583.278 5
583.294 24
583.310 56
583.325 25
583.341 28
583.357 9
583.372 37
583.388 56
583.404 38
583.419 53
583.435 38
583.450 41
583.466 17
583.482 33
583.497 23
583.513 10
583.529 51
583.544 31
583.560 45
583.576 49
583.591 23
583.607 18
583.623 31
583.638 18
583.654 16
583.669 2
583.685 4
583.701 1
583.716 0
583.732 0
583.748 11
583.763 15
583.779 21
583.795 26
583.810 24
583.826 39
583.841 42
583.857 10
583.873 4
583.888 9
583.904 11
583.920 2
583.935 3
583.951 21
583.967 26
583.982 7
583.998 21
584.014 28
584.029 27
584.045 20
584.060 18
584.076 32
584.092 42
584.107 34
584.123 37
584.139 35
584.154 27
584.170 18
584.186 26
584.201 16
584.217 20
584.233 17
584.248 9
584.264 6
584.280 15
584.295 28
584.311 25
584.326 27
584.342 38
584.358 43
584.373 56
584.389 29
584.405 58
584.420 29
584.436 11
584.452 8
584.467 16
584.483 8
584.499 7
584.514 27
584.530 11
584.546 8
584.561 7
584.577 13
584.593 14
584.608 13
584.624 6
584.640 4
584.655 11
584.671 6
584.686 25
584.702 11
584.718 9
584.733 11
584.749 9
584.765 11
584.780 21
584.796 2
584.812 0
584.827 0
584.843 0
584.859 13
584.874 4
584.890 8
584.906 21
584.921 6
584.937 15
584.953 28
584.968 12
584.984 9
585.000 22
585.015 56
585.031 37
585.047 22
585.062 9
585.078 9
585.094 18
585.109 40
585.125 24
585.141 26
585.156 25
585.172 36
585.188 30
585.203 23
585.219 23
585.234 30
585.250 26
585.266 27
585.281 32
585.297 27
585.313 27
585.328 23
585.344 13
585.360 19
585.375 9
585.391 31
585.407 11
585.422 8
585.438 8
585.454 16
585.469 30
585.485 14
585.501 18
585.516 17
585.532 1
585.548 2
585.563 17
585.579 24
585.595 15
585.610 23
585.626 11
585.642 4
585.657 5
585.673 19
585.689 32
585.704 8
585.720 13
585.736 21
585.751 15
585.767 9
585.783 5
585.798 3
585.814 0
585.830 5
585.845 14
585.861 19
585.877 16
585.892 2
585.908 12
585.924 36
585.939 11
585.955 19
585.971 9
585.986 21
586.002 12
586.018 4
586.033 26
586.049 43
586.065 30
586.080 34
586.096 34
586.112 24
586.128 36
586.143 38
586.159 26
586.175 12
586.190 69
586.206 51
586.222 10
586.237 5
586.253 2
586.269 10
586.284 16
586.300 8
586.316 0
586.331 17
586.347 21
586.363 35
586.378 19
586.394 11
586.410 19
586.425 11
586.441 13
586.457 6
586.472 24
586.488 13
586.504 5
586.519 8
586.535 2
586.551 39
586.566 28
586.582 27
586.598 22
586.613 9
586.629 7
586.645 0
586.661 2
586.676 6
586.692 16
586.708 10
586.723 7
586.739 9
586.755 3
586.770 21
586.786 14
586.802 1
586.817 4
586.833 12
586.849 9
586.864 13
586.880 6
586.896 7
586.911 10
586.927 17
586.943 17
586.958 23
586.974 7
586.990 7
587.006 34
587.021 13
587.037 14
587.053 2
587.068 20
587.084 28
587.100 29
587.115 30
587.131 32
587.147 6
587.162 0
587.178 5
587.194 14
587.209 20
587.225 6
587.241 0
587.257 12
587.272 14
587.288 5
587.304 14
587.319 32
587.335 7
587.351 20
587.366 7
587.382 16
587.398 24
587.413 20
587.429 11
587.445 19
587.460 5
587.476 7
587.492 3
587.508 27
587.523 18
587.539 2
587.555 4
587.570 2
587.586 11
587.602 4
587.617 3
587.633 12
587.649 3
587.664 4
587.680 15
587.696 14
587.712 3
587.727 7
587.743 27
587.759 12
587.774 6
587.790 3
587.806 1
587.821 12
587.837 14
587.853 11
587.869 12
587.884 16
587.900 12
587.916 18
587.931 28
587.947 0
587.963 14
587.978 37
587.994 13
588.010 5
588.025 9
588.041 7
588.057 16
588.073 29
588.088 15
588.104 25
588.120 18
588.135 18
588.151 15
588.167 14
588.182 8
588.198 10
588.214 24
588.230 22
588.245 6
588.261 4
588.277 9
588.292 9
588.308 11
588.324 22
588.339 55
588.355 36
588.371 15
588.387 13
588.402 8
588.418 19
588.434 23
588.449 17
588.465 23
588.481 11
588.497 27
588.512 22
588.528 22
588.544 3
588.559 20
588.575 17
588.591 26
588.606 11
588.622 6
588.638 16
588.654 18
588.669 13
588.685 33
588.701 15
588.716 1
588.732 19
588.748 25
588.764 6
588.779 1
588.795 0
588.811 9
588.826 13
588.842 3
588.858 18
588.873 15
588.889 24
588.905 37
588.921 19
588.936 6
588.952 10
588.968 10
588.983 9
588.999 19
589.015 17
589.031 6
589.046 11
589.062 10
589.078 11
589.093 18
589.109 26
589.125 22
589.141 8
589.156 8
589.172 12
589.188 33
589.203 12
589.219 30
589.235 8
589.251 4
589.266 5
589.282 24
589.298 18
589.313 5
589.329 13
589.345 37
589.361 49
589.376 19
589.392 25
589.408 18
589.423 9
589.439 8
589.455 16
589.471 3
589.486 6
589.502 13
589.518 13
589.533 31
589.549 21
589.565 25
589.581 7
589.596 1
589.612 15
589.628 18
589.644 2
589.659 19
589.675 11
589.691 16
589.706 9
589.722 8
589.738 2
589.754 23
589.769 18
589.785 8
589.801 18
589.816 16
589.832 1
589.848 18
589.864 21
589.879 10
589.895 9
589.911 5
589.927 24
589.942 29
589.958 6
589.974 11
589.989 28
590.005 25
590.021 19
590.037 22
590.052 27
590.068 22
590.084 16
590.099 20
590.115 5
590.131 0
590.147 2
590.162 10
590.178 26
590.194 13
590.210 9
590.225 14
590.241 7
590.257 4
590.272 11
590.288 13
590.304 16
590.320 9
590.335 23
590.351 31
590.367 35
590.383 9
590.398 21
590.414 42
590.430 32
590.446 16
590.461 13
590.477 3
590.493 14
590.508 5
590.524 25
590.540 23
590.556 25
590.571 17
590.587 17
590.603 5
590.619 6
590.634 13
590.650 18
590.666 28
590.682 12
590.697 6
590.713 4
590.729 13
590.744 5
590.760 5
590.776 0
590.792 7
590.807 13
590.823 32
590.839 20
590.855 15
590.870 0
590.886 40
590.902 11
590.918 28
590.933 17
590.949 13
590.965 13
590.980 14
590.996 16
591.012 14
591.028 34
591.043 16
591.059 7
591.075 9
591.091 28
591.106 39
591.122 13
591.138 8
591.154 10
591.169 9
591.185 18
591.201 10
591.217 7
591.232 44
591.248 37
591.264 21
591.280 6
591.295 7
591.311 2
591.327 6
591.343 18
591.358 9
591.374 14
591.390 28
591.405 5
591.421 13
591.437 10
591.453 4
591.468 6
591.484 3
591.500 5
591.516 6
591.531 16
591.547 25
591.563 8
591.579 7
591.594 6
591.610 19
591.626 20
591.642 7
591.657 2
591.673 17
591.689 21
591.705 4
591.720 4
591.736 7
591.752 9
591.768 6
591.783 8
591.799 6
591.815 18
591.831 19
591.846 0
591.862 0
591.878 10
591.894 10
591.909 7
591.925 15
591.941 0
591.957 8
591.972 14
591.988 1
592.004 1
592.020 1
592.035 38
592.051 34
592.067 22
592.083 14
592.098 5
592.114 4
592.130 24
592.146 33
592.161 26
592.177 17
592.193 13
592.209 17
592.224 5
592.240 0
592.256 7
592.272 13
592.287 7
592.303 14
592.319 19
592.335 39
592.350 66
592.366 88
592.382 52
592.398 57
592.414 35
592.429 33
592.445 27
592.461 51
592.477 40
592.492 23
592.508 26
592.524 41
592.540 26
592.555 7
592.571 16
592.587 8
592.603 10
592.618 9
592.634 0
592.650 2
592.666 2
592.681 8
592.697 12
592.713 4
592.729 23
592.744 40
592.760 38
592.776 9
592.792 1
592.807 10
592.823 22
592.839 26
592.855 7
592.871 8
592.886 13
592.902 16
592.918 11
592.934 3
592.949 0
592.965 4
592.981 20
592.997 18
593.012 34
593.028 18
593.044 6
593.060 20
593.075 26
593.091 33
593.107 5
593.123 1
593.139 8
593.154 13
593.170 7
593.186 19
593.202 21
593.217 37
593.233 23
593.249 18
593.265 6
593.280 12
593.296 26
593.312 13
593.328 39
593.344 37
593.359 26
593.375 38
593.391 26
593.407 44
593.422 11
593.438 29
593.454 35
593.470 21
593.485 14
593.501 24
593.517 23
593.533 4
593.549 9
593.564 5
593.580 11
593.596 20
593.612 3
593.627 0
593.643 22
593.659 11
593.675 21
593.691 17
593.706 19
593.722 27
593.738 16
593.754 4
593.769 0
593.785 2
593.801 21
593.817 29
593.832 22
593.848 8
593.864 6
593.880 15
593.896 13
593.911 10
593.927 31
593.943 14
593.959 15
593.974 13
593.990 8
594.006 32
594.022 14
594.038 1
594.053 12
594.069 6
594.085 13
594.101 14
594.116 11
594.132 32
594.148 24
594.164 14
594.180 19
594.195 43
594.211 14
594.227 13
594.243 3
594.259 3
594.274 25
594.290 16
594.306 17
594.322 58
594.337 70
594.353 68
594.369 165
594.385 147
594.401 105
594.416 46
594.432 94
594.448 68
594.464 51
594.479 31
594.495 48
594.511 28
594.527 21
594.543 22
594.558 11
594.574 7
594.590 14
594.606 3
594.622 10
594.637 6
594.653 0
594.669 9
594.685 28
594.700 17
594.716 5
594.732 31
594.748 12
594.764 10
594.779 25
594.795 20
594.811 21
594.827 22
594.843 28
594.858 18
594.874 8
594.890 6
594.906 9
594.922 34
594.937 21
594.953 20
594.969 18
594.985 34
595.000 11
595.016 3
595.032 5
595.048 19
595.064 14
595.079 13
595.095 14
595.111 26
595.127 24
595.143 6
595.158 9
595.174 19
595.190 20
595.206 11
595.222 17
595.237 11
595.253 2
595.269 7
595.285 26
595.301 53
595.316 18
595.332 12
595.348 13
595.364 27
595.380 31
595.395 47
595.411 43
595.427 65
595.443 34
595.459 37
595.474 45
595.490 39
595.506 39
595.522 23
595.537 5
595.553 18
595.569 10
595.585 5
595.601 14
595.616 18
595.632 15
595.648 10
595.664 11
595.680 20
595.695 3
595.711 0
595.727 2
595.743 26
595.759 15
595.774 3
595.790 15
595.806 37
595.822 21
595.838 14
595.854 13
595.869 20
595.885 5
595.901 3
595.917 10
595.933 5
595.948 3
595.964 5
595.980 11
595.996 19
596.012 21
596.027 18
596.043 11
596.059 14
596.075 12
596.091 23
596.106 35
596.122 10
596.138 12
596.154 11
596.170 5
596.185 6
596.201 28
596.217 44
596.233 24
596.249 19
596.264 11
596.280 19
596.296 13
596.312 43
596.328 45
596.343 35
596.359 53
596.375 88
596.391 80
596.407 74
596.423 76
596.438 29
596.454 22
596.470 24
596.486 16
596.502 12
596.517 16
596.533 18
596.549 8
596.565 2
596.581 5
596.596 0
596.612 11
596.628 22
596.644 10
596.660 0
596.676 1
596.691 3
596.707 7
596.723 4
596.739 11
596.755 13
596.770 5
596.786 14
596.802 3
596.818 7
596.834 16
596.849 13
596.865 18
596.881 10
596.897 30
596.913 22
596.929 6
596.944 20
596.960 5
596.976 8
596.992 27
597.008 14
597.023 25
597.039 11
597.055 8
597.071 15
597.087 15
597.103 13
597.118 16
597.134 12
597.150 24
597.166 22
597.182 6
597.197 9
597.213 22
597.229 25
597.245 21
597.261 11
597.277 7
597.292 2
597.308 6
597.324 10
597.340 5
597.356 21
597.372 41
597.387 28
597.403 21
597.419 34
597.435 22
597.451 24
597.466 11
597.482 15
597.498 28
597.514 7
597.530 1
597.546 0
597.561 7
597.577 1
597.593 5
597.609 14
597.625 8
597.641 6
597.656 16
597.672 4
597.688 8
597.704 6
597.720 0
597.736 3
597.751 6
597.767 3
597.783 6
597.799 24
597.815 8
597.830 13
597.846 16
597.862 20
597.878 2
597.894 8
597.910 10
597.925 2
597.941 10
597.957 27
597.973 25
597.989 14
598.005 18
598.020 22
598.036 25
598.052 27
598.068 11
598.084 13
598.100 10
598.115 4
598.131 16
598.147 3
598.163 5
598.179 0
598.195 1
598.210 4
598.226 11
598.242 32
598.258 23
598.274 16
598.290 3
598.305 8
598.321 15
598.337 21
598.353 22
598.369 29
598.385 33
598.400 39
598.416 43
598.432 29
598.448 56
598.464 27
598.480 15
598.495 18
598.511 20
598.527 15
598.543 8
598.559 18
598.575 16
598.591 13
598.606 15
598.622 5
598.638 8
598.654 14
598.670 13
598.686 7
598.701 1
598.717 8
598.733 6
598.749 2
598.765 2
598.781 0
598.796 2
598.812 32
598.828 19
598.844 7
598.860 6
598.876 4
598.891 8
598.907 12
598.923 3
598.939 9
598.955 18
598.971 27
598.987 8
599.002 7
599.018 35
599.034 9
599.050 28
599.066 22
599.082 13
599.097 32
599.113 30
599.129 7
599.145 11
599.161 16
599.177 24
599.193 43
599.208 16
599.224 9
599.240 10
599.256 9
599.272 8
599.288 9
599.303 20
599.319 6
599.335 11
599.351 23
599.367 21
599.383 26
599.399 11
599.414 8
599.430 15
599.446 17
599.462 18
599.478 25
599.494 11
599.510 15
599.525 10
599.541 8
599.557 26
599.573 35
599.589 19
599.605 19
599.620 3
599.636 7
599.652 7
599.668 1
599.684 13
599.700 22
599.716 16
599.731 7
599.747 2
599.763 8
599.779 2
599.795 1
599.811 4
599.827 13
599.842 0
599.858 18
599.874 5
599.890 13
599.906 14
599.922 12
599.938 19
599.953 23
599.969 14
599.985 8
600.001 35
600.017 3
600.033 0
600.049 4
600.064 6
600.080 15
600.096 4
600.112 23
600.128 46
600.144 29
600.160 12
600.175 8
600.191 6
600.207 4
600.223 23
600.239 38
600.255 27
600.271 13
600.286 2
600.302 20
600.318 5
600.334 19
600.350 46
600.366 42
600.382 10
600.398 18
600.413 5
600.429 8
600.445 7
600.461 3
600.477 20
600.493 22
600.509 30
600.524 12
600.540 2
600.556 5
600.572 12
600.588 7
600.604 19
600.620 32
600.635 20
600.651 13
600.667 4
600.683 15
600.699 14
600.715 11
600.731 2
600.747 14
600.762 1
600.778 1
600.794 3
600.810 23
600.826 15
600.842 12
600.858 18
600.874 21
600.889 23
600.905 7
600.921 6
600.937 12
600.953 24
600.969 24
600.985 23
601.000 14
601.016 22
601.032 25
601.048 14
601.064 11
601.080 9
601.096 24
601.112 33
601.127 33
601.143 29
601.159 33
601.175 31
601.191 18
601.207 4
601.223 0
601.239 5
601.254 29
601.270 18
601.286 5
601.302 6
601.318 0
601.334 9
601.350 11
601.366 3
601.381 0
601.397 3
601.413 21
601.429 11
601.445 6
601.461 22
601.477 30
601.493 19
601.508 8
601.524 9
601.540 8
601.556 5
601.572 13
601.588 12
601.604 6
601.620 16
601.635 25
601.651 5
601.667 5
601.683 29
601.699 20
601.715 19
601.731 10
601.747 21
601.763 10
601.778 1
601.794 0
601.810 9
601.826 4
601.842 0
601.858 12
601.874 10
601.890 16
601.905 21
601.921 9
601.937 21
601.953 5
601.969 7
601.985 7
602.001 0
602.017 8
602.033 14
602.048 8
602.064 1
602.080 15
602.096 22
602.112 14
602.128 17
602.144 18
602.160 32
602.175 32
602.191 17
602.207 40
602.223 30
602.239 14
602.255 28
602.271 37
602.287 10
602.303 4
602.318 2
602.334 22
602.350 2
602.366 13
602.382 8
602.398 11
602.414 5
602.430 16
602.446 22
602.461 19
602.477 2
602.493 0
602.509 17
602.525 23
602.541 17
602.557 14
602.573 16
602.589 3
602.604 2
602.620 11
602.636 7
602.652 2
602.668 1
602.684 6
602.700 5
602.716 8
602.732 7
602.748 26
602.763 11
602.779 4
602.795 5
602.811 17
602.827 2
602.843 4
602.859 19
602.875 9
602.891 4
602.906 15
602.922 9
602.938 12
602.954 3
602.970 8
602.986 3
603.002 3
603.018 19
603.034 9
603.050 7
603.065 21
603.081 9
603.097 2
603.113 4
603.129 9
603.145 29
603.161 61
603.177 38
603.193 10
603.209 7
603.224 3
603.240 19
603.256 37
603.272 29
603.288 22
603.304 21
603.320 26
603.336 16
603.352 21
603.368 16
603.383 7
603.399 5
603.415 7
603.431 7
603.447 35
603.463 20
603.479 17
603.495 11
603.511 15
603.527 19
603.542 12
603.558 3
603.574 2
603.590 13
603.606 10
603.622 7
603.638 15
603.654 17
603.670 11
603.686 2
603.702 0
603.717 0
603.733 5
603.749 18
603.765 20
603.781 5
603.797 0
603.813 2
603.829 5
603.845 7
603.861 7
603.877 8
603.892 5
603.908 5
603.924 1
603.940 6
603.956 6
603.972 0
603.988 9
604.004 12
604.020 27
604.036 26
604.052 11
604.067 16
604.083 17
604.099 22
604.115 18
604.131 37
604.147 22
604.163 17
604.179 3
604.195 18
604.211 15
604.227 2
604.242 7
604.258 14
604.274 2
604.290 5
604.306 0
604.322 14
604.338 28
604.354 35
604.370 25
604.386 4
604.402 7
604.418 3
604.433 22
604.449 21
604.465 10
604.481 14
604.497 11
604.513 10
604.529 11
604.545 8
604.561 17
604.577 12
604.593 13
604.609 2
604.624 17
604.640 14
604.656 16
604.672 12
604.688 7
604.704 13
604.720 11
604.736 3
604.752 3
604.768 13
604.784 5
604.800 16
604.816 17
604.831 14
604.847 4
604.863 6
604.879 6
604.895 21
604.911 8
604.927 10
604.943 7
604.959 11
604.975 1
604.991 16
605.007 11
605.023 5
605.038 16
605.054 12
605.070 7
605.086 7
605.102 4
605.118 9
605.134 11
605.150 39
605.166 33
605.182 19
605.198 16
605.214 11
605.230 19
605.245 14
605.261 6
605.277 4
605.293 3
605.309 5
605.325 12
605.341 32
605.357 12
605.373 7
605.389 4
605.405 14
605.421 23
605.437 17
605.453 12
605.468 17
605.484 36
605.500 19
605.516 8
605.532 9
605.548 10
605.564 3
605.580 0
605.596 9
605.612 10
605.628 3
605.644 3
605.660 0
605.676 3
605.692 8
605.707 4
605.723 13
605.739 18
605.755 13
605.771 0
605.787 11
605.803 11
605.819 6
605.835 19
605.851 12
605.867 4
605.883 1
605.899 0
605.915 3
605.931 9
605.946 18
605.962 9
605.978 17
605.994 26
606.010 22
606.026 7
606.042 5
606.058 4
606.074 5
606.090 19
606.106 29
606.122 13
606.138 0
606.154 16
606.170 14
606.186 12
606.201 17
606.217 13
606.233 11
606.249 11
606.265 7
606.281 5
606.297 15
606.313 10
606.329 25
606.345 38
606.361 36
606.377 49
606.393 17
606.409 10
606.425 4
606.441 0
606.457 1
606.472 16
606.488 15
606.504 30
606.520 20
606.536 19
606.552 33
606.568 13
606.584 5
606.600 9
606.616 10
606.632 2
606.648 5
606.664 22
606.680 14
606.696 7
606.712 9
606.728 18
606.744 5
606.759 1
606.775 10
606.791 22
606.807 6
606.823 24
606.839 9
606.855 0
606.871 0
606.887 2
606.903 14
606.919 8
606.935 16
606.951 17
606.967 6
606.983 10
606.999 8
607.015 5
607.031 3
607.047 3
607.063 8
607.078 7
607.094 20
607.110 23
607.126 28
607.142 14
607.158 13
607.174 9
607.190 11
607.206 1
607.222 14
607.238 19
607.254 20
607.270 5
607.286 7
607.302 13
607.318 8
607.334 23
607.350 32
607.366 4
607.382 10
607.398 11
607.413 23
607.429 30
607.445 12
607.461 8
607.477 3
607.493 7
607.509 17
607.525 16
607.541 15
607.557 35
607.573 8
607.589 5
607.605 9
607.621 14
607.637 0
607.653 11
607.669 5
607.685 4
607.701 0
607.717 6
607.733 8
607.749 8
607.765 0
607.781 9
607.796 4
607.812 10
607.828 8
607.844 2
607.860 2
607.876 19
607.892 8
607.908 6
607.924 0
607.940 4
607.956 20
607.972 5
607.988 0
608.004 1
608.020 0
608.036 0
608.052 0
608.068 5
608.084 8
608.100 14
608.116 21
608.132 4
608.148 19
608.164 10
608.180 13
608.196 14
608.212 12
608.227 4
608.243 5
608.259 0
608.275 4
608.291 25
608.307 19
608.323 16
608.339 24
608.355 20
608.371 27
608.387 38
608.403 26
608.419 26
608.435 3
608.451 5
608.467 11
608.483 11
608.499 7
608.515 1
608.531 7
608.547 4
608.563 2
608.579 0
608.595 2
608.611 2
608.627 6
608.643 2
608.659 4
608.675 8
608.691 5
608.707 6
608.723 0
608.739 8
608.754 7
608.770 13
608.786 3
608.802 3
608.818 3
608.834 2
608.850 9
608.866 4
608.882 2
608.898 0
608.914 22
608.930 26
608.946 14
608.962 7
608.978 5
608.994 1
609.010 10
609.026 14
609.042 21
609.058 35
609.074 22
609.090 18
609.106 10
609.122 5
609.138 18
609.154 9
609.170 5
609.186 7
609.202 7
609.218 5
609.234 8
609.250 9
609.266 5
609.282 18
609.298 18
609.314 14
609.330 8
609.346 21
609.362 30
609.378 19
609.394 24
609.410 41
609.426 18
609.442 7
609.457 24
609.473 4
609.489 11
609.505 2
609.521 12
609.537 21
609.553 0
609.569 2
609.585 5
609.601 2
609.617 7
609.633 0
609.649 7
609.665 3
609.681 7
609.697 8
609.713 15
609.729 10
609.745 16
609.761 14
609.777 19
609.793 7
609.809 18
609.825 7
609.841 10
609.857 0
609.873 8
609.889 19
609.905 3
609.921 2
609.937 10
609.953 6
609.969 15
609.985 29
610.001 13
610.017 8
610.033 1
610.049 0
610.065 1
610.081 4
610.097 8
610.113 26
610.129 21
610.145 11
610.161 2
610.177 2
610.193 21
610.209 8
610.225 10
610.241 2
610.257 10
610.273 23
610.289 10
610.305 3
610.321 25
610.337 6
610.353 13
610.369 50
610.385 42
610.401 87
610.417 79
610.433 32
610.449 13
610.465 13
610.481 18
610.497 7
610.513 10
610.529 23
610.545 4
610.561 6
610.577 1
610.593 7
610.609 9
610.625 11
610.641 5
610.657 6
610.673 4
610.689 7
610.705 7
610.721 1
610.737 2
610.753 19
610.769 7
610.785 3
610.801 11
610.817 10
610.833 0
610.849 1
610.865 7
610.881 11
610.897 31
610.913 8
610.929 24
610.945 8
610.961 1
610.977 0
610.993 12
611.009 9
611.025 18
611.041 13
611.057 7
611.073 16
611.089 19
611.105 7
611.121 1
611.137 29
611.153 37
611.169 34
611.185 20
611.201 17
611.217 33
611.233 12
611.249 10
611.265 14
611.281 30
611.297 17
611.313 16
611.329 22
611.345 9
611.361 6
611.377 4
611.393 16
611.409 22
611.425 5
611.441 18
611.457 25
611.473 17
611.489 6
611.505 11
611.521 18
611.537 21
611.553 21
611.569 17
611.585 5
611.601 15
611.617 13
611.633 13
611.649 7
611.665 10
611.681 5
611.697 0
611.713 10
611.729 15
611.745 6
611.761 16
611.777 2
611.793 3
611.809 7
611.825 0
611.841 0
611.857 0
611.873 7
611.889 13
611.905 2
611.921 2
611.937 5
611.953 4
611.969 15
611.985 10
612.001 12
612.017 6
612.033 9
612.049 7
612.065 3
612.081 16
612.097 39
612.113 9
612.129 32
612.145 39
612.162 39
612.178 23
612.194 12
612.210 9
612.226 4
612.242 10
612.258 20
612.274 20
612.290 22
612.306 19
612.322 10
612.338 20
612.354 26
612.370 22
612.386 32
612.402 20
612.418 12
612.434 12
612.450 10
612.466 16
612.482 20
612.498 5
612.514 8
612.530 33
612.546 11
612.562 3
612.578 4
612.594 16
612.610 4
612.626 3
612.642 0
612.658 7
612.674 5
612.690 2
612.706 28
612.722 28
612.738 14
612.754 15
612.770 3
612.786 3
612.802 0
612.818 0
612.834 3
612.850 3
612.866 4
612.883 27
612.899 35
612.915 19
612.931 9
612.947 14
612.963 16
612.979 4
612.995 10
613.011 17
613.027 27
613.043 17
613.059 16
613.075 15
613.091 14
613.107 11
613.123 20
613.139 39
613.155 68
613.171 55
613.187 24
613.203 14
613.219 23
613.235 20
613.251 12
613.267 4
613.283 0
613.299 9
613.315 10
613.331 20
613.347 15
613.363 11
613.379 5
613.395 18
613.412 9
613.428 9
613.444 25
613.460 6
613.476 4
613.492 17
613.508 13
613.524 1
613.540 3
613.556 7
613.572 7
613.588 1
613.604 16
613.620 10
613.636 20
613.652 16
613.668 18
613.684 6
613.700 11
613.716 0
613.732 5
613.748 7
613.764 6
613.780 9
613.796 1
613.812 14
613.828 3
613.845 0
613.861 9
613.877 9
613.893 2
613.909 5
613.925 2
613.941 0
613.957 0
613.973 3
613.989 8
614.005 4
614.021 3
614.037 0
614.053 6
614.069 9
614.085 12
614.101 2
614.117 12
614.133 21
614.149 7
614.165 21
614.181 17
614.197 2
614.214 0
614.230 9
614.246 7
614.262 13
614.278 17
614.294 14
614.310 30
614.326 13
614.342 11
614.358 3
614.374 2
614.390 29
614.406 25
614.422 6
614.438 19
614.454 11
614.470 11
614.486 9
614.502 1
614.518 8
614.534 9
614.550 2
614.567 5
614.583 20
614.599 17
614.615 2
614.631 2
614.647 5
614.663 2
614.679 1
614.695 5
614.711 14
614.727 9
614.743 4
614.759 15
614.775 9
614.791 5
614.807 2
614.823 9
614.839 5
614.855 10
614.872 26
614.888 10
614.904 6
614.920 7
614.936 6
614.952 6
614.968 5
614.984 6
615.000 2
615.016 11
615.032 6
615.048 2
615.064 0
615.080 10
615.096 6
615.112 3
615.128 21
615.144 30
615.161 29
615.177 15
615.193 12
615.209 15
615.225 11
615.241 6
615.257 14
615.273 13
615.289 10
615.305 6
615.321 2
615.337 10
615.353 3
615.369 12
615.385 6
615.401 19
615.417 13
615.434 21
615.450 9
615.466 1
615.482 1
615.498 12
615.514 11
615.530 1
615.546 0
615.562 0
615.578 1
615.594 3
615.610 0
615.626 0
615.642 4
615.658 14
615.674 7
615.691 4
615.707 3
615.723 0
615.739 7
615.755 3
615.771 0
615.787 10
615.803 9
615.819 8
615.835 0
615.851 11
615.867 23
615.883 14
615.899 12
615.915 7
615.931 13
615.948 16
615.964 0
615.980 2
615.996 0
616.012 9
616.028 15
616.044 10
616.060 9
616.076 20
616.092 11
616.108 10
616.124 7
616.140 15
616.156 14
616.173 18
616.189 13
616.205 8
616.221 0
616.237 1
616.253 13
616.269 17
616.285 8
616.301 18
616.317 17
616.333 19
616.349 37
616.365 13
616.381 8
616.398 9
616.414 3
616.430 2
616.446 11
616.462 13
616.478 32
616.494 17
616.510 16
616.526 7
616.542 7
616.558 16
616.574 5
616.590 0
616.606 4
616.623 9
616.639 13
616.655 2
616.671 1
616.687 9
616.703 0
616.719 0
616.735 4
616.751 6
616.767 9
616.783 53
616.799 26
616.815 14
616.832 14
616.848 1
616.864 0
616.880 3
616.896 12
616.912 13
616.928 9
616.944 3
616.960 5
616.976 13
616.992 21
617.008 12
617.025 12
617.041 23
617.057 11
617.073 6
617.089 10
617.105 2
617.121 13
617.137 12
617.153 7
617.169 6
617.185 12
617.201 5
617.218 16
617.234 12
617.250 2
617.266 5
617.282 16
617.298 6
617.314 23
617.330 3
617.346 5
617.362 30
617.378 22
617.394 12
617.411 0
617.427 6
617.443 6
617.459 7
617.475 11
617.491 13
617.507 4
617.523 10
617.539 17
617.555 4
617.571 4
617.588 0
617.604 17
617.620 22
617.636 6
617.652 4
617.668 2
617.684 4
617.700 22
617.716 16
617.732 16
617.748 21
617.764 0
617.781 4
617.797 16
617.813 17
617.829 6
617.845 9
617.861 14
617.877 10
617.893 8
617.909 1
617.925 1
617.942 18
617.958 18
617.974 21
617.990 11
618.006 3
618.022 3
618.038 9
618.054 11
618.070 3
618.086 13
618.102 16
618.119 3
618.135 20
618.151 37
618.167 32
618.183 45
618.199 36
618.215 15
618.231 1
618.247 5
618.263 24
618.280 23
618.296 19
618.312 10
618.328 10
618.344 1
618.360 10
618.376 4
618.392 37
618.408 16
618.424 0
618.441 18
618.457 8
618.473 20
618.489 39
618.505 25
618.521 23
618.537 15
618.553 4
618.569 1
618.585 0
618.602 5
618.618 0
618.634 13
618.650 7
618.666 7
618.682 13
618.698 4
618.714 0
618.730 0
618.746 0
618.763 6
618.779 17
618.795 9
618.811 2
618.827 0
618.843 0
618.859 1
618.875 5
618.891 7
618.907 11
618.924 16
618.940 17
618.956 14
618.972 31
618.988 10
619.004 8
619.020 15
619.036 4
619.052 4
619.069 3
619.085 0
619.101 5
619.117 1
619.133 32
619.149 11
619.165 11
619.181 16
619.197 25
619.214 9
619.230 13
619.246 3
619.262 5
619.278 6
619.294 3
619.310 0
619.326 6
619.342 12
619.359 15
619.375 17
619.391 18
619.407 27
619.423 19
619.439 3
619.455 13
619.471 3
619.487 16
619.504 10
619.520 34
619.536 17
619.552 25
619.568 13
619.584 0
619.600 2
619.616 0
619.632 6
619.649 3
619.665 0
619.681 12
619.697 4
619.713 27
619.729 2
619.745 8
619.761 9
619.778 11
619.794 9
619.810 21
619.826 5
619.842 5
619.858 0
619.874 1
619.890 4
619.906 2
619.923 0
619.939 0
619.955 0
619.971 2
619.987 2
620.003 10
620.019 8
620.035 19
620.052 10
620.068 23
620.084 10
620.100 22
620.116 13
620.132 17
620.148 30
620.164 17
620.181 6
620.197 20
620.213 18
620.229 18
620.245 2
620.261 9
620.277 17
620.293 10
620.310 6
620.326 11
620.342 8
620.358 16
620.374 10
620.390 13
620.406 3
620.422 0
620.439 6
620.455 6
620.471 3
620.487 0
620.503 11
620.519 28
620.535 10
620.551 20
620.568 22
620.584 7
620.600 16
620.616 10
620.632 18
620.648 1
620.664 16
620.680 10
620.697 4
620.713 0
620.729 4
620.745 11
620.761 11
620.777 17
620.793 19
620.809 1
620.826 10
620.842 5
620.858 1
620.874 12
620.890 8
620.906 8
620.922 5
620.939 8
620.955 5
620.971 14
620.987 8
621.003 12
621.019 20
621.035 21
621.051 13
621.068 1
621.084 7
621.100 9
621.116 14
621.132 7
621.148 0
621.164 0
621.181 6
621.197 10
621.213 6
621.229 6
621.245 3
621.261 9
621.277 15
621.293 30
621.310 5
621.326 6
621.342 25
621.358 18
621.374 12
621.390 13
621.406 2
621.423 1
621.439 4
621.455 14
621.471 8
621.487 2
621.503 5
621.519 5
621.536 5
621.552 10
621.568 7
621.584 0
621.600 17
621.616 4
621.632 1
621.649 0
621.665 6
621.681 0
621.697 2
621.713 15
621.729 0
621.745 5
621.762 0
621.778 0
621.794 17
621.810 13
621.826 15
621.842 12
621.858 6
621.875 0
621.891 3
621.907 7
621.923 0
621.939 8
621.955 17
621.971 11
621.988 39
622.004 18
622.020 21
622.036 18
622.052 1
622.068 6
622.084 14
622.101 28
622.117 14
622.133 14
622.149 30
622.165 23
622.181 14
622.197 21
622.214 21
622.230 26
622.246 15
622.262 27
622.278 27
622.294 9
622.311 5
622.327 2
622.343 10
622.359 12
622.375 12
622.391 4
622.407 17
622.424 7
622.440 40
622.456 26
622.472 2
622.488 12
622.504 11
622.520 13
622.537 6
622.553 11
622.569 1
622.585 9
622.601 1
622.617 5
622.634 1
622.650 0
622.666 3
622.682 20
622.698 7
622.714 1
622.730 3
622.747 1
622.763 0
622.779 8
622.795 1
622.811 3
622.827 17
622.844 0
622.860 5
622.876 9
622.892 17
622.908 11
622.924 6
622.941 17
622.957 5
622.973 18
622.989 24
623.005 3
623.021 16
623.037 4
623.054 3
623.070 2
623.086 3
623.102 1
623.118 9
623.134 18
623.151 20
623.167 18
623.183 14
623.199 15
623.215 4
623.231 1
623.248 9
623.264 6
623.280 0
623.296 0
623.312 3
623.328 9
623.345 18
623.361 12
623.377 6
623.393 9
623.409 6
623.425 3
623.442 8
623.458 15
623.474 8
623.490 10
623.506 14
623.522 12
623.539 4
623.555 0
623.571 1
623.587 0
623.603 3
623.619 0
623.636 2
623.652 15
623.668 9
623.684 9
623.700 7
623.716 11
623.733 9
623.749 4
623.765 1
623.781 0
623.797 3
623.813 7
623.830 26
623.846 15
623.862 1
623.878 5
623.894 9
623.910 8
623.927 7
623.943 9
623.959 11
623.975 6
623.991 5
624.007 4
624.024 25
624.040 8
624.056 3
624.072 1
624.088 15
624.104 7
624.121 12
624.137 31
624.153 17
624.169 11
624.185 34
624.202 13
624.218 11
624.234 23
624.250 29
624.266 8
624.282 17
624.299 27
624.315 11
624.331 5
624.347 19
624.363 38
624.379 12
624.396 7
624.412 11
624.428 32
624.444 22
624.460 20
624.477 8
624.493 5
624.509 7
624.525 14
624.541 9
624.557 2
624.574 4
624.590 7
624.606 3
624.622 1
624.638 5
624.655 19
624.671 0
624.687 7
624.703 10
624.719 19
624.735 8
624.752 19
624.768 9
624.784 2
624.800 10
624.816 12
624.833 8
624.849 13
624.865 5
624.881 1
624.897 1
624.913 3
624.930 15
624.946 10
624.962 6
624.978 27
624.994 16
625.011 12
625.027 22
625.043 3
625.059 0
625.075 12
625.091 20
625.108 31
625.124 19
625.140 14
625.156 15
625.172 4
625.189 15
625.205 9
625.221 1
625.237 7
625.253 14
625.270 18
625.286 9
625.302 4
625.318 3
625.334 4
625.350 15
625.367 19
625.383 7
625.399 4
625.415 12
625.431 11
625.448 13
625.464 6
625.480 18
625.496 12
625.512 12
625.529 1
625.545 3
625.561 2
625.577 2
625.593 3
625.610 7
625.626 0
625.642 6
625.658 2
625.674 0
625.690 8
625.707 13
625.723 4
625.739 7
625.755 6
625.771 1
625.788 9
625.804 8
625.820 8
625.836 2
625.852 4
625.869 10
625.885 21
625.901 6
625.917 5
625.933 1
625.950 19
625.966 12
625.982 2
625.998 5
626.014 18
626.031 13
626.047 4
626.063 13
626.079 13
626.095 17
626.112 8
626.128 12
626.144 4
626.160 7
626.176 1
626.193 1
626.209 5
626.225 4
626.241 4
626.257 10
626.274 5
626.290 22
626.306 16
626.322 11
626.338 10
626.355 4
626.371 22
626.387 22
626.403 6
626.419 12
626.436 5
626.452 4
626.468 12
626.484 29
626.500 7
626.517 6
626.533 6
626.549 3
626.565 1
626.581 2
626.598 9
626.614 8
626.630 3
626.646 0
626.663 5
626.679 11
626.695 10
626.711 2
626.727 0
626.744 5
626.760 3
626.776 0
626.792 0
626.808 2
626.825 6
626.841 3
626.857 0
626.873 3
626.889 10
626.906 19
626.922 8
626.938 5
626.954 5
626.970 3
626.987 4
627.003 9
627.019 12
627.035 7
627.052 6
627.068 8
627.084 14
627.100 20
627.116 23
627.133 14
627.149 0
627.165 2
627.181 6
627.197 10
627.214 10
627.230 7
627.246 2
627.262 7
627.279 7
627.295 1
627.311 0
627.327 0
627.343 21
627.360 9
627.376 22
627.392 27
627.408 10
627.424 6
627.441 13
627.457 8
627.473 2
627.489 0
627.506 0
627.522 10
627.538 4
627.554 7
627.570 18
627.587 5
627.603 3
627.619 5
627.635 13
627.652 7
627.668 9
627.684 10
627.700 3
627.716 21
627.733 21
627.749 12
627.765 6
627.781 5
627.797 9
627.814 8
627.830 0
627.846 0
627.862 0
627.879 0
627.895 9
627.911 12
627.927 17
627.943 3
627.960 2
627.976 4
627.992 18
628.008 31
628.025 5
628.041 0
628.057 1
628.073 0
628.090 6
628.106 13
628.122 10
628.138 25
628.154 18
628.171 8
628.187 2
628.203 0
628.219 6
628.236 6
628.252 0
628.268 1
628.284 3
628.300 6
628.317 4
628.333 2
628.349 11
628.365 27
628.382 17
628.398 11
628.414 16
628.430 10
628.447 19
628.463 5
628.479 3
628.495 10
628.511 12
628.528 4
628.544 8
628.560 1
628.576 0
628.593 9
628.609 8
628.625 10
628.641 0
628.658 0
628.674 8
628.690 3
628.706 10
628.722 4
628.739 2
628.755 6
628.771 4
628.787 1
628.804 14
628.820 15
628.836 3
628.852 2
628.869 1
628.885 0
628.901 24
628.917 6
628.934 20
628.950 2
628.966 17
628.982 7
628.998 0
629.015 16
629.031 8
629.047 2
629.063 0
629.080 2
629.096 1
629.112 0
629.128 0
629.145 15
629.161 19
629.177 17
629.193 18
629.210 12
629.226 11
629.242 8
629.258 0
629.275 0
629.291 6
629.307 17
629.323 3
629.339 12
629.356 17
629.372 15
629.388 26
629.404 19
629.421 21
629.437 13
629.453 13
629.469 5
629.486 11
629.502 3
629.518 16
629.534 9
629.551 4
629.567 6
629.583 0
629.599 4
629.616 14
629.632 6
629.648 26
629.664 8
629.681 0
629.697 5
629.713 12
629.729 10
629.746 8
629.762 14
629.778 4
629.794 6
629.811 4
629.827 1
629.843 16
629.859 12
629.876 9
629.892 11
629.908 5
629.924 6
629.941 10
629.957 15
629.973 8
629.989 22
630.006 23
630.022 7
630.038 16
630.054 4
630.071 1
630.087 0
630.103 0
630.119 12
630.136 18
630.152 25
630.168 17
630.184 10
630.201 17
630.217 3
630.233 1
630.249 2
630.266 5
630.282 24
630.298 6
630.314 15
630.331 26
630.347 5
630.363 6
630.379 14
630.396 11
630.412 9
630.428 12
630.444 0
630.461 9
630.477 30
630.493 22
630.509 5
630.526 23
630.542 9
630.558 0
630.574 3
630.591 3
630.607 5
630.623 13
630.639 4
630.656 0
630.672 10
630.688 2
630.704 0
630.721 14
630.737 10
630.753 0
630.770 0
630.786 3
630.802 6
630.818 9
630.835 1
630.851 0
630.867 0
630.883 18
630.900 12
630.916 11
630.932 3
630.948 1
630.965 14
630.981 8
630.997 3
631.013 12
631.030 10
631.046 1
631.062 1
631.078 3
631.095 2
631.111 3
631.127 11
631.144 8
631.160 14
631.176 20
631.192 9
631.209 17
631.225 5
631.241 3
631.257 10
631.274 4
631.290 3
631.306 1
631.322 4
631.339 5
631.355 6
631.371 18
631.388 19
631.404 9
631.420 2
631.436 6
631.453 6
631.469 0
631.485 1
631.501 19
631.518 14
631.534 9
631.550 2
631.566 3
631.583 0
631.599 3
631.615 7
631.632 4
631.648 1
631.664 1
631.680 4
631.697 0
631.713 10
631.729 6
631.745 2
631.762 0
631.778 0
631.794 0
631.811 7
631.827 11
631.843 2
631.859 10
631.876 12
631.892 16
631.908 2
631.924 2
631.941 16
631.957 4
631.973 7
631.990 5
632.006 1
632.022 3
632.038 13
632.055 5
632.071 6
632.087 8
632.104 9
632.120 6
632.136 13
632.152 4
632.169 16
632.185 12
632.201 24
632.217 29
632.234 2
632.250 1
632.266 12
632.283 15
632.299 11
632.315 2
632.331 0
632.348 10
632.364 6
632.380 15
632.397 12
632.413 18
632.429 28
632.445 2
632.462 7
632.478 6
632.494 18
632.511 8
632.527 5
632.543 5
632.559 7
632.576 6
632.592 9
632.608 1
632.624 22
632.641 7
632.657 1
632.673 2
632.690 9
632.706 9
632.722 4
632.738 5
632.755 2
632.771 0
632.787 10
632.804 23
632.820 14
632.836 1
632.852 3
632.869 7
632.885 10
632.901 8
632.918 4
632.934 0
632.950 1
632.966 2
632.983 14
632.999 20
633.015 15
633.032 10
633.048 5
633.064 9
633.081 12
633.097 24
633.113 11
633.129 0
633.146 2
633.162 4
633.178 8
633.195 11
633.211 7
633.227 0
633.243 10
633.260 13
633.276 6
633.292 4
633.309 0
633.325 10
633.341 5
633.357 1
633.374 1
633.390 1
633.406 7
633.423 8
633.439 13
633.455 9
633.472 9
633.488 4
633.504 0
633.520 4
633.537 7
633.553 21
633.569 11
633.586 3
633.602 0
633.618 0
633.634 11
633.651 9
633.667 1
633.683 0
633.700 4
633.716 6
633.732 1
633.749 6
633.765 3
633.781 9
633.797 9
633.814 15
633.830 7
633.846 3
633.863 0
633.879 16
633.895 5
633.912 7
633.928 11
633.944 2
633.960 1
633.977 4
633.993 8
634.009 9
634.026 11
634.042 13
634.058 16
634.075 9
634.091 11
634.107 16
634.123 8
634.140 24
634.156 19
634.172 17
634.189 4
634.205 4
634.221 28
634.238 7
634.254 7
634.270 3
634.287 6
634.303 5
634.319 4
634.335 10
634.352 14
634.368 3
634.384 9
634.401 14
634.417 13
634.433 18
634.450 15
634.466 0
634.482 7
634.499 9
634.515 11
634.531 9
634.547 14
634.564 17
634.580 27
634.596 22
634.613 16
634.629 1
634.645 12
634.662 1
634.678 0
634.694 0
634.711 0
634.727 4
634.743 3
634.759 5
634.776 0
634.792 4
634.808 7
634.825 4
634.841 0
634.857 5
634.874 1
634.890 7
634.906 10
634.923 7
634.939 11
634.955 20
634.972 10
634.988 8
635.004 1
635.020 29
635.037 11
635.053 8
635.069 18
635.086 13
635.102 6
635.118 24
635.135 6
635.151 4
635.167 16
635.184 9
635.200 12
635.216 13
635.233 13
635.249 9
635.265 4
635.282 4
635.298 3
635.314 14
635.330 9
635.347 7
635.363 15
635.379 31
635.396 26
635.412 13
635.428 5
635.445 7
635.461 10
635.477 22
635.494 40
635.510 8
635.526 11
635.543 14
635.559 14
635.575 10
635.592 24
635.608 7
635.624 4
635.641 7
635.657 0
635.673 1
635.690 2
635.706 21
635.722 12
635.739 5
635.755 0
635.771 0
635.787 1
635.804 15
635.820 2
635.836 6
635.853 0
635.869 1
635.885 3
635.902 0
635.918 0
635.934 7
635.951 1
635.967 11
635.983 27
636.000 18
636.016 13
636.032 4
636.049 4
636.065 5
636.081 18
636.098 8
636.114 0
636.130 23
636.147 15
636.163 12
636.179 6
636.196 9
636.212 7
636.228 12
636.245 16
636.261 3
636.277 21
636.294 4
636.310 6
636.326 15
636.343 13
636.359 16
636.375 14
636.392 19
636.408 11
636.424 5
636.441 8
636.457 16
636.473 20
636.490 22
636.506 12
636.522 7
636.539 3
636.555 7
636.571 2
636.588 14
636.604 7
636.620 5
636.637 19
636.653 8
636.669 1
636.686 0
636.702 0
636.718 0
636.735 2
636.751 8
636.767 26
636.784 15
636.800 0
636.816 0
636.833 0
636.849 7
636.865 6
636.882 0
636.898 14
636.914 7
636.931 8
636.947 2
636.963 3
636.980 12
636.996 15
637.012 13
637.029 7
637.045 11
637.061 8
637.078 9
637.094 5
637.110 10
637.127 6
637.143 4
637.159 10
637.176 18
637.192 1
637.208 1
637.225 0
637.241 0
637.258 1
637.274 12
637.290 3
637.307 17
637.323 14
637.339 14
637.356 21
637.372 6
637.388 1
637.405 0
637.421 13
637.437 7
637.454 1
637.470 14
637.486 28
637.503 19
637.519 21
637.535 13
637.552 8
637.568 3
637.584 6
637.601 0
637.617 2
637.633 9
637.650 11
637.666 2
637.683 1
637.699 0
637.715 0
637.732 0
637.748 4
637.764 3
637.781 5
637.797 6
637.813 4
637.830 17
637.846 5
637.862 26
637.879 15
637.895 8
637.911 3
637.928 5
637.944 12
637.960 2
637.977 5
637.993 21
638.010 4
638.026 0
638.042 8
638.059 2
638.075 5
638.091 5
638.108 13
638.124 7
638.140 13
638.157 6
638.173 0
638.189 5
638.206 3
638.222 8
638.238 9
638.255 6
638.271 3
638.288 5
638.304 3
638.320 10
638.337 18
638.353 20
638.369 7
638.386 9
638.402 12
638.418 18
638.435 5
638.451 0
638.468 17
638.484 12
638.500 14
638.517 7
638.533 4
638.549 0
638.566 4
638.582 7
638.598 0
638.615 7
638.631 8
638.647 8
638.664 6
638.680 7
638.697 17
638.713 16
638.729 7
638.746 2
638.762 4
638.778 8
638.795 3
638.811 10
638.827 1
638.844 1
638.860 13
638.877 5
638.893 1
638.909 6
638.926 8
638.942 27
638.958 18
638.975 11
638.991 9
639.007 13
639.024 3
639.040 2
639.057 6
639.073 2
639.089 0
639.106 2
639.122 13
639.138 6
639.155 0
639.171 1
639.187 6
639.204 4
639.220 0
639.237 3
639.253 5
639.269 6
639.286 15
639.302 23
639.318 12
639.335 10
639.351 3
639.368 16
639.384 0
639.400 8
639.417 3
639.433 11
639.449 25
639.466 17
639.482 12
639.499 6
639.515 0
639.531 0
639.548 4
639.564 8
639.580 3
639.597 26
639.613 17
639.630 13
639.646 6
639.662 0
639.679 0
639.695 1
639.711 5
639.728 15
639.744 3
639.761 4
639.777 0
639.793 11
639.810 3
639.826 5
639.842 8
639.859 10
639.875 15
639.892 22
639.908 19
639.924 11
639.941 8
639.957 19
639.973 9
639.990 4
640.006 5
640.023 6
640.039 2
640.055 6
640.072 7
640.088 8
640.104 9
640.121 38
640.137 17
640.154 12
640.170 20
640.186 20
640.203 8
640.219 17
640.235 24
640.252 13
640.268 10
640.285 12
640.301 0
640.317 0
640.334 5
640.350 8
640.367 33
640.383 17
640.399 13
640.416 11
640.432 34
640.448 11
640.465 13
640.481 22
640.498 23
640.514 16
640.530 10
640.547 7
640.563 1
640.580 0
640.596 2
640.612 7
640.629 8
640.645 0
640.661 5
640.678 3
640.694 0
640.711 2
640.727 9
640.743 6
640.760 7
640.776 6
640.793 6
640.809 1
640.825 0
640.842 0
640.858 2
640.875 6
640.891 2
640.907 4
640.924 12
640.940 3
640.956 3
640.973 0
640.989 20
641.006 5
641.022 12
641.038 11
641.055 12
641.071 14
641.088 19
641.104 25
641.120 16
641.137 9
641.153 8
641.170 12
641.186 9
641.202 10
641.219 9
641.235 0
641.252 4
641.268 2
641.284 7
641.301 21
641.317 8
641.334 12
641.350 11
641.366 12
641.383 4
641.399 13
641.415 14
641.432 11
641.448 9
641.465 6
641.481 3
641.497 4
641.514 10
641.530 5
641.547 0
641.563 4
641.579 5
641.596 4
641.612 0
641.629 7
641.645 5
641.661 1
641.678 3
641.694 20
641.711 10
641.727 4
641.743 14
641.760 10
641.776 2
641.793 9
641.809 6
641.825 6
641.842 12
641.858 3
641.875 0
641.891 2
641.907 6
641.924 1
641.940 0
641.957 0
641.973 7
641.989 0
642.006 4
642.022 8
642.039 9
642.055 15
642.072 11
642.088 9
642.104 3
642.121 16
642.137 13
642.154 33
642.170 16
642.186 13
642.203 6
642.219 5
642.236 12
642.252 14
642.268 29
642.285 17
642.301 8
642.318 4
642.334 4
642.350 9
642.367 21
642.383 26
642.400 14
642.416 8
642.432 14
642.449 4
642.465 3
642.482 15
642.498 6
642.515 15
642.531 4
642.547 17
642.564 19
642.580 10
642.597 0
642.613 0
642.629 1
642.646 1
642.662 2
642.679 9
642.695 1
642.711 4
642.728 12
642.744 5
642.761 5
642.777 5
642.794 11
642.810 0
642.826 1
642.843 1
642.859 0
642.876 1
642.892 4
642.908 0
642.925 0
642.941 0
642.958 0
642.974 21
642.991 11
643.007 12
643.023 13
643.040 0
643.056 0
643.073 5
643.089 1
643.105 0
643.122 0
643.138 18
643.155 27
643.171 40
643.188 42
643.204 13
643.220 10
643.237 11
643.253 10
643.270 6
643.286 0
643.302 9
643.319 4
643.335 2
643.352 2
643.368 12
643.385 1
643.401 10
643.417 6
643.434 22
643.450 8
643.467 11
643.483 25
643.500 16
643.516 3
643.532 3
643.549 2
643.565 10
643.582 1
643.598 2
643.615 7
643.631 11
643.647 19
643.664 7
643.680 2
643.697 8
643.713 5
643.729 6
643.746 14
643.762 11
643.779 3
643.795 10
643.812 19
643.828 15
643.844 8
643.861 13
643.877 10
643.894 0
643.910 2
643.927 6
643.943 17
643.959 2
643.976 10
643.992 12
644.009 9
644.025 15
644.042 4
644.058 1
644.074 8
644.091 8
644.107 4
644.124 14
644.140 79
644.157 89
644.173 123
644.190 95
644.206 61
644.222 50
644.239 18
644.255 18
644.272 49
644.288 51
644.305 7
644.321 9
644.337 16
644.354 8
644.370 1
644.387 2
644.403 1
644.420 11
644.436 8
644.452 5
644.469 21
644.485 11
644.502 3
644.518 16
644.535 13
644.551 3
644.568 8
644.584 2
644.600 1
644.617 8
644.633 13
644.650 3
644.666 2
644.683 6
644.699 2
644.715 5
644.732 10
644.748 7
644.765 14
644.781 15
644.798 12
644.814 5
644.831 14
644.847 23
644.863 7
644.880 0
644.896 0
644.913 0
644.929 2
644.946 4
644.962 16
644.978 10
644.995 34
645.011 20
645.028 12
645.044 4
645.061 4
645.077 39
645.094 10
645.110 17
645.126 9
645.143 75
645.159 62
645.176 36
645.192 25
645.209 56
645.225 26
645.242 9
645.258 6
645.274 3
645.291 8
645.307 14
645.324 20
645.340 5
645.357 14
645.373 19
645.390 3
645.406 7
645.423 2
645.439 0
645.455 5
645.472 1
645.488 6
645.505 2
645.521 6
645.538 7
645.554 23
645.571 26
645.587 12
645.603 3
645.620 0
645.636 0
645.653 0
645.669 2
645.686 5
645.702 0
645.719 0
645.735 7
645.752 0
645.768 1
645.784 3
645.801 11
645.817 9
645.834 3
645.850 1
645.867 3
645.883 2
645.900 5
645.916 14
645.932 3
645.949 13
645.965 32
645.982 16
645.998 14
646.015 5
646.031 0
646.048 5
646.064 12
646.081 9
646.097 9
646.114 9
646.130 32
646.146 38
646.163 30
646.179 12
646.196 3
646.212 10
646.229 25
646.245 10
646.262 1
646.278 6
646.295 14
646.311 12
646.327 9
646.344 7
646.360 1
646.377 14
646.393 11
646.410 2
646.426 10
646.443 22
646.459 27
646.476 11
646.492 12
646.509 1
646.525 0
646.541 0
646.558 1
646.574 20
646.591 3
646.607 5
646.624 1
646.640 2
646.657 7
646.673 5
646.690 5
646.706 12
646.723 0
646.739 5
646.755 0
646.772 1
646.788 2
646.805 0
646.821 6
646.838 17
646.854 10
646.871 4
646.887 20
646.904 20
646.920 13
646.937 6
646.953 4
646.970 0
646.986 2
647.002 11
647.019 15
647.035 17
647.052 22
647.068 26
647.085 6
647.101 4
647.118 8
647.134 25
647.151 17
647.167 10
647.184 16
647.200 8
647.217 7
647.233 5
647.250 18
647.266 7
647.282 15
647.299 13
647.315 3
647.332 17
647.348 1
647.365 0
647.381 0
647.398 2
647.414 0
647.431 3
647.447 3
647.464 2
647.480 5
647.497 4
647.513 0
647.530 17
647.546 16
647.562 7
647.579 6
647.595 4
647.612 2
647.628 0
647.645 0
647.661 0
647.678 5
647.694 9
647.711 8
647.727 10
647.744 17
647.760 5
647.777 7
647.793 0
647.810 1
647.826 8
647.843 9
647.859 2
647.876 7
647.892 7
647.909 12
647.925 13
647.941 4
647.958 3
647.974 2
647.991 5
648.007 0
648.024 3
648.040 14
648.057 10
648.073 3
648.090 1
648.106 1
648.123 17
648.139 12
648.156 4
648.172 7
648.189 3
648.205 7
648.222 9
648.238 11
648.255 26
648.271 24
648.288 8
648.304 24
648.321 25
648.337 4
648.354 0
648.370 0
648.387 0
648.403 1
648.419 14
648.436 16
648.452 7
648.469 15
648.485 9
648.502 3
648.518 0
648.535 5
648.551 6
648.568 19
648.584 12
648.601 7
648.617 0
648.634 7
648.650 21
648.667 11
648.683 1
648.700 0
648.716 1
648.733 2
648.749 0
648.766 0
648.782 8
648.799 0
648.815 1
648.832 2
648.848 9
648.865 5
648.881 8
648.898 4
648.914 28
648.931 17
648.947 14
648.964 6
648.980 2
648.997 2
649.013 7
649.030 3
649.046 3
649.063 0
649.079 9
649.096 10
649.112 13
649.129 13
649.145 12
649.162 9
649.178 11
649.195 15
649.211 2
649.228 2
649.244 13
649.261 15
649.277 21
649.294 6
649.310 10
649.327 3
649.343 4
649.360 1
649.376 5
649.393 5
649.409 5
649.426 16
649.442 11
649.459 9
649.475 5
649.492 1
649.508 2
649.525 1
649.541 3
649.558 6
649.574 4
649.591 0
649.607 0
649.624 0
649.640 1
649.657 9
649.673 2
649.690 0
649.706 0
649.723 10
649.739 14
649.756 4
649.772 5
649.789 3
649.805 9
649.822 11
649.838 7
649.855 0
649.871 5
649.888 2
649.904 0
649.921 5
649.937 2
649.954 20
649.970 37
649.987 9
650.003 0
650.020 15
650.036 18
650.053 6
650.069 1
650.086 1
650.102 18
650.119 12
650.135 10
650.152 13
650.168 4
650.185 0
650.201 6
650.218 6
650.234 2
650.251 1
650.267 1
650.284 5
650.300 12
650.317 14
650.333 3
650.350 9
650.366 11
650.383 5
650.399 6
650.416 19
650.432 5
650.449 8
650.465 23
650.482 28
650.498 20
650.515 1
650.531 0
650.548 31
650.564 10
650.581 13
650.597 7
650.614 7
650.630 1
650.647 10
650.664 2
650.680 2
650.697 5
650.713 2
650.730 15
650.746 15
650.763 13
650.779 21
650.796 8
650.812 3
650.829 0
650.845 5
650.862 6
650.878 1
650.895 4
650.911 3
650.928 0
650.944 0
650.961 5
650.977 19
650.994 36
651.010 4
651.027 11
651.043 6
651.060 8
651.076 7
651.093 1
651.109 1
651.126 5
651.143 12
651.159 0
651.176 7
651.192 11
651.209 20
651.225 16
651.242 14
651.258 11
651.275 0
651.291 5
651.308 4
651.324 3
651.341 6
651.357 5
651.374 9
651.390 3
651.407 0
651.423 0
651.440 2
651.456 4
651.473 9
651.490 6
651.506 1
651.523 1
651.539 21
651.556 4
651.572 0
651.589 0
651.605 2
651.622 0
651.638 3
651.655 7
651.671 0
651.688 6
651.704 1
651.721 1
651.737 7
651.754 11
651.770 6
651.787 11
651.804 11
651.820 4
651.837 4
651.853 6
651.870 2
651.886 1
651.903 4
651.919 25
651.936 7
651.952 3
651.969 1
651.985 14
652.002 15
652.018 11
652.035 4
652.051 0
652.068 0
652.085 30
652.101 26
652.118 14
652.134 9
652.151 6
652.167 16
652.184 11
652.200 15
652.217 22
652.233 16
652.250 19
652.266 19
652.283 6
652.299 5
652.316 14
652.333 3
652.349 8
652.366 8
652.382 18
652.399 3
652.415 12
652.432 11
652.448 1
652.465 0
652.481 10
652.498 1
652.514 9
652.531 19
652.548 5
652.564 3
652.581 3
652.597 3
652.614 1
652.630 15
652.647 16
652.663 5
652.680 0
652.696 17
652.713 15
652.729 5
652.746 0
652.763 0
652.779 10
652.796 16
652.812 19
652.829 0
652.845 0
652.862 0
652.878 0
652.895 3
652.911 20
652.928 10
652.945 14
652.961 6
652.978 7
652.994 8
653.011 10
653.027 2
653.044 0
653.060 0
653.077 11
653.093 20
653.110 8
653.127 1
653.143 1
653.160 17
653.176 7
653.193 21
653.209 17
653.226 2
653.242 11
653.259 7
653.275 4
653.292 4
653.309 5
653.325 10
653.342 15
653.358 0
653.375 4
653.391 5
653.408 1
653.424 2
653.441 13
653.457 5
653.474 12
653.491 11
653.507 0
653.524 3
653.540 6
653.557 1
653.573 3
653.590 3
653.606 0
653.623 3
653.640 13
653.656 4
653.673 1
653.689 9
653.706 3
653.722 0
653.739 10
653.755 2
653.772 3
653.789 5
653.805 3
653.822 4
653.838 6
653.855 7
653.871 7
653.888 5
653.904 3
653.921 0
653.938 0
653.954 5
653.971 10
653.987 4
654.004 2
654.020 5
654.037 17
654.053 11
654.070 3
654.087 1
654.103 6
654.120 23
654.136 38
654.153 10
654.169 3
654.186 7
654.202 24
654.219 32
654.236 13
654.252 28
654.269 8
654.285 36
654.302 24
654.318 9
654.335 2
654.351 2
654.368 7
654.385 5
654.401 13
654.418 18
654.434 15
654.451 6
654.467 5
654.484 0
654.501 14
654.517 7
654.534 1
654.550 2
654.567 4
654.583 2
654.600 4
654.616 3
654.633 14
654.650 17
654.666 9
654.683 6
654.699 17
654.716 4
654.732 0
654.749 3
654.766 19
654.782 37
654.799 5
654.815 2
654.832 0
654.848 4
654.865 9
654.882 0
654.898 0
654.915 0
654.931 0
654.948 4
654.964 4
654.981 3
654.998 7
655.014 4
655.031 6
655.047 3
655.064 6
655.080 20
655.097 7
655.114 8
655.130 25
655.147 23
655.163 13
655.180 11
655.196 16
655.213 19
655.230 7
655.246 17
655.263 15
655.279 14
655.296 3
655.312 2
655.329 0
655.346 0
655.362 8
655.379 22
655.395 19
655.412 13
655.428 10
655.445 17
655.462 15
655.478 9
655.495 9
655.511 16
655.528 5
655.544 17
655.561 5
655.578 4
655.594 2
655.611 1
655.627 0
655.644 0
655.660 0
655.677 4
655.694 3
655.710 10
655.727 20
655.743 10
655.760 0
655.777 4
655.793 7
655.810 4
655.826 5
655.843 8
655.859 1
655.876 12
655.893 6
655.909 1
655.926 0
655.942 5
655.959 8
655.976 8
655.992 9
656.009 2
656.025 7
656.042 13
656.058 15
656.075 22
656.092 23
656.108 27
656.125 26
656.141 9
656.158 7
656.175 3
656.191 7
656.208 23
656.224 5
656.241 0
656.257 5
656.274 11
656.291 7
656.307 6
656.324 9
656.340 8
656.357 24
656.374 11
656.390 8
656.407 12
656.423 3
656.440 3
656.456 14
656.473 17
656.490 11
656.506 2
656.523 0
656.539 14
656.556 3
656.573 5
656.589 1
656.606 0
656.622 15
656.639 5
656.656 1
656.672 7
656.689 3
656.705 13
656.722 0
656.738 0
656.755 4
656.772 18
656.788 6
656.805 5
656.821 3
656.838 2
656.855 11
656.871 6
656.888 9
656.904 2
656.921 9
656.938 6
656.954 14
656.971 15
656.987 6
657.004 10
657.021 12
657.037 16
657.054 3
657.070 9
657.087 26
657.104 14
657.120 25
657.137 15
657.153 12
657.170 18
657.187 19
657.203 20
657.220 17
657.236 3
657.253 5
657.270 1
657.286 12
657.303 3
657.319 0
657.336 6
657.353 22
657.369 6
657.386 7
657.402 3
657.419 2
657.436 8
657.452 24
657.469 7
657.485 0
657.502 0
657.519 0
657.535 3
657.552 3
657.568 3
657.585 0
657.602 9
657.618 7
657.635 4
657.651 9
657.668 3
657.685 5
657.701 13
657.718 6
657.734 1
657.751 9
657.768 12
657.784 11
657.801 9
657.817 19
657.834 6
657.851 9
657.867 4
657.884 10
657.900 5
657.917 1
657.934 3
657.950 1
657.967 10
657.983 3
658.000 3
658.017 18
658.033 0
658.050 2
658.066 18
658.083 9
658.100 14
658.116 6
658.133 7
658.150 23
658.166 54
658.183 7
658.199 12
658.216 13
658.233 7
658.249 6
658.266 0
658.282 0
658.299 5
658.316 10
658.332 8
658.349 8
658.365 17
658.382 10
658.399 16
658.415 5
658.432 4
658.449 2
658.465 1
658.482 12
658.498 7
658.515 1
658.532 2
658.548 0
658.565 5
658.581 0
658.598 10
658.615 27
658.631 11
658.648 4
658.665 2
658.681 0
658.698 2
658.714 0
658.731 1
658.748 1
658.764 5
658.781 1
658.797 1
658.814 12
658.831 8
658.847 0
658.864 0
658.881 3
658.897 1
658.914 6
658.930 16
658.947 16
658.964 20
658.980 20
658.997 5
659.014 4
659.030 3
659.047 2
659.063 0
659.080 7
659.097 8
659.113 10
659.130 9
659.146 11
659.163 2
659.180 0
659.196 0
659.213 7
659.230 4
659.246 1
659.263 10
659.279 8
659.296 19
659.313 11
659.329 6
659.346 7
659.363 16
659.379 0
659.396 10
659.412 12
659.429 19
659.446 12
659.462 3
659.479 0
659.496 2
659.512 0
659.529 0
659.545 3
659.562 4
659.579 9
659.595 0
659.612 0
659.629 1
659.645 3
659.662 0
659.678 2
659.695 2
659.712 0
659.728 1
659.745 0
659.762 0
659.778 0
659.795 7
659.812 3
659.828 9
659.845 15
659.861 12
659.878 1
659.895 6
659.911 2
659.928 2
659.945 12
659.961 9
659.978 1
659.994 7
660.011 18
660.028 4
660.044 9
660.061 12
660.078 8
660.094 10
660.111 7
660.128 12
660.144 4
660.161 4
660.177 5
660.194 3
660.211 0
660.227 2
660.244 5
660.261 0
660.277 3
660.294 3
660.311 0
660.327 3
660.344 5
660.360 12
660.377 14
660.394 23
660.410 8
660.427 11
660.444 2
660.460 0
660.477 0
660.494 12
660.510 13
660.527 2
660.543 1
660.560 7
660.577 5
660.593 5
660.610 16
660.627 8
660.643 15
660.660 3
660.677 0
660.693 0
660.710 1
660.727 0
660.743 16
660.760 18
660.776 12
660.793 12
660.810 0
660.826 0
660.843 0
660.860 6
660.876 7
660.893 10
660.910 11
660.926 12
660.943 10
660.960 4
660.976 0
660.993 4
661.009 14
661.026 7
661.043 7
661.059 1
661.076 3
661.093 6
661.109 15
661.126 5
661.143 7
661.159 30
661.176 8
661.193 2
661.209 8
661.226 1
661.243 8
661.259 0
661.276 0
661.292 3
661.309 10
661.326 17
661.342 2
661.359 8
661.376 8
661.392 11
661.409 9
661.426 3
661.442 15
661.459 5
661.476 1
661.492 1
661.509 8
661.526 6
661.542 5
661.559 12
661.576 15
661.592 10
661.609 31
661.625 7
661.642 10
661.659 18
661.675 0
661.692 0
661.709 11
661.725 4
661.742 2
661.759 5
661.775 0
661.792 9
661.809 2
661.825 6
661.842 18
661.859 6
661.875 0
661.892 17
661.909 30
661.925 5
661.942 8
661.959 9
661.975 10
661.992 1
662.009 4
662.025 16
662.042 8
662.059 3
662.075 9
662.092 2
662.109 18
662.125 27
662.142 23
662.159 45
662.175 5
662.192 4
662.208 5
662.225 3
662.242 1
662.258 11
662.275 13
662.292 6
662.308 17
662.325 10
662.342 3
662.358 3
662.375 0
662.392 0
662.408 0
662.425 0
662.442 7
662.458 9
662.475 8
662.492 3
662.508 15
662.525 10
662.542 12
662.558 13
662.575 8
662.592 7
662.608 4
662.625 2
662.642 18
662.658 9
662.675 6
662.692 0
662.708 2
662.725 15
662.742 2
662.758 4
662.775 8
662.792 12
662.808 1
662.825 0
662.842 3
662.858 8
662.875 0
662.892 4
662.908 22
662.925 10
662.942 4
662.958 5
662.975 8
662.992 26
663.008 15
663.025 17
663.042 16
663.058 5
663.075 8
663.092 15
663.108 24
663.125 8
663.142 10
663.158 6
663.175 18
663.192 16
663.208 19
663.225 5
663.242 13
663.259 36
663.275 11
663.292 15
663.309 10
663.325 9
663.342 8
663.359 2
663.375 4
663.392 31
663.409 19
663.425 1
663.442 2
663.459 2
663.475 9
663.492 8
663.509 8
663.525 7
663.542 11
663.559 7
663.575 8
663.592 5
663.609 6
663.625 3
663.642 1
663.659 1
663.675 10
663.692 2
663.709 2
663.725 4
663.742 2
663.759 2
663.776 1
663.792 4
663.809 0
663.826 0
663.842 7
663.859 1
663.876 0
663.892 3
663.909 3
663.926 2
663.942 2
663.959 4
663.976 5
663.992 0
664.009 10
664.026 4
664.042 9
664.059 3
664.076 11
664.092 9
664.109 0
664.126 9
664.143 5
664.159 0
664.176 1
664.193 0
664.209 0
664.226 2
664.243 13
664.259 15
664.276 2
664.293 4
664.309 6
664.326 33
664.343 5
664.359 0
664.376 4
664.393 17
664.410 6
664.426 2
664.443 11
664.460 8
664.476 13
664.493 3
664.510 3
664.526 4
664.543 0
664.560 11
664.576 7
664.593 3
664.610 10
664.626 8
664.643 8
664.660 3
664.677 1
664.693 2
664.710 0
664.727 0
664.743 3
664.760 0
664.777 1
664.793 0
664.810 4
664.827 6
664.843 0
664.860 0
664.877 0
664.894 0
664.910 0
664.927 0
664.944 5
664.960 4
664.977 2
664.994 0
665.010 5
665.027 3
665.044 4
665.061 14
665.077 5
665.094 6
665.111 0
665.127 2
665.144 2
665.161 2
665.177 1
665.194 14
665.211 13
665.227 1
665.244 7
665.261 19
665.278 8
665.294 2
665.311 2
665.328 8
665.344 24
665.361 3
665.378 5
665.394 10
665.411 7
665.428 8
665.445 4
665.461 6
665.478 7
665.495 15
665.511 1
665.528 12
665.545 15
665.562 18
665.578 10
665.595 0
665.612 2
665.628 3
665.645 23
665.662 25
665.678 12
665.695 5
665.712 6
665.729 3
665.745 5
665.762 7
665.779 7
665.795 9
665.812 13
665.829 15
665.845 5
665.862 13
665.879 4
665.896 5
665.912 2
665.929 2
665.946 1
665.962 4
665.979 15
665.996 19
666.013 8
666.029 13
666.046 7
666.063 6
666.079 28
666.096 13
666.113 6
666.130 26
666.146 14
666.163 17
666.180 14
666.196 6
666.213 6
666.230 0
666.246 2
666.263 4
666.280 6
666.297 2
666.313 2
666.330 20
666.347 10
666.363 9
666.380 14
666.397 15
666.414 8
666.430 7
666.447 4
666.464 1
666.480 2
666.497 6
666.514 7
666.531 14
666.547 6
666.564 5
666.581 0
666.597 0
666.614 0
666.631 0
666.648 0
666.664 0
666.681 2
666.698 7
666.715 9
666.731 12
666.748 7
666.765 18
666.781 10
666.798 3
666.815 13
666.832 9
666.848 3
666.865 1
666.882 0
666.898 0
666.915 4
666.932 3
666.949 5
666.965 1
666.982 3
666.999 0
667.015 17
667.032 18
667.049 4
667.066 1
667.082 2
667.099 10
667.116 13
667.132 15
667.149 24
667.166 22
667.183 15
667.199 14
667.216 19
667.233 11
667.250 7
667.266 11
667.283 18
667.300 2
667.316 1
667.333 13
667.350 4
667.367 0
667.383 1
667.400 2
667.417 3
667.434 9
667.450 11
667.467 2
667.484 2
667.500 9
667.517 0
667.534 1
667.551 16
667.567 8
667.584 3
667.601 6
667.618 11
667.634 7
667.651 0
667.668 0
667.684 0
667.701 1
667.718 0
667.735 6
667.751 1
667.768 4
667.785 10
667.802 6
667.818 0
667.835 0
667.852 1
667.868 6
667.885 9
667.902 12
667.919 11
667.935 9
667.952 4
667.969 4
667.986 6
668.002 0
668.019 0
668.036 4
668.053 9
668.069 9
668.086 5
668.103 0
668.119 10
668.136 9
668.153 3
668.170 10
668.186 4
668.203 8
668.220 10
668.237 7
668.253 13
668.270 5
668.287 13
668.304 16
668.320 7
668.337 18
668.354 18
668.371 3
668.387 12
668.404 13
668.421 3
668.437 5
668.454 10
668.471 11
668.488 10
668.504 5
668.521 6
668.538 3
668.555 3
668.571 1
668.588 0
668.605 1
668.622 3
668.638 0
668.655 5
668.672 6
668.689 1
668.705 1
668.722 1
668.739 7
668.756 3
668.772 4
668.789 2
668.806 0
668.823 0
668.839 7
668.856 9
668.873 0
668.890 2
668.906 5
668.923 8
668.940 2
668.957 0
668.973 3
668.990 2
669.007 5
669.023 0
669.040 0
669.057 2
669.074 13
669.090 9
669.107 2
669.124 9
669.141 9
669.157 21
669.174 19
669.191 6
669.208 7
669.224 8
669.241 38
669.258 37
669.275 13
669.291 13
669.308 16
669.325 18
669.342 12
669.358 6
669.375 8
669.392 5
669.409 6
669.425 6
669.442 8
669.459 3
669.476 1
669.492 1
669.509 3
669.526 19
669.543 7
669.559 23
669.576 17
669.593 7
669.610 1
669.626 4
669.643 3
669.660 4
669.677 14
669.694 1
669.710 0
669.727 2
669.744 9
669.761 3
669.777 5
669.794 2
669.811 4
669.828 10
669.844 6
669.861 0
669.878 0
669.895 5
669.911 9
669.928 3
669.945 1
669.962 16
669.978 23
669.995 14
670.012 21
670.029 6
670.045 2
670.062 0
670.079 2
670.096 0
670.112 4
670.129 0
670.146 10
670.163 21
670.179 6
670.196 1
670.213 15
670.230 13
670.247 8
670.263 10
670.280 6
670.297 0
670.314 8
670.330 7
670.347 2
670.364 12
670.381 17
670.397 9
670.414 9
670.431 1
670.448 1
670.464 11
670.481 5
670.498 3
670.515 6
670.531 0
670.548 7
670.565 0
670.582 5
670.599 6
670.615 7
670.632 0
670.649 4
670.666 13
670.682 3
670.699 0
670.716 7
670.733 14
670.749 19
670.766 0
670.783 0
670.800 0
670.817 6
670.833 1
670.850 3
670.867 6
670.884 1
670.900 1
670.917 2
670.934 0
670.951 3
670.967 1
670.984 8
671.001 1
671.018 7
671.035 11
671.051 0
671.068 14
671.085 2
671.102 0
671.118 0
671.135 0
671.152 0
671.169 2
671.186 7
671.202 17
671.219 13
671.236 15
671.253 8
671.269 5
671.286 3
671.303 5
671.320 7
671.336 0
671.353 5
671.370 2
671.387 7
671.404 1
671.420 6
671.437 15
671.454 9
671.471 11
671.487 1
671.504 12
671.521 17
671.538 11
671.555 0
671.571 3
671.588 4
671.605 0
671.622 0
671.638 0
671.655 1
671.672 2
671.689 1
671.706 12
671.722 1
671.739 0
671.756 13
671.773 7
671.789 10
671.806 4
671.823 3
671.840 0
671.857 0
671.873 9
671.890 1
671.907 13
671.924 25
671.941 20
671.957 0
671.974 9
671.991 8
672.008 4
672.024 7
672.041 5
672.058 16
672.075 17
672.092 11
672.108 8
672.125 0
672.142 20
672.159 24
672.175 3
672.192 7
672.209 4
672.226 4
672.243 26
672.259 15
672.276 18
672.293 9
672.310 5
672.327 4
672.343 0
672.360 6
672.377 0
672.394 0
672.411 1
672.427 6
672.444 8
672.461 25
672.478 18
672.494 0
672.511 0
672.528 2
672.545 13
672.562 3
672.578 2
672.595 7
672.612 0
672.629 0
672.646 0
672.662 4
672.679 1
672.696 10
672.713 13
672.730 8
672.746 2
672.763 14
672.780 10
672.797 9
672.814 11
672.830 1
672.847 6
672.864 12
672.881 22
672.897 12
672.914 2
672.931 8
672.948 3
672.965 7
672.981 5
672.998 4
673.015 2
673.032 0
673.049 3
673.065 13
673.082 0
673.099 2
673.116 6
673.133 10
673.149 4
673.166 7
673.183 19
673.200 5
673.217 17
673.233 1
673.250 2
673.267 12
673.284 7
673.301 13
673.317 2
673.334 0
673.351 2
673.368 15
673.385 13
673.401 14
673.418 12
673.435 1
673.452 0
673.469 3
673.485 0
673.502 0
673.519 10
673.536 18
673.553 9
673.569 2
673.586 18
673.603 10
673.620 12
673.637 14
673.653 21
673.670 5
673.687 4
673.704 1
673.721 9
673.737 8
673.754 2
673.771 0
673.788 0
673.805 0
673.822 0
673.838 12
673.855 3
673.872 1
673.889 0
673.906 0
673.922 6
673.939 9
673.956 2
673.973 9
673.990 2
674.006 2
674.023 6
674.040 0
674.057 8
674.074 11
674.090 5
674.107 1
674.124 7
674.141 1
674.158 1
674.174 1
674.191 15
674.208 17
674.225 8
674.242 3
674.259 8
674.275 14
674.292 11
674.309 1
674.326 10
674.343 6
674.359 0
674.376 3
674.393 10
674.410 2
674.427 5
674.443 6
674.460 1
674.477 0
674.494 8
674.511 14
674.528 3
674.544 10
674.561 7
674.578 15
674.595 16
674.612 24
674.628 6
674.645 16
674.662 6
674.679 3
674.696 1
674.713 6
674.729 11
674.746 11
674.763 4
674.780 7
674.797 12
674.813 6
674.830 12
674.847 8
674.864 5
674.881 0
674.898 12
674.914 2
674.931 10
674.948 5
674.965 9
674.982 3
674.998 11
675.015 0
675.032 0
675.049 5
675.066 23
675.083 7
675.099 0
675.116 2
675.133 6
675.150 9
675.167 8
675.183 0
675.200 3
675.217 0
675.234 4
675.251 3
675.268 4
675.284 1
675.301 2
675.318 12
675.335 16
675.352 22
675.369 12
675.385 8
675.402 5
675.419 0
675.436 14
675.453 16
675.470 8
675.486 16
675.503 15
675.520 7
675.537 10
675.554 9
675.570 5
675.587 3
675.604 0
675.621 5
675.638 5
675.655 13
675.671 16
675.688 5
675.705 1
675.722 6
675.739 5
675.756 0
675.772 0
675.789 0
675.806 0
675.823 7
675.840 9
675.857 2
675.873 1
675.890 4
675.907 14
675.924 6
675.941 3
675.958 0
675.974 14
675.991 7
676.008 9
676.025 14
676.042 5
676.059 2
676.075 13
676.092 5
676.109 7
676.126 11
676.143 13
676.160 11
676.176 18
676.193 13
676.210 2
676.227 6
676.244 13
676.261 0
676.277 0
676.294 7
676.311 21
676.328 5
676.345 3
676.362 8
676.378 11
676.395 18
676.412 4
676.429 0
676.446 3
676.463 9
676.480 6
676.496 1
676.513 23
676.530 15
676.547 3
676.564 3
676.581 12
676.597 11
676.614 11
676.631 18
676.648 8
676.665 8
676.682 9
676.698 14
676.715 4
676.732 7
676.749 1
676.766 0
676.783 8
676.800 2
676.816 1
676.833 0
676.850 10
676.867 7
676.884 7
676.901 3
676.917 6
676.934 20
676.951 8
676.968 13
676.985 8
677.002 9
677.018 3
677.035 3
677.052 0
677.069 0
677.086 3
677.103 9
677.120 9
677.136 1
677.153 0
677.170 1
677.187 3
677.204 8
677.221 7
677.238 26
677.254 16
677.271 10
677.288 9
677.305 9
677.322 2
677.339 7
677.355 2
677.372 2
677.389 3
677.406 10
677.423 12
677.440 3
677.457 8
677.473 9
677.490 10
677.507 9
677.524 3
677.541 1
677.558 0
677.575 4
677.591 5
677.608 6
677.625 2
677.642 4
677.659 6
677.676 10
677.692 1
677.709 5
677.726 14
677.743 21
677.760 9
677.777 11
677.794 6
677.810 1
677.827 2
677.844 0
677.861 9
677.878 4
677.895 0
677.912 7
677.928 0
677.945 6
677.962 2
677.979 15
677.996 11
678.013 3
678.030 1
678.046 15
678.063 14
678.080 12
678.097 13
678.114 30
678.131 63
678.148 228
678.165 209
678.181 138
678.198 64
678.215 45
678.232 22
678.249 27
678.266 19
678.283 8
678.299 10
678.316 12
678.333 17
678.350 12
678.367 9
678.384 13
678.401 5
678.417 11
678.434 13
678.451 27
678.468 6
678.485 0
678.502 1
678.519 12
678.535 9
678.552 1
678.569 2
678.586 2
678.603 9
678.620 23
678.637 13
678.654 8
678.670 0
678.687 0
678.704 4
678.721 2
678.738 9
678.755 14
678.772 16
678.788 6
678.805 4
678.822 3
678.839 0
678.856 9
678.873 1
678.890 0
678.907 0
678.923 1
678.940 13
678.957 27
678.974 17
678.991 7
679.008 1
679.025 14
679.042 13
679.058 2
679.075 6
679.092 2
679.109 0
679.126 8
679.143 57
679.160 70
679.177 42
679.193 28
679.210 48
679.227 45
679.244 12
679.261 25
679.278 28
679.295 10
679.312 4
679.328 18
679.345 9
679.362 4
679.379 5
679.396 1
679.413 2
679.430 0
679.447 1
679.463 1
679.480 4
679.497 10
679.514 9
679.531 4
679.548 16
679.565 14
679.582 4
679.598 4
679.615 3
679.632 14
679.649 4
679.666 12
679.683 11
679.700 0
679.717 3
679.733 18
679.750 12
679.767 4
679.784 8
679.801 8
679.818 1
679.835 3
679.852 5
679.868 10
679.885 3
679.902 10
679.919 5
679.936 14
679.953 20
679.970 16
679.987 8
680.004 1
680.020 0
680.037 2
680.054 1
680.071 3
680.088 8
680.105 8
680.122 11
680.139 6
680.156 1
680.172 18
680.189 30
680.206 18
680.223 27
680.240 47
680.257 22
680.274 19
680.291 32
680.307 11
680.324 3
680.341 2
680.358 5
680.375 5
680.392 0
680.409 18
680.426 12
680.443 11
680.459 1
680.476 1
680.493 0
680.510 4
680.527 14
680.544 13
680.561 18
680.578 21
680.595 7
680.611 0
680.628 4
680.645 5
680.662 0
680.679 1
680.696 12
680.713 3
680.730 1
680.747 3
680.764 14
680.780 19
680.797 7
680.814 0
680.831 0
680.848 0
680.865 9
680.882 11
680.899 14
680.916 22
680.932 20
680.949 1
680.966 5
680.983 1
681.000 0
681.017 0
681.034 5
681.051 10
681.068 0
681.085 11
681.101 3
681.118 3
681.135 0
681.152 9
681.169 14
681.186 1
681.203 1
681.220 11
681.237 16
681.253 7
681.270 3
681.287 4
681.304 1
681.321 1
681.338 10
681.355 2
681.372 0
681.389 5
681.406 1
681.422 9
681.439 1
681.456 1
681.473 6
681.490 13
681.507 5
681.524 8
681.541 3
681.558 0
681.575 0
681.592 7
681.608 5
681.625 9
681.642 20
681.659 5
681.676 10
681.693 10
681.710 1
681.727 5
681.744 6
681.761 5
681.777 7
681.794 1
681.811 3
681.828 4
681.845 0
681.862 0
681.879 0
681.896 0
681.913 0
681.930 2
681.947 4
681.963 10
681.980 4
681.997 3
682.014 6
682.031 1
682.048 15
682.065 13
682.082 2
682.099 0
682.116 2
682.133 12
682.149 6
682.166 1
682.183 15
682.200 22
682.217 20
682.234 2
682.251 15
682.268 6
682.285 3
682.302 10
682.319 2
682.335 6
682.352 6
682.369 9
682.386 1
682.403 0
682.420 0
682.437 15
682.454 6
682.471 6
682.488 18
682.505 11
682.521 0
682.538 8
682.555 4
682.572 4
682.589 1
682.606 16
682.623 10
682.640 12
682.657 2
682.674 0
682.691 10
682.708 10
682.724 1
682.741 8
682.758 17
682.775 2
682.792 9
682.809 4
682.826 0
682.843 0
682.860 1
682.877 0
682.894 0
682.911 3
682.928 2
682.944 23
682.961 10
682.978 7
682.995 10
683.012 9
683.029 5
683.046 0
683.063 4
683.080 1
683.097 4
683.114 7
683.131 17
683.147 0
683.164 0
683.181 7
683.198 12
683.215 6
683.232 7
683.249 5
683.266 16
683.283 16
683.300 3
683.317 10
683.334 15
683.351 12
683.367 14
683.384 8
683.401 25
683.418 17
683.435 13
683.452 3
683.469 0
683.486 1
683.503 3
683.520 2
683.537 12
683.554 7
683.571 1
683.588 5
683.604 0
683.621 0
683.638 0
683.655 0
683.672 4
683.689 10
683.706 11
683.723 3
683.740 4
683.757 1
683.774 0
683.791 10
683.808 0
683.825 1
683.841 12
683.858 19
683.875 14
683.892 1
683.909 7
683.926 9
683.943 3
683.960 1
683.977 2
683.994 6
684.011 0
684.028 32
684.045 25
684.062 3
684.079 15
684.095 8
684.112 10
684.129 8
684.146 3
684.163 25
684.180 21
684.197 4
684.214 6
684.231 6
684.248 3
684.265 1
684.282 13
684.299 6
684.316 0
684.333 4
684.349 1
684.366 0
684.383 9
684.400 5
684.417 8
684.434 8
684.451 13
684.468 2
684.485 8
684.502 3
684.519 0
684.536 1
684.553 15
684.570 11
684.587 1
684.604 3
684.621 9
684.637 8
684.654 1
684.671 0
684.688 0
684.705 4
684.722 19
684.739 9
684.756 1
684.773 2
684.790 1
684.807 12
684.824 9
684.841 0
684.858 0
684.875 1
684.892 6
684.909 6
684.925 5
684.942 3
684.959 5
684.976 5
684.993 0
685.010 3
685.027 5
685.044 12
685.061 2
685.078 7
685.095 24
685.112 8
685.129 0
685.146 1
685.163 12
685.180 6
685.197 14
685.214 11
685.231 16
685.247 1
685.264 10
685.281 11
685.298 13
685.315 1
685.332 11
685.349 12
685.366 0
685.383 0
685.400 10
685.417 3
685.434 5
685.451 1
685.468 9
685.485 4
685.502 6
685.519 6
685.536 2
685.553 1
685.570 0
685.586 1
685.603 0
685.620 0
685.637 5
685.654 0
685.671 1
685.688 6
685.705 3
685.722 2
685.739 13
685.756 10
685.773 6
685.790 17
685.807 6
685.824 0
685.841 3
685.858 10
685.875 4
685.892 0
685.909 0
685.926 4
685.943 8
685.959 0
685.976 7
685.993 5
686.010 0
686.027 5
686.044 4
686.061 11
686.078 17
686.095 8
686.112 32
686.129 9
686.146 0
686.163 3
686.180 22
686.197 20
686.214 1
686.231 7
686.248 8
686.265 1
686.282 3
686.299 10
686.316 30
686.333 11
686.350 0
686.367 2
686.383 0
686.400 0
686.417 1
686.434 10
686.451 18
686.468 10
686.485 9
686.502 21
686.519 12
686.536 17
686.553 8
686.570 8
686.587 5
686.604 4
686.621 1
686.638 0
686.655 7
686.672 3
686.689 5
686.706 4
686.723 1
686.740 16
686.757 2
686.774 1
686.791 4
686.808 1
686.825 17
686.842 27
686.859 10
686.875 2
686.892 15
686.909 7
686.926 1
686.943 3
686.960 9
686.977 10
686.994 4
687.011 9
687.028 3
687.045 1
687.062 0
687.079 10
687.096 10
687.113 8
687.130 6
687.147 6
687.164 0
687.181 0
687.198 4
687.215 10
687.232 10
687.249 1
687.266 8
687.283 4
687.300 17
687.317 2
687.334 7
687.351 10
687.368 4
687.385 6
687.402 0
687.419 10
687.436 1
687.453 1
687.470 0
687.486 1
687.503 0
687.520 0
687.537 2
687.554 23
687.571 11
687.588 3
687.605 2
687.622 0
687.639 0
687.656 0
687.673 0
687.690 6
687.707 12
687.724 9
687.741 0
687.758 4
687.775 6
687.792 27
687.809 20
687.826 10
687.843 7
687.860 8
687.877 7
687.894 8
687.911 2
687.928 3
687.945 1
687.962 3
687.979 4
687.996 0
688.013 7
688.030 13
688.047 34
688.064 17
688.081 4
688.098 0
688.115 8
688.132 4
688.149 0
688.166 0
688.183 3
688.200 12
688.217 2
688.234 0
688.251 2
688.268 15
688.285 3
688.302 7
688.319 6
688.336 20
688.353 5
688.370 16
688.387 3
688.403 12
688.420 11
688.437 6
688.454 1
688.471 0
688.488 5
688.505 11
688.522 9
688.539 0
688.556 2
688.573 6
688.590 10
688.607 17
688.624 3
688.641 2
688.658 18
688.675 2
688.692 0
688.709 0
688.726 1
688.743 1
688.760 20
688.777 12
688.794 1
688.811 2
688.828 0
688.845 4
688.862 0
688.879 10
688.896 8
688.913 6
688.930 22
688.947 15
688.964 0
688.981 1
688.998 14
689.015 12
689.032 2
689.049 14
689.066 6
689.083 0
689.100 10
689.117 10
689.134 4
689.151 4
689.168 12
689.185 1
689.202 0
689.219 4
689.236 11
689.253 7
689.270 0
689.287 3
689.304 3
689.321 5
689.338 16
689.355 3
689.372 6
689.389 0
689.406 0
689.423 0
689.440 5
689.457 6
689.474 10
689.491 11
689.508 3
689.525 0
689.542 1
689.559 11
689.576 9
689.593 2
689.610 0
689.627 0
689.644 0
689.661 13
689.678 12
689.695 6
689.712 3
689.729 11
689.746 1
689.763 8
689.780 1
689.797 6
689.814 10
689.831 5
689.848 3
689.865 4
689.882 8
689.899 2
689.916 4
689.933 2
689.950 17
689.967 14
689.984 6
690.001 4
690.018 7
690.035 9
690.052 8
690.069 8
690.086 0
690.103 0
690.120 4
690.137 4
690.154 16
690.171 19
690.188 7
690.205 0
690.222 3
690.239 4
690.256 12
690.273 9
690.290 8
690.307 1
690.324 25
690.341 12
690.358 4
690.375 1
690.392 10
690.409 2
690.426 2
690.443 4
690.461 9
690.478 6
690.495 4
690.512 11
690.529 6
690.546 0
690.563 16
690.580 3
690.597 11
690.614 10
690.631 6
690.648 1
690.665 0
690.682 1
690.699 9
690.716 0
690.733 0
690.750 0
690.767 1
690.784 2
690.801 0
690.818 0
690.835 7
690.852 5
690.869 7
690.886 10
690.903 0
690.920 5
690.937 14
690.954 8
690.971 1
690.988 0
691.005 0
691.022 0
691.039 8
691.056 3
691.073 4
691.090 10
691.107 12
691.124 5
691.141 6
691.158 0
691.175 0
691.192 2
691.209 12
691.226 6
691.243 5
691.260 17
691.277 15
691.294 10
691.311 26
691.328 22
691.345 12
691.362 3
691.380 0
691.397 11
691.414 6
691.431 0
691.448 0
691.465 0
691.482 8
691.499 5
691.516 8
691.533 1
691.550 0
691.567 14
691.584 4
691.601 1
691.618 7
691.635 18
691.652 6
691.669 0
691.686 0
691.703 0
691.720 0
691.737 5
691.754 7
691.771 1
691.788 3
691.805 6
691.822 8
691.839 3
691.856 0
691.873 0
691.890 5
691.907 5
691.924 6
691.941 4
691.958 20
691.975 32
691.993 20
692.010 5
692.027 1
692.044 5
692.061 5
692.078 2
692.095 0
692.112 1
692.129 2
692.146 21
692.163 2
692.180 0
692.197 0
692.214 13
692.231 4
692.248 13
692.265 10
692.282 8
692.299 18
692.316 14
692.333 7
692.350 5
692.367 10
692.384 0
692.401 1
692.418 11
692.435 4
692.452 8
692.469 6
692.487 2
692.504 1
692.521 3
692.538 6
692.555 16
692.572 3
692.589 3
692.606 9
692.623 3
692.640 11
692.657 0
692.674 5
692.691 0
692.708 8
692.725 5
692.742 10
692.759 12
692.776 0
692.793 2
692.810 1
692.827 0
692.844 0
692.861 6
692.878 7
692.895 28
692.913 26
692.930 2
692.947 5
692.964 12
692.981 10
692.998 3
693.015 6
693.032 0
693.049 0
693.066 8
693.083 13
693.100 0
693.117 2
693.134 8
693.151 8
693.168 2
693.185 8
693.202 1
693.219 3
693.236 0
693.253 17
693.270 10
693.288 3
693.305 12
693.322 6
693.339 3
693.356 4
693.373 3
693.390 4
693.407 10
693.424 8
693.441 14
693.458 3
693.475 5
693.492 1
693.509 10
693.526 16
693.543 5
693.560 0
693.577 4
693.594 0
693.611 0
693.629 3
693.646 1
693.663 0
693.680 0
693.697 0
693.714 0
693.731 6
693.748 23
693.765 9
693.782 2
693.799 0
693.816 0
693.833 5
693.850 0
693.867 3
693.884 10
693.901 0
693.918 1
693.935 3
693.953 5
693.970 4
693.987 6
694.004 16
694.021 1
694.038 7
694.055 10
694.072 13
694.089 8
694.106 15
694.123 18
694.140 5
694.157 2
694.174 6
694.191 14
694.208 25
694.225 8
694.243 4
694.260 21
694.277 13
694.294 10
694.311 3
694.328 2
694.345 4
694.362 4
694.379 2
694.396 1
694.413 0
694.430 0
694.447 13
694.464 12
694.481 5
694.498 34
694.516 12
694.533 4
694.550 6
694.567 3
694.584 2
694.601 0
694.618 0
694.635 0
694.652 4
694.669 2
694.686 6
694.703 1
694.720 9
694.737 11
694.754 8
694.771 0
694.789 2
694.806 2
694.823 0
694.840 0
694.857 14
694.874 26
694.891 12
694.908 5
694.925 1
694.942 1
694.959 2
694.976 0
694.993 2
695.010 1
695.027 17
695.045 20
695.062 12
695.079 5
695.096 9
695.113 18
695.130 15
695.147 8
695.164 9
695.181 10
695.198 5
695.215 16
695.232 15
695.249 2
695.266 0
695.284 20
695.301 18
695.318 5
695.335 1
695.352 5
695.369 11
695.386 1
695.403 10
695.420 14
695.437 13
695.454 0
695.471 7
695.488 11
695.506 10
695.523 13
695.540 7
695.557 1
695.574 10
695.591 3
695.608 10
695.625 3
695.642 8
695.659 4
695.676 5
695.693 0
695.710 2
695.727 9
695.745 5
695.762 1
695.779 9
695.796 5
695.813 6
695.830 3
695.847 9
695.864 11
695.881 10
695.898 1
695.915 0
695.932 0
695.950 0
695.967 12
695.984 12
696.001 9
696.018 4
696.035 5
696.052 2
696.069 14
696.086 8
696.103 8
696.120 16
696.137 11
696.155 11
696.172 13
696.189 7
696.206 5
696.223 21
696.240 19
696.257 1
696.274 3
696.291 8
696.308 17
696.325 1
696.342 4
696.360 9
696.377 7
696.394 5
696.411 12
696.428 15
696.445 3
696.462 3
696.479 3
696.496 1
696.513 12
696.530 20
696.547 8
696.565 16
696.582 7
696.599 2
696.616 5
696.633 15
696.650 5
696.667 2
696.684 8
696.701 2
696.718 8
696.735 10
696.753 8
696.770 3
696.787 8
696.804 0
696.821 5
696.838 9
696.855 5
696.872 6
696.889 7
696.906 9
696.923 8
696.941 1
696.958 0
696.975 1
696.992 33
697.009 15
697.026 1
697.043 0
697.060 3
697.077 0
697.094 6
697.111 4
697.129 16
697.146 6
697.163 26
697.180 9
697.197 0
697.214 2
697.231 10
697.248 13
697.265 3
697.282 4
697.300 5
697.317 0
697.334 0
697.351 6
697.368 10
697.385 3
697.402 2
697.419 6
697.436 2
697.453 6
697.471 1
697.488 3
697.505 0
697.522 1
697.539 10
697.556 10
697.573 0
697.590 1
697.607 0
697.624 0
697.642 0
697.659 0
697.676 0
697.693 0
697.710 5
697.727 0
697.744 0
697.761 5
697.778 3
697.795 5
697.813 10
697.830 8
697.847 8
697.864 0
697.881 0
697.898 8
697.915 0
697.932 1
697.949 17
697.966 8
697.984 9
698.001 0
698.018 3
698.035 2
698.052 1
698.069 4
698.086 8
698.103 7
698.120 22
698.138 13
698.155 12
698.172 24
698.189 26
698.206 22
698.223 28
698.240 9
698.257 6
698.274 19
698.292 15
698.309 6
698.326 4
698.343 6
698.360 0
698.377 1
698.394 3
698.411 0
698.428 0
698.446 0
698.463 8
698.480 7
698.497 0
698.514 3
698.531 12
698.548 11
698.565 7
698.582 0
698.600 1
698.617 1
698.634 4
698.651 5
698.668 4
698.685 0
698.702 0
698.719 0
698.736 7
698.754 4
698.771 15
698.788 14
698.805 2
698.822 11
698.839 9
698.856 7
698.873 1
698.890 0
698.908 5
698.925 0
698.942 0
698.959 0
698.976 2
698.993 5
699.010 5
699.027 2
699.045 0
699.062 1
699.079 4
699.096 5
699.113 4
699.130 8
699.147 9
699.164 19
699.181 9
699.199 12
699.216 6
699.233 4
699.250 1
699.267 1
699.284 13
699.301 7
699.318 6
699.336 9
699.353 1
699.370 0
699.387 4
699.404 6
699.421 5
699.438 26
699.455 14
699.473 1
699.490 0
699.507 1
699.524 3
699.541 10
699.558 1
699.575 21
699.592 10
699.610 13
699.627 5
699.644 6
699.661 9
699.678 1
699.695 0
699.712 9
699.729 19
699.747 6
699.764 0
699.781 0
699.798 0
699.815 3
699.832 3
699.849 0
699.866 11
699.884 6
699.901 1
699.918 0
699.935 0
699.952 4
699.969 0
699.986 4
700.003 3
700.021 0
700.038 6
700.055 7
700.072 2
700.089 7
700.106 1
700.123 5
700.141 33
700.158 14
700.175 11
700.192 31
700.209 23
700.226 20
700.243 18
700.260 13
700.278 14
700.295 5
700.312 5
700.329 20
700.346 5
700.363 7
700.380 0
700.398 2
700.415 3
700.432 0
700.449 12
700.466 12
700.483 2
700.500 1
700.517 6
700.535 14
700.552 5
700.569 0
700.586 4
700.603 0
700.620 0
700.637 1
700.655 5
700.672 0
700.689 0
700.706 1
700.723 6
700.740 7
700.757 11
700.775 6
700.792 1
700.809 2
700.826 3
700.843 7
700.860 1
700.877 0
700.895 0
700.912 0
700.929 3
700.946 0
700.963 2
700.980 0
700.997 0
701.015 6
701.032 0
701.049 0
701.066 11
701.083 10
701.100 4
701.117 18
701.135 5
701.152 3
701.169 14
701.186 8
701.203 10
701.220 3
701.237 2
701.255 13
701.272 9
701.289 22
701.306 23
701.323 9
701.340 24
701.357 16
701.375 8
701.392 8
701.409 17
701.426 10
701.443 17
701.460 13
701.477 1
701.495 2
701.512 1
701.529 1
701.546 2
701.563 0
701.580 6
701.597 10
701.615 2
701.632 1
701.649 0
701.666 4
701.683 1
701.700 0
701.718 0
701.735 4
701.752 1
701.769 0
701.786 0
701.803 17
701.820 7
701.838 0
701.855 0
701.872 4
701.889 1
701.906 10
701.923 4
701.941 6
701.958 6
701.975 0
701.992 16
702.009 0
702.026 0
702.043 0
702.061 0
702.078 4
702.095 20
702.112 5
702.129 3
702.146 6
702.164 8
702.181 16
702.198 10
702.215 6
702.232 11
702.249 18
702.266 24
702.284 4
702.301 0
702.318 10
702.335 10
702.352 5
702.369 0
702.387 5
702.404 10
702.421 4
702.438 2
702.455 7
702.472 14
702.490 19
702.507 4
702.524 1
702.541 14
702.558 16
702.575 5
702.593 0
702.610 1
702.627 1
702.644 4
702.661 0
702.678 7
702.696 15
702.713 7
702.730 3
702.747 4
702.764 0
702.781 1
702.798 0
702.816 3
702.833 4
702.850 13
702.867 2
702.884 16
702.901 2
702.919 3
702.936 12
702.953 15
702.970 5
702.987 12
703.004 14
703.022 9
703.039 10
703.056 1
703.073 2
703.090 0
703.107 10
703.125 12
703.142 3
703.159 15
703.176 7
703.193 7
703.210 8
703.228 15
703.245 13
703.262 15
703.279 19
703.296 11
703.314 3
703.331 9
703.348 2
703.365 1
703.382 1
703.399 0
703.417 7
703.434 20
703.451 5
703.468 3
703.485 2
703.502 8
703.520 4
703.537 4
703.554 5
703.571 5
703.588 0
703.605 4
703.623 2
703.640 2
703.657 3
703.674 0
703.691 3
703.708 6
703.726 1
703.743 0
703.760 1
703.777 11
703.794 9
703.812 15
703.829 1
703.846 2
703.863 14
703.880 4
703.897 3
703.915 7
703.932 2
703.949 5
703.966 1
703.983 1
704.001 6
704.018 10
704.035 11
704.052 10
704.069 4
704.086 6
704.104 10
704.121 7
704.138 4
704.155 0
704.172 18
704.189 9
704.207 3
704.224 10
704.241 31
704.258 24
704.275 21
704.293 14
704.310 7
704.327 5
704.344 0
704.361 0
704.378 3
704.396 9
704.413 0
704.430 1
704.447 4
704.464 4
704.482 3
704.499 3
704.516 5
704.533 14
704.550 12
704.568 6
704.585 12
704.602 3
704.619 6
704.636 16
704.653 32
704.671 39
704.688 18
704.705 9
704.722 15
704.739 5
704.757 13
704.774 0
704.791 3
704.808 0
704.825 4
704.843 10
704.860 1
704.877 8
704.894 4
704.911 4
704.928 0
704.946 1
704.963 0
704.980 3
704.997 1
705.014 0
705.032 10
705.049 5
705.066 7
705.083 3
705.100 13
705.118 16
705.135 13
705.152 20
705.169 11
705.186 13
705.204 2
705.221 4
705.238 1
705.255 1
705.272 1
705.290 0
705.307 5
705.324 0
705.341 10
705.358 10
705.376 1
705.393 0
705.410 4
705.427 0
705.444 0
705.461 10
705.479 0
705.496 1
705.513 10
705.530 15
705.547 9
705.565 6
705.582 10
705.599 5
705.616 17
705.633 25
705.651 38
705.668 53
705.685 37
705.702 24
705.719 32
705.737 8
705.754 6
705.771 3
705.788 6
705.805 3
705.823 2
705.840 0
705.857 0
705.874 0
705.891 0
705.909 3
705.926 4
705.943 10
705.960 11
705.977 4
705.995 1
706.012 0
706.029 12
706.046 5
706.064 1
706.081 1
706.098 2
706.115 9
706.132 5
706.150 12
706.167 1
706.184 13
706.201 18
706.218 11
706.236 8
706.253 5
706.270 8
706.287 17
706.304 6
706.322 0
706.339 11
706.356 18
706.373 5
706.390 4
706.408 9
706.425 19
706.442 5
706.459 6
706.476 3
706.494 2
706.511 0
706.528 12
706.545 3
706.563 6
706.580 5
706.597 4
706.614 19
706.631 8
706.649 9
706.666 11
706.683 13
706.700 3
706.717 10
706.735 0
706.752 0
706.769 14
706.786 10
706.803 9
706.821 5
706.838 0
706.855 10
706.872 3
706.890 0
706.907 1
706.924 0
706.941 0
706.958 4
706.976 7
706.993 8
707.010 5
707.027 4
707.044 7
707.062 15
707.079 16
707.096 5
707.113 3
707.131 7
707.148 17
707.165 14
707.182 9
707.199 3
707.217 3
707.234 0
707.251 6
707.268 1
707.286 8
707.303 12
707.320 2
707.337 1
707.354 6
707.372 3
707.389 1
707.406 4
707.423 2
707.441 5
707.458 6
707.475 5
707.492 0
707.509 4
707.527 8
707.544 1
707.561 13
707.578 8
707.596 2
707.613 2
707.630 5
707.647 8
707.664 2
707.682 3
707.699 9
707.716 7
707.733 4
707.751 0
707.768 0
707.785 7
707.802 15
707.819 3
707.837 4
707.854 6
707.871 21
707.888 9
707.906 1
707.923 9
707.940 11
707.957 9
707.974 14
707.992 3
708.009 16
708.026 2
708.043 0
708.061 8
708.078 1
708.095 6
708.112 5
708.130 0
708.147 0
708.164 5
708.181 3
708.198 4
708.216 10
708.233 14
708.250 1
708.267 7
708.285 4
708.302 7
708.319 5
708.336 12
708.354 0
708.371 1
708.388 3
708.405 5
708.422 3
708.440 23
708.457 14
708.474 0
708.491 3
708.509 3
708.526 4
708.543 4
708.560 10
708.578 7
708.595 16
708.612 6
708.629 7
708.647 5
708.664 2
708.681 0
708.698 3
708.715 17
708.733 5
708.750 0
708.767 3
708.784 2
708.802 2
708.819 1
708.836 2
708.853 10
708.871 8
708.888 0
708.905 1
708.922 0
708.940 6
708.957 7
708.974 5
708.991 15
709.009 14
709.026 5
709.043 16
709.060 9
709.077 5
709.095 8
709.112 6
709.129 0
709.146 13
709.164 14
709.181 8
709.198 18
709.215 10
709.233 4
709.250 8
709.267 3
709.284 16
709.302 15
709.319 3
709.336 3
709.353 6
709.371 0
709.388 0
709.405 19
709.422 11
709.440 1
709.457 0
709.474 7
709.491 7
709.509 10
709.526 8
709.543 2
709.560 18
709.578 11
709.595 2
709.612 0
709.629 0
709.647 0
709.664 4
709.681 9
709.698 5
709.716 10
709.733 4
709.750 0
709.767 10
709.785 4
709.802 0
709.819 6
709.836 8
709.854 10
709.871 18
709.888 9
709.905 0
709.923 0
709.940 2
709.957 2
709.974 8
709.992 3
710.009 22
710.026 11
710.043 0
710.061 0
710.078 2
710.095 2
710.112 7
710.130 9
710.147 0
710.164 0
710.181 0
710.199 4
710.216 11
710.233 9
710.250 19
710.268 14
710.285 2
710.302 5
710.319 12
710.337 23
710.354 13
710.371 8
710.388 7
710.406 12
710.423 12
710.440 6
710.457 1
710.475 5
710.492 25
710.509 8
710.526 6
710.544 1
710.561 0
710.578 3
710.595 0
710.613 7
710.630 19
710.647 22
710.665 6
710.682 4
710.699 9
710.716 13
710.734 1
710.751 1
710.768 0
710.785 15
710.803 36
710.820 9
710.837 14
710.854 12
710.872 14
710.889 15
710.906 4
710.923 2
710.941 1
710.958 0
710.975 4
710.993 15
711.010 7
711.027 12
711.044 6
711.062 16
711.079 24
711.096 6
711.113 1
711.131 2
711.148 9
711.165 1
711.182 9
711.200 8
711.217 3
711.234 14
711.252 22
711.269 7
711.286 0
711.303 9
711.321 7
711.338 18
711.355 9
711.372 1
711.390 10
711.407 7
711.424 12
711.441 2
711.459 4
711.476 2
711.493 2
711.511 0
711.528 0
711.545 5
711.562 10
711.580 7
711.597 1
711.614 3
711.631 5
711.649 13
711.666 0
711.683 0
711.701 3
711.718 6
711.735 0
711.752 10
711.770 20
711.787 7
711.804 17
711.821 1
711.839 6
711.856 3
711.873 9
711.891 8
711.908 9
711.925 2
711.942 15
711.960 12
711.977 10
711.994 14
712.011 7
712.029 16
712.046 12
712.063 8
712.081 2
712.098 2
712.115 1
712.132 1
712.150 21
712.167 9
712.184 2
712.202 11
712.219 4
712.236 9
712.253 24
712.271 12
712.288 1
712.305 13
712.322 12
712.340 3
712.357 7
712.374 11
712.392 6
712.409 9
712.426 4
712.443 1
712.461 3
712.478 4
712.495 14
712.513 13
712.530 2
712.547 8
712.564 9
712.582 4
712.599 7
712.616 0
712.634 0
712.651 0
712.668 12
712.685 5
712.703 0
712.720 0
712.737 0
712.755 0
712.772 0
712.789 8
712.806 20
712.824 4
712.841 5
712.858 0
712.876 0
712.893 0
712.910 13
712.927 10
712.945 5
712.962 0
712.979 0
712.997 3
713.014 0
713.031 5
713.048 5
713.066 6
713.083 21
713.100 13
713.118 3
713.135 1
713.152 8
713.169 7
713.187 1
713.204 9
713.221 3
713.239 25
713.256 6
713.273 8
713.291 19
713.308 27
713.325 9
713.342 0
713.360 0
713.377 5
713.394 0
713.412 11
713.429 2
713.446 0
713.463 4
713.481 12
713.498 0
713.515 3
713.533 7
713.550 10
713.567 1
713.585 6
713.602 0
713.619 0
713.636 0
713.654 4
713.671 2
713.688 3
713.706 2
713.723 10
713.740 18
713.757 11
713.775 4
713.792 0
713.809 0
713.827 3
713.844 5
713.861 12
713.879 5
713.896 7
713.913 5
713.930 8
713.948 6
713.965 2
713.982 15
714.000 11
714.017 0
714.034 5
714.052 7
714.069 7
714.086 7
714.103 6
714.121 15
714.138 23
714.155 8
714.173 12
714.190 12
714.207 12
714.225 9
714.242 7
714.259 0
714.277 0
714.294 5
714.311 2
714.328 0
714.346 4
714.363 9
714.380 5
714.398 1
714.415 9
714.432 6
714.450 6
714.467 2
714.484 1
714.501 0
714.519 3
714.536 13
714.553 9
714.571 0
714.588 0
714.605 3
714.623 0
714.640 0
714.657 7
714.675 15
714.692 6
714.709 1
714.727 11
714.744 1
714.761 0
714.778 8
714.796 4
714.813 1
714.830 1
714.848 7
714.865 0
714.882 5
714.900 5
714.917 2
714.934 5
714.952 0
714.969 7
714.986 6
715.003 3
715.021 5
715.038 11
715.055 1
715.073 4
715.090 2
715.107 10
715.125 1
715.142 0
715.159 5
715.177 0
715.194 10
715.211 9
715.229 0
715.246 6
715.263 8
715.281 8
715.298 15
715.315 4
715.332 25
715.350 22
715.367 15
715.384 1
715.402 10
715.419 1
715.436 0
715.454 9
715.471 8
715.488 11
715.506 3
715.523 2
715.540 8
715.558 0
715.575 4
715.592 0
715.610 5
715.627 2
715.644 11
715.662 1
715.679 0
715.696 0
715.713 0
715.731 0
715.748 2
715.765 1
715.783 15
715.800 14
715.817 0
715.835 0
715.852 4
715.869 2
715.887 14
715.904 5
715.921 6
715.939 6
715.956 1
715.973 1
715.991 5
716.008 10
716.025 10
716.043 4
716.060 3
716.077 15
716.095 16
716.112 5
716.129 8
716.147 11
716.164 5
716.181 17
716.199 7
716.216 5
716.233 12
716.251 9
716.268 22
716.285 18
716.303 15
716.320 13
716.337 7
716.355 9
716.372 13
716.389 1
716.407 4
716.424 0
716.441 6
716.459 0
716.476 0
716.493 7
716.511 14
716.528 3
716.545 7
716.563 2
716.580 1
716.597 0
716.615 3
716.632 18
716.649 10
716.667 0
716.684 0
716.701 14
716.719 14
716.736 1
716.753 0
716.771 0
716.788 0
716.805 7
716.823 4
716.840 0
716.857 2
716.875 21
716.892 8
716.909 1
716.927 0
716.944 0
716.961 7
716.979 0
716.996 3
717.013 0
717.031 0
717.048 8
717.065 8
717.083 0
717.100 0
717.117 2
717.135 12
717.152 2
717.169 0
717.187 3
717.204 0
717.221 4
717.239 6
717.256 7
717.273 4
717.291 16
717.308 7
717.325 1
717.343 5
717.360 3
717.377 4
717.395 3
717.412 1
717.429 10
717.447 2
717.464 0
717.481 2
717.499 1
717.516 10
717.533 8
717.551 7
717.568 0
717.585 2
717.603 1
717.620 0
717.637 2
717.655 5
717.672 2
717.690 2
717.707 2
717.724 0
717.742 0
717.759 0
717.776 1
717.794 0
717.811 4
717.828 8
717.846 4
717.863 9
717.880 1
717.898 5
717.915 9
717.932 1
717.950 1
717.967 11
717.984 12
718.002 1
718.019 9
718.036 3
718.054 5
718.071 6
718.089 1
718.106 6
718.123 23
718.141 10
718.158 4
718.175 4
718.193 6
718.210 0
718.227 12
718.245 13
718.262 1
718.279 37
718.297 11
718.314 0
718.331 0
718.349 4
718.366 11
718.384 2
718.401 3
718.418 10
718.436 3
718.453 35
718.470 4
718.488 1
718.505 4
718.522 0
718.540 1
718.557 6
718.574 20
718.592 3
718.609 6
718.626 10
718.644 17
718.661 32
718.679 28
718.696 15
718.713 4
718.731 9
718.748 3
718.765 8
718.783 0
718.800 1
718.817 2
718.835 0
718.852 0
718.870 8
718.887 6
718.904 1
718.922 1
718.939 0
718.956 0
718.974 3
718.991 7
719.008 5
719.026 2
719.043 1
719.060 20
719.078 18
719.095 4
719.113 10
719.130 5
719.147 3
719.165 12
719.182 12
719.199 11
719.217 6
719.234 8
719.251 1
719.269 15
719.286 8
719.304 4
719.321 6
719.338 7
719.356 3
719.373 4
719.390 5
719.408 1
719.425 1
719.442 2
719.460 10
719.477 11
719.495 7
719.512 4
719.529 1
719.547 12
719.564 3
719.581 6
719.599 0
719.616 1
719.634 9
719.651 10
719.668 15
719.686 7
719.703 2
719.720 1
719.738 0
719.755 4
719.773 2
719.790 8
719.807 0
719.825 0
719.842 2
719.859 0
719.877 2
719.894 3
719.911 5
719.929 0
719.946 14
719.964 11
719.981 3
719.998 8
720.016 3
720.033 0
720.050 5
720.068 2
720.085 0
720.103 0
720.120 1
720.137 6
720.155 4
720.172 4
720.189 7
720.207 15
720.224 5
720.242 2
720.259 12
720.276 9
720.294 1
720.311 0
720.328 0
720.346 0
720.363 8
720.381 3
720.398 1
720.415 5
720.433 1
720.450 4
720.467 11
720.485 0
720.502 1
720.520 10
720.537 10
720.554 0
720.572 0
720.589 2
720.607 2
720.624 0
720.641 6
720.659 3
720.676 3
720.693 6
720.711 11
720.728 15
720.746 13
720.763 13
720.780 6
720.798 6
720.815 3
720.833 2
720.850 1
720.867 0
720.885 0
720.902 2
720.919 7
720.937 6
720.954 11
720.972 10
720.989 14
721.006 4
721.024 0
721.041 1
721.059 9
721.076 14
721.093 19
721.111 26
721.128 12
721.145 0
721.163 1
721.180 5
721.198 4
721.215 1
721.232 0
721.250 0
721.267 5
721.285 0
721.302 1
721.319 3
721.337 1
721.354 2
721.371 0
721.389 3
721.406 18
721.424 6
721.441 1
721.458 5
721.476 6
721.493 5
721.511 4
721.528 1
721.545 1
721.563 5
721.580 3
721.598 1
721.615 15
721.632 3
721.650 8
721.667 0
721.685 7
721.702 3
721.719 1
721.737 0
721.754 0
721.772 5
721.789 21
721.806 12
721.824 8
721.841 3
721.859 4
721.876 3
721.893 0
721.911 8
721.928 2
721.945 0
721.963 4
721.980 4
721.998 9
722.015 9
722.032 2
722.050 7
722.067 24
722.085 11
722.102 3
722.119 8
722.137 1
722.154 7
722.172 9
722.189 16
722.206 13
722.224 18
722.241 44
722.259 14
722.276 3
722.293 7
722.311 5
722.328 2
722.346 7
722.363 15
722.380 19
722.398 5
722.415 7
722.433 2
722.450 8
722.467 9
722.485 7
722.502 29
722.520 17
722.537 6
722.555 6
722.572 8
722.589 1
722.607 14
722.624 5
722.642 15
722.659 4
722.676 7
722.694 10
722.711 1
722.729 0
722.746 4
722.763 0
722.781 0
722.798 0
722.816 0
722.833 3
722.850 1
722.868 0
722.885 0
722.903 1
722.920 3
722.937 9
722.955 0
722.972 1
722.990 6
723.007 9
723.025 6
723.042 3
723.059 5
723.077 0
723.094 0
723.112 1
723.129 11
723.146 3
723.164 5
723.181 15
723.199 14
723.216 12
723.233 5
723.251 12
723.268 16
723.286 8
723.303 2
723.321 5
723.338 5
723.355 15
723.373 6
723.390 8
723.408 0
723.425 0
723.442 1
723.460 8
723.477 8
723.495 23
723.512 14
723.529 11
723.547 16
723.564 10
723.582 0
723.599 13
723.617 22
723.634 4
723.651 0
723.669 2
723.686 1
723.704 16
723.721 2
723.738 9
723.756 0
723.773 0
723.791 0
723.808 7
723.826 4
723.843 11
723.860 2
723.878 0
723.895 0
723.913 0
723.930 6
723.948 8
723.965 1
723.982 0
724.000 0
724.017 0
724.035 7
724.052 9
724.069 12
724.087 6
724.104 0
724.122 5
724.139 5
724.157 7
724.174 7
724.191 2
724.209 0
724.226 2
724.244 21
724.261 13
724.279 5
724.296 4
724.313 6
724.331 1
724.348 7
724.366 15
724.383 5
724.401 4
724.418 8
724.435 2
724.453 0
724.470 3
724.488 6
724.505 1
724.523 6
724.540 2
724.557 8
724.575 14
724.592 3
724.610 1
724.627 7
724.645 3
724.662 0
724.679 2
724.697 6
724.714 8
724.732 6
724.749 1
724.767 2
724.784 8
724.801 8
724.819 12
724.836 2
724.854 19
724.871 10
724.889 1
724.906 0
724.923 0
724.941 0
724.958 7
724.976 3
724.993 8
725.011 7
725.028 3
725.045 2
725.063 2
725.080 2
725.098 3
725.115 0
725.133 5
725.150 9
725.168 8
725.185 10
725.202 7
725.220 1
725.237 19
725.255 18
725.272 14
725.290 12
725.307 6
725.324 14
725.342 4
725.359 3
725.377 13
725.394 10
725.412 19
725.429 8
725.447 1
725.464 1
725.481 0
725.499 7
725.516 2
725.534 0
725.551 6
725.569 4
725.586 0
725.603 2
725.621 12
725.638 19
725.656 4
725.673 9
725.691 9
725.708 0
725.726 0
725.743 15
725.760 5
725.778 12
725.795 6
725.813 1
725.830 1
725.848 19
725.865 10
725.883 4
725.900 0
725.917 0
725.935 0
725.952 8
725.970 5
725.987 5
726.005 17
726.022 12
726.040 9
726.057 10
726.074 0
726.092 0
726.109 7
726.127 11
726.144 5
726.162 0
726.179 0
726.197 10
726.214 13
726.231 21
726.249 20
726.266 4
726.284 17
726.301 9
726.319 8
726.336 0
726.354 7
726.371 9
726.389 6
726.406 8
726.423 4
726.441 13
726.458 18
726.476 8
726.493 14
726.511 9
726.528 9
726.546 0
726.563 5
726.581 6
726.598 0
726.615 3
726.633 0
726.650 8
726.668 5
726.685 2
726.703 1
726.720 0
726.738 3
726.755 8
726.773 1
726.790 1
726.807 9
726.825 10
726.842 6
726.860 7
726.877 18
726.895 3
726.912 0
726.930 3
726.947 3
726.965 2
726.982 14
726.999 0
727.017 0
727.034 11
727.052 3
727.069 0
727.087 2
727.104 7
727.122 1
727.139 0
727.157 9
727.174 6
727.191 0
727.209 7
727.226 2
727.244 14
727.261 17
727.279 6
727.296 11
727.314 7
727.331 0
727.349 2
727.366 10
727.384 1
727.401 4
727.418 28
727.436 14
727.453 7
727.471 9
727.488 7
727.506 8
727.523 3
727.541 1
727.558 5
727.576 9
727.593 5
727.611 1
727.628 1
727.646 0
727.663 2
727.680 4
727.698 11
727.715 6
727.733 3
727.750 0
727.768 8
727.785 3
727.803 6
727.820 0
727.838 0
727.855 0
727.873 7
727.890 7
727.908 5
727.925 10
727.942 8
727.960 12
727.977 2
727.995 0
728.012 0
728.030 4
728.047 1
728.065 15
728.082 21
728.100 18
728.117 2
728.135 6
728.152 8
728.170 2
728.187 1
728.205 0
728.222 2
728.239 13
728.257 1
728.274 3
728.292 12
728.309 15
728.327 17
728.344 4
728.362 15
728.379 6
728.397 7
728.414 16
728.432 9
728.449 22
728.467 29
728.484 7
728.502 2
728.519 8
728.537 1
728.554 0
728.571 1
728.589 0
728.606 12
728.624 22
728.641 4
728.659 0
728.676 1
728.694 4
728.711 0
728.729 0
728.746 1
728.764 5
728.781 3
728.799 10
728.816 0
728.834 4
728.851 1
728.869 2
728.886 1
728.904 2
728.921 2
728.939 9
728.956 0
728.974 5
728.991 1
729.008 0
729.026 10
729.043 7
729.061 0
729.078 0
729.096 1
729.113 4
729.131 14
729.148 1
729.166 0
729.183 6
729.201 11
729.218 6
729.236 7
729.253 22
729.271 4
729.288 12
729.306 2
729.323 7
729.341 8
729.358 1
729.376 7
729.393 1
729.411 6
729.428 8
729.446 10
729.463 1
729.481 0
729.498 8
729.516 8
729.533 17
729.551 2
729.568 9
729.585 6
729.603 0
729.620 1
729.638 4
729.655 1
729.673 11
729.690 4
729.708 2
729.725 1
729.743 2
729.760 1
729.778 15
729.795 6
729.813 15
729.830 5
729.848 0
729.865 1
729.883 0
729.900 0
729.918 0
729.935 5
729.953 12
729.970 2
729.988 0
730.005 1
730.023 5
730.040 15
730.058 7
730.075 7
730.093 14
730.110 12
730.128 10
730.145 5
730.163 3
730.180 0
730.198 1
730.215 14
730.233 16
730.250 20
730.268 10
730.285 1
730.303 0
730.320 9
730.338 9
730.355 6
730.373 0
730.390 7
730.408 2
730.425 0
730.443 0
730.460 15
730.478 11
730.495 4
730.513 0
730.530 0
730.548 3
730.565 4
730.583 0
730.600 8
730.618 12
730.635 2
730.653 22
730.670 18
730.688 9
730.705 7
730.723 4
730.740 4
730.758 0
730.775 0
730.793 2
730.810 3
730.828 4
730.845 1
730.863 3
730.880 6
730.898 13
730.915 8
730.933 10
730.950 16
730.968 7
730.985 3
731.003 0
731.020 12
731.038 10
731.055 9
731.073 11
731.090 4
731.108 19
731.125 17
731.143 5
731.160 2
731.178 10
731.195 12
731.213 13
731.230 2
731.248 0
731.265 8
731.283 16
731.300 9
731.318 13
731.335 8
731.353 7
731.370 0
731.388 0
731.405 0
731.423 5
731.441 7
731.458 4
731.476 1
731.493 0
731.511 16
731.528 9
731.546 0
731.563 0
731.581 2
731.598 4
731.616 6
731.633 8
731.651 5
731.668 0
731.686 2
731.703 3
731.721 17
731.738 17
731.756 9
731.773 4
731.791 10
731.808 11
731.826 5
731.843 6
731.861 0
731.878 4
731.896 4
731.913 1
731.931 3
731.948 9
731.966 8
731.983 6
732.001 3
732.018 5
732.036 3
732.054 2
732.071 8
732.089 1
732.106 3
732.124 5
732.141 0
732.159 0
732.176 0
732.194 1
732.211 1
732.229 1
732.246 2
732.264 3
732.281 7
732.299 1
732.316 12
732.334 22
732.351 11
732.369 1
732.386 1
732.404 9
732.421 5
732.439 1
732.457 0
732.474 1
732.492 8
732.509 4
732.527 3
732.544 22
732.562 4
732.579 0
732.597 2
732.614 9
732.632 3
732.649 22
732.667 69
732.684 92
732.702 132
732.719 86
732.737 46
732.754 51
732.772 59
732.789 21
732.807 10
732.825 31
732.842 8
732.860 1
732.877 5
732.895 6
732.912 10
732.930 11
732.947 3
732.965 3
732.982 1
733.000 0
733.017 9
733.035 6
733.052 19
733.070 10
733.087 4
733.105 6
733.123 1
733.140 5
733.158 2
733.175 1
733.193 7
733.210 2
733.228 4
733.245 4
733.263 15
733.280 16
733.298 9
733.315 4
733.333 0
733.350 0
733.368 11
733.386 9
733.403 18
733.421 17
733.438 1
733.456 0
733.473 4
733.491 1
733.508 1
733.526 3
733.543 3
733.561 3
733.578 5
733.596 0
733.614 1
733.631 2
733.649 0
733.666 20
733.684 84
733.701 100
733.719 53
733.736 45
733.754 36
733.771 37
733.789 7
733.806 4
733.824 0
733.842 0
733.859 0
733.877 9
733.894 11
733.912 0
733.929 8
733.947 1
733.964 7
733.982 10
733.999 10
734.017 0
734.034 2
734.052 5
734.070 16
734.087 12
734.105 2
734.122 1
734.140 6
734.157 6
734.175 15
734.192 7
734.210 18
734.227 24
734.245 32
734.263 15
734.280 8
734.298 5
734.315 18
734.333 25
734.350 16
734.368 21
734.385 16
734.403 5
734.420 0
734.438 6
734.456 1
734.473 2
734.491 7
734.508 7
734.526 2
734.543 23
734.561 21
734.578 4
734.596 8
734.613 2
734.631 0
734.649 12
734.666 18
734.684 18
734.701 33
734.719 17
734.736 1
734.754 0
734.771 13
734.789 13
734.807 1
734.824 10
734.842 2
734.859 13
734.877 7
734.894 1
734.912 0
734.929 10
734.947 10
734.964 3
734.982 5
735.000 9
735.017 1
735.035 16
735.052 7
735.070 5
735.087 11
735.105 1
735.122 3
735.140 3
735.158 5
735.175 1
735.193 2
735.210 0
735.228 0
735.245 6
735.263 19
735.280 5
735.298 6
735.316 9
735.333 19
735.351 9
735.368 14
735.386 27
735.403 12
735.421 18
735.439 2
735.456 6
735.474 0
735.491 0
735.509 2
735.526 8
735.544 14
735.561 8
735.579 0
735.597 0
735.614 2
735.632 0
735.649 0
735.667 3
735.684 7
735.702 22
735.719 21
735.737 3
735.755 6
735.772 3
735.790 12
735.807 23
735.825 5
735.842 8
735.860 3
735.878 1
735.895 0
735.913 11
735.930 11
735.948 6
735.965 3
735.983 4
736.001 9
736.018 12
736.036 0
736.053 3
736.071 3
736.088 5
736.106 0
736.123 2
736.141 2
736.159 3
736.176 0
736.194 0
736.211 1
736.229 10
736.246 6
736.264 16
736.282 5
736.299 0
736.317 23
736.334 9
736.352 2
736.369 1
736.387 5
736.405 3
736.422 17
736.440 5
736.457 10
736.475 5
736.492 0
736.510 19
736.528 7
736.545 3
736.563 0
736.580 0
736.598 0
736.615 0
736.633 3
736.651 0
736.668 4
736.686 6
736.703 14
736.721 4
736.738 0
736.756 13
736.774 18
736.791 5
736.809 9
736.826 7
736.844 5
736.861 2
736.879 0
736.897 0
736.914 0
736.932 0
736.949 0
736.967 3
736.985 0
737.002 6
737.020 6
737.037 2
737.055 18
737.072 9
737.090 0
737.108 0
737.125 4
737.143 0
737.160 6
737.178 0
737.195 0
737.213 15
737.231 3
737.248 1
737.266 12
737.283 17
737.301 8
737.319 33
737.336 14
737.354 8
737.371 10
737.389 12
737.406 0
737.424 0
737.442 7
737.459 3
737.477 6
737.494 19
737.512 13
737.530 4
737.547 1
737.565 5
737.582 3
737.600 3
737.617 0
737.635 0
737.653 5
737.670 6
737.688 7
737.705 5
737.723 0
737.741 12
737.758 14
737.776 8
737.793 4
737.811 9
737.828 5
737.846 1
737.864 1
737.881 3
737.899 8
737.916 5
737.934 1
737.952 8
737.969 15
737.987 0
738.004 0
738.022 0
738.040 1
738.057 2
738.075 11
738.092 22
738.110 15
738.128 0
738.145 4
738.163 5
738.180 14
738.198 27
738.215 10
738.233 15
738.251 35
738.268 18
738.286 12
738.303 3
738.321 14
738.339 7
738.356 16
738.374 6
738.391 4
738.409 10
738.427 9
738.444 2
738.462 2
738.479 0
738.497 12
738.515 7
738.532 7
738.550 3
738.567 9
738.585 5
738.603 6
738.620 7
738.638 0
738.655 0
738.673 2
738.691 3
738.708 13
738.726 4
738.743 6
738.761 8
738.779 0
738.796 11
738.814 9
738.831 7
738.849 0
738.867 0
738.884 4
738.902 9
738.919 0
738.937 8
738.955 7
738.972 8
738.990 3
739.007 2
739.025 1
739.043 0
739.060 1
739.078 0
739.095 5
739.113 8
739.131 9
739.148 0
739.166 6
739.183 8
739.201 3
739.219 14
739.236 23
739.254 8
739.271 4
739.289 6
739.307 7
739.324 13
739.342 7
739.359 1
739.377 2
739.395 10
739.412 3
739.430 9
739.447 5
739.465 0
739.483 0
739.500 4
739.518 3
739.535 3
739.553 8
739.571 2
739.588 6
739.606 18
739.624 16
739.641 20
739.659 8
739.676 3
739.694 7
739.712 0
739.729 0
739.747 1
739.764 5
739.782 8
739.800 5
739.817 7
739.835 0
739.852 2
739.870 8
739.888 1
739.905 2
739.923 3
739.941 5
739.958 4
739.976 6
739.993 8
740.011 5
740.029 2
740.046 1
740.064 12
740.081 4
740.099 9
740.117 5
740.134 15
740.152 19
740.169 6
740.187 18
740.205 8
740.222 15
740.240 18
740.258 7
740.275 27
740.293 32
740.310 2
740.328 19
740.346 16
740.363 38
740.381 16
740.399 25
740.416 15
740.434 10
740.451 0
740.469 0
740.487 11
740.504 9
740.522 2
740.539 4
740.557 14
740.575 15
740.592 5
740.610 12
740.628 8
740.645 0
740.663 0
740.680 0
740.698 2
740.716 7
740.733 13
740.751 2
740.769 0
740.786 0
740.804 6
740.821 2
740.839 7
740.857 3
740.874 2
740.892 6
740.910 6
740.927 4
740.945 2
740.962 0
740.980 0
740.998 5
741.015 25
741.033 6
741.051 0
741.068 0
741.086 3
741.103 4
741.121 2
741.139 0
741.156 6
741.174 3
741.192 7
741.209 5
741.227 9
741.244 14
741.262 11
741.280 10
741.297 8
741.315 2
741.333 6
741.350 1
741.368 0
741.385 4
741.403 2
741.421 0
741.438 11
741.456 2
741.474 5
741.491 15
741.509 5
741.527 2
741.544 4
741.562 2
741.579 3
741.597 1
741.615 12
741.632 7
741.650 3
741.668 13
741.685 5
741.703 0
741.720 0
741.738 6
741.756 8
741.773 11
741.791 10
741.809 4
741.826 5
741.844 0
741.862 4
741.879 6
741.897 0
741.914 0
741.932 0
741.950 0
741.967 10
741.985 14
742.003 15
742.020 9
742.038 6
742.056 10
742.073 2
742.091 0
742.108 3
742.126 3
742.144 3
742.161 0
742.179 6
742.197 2
742.214 1
742.232 0
742.250 0
742.267 1
742.285 10
742.303 12
742.320 4
742.338 2
742.355 6
742.373 3
742.391 5
742.408 1
742.426 15
742.444 13
742.461 8
742.479 13
742.497 13
742.514 18
742.532 12
742.549 4
742.567 1
742.585 5
742.602 0
742.620 0
742.638 7
742.655 11
742.673 4
742.691 14
742.708 13
742.726 5
742.744 5
742.761 4
742.779 1
742.797 13
742.814 3
742.832 0
742.849 0
742.867 1
742.885 2
742.902 2
742.920 8
742.938 1
742.955 0
742.973 1
742.991 0
743.008 6
743.026 5
743.044 12
743.061 0
743.079 0
743.097 12
743.114 8
743.132 1
743.150 0
743.167 3
743.185 17
743.202 19
743.220 31
743.238 5
743.255 8
743.273 6
743.291 18
743.308 13
743.326 9
743.344 2
743.361 3
743.379 3
743.397 17
743.414 3
743.432 4
743.450 13
743.467 2
743.485 2
743.503 6
743.520 6
743.538 1
743.556 0
743.573 0
743.591 0
743.609 0
743.626 19
743.644 7
743.661 1
743.679 0
743.697 3
743.714 0
743.732 1
743.750 5
743.767 0
743.785 1
743.803 4
743.820 12
743.838 0
743.856 6
743.873 5
743.891 0
743.909 0
743.926 3
743.944 1
743.962 3
743.979 15
743.997 15
744.015 3
744.032 11
744.050 6
744.068 9
744.085 4
744.103 13
744.121 4
744.138 0
744.156 10
744.174 10
744.191 6
744.209 9
744.227 13
744.244 9
744.262 0
744.280 0
744.297 5
744.315 12
744.333 10
744.350 7
744.368 2
744.386 0
744.403 10
744.421 17
744.439 5
744.456 1
744.474 12
744.492 9
744.509 18
744.527 5
744.545 2
744.562 4
744.580 6
744.598 10
744.615 6
744.633 5
744.651 13
744.668 14
744.686 16
744.704 16
744.721 5
744.739 9
744.757 9
744.774 9
744.792 1
744.810 1
744.827 2
744.845 16
744.863 24
744.880 3
744.898 0
744.916 0
744.933 0
744.951 5
744.969 14
744.986 6
745.004 9
745.022 20
745.039 9
745.057 10
745.075 11
745.092 5
745.110 0
745.128 17
745.145 8
745.163 2
745.181 7
745.198 20
745.216 22
745.234 6
745.251 3
745.269 4
745.287 8
745.304 4
745.322 21
745.340 7
745.358 1
745.375 6
745.393 2
745.411 10
745.428 3
745.446 5
745.464 1
745.481 3
745.499 8
745.517 5
745.534 0
745.552 0
745.570 0
745.587 0
745.605 5
745.623 6
745.640 1
745.658 0
745.676 1
745.693 8
745.711 2
745.729 1
745.746 0
745.764 0
745.782 4
745.800 24
745.817 17
745.835 3
745.853 1
745.870 7
745.888 11
745.906 9
745.923 1
745.941 7
745.959 11
745.976 8
745.994 2
746.012 6
746.029 12
746.047 24
746.065 10
746.082 1
746.100 9
746.118 45
746.136 22
746.153 5
746.171 7
746.189 6
746.206 10
746.224 7
746.242 5
746.259 8
746.277 0
746.295 0
746.312 0
746.330 2
746.348 8
746.365 0
746.383 7
746.401 3
746.419 13
746.436 1
746.454 2
746.472 11
746.489 2
746.507 4
746.525 6
746.542 1
746.560 1
746.578 7
746.595 4
746.613 0
746.631 3
746.649 1
746.666 15
746.684 51
746.702 25
746.719 13
746.737 4
746.755 8
746.772 9
746.790 10
746.808 5
746.825 1
746.843 3
746.861 1
746.879 3
746.896 15
746.914 14
746.932 0
746.949 5
746.967 11
746.985 12
747.002 0
747.020 1
747.038 6
747.056 2
747.073 10
747.091 7
747.109 14
747.126 4
747.144 7
747.162 0
747.179 2
747.197 12
747.215 10
747.232 11
747.250 6
747.268 6
747.286 9
747.303 4
747.321 3
747.339 18
747.356 1
747.374 0
747.392 0
747.410 0
747.427 5
747.445 5
747.463 4
747.480 3
747.498 10
747.516 7
747.533 11
747.551 8
747.569 0
747.587 2
747.604 11
747.622 1
747.640 8
747.657 12
747.675 8
747.693 9
747.710 10
747.728 20
747.746 27
747.764 23
747.781 1
747.799 9
747.817 13
747.834 7
747.852 6
747.870 9
747.888 8
747.905 13
747.923 26
747.941 21
747.958 3
747.976 0
747.994 7
748.011 0
748.029 6
748.047 5
748.065 5
748.082 6
748.100 1
748.118 0
748.135 3
748.153 2
748.171 1
748.189 13
748.206 36
748.224 43
748.242 48
748.259 31
748.277 23
748.295 23
748.313 9
748.330 5
748.348 6
748.366 0
748.383 1
748.401 3
748.419 10
748.437 3
748.454 0
748.472 8
748.490 2
748.507 7
748.525 14
748.543 5
748.561 7
748.578 4
748.596 1
748.614 4
748.631 11
748.649 6
748.667 0
748.685 15
748.702 10
748.720 4
748.738 13
748.755 14
748.773 5
748.791 4
748.809 7
748.826 1
748.844 3
748.862 0
748.879 5
748.897 12
748.915 11
748.933 3
748.950 2
748.968 0
748.986 13
749.003 11
749.021 1
749.039 3
749.057 5
749.074 6
749.092 2
749.110 6
749.128 7
749.145 8
749.163 5
749.181 2
749.198 4
749.216 17
749.234 31
749.252 26
749.269 17
749.287 24
749.305 15
749.322 8
749.340 0
749.358 6
749.376 7
749.393 5
749.411 5
749.429 3
749.447 2
749.464 3
749.482 8
749.500 10
749.517 6
749.535 1
749.553 0
749.571 4
749.588 18
749.606 12
749.624 2
749.642 0
749.659 0
749.677 4
749.695 3
749.712 16
749.730 5
749.748 3
749.766 1
749.783 0
749.801 6
749.819 4
749.837 10
749.854 7
749.872 7
749.890 1
749.908 4
749.925 2
749.943 2
749.961 9
749.978 1
749.996 8
750.014 12
750.032 12
750.049 1
750.067 0
750.085 5
750.103 19
750.120 3
750.138 3
750.156 16
750.174 13
750.191 8
750.209 20
750.227 15
750.244 7
750.262 17
750.280 37
750.298 4
750.315 22
750.333 14
750.351 4
750.369 19
750.386 17
750.404 0
750.422 3
750.440 2
750.457 3
750.475 26
750.493 12
750.510 0
750.528 1
750.546 10
750.564 4
750.581 1
750.599 9
750.617 8
750.635 1
750.652 4
750.670 3
750.688 0
750.706 9
750.723 2
750.741 8
750.759 2
750.777 2
750.794 6
750.812 6
750.830 0
750.848 6
750.865 12
750.883 10
750.901 5
750.919 1
750.936 0
750.954 1
750.972 1
750.990 6
751.007 16
751.025 5
751.043 5
751.060 8
751.078 7
751.096 5
751.114 0
751.131 2
751.149 3
751.167 6
751.185 4
751.202 3
751.220 3
751.238 6
751.256 5
751.273 20
751.291 9
751.309 1
751.327 5
751.344 5
751.362 17
751.380 5
751.398 9
751.415 4
751.433 0
751.451 5
751.469 8
751.486 0
751.504 11
751.522 10
751.540 20
751.557 4
751.575 4
751.593 7
751.611 15
751.628 9
751.646 8
751.664 11
751.682 0
751.699 0
751.717 2
751.735 4
751.753 0
751.770 0
751.788 0
751.806 0
751.824 1
751.841 5
751.859 0
751.877 5
751.895 4
751.912 0
751.930 2
751.948 3
751.966 3
751.984 0
752.001 4
752.019 1
752.037 0
752.055 1
752.072 0
752.090 0
752.108 4
752.126 7
752.143 11
752.161 6
752.179 4
752.197 11
752.214 6
752.232 13
752.250 11
752.268 24
752.285 13
752.303 5
752.321 0
752.339 0
752.356 10
752.374 8
752.392 7
752.410 10
752.427 0
752.445 0
752.463 2
752.481 0
752.499 5
752.516 4
752.534 12
752.552 7
752.570 0
752.587 8
752.605 2
752.623 7
752.641 4
752.658 4
752.676 5
752.694 4
752.712 3
752.729 2
752.747 0
752.765 0
752.783 0
752.800 3
752.818 0
752.836 4
752.854 2
752.872 17
752.889 0
752.907 0
752.925 2
752.943 3
752.960 5
752.978 3
752.996 0
753.014 5
753.031 9
753.049 13
753.067 2
753.085 0
753.103 12
753.120 9
753.138 13
753.156 16
753.174 7
753.191 2
753.209 15
753.227 20
753.245 12
753.262 5
753.280 5
753.298 14
753.316 18
753.334 6
753.351 3
753.369 0
753.387 0
753.405 8
753.422 6
753.440 1
753.458 6
753.476 6
753.493 7
753.511 2
753.529 9
753.547 13
753.565 7
753.582 3
753.600 0
753.618 0
753.636 4
753.653 1
753.671 20
753.689 24
753.707 13
753.725 6
753.742 0
753.760 6
753.778 3
753.796 0
753.813 0
753.831 1
753.849 4
753.867 1
753.885 2
753.902 0
753.920 6
753.938 0
753.956 0
753.973 0
753.991 0
754.009 2
754.027 9
754.045 2
754.062 0
754.080 0
754.098 0
754.116 4
754.133 6
754.151 3
754.169 1
754.187 1
754.205 8
754.222 16
754.240 14
754.258 14
754.276 7
754.294 0
754.311 0
754.329 5
754.347 3
754.365 4
754.382 2
754.400 1
754.418 4
754.436 3
754.454 1
754.471 10
754.489 9
754.507 21
754.525 15
754.543 5
754.560 4
754.578 0
754.596 6
754.614 4
754.631 2
754.649 9
754.667 13
754.685 8
754.703 8
754.720 8
754.738 6
754.756 7
754.774 0
754.792 1
754.809 1
754.827 8
754.845 11
754.863 27
754.880 1
754.898 0
754.916 0
754.934 1
754.952 7
754.969 19
754.987 2
755.005 1
755.023 0
755.041 0
755.058 5
755.076 0
755.094 0
755.112 23
755.130 20
755.147 6
755.165 7
755.183 11
755.201 8
755.219 7
755.236 12
755.254 21
755.272 5
755.290 3
755.307 2
755.325 0
755.343 1
755.361 0
755.379 3
755.396 0
755.414 3
755.432 0
755.450 2
755.468 0
755.485 0
755.503 4
755.521 11
755.539 2
755.557 0
755.574 1
755.592 4
755.610 1
755.628 0
755.646 0
755.663 0
755.681 6
755.699 8
755.717 10
755.735 4
755.752 3
755.770 9
755.788 12
755.806 0
755.824 7
755.841 2
755.859 3
755.877 9
755.895 3
755.913 2
755.930 5
755.948 4
755.966 7
755.984 5
756.002 11
756.019 0
756.037 1
756.055 4
756.073 0
756.091 2
756.108 1
756.126 0
756.144 1
756.162 13
756.180 11
756.198 4
756.215 11
756.233 6
756.251 11
756.269 33
756.287 23
756.304 5
756.322 18
756.340 24
756.358 4
756.376 17
756.393 7
756.411 0
756.429 5
756.447 1
756.465 4
756.482 5
756.500 0
756.518 0
756.536 0
756.554 0
756.571 14
756.589 29
756.607 26
756.625 3
756.643 5
756.661 6
756.678 3
756.696 8
756.714 14
756.732 8
756.750 10
756.767 8
756.785 11
756.803 3
756.821 0
756.839 2
756.856 9
756.874 8
756.892 7
756.910 0
756.928 0
756.946 3
756.963 0
756.981 0
756.999 0
757.017 0
757.035 19
757.052 19
757.070 2
757.088 6
757.106 5
757.124 4
757.142 3
757.159 14
757.177 13
757.195 9
757.213 6
757.231 25
757.248 22
757.266 20
757.284 5
757.302 13
757.320 6
757.337 0
757.355 0
757.373 4
757.391 7
757.409 8
757.427 2
757.444 0
757.462 2
757.480 0
757.498 0
757.516 11
757.534 12
757.551 2
757.569 1
757.587 0
757.605 2
757.623 16
757.640 12
757.658 2
757.676 3
757.694 0
757.712 0
757.730 4
757.747 15
757.765 1
757.783 3
757.801 4
757.819 11
757.837 0
757.854 1
757.872 7
757.890 4
757.908 5
757.926 0
757.943 1
757.961 9
757.979 16
757.997 3
758.015 0
758.033 0
758.050 12
758.068 7
758.086 6
758.104 14
758.122 3
758.140 8
758.157 14
758.175 10
758.193 16
758.211 9
758.229 33
758.247 32
758.264 27
758.282 28
758.300 24
758.318 10
758.336 7
758.354 10
758.371 2
758.389 11
758.407 7
758.425 26
758.443 7
758.461 0
758.478 0
758.496 0
758.514 3
758.532 5
758.550 0
758.568 0
758.585 0
758.603 1
758.621 16
758.639 6
758.657 4
758.675 5
758.692 8
758.710 10
758.728 17
758.746 18
758.764 4
758.782 0
758.799 3
758.817 0
758.835 11
758.853 13
758.871 7
758.889 2
758.906 0
758.924 0
758.942 0
758.960 6
758.978 7
758.996 0
759.013 5
759.031 9
759.049 6
759.067 5
759.085 7
759.103 1
759.120 0
759.138 0
759.156 0
759.174 0
759.192 2
759.210 14
759.227 20
759.245 13
759.263 27
759.281 3
759.299 13
759.317 17
759.335 13
759.352 6
759.370 4
759.388 17
759.406 4
759.424 4
759.442 12
759.459 3
759.477 2
759.495 12
759.513 5
759.531 3
759.549 5
759.567 4
759.584 0
759.602 4
759.620 0
759.638 3
759.656 9
759.674 0
759.691 10
759.709 14
759.727 12
759.745 19
759.763 6
759.781 2
759.799 1
759.816 7
759.834 4
759.852 16
759.870 7
759.888 8
759.906 1
759.923 7
759.941 29
759.959 9
759.977 1
759.995 3
760.013 8
760.031 7
760.048 12
760.066 12
760.084 13
760.102 7
760.120 4
760.138 1
760.156 4
760.173 7
760.191 15
760.209 20
760.227 61
760.245 48
760.263 17
760.280 11
760.298 8
760.316 8
760.334 3
760.352 9
760.370 2
760.388 0
760.405 0
760.423 4
760.441 1
760.459 3
760.477 1
760.495 2
760.513 1
760.530 0
760.548 0
760.566 0
760.584 11
760.602 5
760.620 1
760.638 5
760.655 5
760.673 12
760.691 46
760.709 131
760.727 249
760.745 227
760.763 180
760.780 97
760.798 48
760.816 47
760.834 15
760.852 8
760.870 7
760.888 14
760.905 4
760.923 0
760.941 5
760.959 5
760.977 2
760.995 4
761.013 2
761.031 1
761.048 0
761.066 1
761.084 0
761.102 10
761.120 24
761.138 10
761.156 3
761.173 1
761.191 0
761.209 0
761.227 1
761.245 25
761.263 29
761.281 25
761.298 5
761.316 7
761.334 10
761.352 8
761.370 10
761.388 9
761.406 16
761.424 7
761.441 0
761.459 5
761.477 7
761.495 5
761.513 3
761.531 11
761.549 10
761.566 1
761.584 1
761.602 17
761.620 4
761.638 3
761.656 8
761.674 7
761.692 19
761.709 58
761.727 122
761.745 94
761.763 62
761.781 44
761.799 28
761.817 38
761.835 13
761.852 5
761.870 12
761.888 6
761.906 5
761.924 0
761.942 2
761.960 17
761.978 19
761.995 13
762.013 11
762.031 7
762.049 14
762.067 2
762.085 3
762.103 8
762.121 8
762.138 2
762.156 12
762.174 13
762.192 1
762.210 12
762.228 1
762.246 2
762.264 8
762.281 14
762.299 12
762.317 20
762.335 3
762.353 15
762.371 7
762.389 2
762.407 17
762.424 13
762.442 0
762.460 5
762.478 2
762.496 7
762.514 3
762.532 2
762.550 0
762.567 7
762.585 10
762.603 8
762.621 7
762.639 4
762.657 3
762.675 9
762.693 12
762.711 30
762.728 36
762.746 38
762.764 20
762.782 25
762.800 21
762.818 4
762.836 2
762.854 0
762.871 14
762.889 10
762.907 7
762.925 10
762.943 6
762.961 5
762.979 4
762.997 13
763.015 10
763.032 1
763.050 9
763.068 1
763.086 4
763.104 0
763.122 10
763.140 19
763.158 4
763.176 1
763.193 0
763.211 12
763.229 15
763.247 2
763.265 4
763.283 13
763.301 10
763.319 13
763.337 1
763.354 0
763.372 7
763.390 14
763.408 11
763.426 2
763.444 5
763.462 2
763.480 0
763.498 0
763.515 7
763.533 13
763.551 5
763.569 0
763.587 5
763.605 12
763.623 4
763.641 10
763.659 8
763.676 23
763.694 20
763.712 12
763.730 7
763.748 23
763.766 10
763.784 1
763.802 6
763.820 6
763.838 6
763.855 9
763.873 3
763.891 14
763.909 4
763.927 12
763.945 0
763.963 8
763.981 13
763.999 18
764.016 12
764.034 10
764.052 2
764.070 5
764.088 15
764.106 6
764.124 16
764.142 22
764.160 2
764.178 4
764.195 16
764.213 10
764.231 22
764.249 9
764.267 5
764.285 16
764.303 36
764.321 17
764.339 1
764.357 13
764.374 6
764.392 13
764.410 8
764.428 1
764.446 2
764.464 2
764.482 0
764.500 10
764.518 13
764.536 11
764.553 15
764.571 13
764.589 2
764.607 1
764.625 1
764.643 13
764.661 17
764.679 5
764.697 1
764.715 6
764.733 4
764.750 13
764.768 17
764.786 13
764.804 2
764.822 2
764.840 5
764.858 12
764.876 8
764.894 0
764.912 2
764.930 0
764.947 8
764.965 9
764.983 3
765.001 2
765.019 8
765.037 4
765.055 9
765.073 12
765.091 6
765.109 5
765.127 14
765.144 6
765.162 4
765.180 24
765.198 15
765.216 15
765.234 15
765.252 13
765.270 5
765.288 2
765.306 7
765.324 10
765.341 30
765.359 11
765.377 4
765.395 2
765.413 4
765.431 11
765.449 5
765.467 9
765.485 3
765.503 4
765.521 3
765.539 4
765.556 6
765.574 3
765.592 0
765.610 0
765.628 1
765.646 0
765.664 0
765.682 1
765.700 1
765.718 2
765.736 10
765.754 5
765.771 3
765.789 1
765.807 0
765.825 3
765.843 1
765.861 7
765.879 2
765.897 0
765.915 0
765.933 1
765.951 3
765.969 3
765.986 1
766.004 0
766.022 13
766.040 11
766.058 8
766.076 16
766.094 7
766.112 4
766.130 13
766.148 2
766.166 3
766.184 21
766.202 8
766.219 5
766.237 21
766.255 15
766.273 15
766.291 13
766.309 3
766.327 9
766.345 8
766.363 4
766.381 18
766.399 7
766.417 13
766.435 0
766.452 0
766.470 2
766.488 0
766.506 1
766.524 4
766.542 0
766.560 0
766.578 0
766.596 1
766.614 2
766.632 1
766.650 2
766.668 4
766.686 0
766.703 16
766.721 8
766.739 8
766.757 10
766.775 10
766.793 1
766.811 0
766.829 2
766.847 15
766.865 11
766.883 6
766.901 2
766.919 0
766.937 0
766.954 6
766.972 2
766.990 5
767.008 0
767.026 0
767.044 9
767.062 2
767.080 1
767.098 6
767.116 5
767.134 2
767.152 14
767.170 13
767.188 1
767.206 12
767.223 23
767.241 7
767.259 10
767.277 6
767.295 2
767.313 8
767.331 8
767.349 0
767.367 5
767.385 20
767.403 9
767.421 6
767.439 10
767.457 4
767.475 1
767.493 0
767.510 8
767.528 12
767.546 8
767.564 4
767.582 0
767.600 7
767.618 3
767.636 0
767.654 3
767.672 1
767.690 3
767.708 5
767.726 0
767.744 0
767.762 13
767.780 5
767.798 0
767.815 0
767.833 0
767.851 3
767.869 1
767.887 0
767.905 18
767.923 24
767.941 18
767.959 7
767.977 5
767.995 3
768.013 0
768.031 8
768.049 4
768.067 8
768.085 6
768.103 5
768.120 3
768.138 0
768.156 13
768.174 3
768.192 0
768.210 0
768.228 2
768.246 4
768.264 6
768.282 9
768.300 4
768.318 11
768.336 11
768.354 6
768.372 5
768.390 6
768.408 8
768.426 20
768.444 26
768.462 5
768.479 13
768.497 18
768.515 19
768.533 9
768.551 19
768.569 10
768.587 6
768.605 6
768.623 19
768.641 4
768.659 12
768.677 13
768.695 2
768.713 22
768.731 6
768.749 4
768.767 18
768.785 12
768.803 6
768.821 5
768.838 13
768.856 25
768.874 5
768.892 0
768.910 1
768.928 0
768.946 1
768.964 0
768.982 6
769.000 7
769.018 1
769.036 9
769.054 14
769.072 8
769.090 3
769.108 0
769.126 0
769.144 2
769.162 7
769.180 4
769.198 0
769.216 12
769.234 9
769.251 9
769.269 34
769.287 33
769.305 26
769.323 19
769.341 8
769.359 4
769.377 10
769.395 5
769.413 1
769.431 13
769.449 9
769.467 0
769.485 2
769.503 7
769.521 5
769.539 0
769.557 16
769.575 3
769.593 4
769.611 9
769.629 8
769.647 1
769.665 2
769.683 7
769.701 29
769.718 10
769.736 1
769.754 3
769.772 9
769.790 3
769.808 0
769.826 0
769.844 3
769.862 0
769.880 4
769.898 0
769.916 4
769.934 3
769.952 0
769.970 0
769.988 2
770.006 0
770.024 0
770.042 4
770.060 3
770.078 16
770.096 6
770.114 15
770.132 13
770.150 11
770.168 7
770.186 9
770.204 24
770.222 12
770.240 4
770.258 0
770.275 9
770.293 24
770.311 21
770.329 8
770.347 5
770.365 0
770.383 0
770.401 1
770.419 9
770.437 0
770.455 2
770.473 0
770.491 9
770.509 9
770.527 3
770.545 4
770.563 3
770.581 0
770.599 5
770.617 2
770.635 0
770.653 0
770.671 1
770.689 12
770.707 1
770.725 0
770.743 6
770.761 13
770.779 2
770.797 0
770.815 0
770.833 4
770.851 4
770.869 0
770.887 3
770.905 11
770.923 2
770.941 2
770.959 3
770.976 0
770.994 0
771.012 15
771.030 0
771.048 3
771.066 0
771.084 0
771.102 0
771.120 2
771.138 0
771.156 0
771.174 1
771.192 4
771.210 8
771.228 3
771.246 12
771.264 9
771.282 3
771.300 6
771.318 7
771.336 1
771.354 30
771.372 11
771.390 11
771.408 4
771.426 1
771.444 1
771.462 2
771.480 18
771.498 12
771.516 1
771.534 0
771.552 1
771.570 0
771.588 0
771.606 2
771.624 3
771.642 3
771.660 12
771.678 10
771.696 1
771.714 0
771.732 1
771.750 0
771.768 0
771.786 4
771.804 0
771.822 1
771.840 9
771.858 2
771.876 11
771.894 14
771.912 1
771.930 8
771.948 27
771.966 18
771.984 15
772.002 6
772.020 1
772.038 10
772.056 7
772.074 1
772.092 4
772.110 0
772.128 0
772.146 0
772.164 7
772.182 16
772.200 0
772.218 3
772.236 6
772.254 4
772.272 2
772.290 2
772.308 1
772.326 9
772.344 2
772.361 4
772.379 2
772.397 14
772.415 2
772.433 2
772.451 9
772.469 11
772.487 13
772.505 7
772.523 8
772.541 4
772.559 2
772.577 0
772.595 5
772.613 1
772.631 7
772.649 2
772.667 2
772.685 14
772.703 15
772.721 15
772.739 27
772.757 8
772.775 3
772.793 1
772.811 0
772.829 12
772.847 1
772.865 0
772.883 4
772.901 1
772.919 2
772.937 13
772.955 8
772.973 6
772.991 0
773.009 0
773.027 0
773.045 0
773.063 7
773.081 10
773.099 22
773.117 4
773.135 15
773.153 15
773.171 18
773.189 10
773.208 24
773.226 22
773.244 8
773.262 5
773.280 0
773.298 2
773.316 5
773.334 10
773.352 29
773.370 8
773.388 18
773.406 14
773.424 15
773.442 4
773.460 4
773.478 5
773.496 1
773.514 0
773.532 0
773.550 6
773.568 9
773.586 6
773.604 7
773.622 0
773.640 0
773.658 1
773.676 0
773.694 11
773.712 5
773.730 5
773.748 18
773.766 12
773.784 0
773.802 0
773.820 5
773.838 3
773.856 9
773.874 1
773.892 0
773.910 0
773.928 0
773.946 3
773.964 6
773.982 5
774.000 0
774.018 12
774.036 6
774.054 1
774.072 0
774.090 1
774.108 0
774.126 10
774.144 25
774.162 21
774.180 15
774.198 10
774.216 5
774.234 7
774.252 1
774.270 10
774.288 11
774.306 3
774.324 0
774.342 1
774.360 1
774.378 12
774.396 2
774.414 0
774.432 0
774.450 1
774.468 1
774.486 1
774.504 1
774.522 3
774.540 0
774.558 1
774.576 0
774.595 19
774.613 3
774.631 18
774.649 7
774.667 5
774.685 6
774.703 27
774.721 46
774.739 43
774.757 24
774.775 19
774.793 5
774.811 7
774.829 4
774.847 5
774.865 9
774.883 0
774.901 3
774.919 2
774.937 3
774.955 3
774.973 6
774.991 4
775.009 0
775.027 1
775.045 0
775.063 0
775.081 5
775.099 7
775.117 1
775.135 4
775.153 1
775.171 5
775.189 2
775.207 13
775.225 7
775.243 3
775.261 8
775.279 4
775.297 4
775.316 9
775.334 4
775.352 10
775.370 4
775.388 0
775.406 6
775.424 9
775.442 11
775.460 3
775.478 2
775.496 0
775.514 4
775.532 3
775.550 2
775.568 1
775.586 5
775.604 25
775.622 18
775.640 5
775.658 5
775.676 3
775.694 7
775.712 10
775.730 20
775.748 38
775.766 29
775.784 12
775.802 13
775.820 10
775.838 1
775.857 5
775.875 6
775.893 1
775.911 0
775.929 8
775.947 7
775.965 0
775.983 0
776.001 5
776.019 12
776.037 7
776.055 3
776.073 0
776.091 8
776.109 3
776.127 0
776.145 0
776.163 0
776.181 11
776.199 25
776.217 28
776.235 26
776.253 10
776.271 19
776.289 20
776.307 11
776.326 10
776.344 11
776.362 16
776.380 6
776.398 5
776.416 5
776.434 2
776.452 9
776.470 10
776.488 18
776.506 12
776.524 10
776.542 16
776.560 6
776.578 1
776.596 15
776.614 14
776.632 12
776.650 13
776.668 7
776.686 6
776.704 16
776.722 23
776.741 33
776.759 37
776.777 13
776.795 16
776.813 5
776.831 0
776.849 1
776.867 9
776.885 10
776.903 4
776.921 9
776.939 9
776.957 0
776.975 0
776.993 0
777.011 0
777.029 0
777.047 3
777.065 2
777.083 2
777.101 4
777.120 0
777.138 0
777.156 10
777.174 13
777.192 13
777.210 15
777.228 20
777.246 18
777.264 10
777.282 18
777.300 28
777.318 26
777.336 28
777.354 11
777.372 5
777.390 9
777.408 0
777.426 15
777.444 11
777.463 19
777.481 6
777.499 4
777.517 0
777.535 0
777.553 23
777.571 10
777.589 5
777.607 2
777.625 0
777.643 12
777.661 23
777.679 2
777.697 4
777.715 4
777.733 8
777.751 3
777.769 17
777.788 8
777.806 0
777.824 2
777.842 3
777.860 3
777.878 7
777.896 9
777.914 4
777.932 7
777.950 24
777.968 16
777.986 23
778.004 13
778.022 13
778.040 4
778.058 11
778.076 5
778.095 10
778.113 1
778.131 0
778.149 3
778.167 15
778.185 9
778.203 5
778.221 13
778.239 20
778.257 11
778.275 5
778.293 16
778.311 25
778.329 19
778.347 9
778.366 10
778.384 2
778.402 4
778.420 13
778.438 8
778.456 14
778.474 1
778.492 14
778.510 13
778.528 24
778.546 15
778.564 11
778.582 8
778.600 20
778.618 14
778.637 4
778.655 4
778.673 12
778.691 6
778.709 25
778.727 20
778.745 22
778.763 7
778.781 2
778.799 0
778.817 0
778.835 0
778.853 2
778.871 10
778.889 0
778.908 3
778.926 0
778.944 0
778.962 3
778.980 0
778.998 1
779.016 10
779.034 3
779.052 0
779.070 0
779.088 14
779.106 12
779.124 4
779.143 9
779.161 6
779.179 4
779.197 2
779.215 16
779.233 7
779.251 19
779.269 50
779.287 33
779.305 39
779.323 28
779.341 22
779.359 8
779.377 1
779.396 31
779.414 11
779.432 0
779.450 3
779.468 0
779.486 3
779.504 1
779.522 10
779.540 13
779.558 1
779.576 0
779.594 2
779.612 7
779.631 28
779.649 7
779.667 10
779.685 5
779.703 2
779.721 12
779.739 14
779.757 4
779.775 0
779.793 5
779.811 0
779.829 0
779.848 0
779.866 7
779.884 1
779.902 0
779.920 12
779.938 9
779.956 10
779.974 2
779.992 10
780.010 4
780.028 1
780.046 0
780.065 8
780.083 5
780.101 2
780.119 5
780.137 0
780.155 10
780.173 12
780.191 9
780.209 14
780.227 14
780.245 2
780.263 18
780.282 26
780.300 25
780.318 6
780.336 2
780.354 10
780.372 6
780.390 9
780.408 15
780.426 5
780.444 6
780.462 0
780.481 9
780.499 6
780.517 9
780.535 23
780.553 2
780.571 5
780.589 0
780.607 13
780.625 7
780.643 1
780.661 4
780.680 19
780.698 11
780.716 13
780.734 3
780.752 5
780.770 16
780.788 0
780.806 7
780.824 7
780.842 3
780.860 4
780.879 0
780.897 1
780.915 28
780.933 26
780.951 5
780.969 1
780.987 4
781.005 10
781.023 9
781.041 3
781.060 1
781.078 10
781.096 5
781.114 5
781.132 7
781.150 5
781.168 8
781.186 17
781.204 3
781.222 5
781.241 13
781.259 15
781.277 19
781.295 14
781.313 8
781.331 8
781.349 7
781.367 8
781.385 1
781.403 15
781.422 4
781.440 5
781.458 11
781.476 1
781.494 0
781.512 7
781.530 4
781.548 0
781.566 0
781.584 7
781.603 5
781.621 1
781.639 6
781.657 1
781.675 1
781.693 0
781.711 11
781.729 3
781.747 2
781.765 3
781.784 0
781.802 2
781.820 0
781.838 0
781.856 0
781.874 0
781.892 1
781.910 3
781.928 19
781.947 18
781.965 3
781.983 4
782.001 3
782.019 0
782.037 5
782.055 5
782.073 5
782.091 4
782.109 4
782.128 11
782.146 18
782.164 19
782.182 11
782.200 11
782.218 18
782.236 2
782.254 15
782.272 22
782.291 11
782.309 17
782.327 18
782.345 10
782.363 6
782.381 16
782.399 12
782.417 4
782.435 23
782.454 23
782.472 7
782.490 1
782.508 7
782.526 5
782.544 9
782.562 8
782.580 5
782.598 16
782.617 8
782.635 12
782.653 7
782.671 11
782.689 5
782.707 0
782.725 9
782.743 0
782.762 11
782.780 17
782.798 4
782.816 1
782.834 1
782.852 6
782.870 7
782.888 1
782.906 0
782.925 1
782.943 13
782.961 0
782.979 6
782.997 4
783.015 8
783.033 1
783.051 2
783.070 14
783.088 5
783.106 2
783.124 0
783.142 1
783.160 1
783.178 4
783.196 2
783.214 11
783.233 6
783.251 7
783.269 30
783.287 47
783.305 43
783.323 44
783.341 33
783.359 20
783.378 5
783.396 9
783.414 8
783.432 13
783.450 8
783.468 0
783.486 0
783.504 0
783.523 11
783.541 5
783.559 6
783.577 7
783.595 1
783.613 7
783.631 10
783.649 12
783.668 3
783.686 0
783.704 6
783.722 1
783.740 1
783.758 5
783.776 1
783.794 1
783.813 5
783.831 0
783.849 0
783.867 3
783.885 0
783.903 1
783.921 9
783.940 0
783.958 0
783.976 0
783.994 3
784.012 9
784.030 5
784.048 5
784.066 4
784.085 15
784.103 9
784.121 0
784.139 3
784.157 7
784.175 20
784.193 12
784.211 8
784.230 9
784.248 2
784.266 17
784.284 43
784.302 70
784.320 64
784.338 43
784.357 12
784.375 1
784.393 8
784.411 14
784.429 10
784.447 0
784.465 2
784.483 3
784.502 0
784.520 8
784.538 11
784.556 2
784.574 2
784.592 5
784.610 1
784.629 10
784.647 9
784.665 3
784.683 6
784.701 7
784.719 4
784.737 2
784.756 7
784.774 4
784.792 7
784.810 0
784.828 2
784.846 16
784.864 3
784.883 0
784.901 4
784.919 0
784.937 0
784.955 1
784.973 4
784.991 3
785.010 0
785.028 6
785.046 9
785.064 2
785.082 0
785.100 1
785.118 1
785.137 4
785.155 5
785.173 3
785.191 2
785.209 0
785.227 8
785.245 79
785.264 82
785.282 120
785.300 145
785.318 96
785.336 83
785.354 65
785.372 55
785.391 13
785.409 8
785.427 7
785.445 8
785.463 13
785.481 2
785.499 9
785.518 4
785.536 0
785.554 0
785.572 9
785.590 8
785.608 1
785.626 18
785.645 4
785.663 11
785.681 18
785.699 8
785.717 0
785.735 8
785.754 3
785.772 5
785.790 2
785.808 5
785.826 13
785.844 6
785.862 5
785.881 19
785.899 16
785.917 9
785.935 2
785.953 2
785.971 0
785.989 3
786.008 2
786.026 2
786.044 4
786.062 7
786.080 2
786.098 13
786.117 2
786.135 7
786.153 11
786.171 9
786.189 8
786.207 10
786.226 7
786.244 10
786.262 44
786.280 45
786.298 57
786.316 55
786.334 50
786.353 26
786.371 17
786.389 12
786.407 1
786.425 9
786.443 8
786.462 6
786.480 3
786.498 5
786.516 2
786.534 2
786.552 9
786.571 0
786.589 17
786.607 7
786.625 14
786.643 3
786.661 2
786.679 9
786.698 1
786.716 6
786.734 3
786.752 18
786.770 16
786.788 20
786.807 4
786.825 1
786.843 19
786.861 12
786.879 4
786.897 1
786.916 3
786.934 0
786.952 0
786.970 1
786.988 14
787.006 2
787.025 0
787.043 0
787.061 3
787.079 4
787.097 4
787.115 1
787.134 1
787.152 13
787.170 15
787.188 12
787.206 1
787.224 16
787.243 6
787.261 2
787.279 33
787.297 19
787.315 28
787.333 22
787.352 13
787.370 6
787.388 0
787.406 0
787.424 6
787.442 16
787.461 2
787.479 8
787.497 14
787.515 0
787.533 0
787.551 6
787.570 8
787.588 0
787.606 9
787.624 4
787.642 1
787.661 0
787.679 1
787.697 1
787.715 8
787.733 14
787.751 3
787.770 2
787.788 5
787.806 0
787.824 0
787.842 12
787.860 3
787.879 0
787.897 2
787.915 1
787.933 2
787.951 4
787.969 11
787.988 6
788.006 3
788.024 0
788.042 5
788.060 1
788.079 3
788.097 2
788.115 0
788.133 0
788.151 15
788.169 15
788.188 4
788.206 12
788.224 2
788.242 4
788.260 10
788.278 21
788.297 36
788.315 16
788.333 22
788.351 7
788.369 0
788.388 4
788.406 0
788.424 5
788.442 2
788.460 4
788.478 9
788.497 5
788.515 1
788.533 3
788.551 2
788.569 0
788.588 0
788.606 0
788.624 4
788.642 3
788.660 6
788.679 5
788.697 17
788.715 11
788.733 8
788.751 70
788.769 114
788.788 109
788.806 55
788.824 48
788.842 29
788.860 17
788.879 19
788.897 16
788.915 5
788.933 0
788.951 7
788.969 14
788.988 18
789.006 13
789.024 6
789.042 3
789.060 2
789.079 0
789.097 1
789.115 1
789.133 3
789.151 1
789.170 7
789.188 9
789.206 4
789.224 8
789.242 1
789.261 8
789.279 14
789.297 0
789.315 11
789.333 0
789.351 0
789.370 0
789.388 0
789.406 7
789.424 2
789.442 10
789.461 28
789.479 11
789.497 9
789.515 9
789.533 3
789.552 12
789.570 16
789.588 13
789.606 8
789.624 11
789.643 1
789.661 7
789.679 3
789.697 1
789.715 2
789.734 18
789.752 38
789.770 103
789.788 81
789.806 39
789.825 20
789.843 12
789.861 9
789.879 4
789.897 2
789.916 0
789.934 15
789.952 17
789.970 4
789.988 2
790.007 6
790.025 0
790.043 11
790.061 2
790.079 1
790.098 5
790.116 5
790.134 3
790.152 14
790.170 12
790.189 0
790.207 9
790.225 10
790.243 6
790.261 10
790.280 18
790.298 11
790.316 17
790.334 7
790.352 16
790.371 21
790.389 19
790.407 18
790.425 27
790.443 18
790.462 28
790.480 9
790.498 1
790.516 5
790.534 20
790.553 18
790.571 2
790.589 5
790.607 8
790.625 6
790.644 4
790.662 1
790.680 5
790.698 7
790.716 7
790.735 17
790.753 14
790.771 36
790.789 19
790.808 9
790.826 25
790.844 19
790.862 9
790.880 12
790.899 5
790.917 9
790.935 10
790.953 0
790.971 0
790.990 0
791.008 0
791.026 1
791.044 2
791.062 3
791.081 2
791.099 3
791.117 1
791.135 0
791.154 3
791.172 9
791.190 1
791.208 13
791.226 13
791.245 0
791.263 9
791.281 15
791.299 23
791.317 30
791.336 17
791.354 11
791.372 11
791.390 10
791.409 1
791.427 4
791.445 6
791.463 11
791.481 19
791.500 7
791.518 4
791.536 1
791.554 9
791.572 2
791.591 0
791.609 0
791.627 0
791.645 1
791.664 0
791.682 3
791.700 8
791.718 3
791.736 1
791.755 0
791.773 4
791.791 0
791.809 0
791.828 3
791.846 7
791.864 3
791.882 1
791.900 1
791.919 0
791.937 0
791.955 0
791.973 7
791.992 0
792.010 6
792.028 2
792.046 6
792.064 12
792.083 7
792.101 3
792.119 5
792.137 3
792.156 1
792.174 4
792.192 1
792.210 6
792.228 4
792.247 16
792.265 7
792.283 1
792.301 4
792.320 8
792.338 11
792.356 6
792.374 2
792.393 9
792.411 1
792.429 8
792.447 2
792.465 4
792.484 6
792.502 0
792.520 11
792.538 7
792.557 4
792.575 1
792.593 7
792.611 3
792.629 1
792.648 0
792.666 7
792.684 0
792.702 0
792.721 30
792.739 13
792.757 6
792.775 22
792.794 12
792.812 1
792.830 0
792.848 4
792.866 10
792.885 6
792.903 4
792.921 14
792.939 9
792.958 13
792.976 18
792.994 11
793.012 6
793.031 20
793.049 6
793.067 0
793.085 0
793.104 1
793.122 0
793.140 4
793.158 6
793.176 0
793.195 13
793.213 15
793.231 7
793.249 15
793.268 3
793.286 14
793.304 10
793.322 18
793.341 21
793.359 18
793.377 4
793.395 32
793.414 14
793.432 5
793.450 18
793.468 5
793.487 9
793.505 6
793.523 6
793.541 0
793.559 5
793.578 1
793.596 7
793.614 22
793.632 29
793.651 10
793.669 13
793.687 8
793.705 5
793.724 2
793.742 3
793.760 0
793.778 2
793.797 0
793.815 0
793.833 0
793.851 0
793.870 3
793.888 5
793.906 1
793.924 5
793.943 11
793.961 7
793.979 15
793.997 2
794.016 13
794.034 28
794.052 12
794.070 5
794.089 12
794.107 0
794.125 5
794.143 10
794.162 6
794.180 17
794.198 7
794.216 10
794.235 20
794.253 13
794.271 5
794.289 22
794.308 12
794.326 8
794.344 10
794.362 8
794.381 9
794.399 4
794.417 1
794.435 9
794.454 27
794.472 5
794.490 2
794.508 0
794.527 7
794.545 8
794.563 5
794.581 4
794.600 1
794.618 1
794.636 5
794.654 0
794.673 6
794.691 5
794.709 0
794.727 5
794.746 8
794.764 17
794.782 8
794.800 1
794.819 5
794.837 13
794.855 4
794.873 8
794.892 5
794.910 1
794.928 4
794.946 5
794.965 24
794.983 14
795.001 14
795.019 3
795.038 3
795.056 0
795.074 0
795.092 5
795.111 3
795.129 5
795.147 2
795.165 1
795.184 0
795.202 8
795.220 8
795.239 7
795.257 10
795.275 11
795.293 22
795.312 29
795.330 6
795.348 4
795.366 7
795.385 3
795.403 4
795.421 6
795.439 8
795.458 1
795.476 0
795.494 13
795.512 10
795.531 14
795.549 10
795.567 5
795.586 9
795.604 3
795.622 2
795.640 2
795.659 0
795.677 0
795.695 0
795.713 0
795.732 6
795.750 1
795.768 4
795.786 8
795.805 7
795.823 1
795.841 0
795.859 0
795.878 4
795.896 2
795.914 13
795.933 5
795.951 2
795.969 4
795.987 2
796.006 0
796.024 0
796.042 15
796.060 16
796.079 14
796.097 3
796.115 1
796.134 0
796.152 0
796.170 0
796.188 1
796.207 0
796.225 9
796.243 2
796.261 1
796.280 14
796.298 15
796.316 24
796.335 7
796.353 12
796.371 3
796.389 0
796.408 0
796.426 5
796.444 29
796.462 26
796.481 6
796.499 2
796.517 0
796.536 2
796.554 1
796.572 10
796.590 7
796.609 0
796.627 0
796.645 5
796.663 3
796.682 0
796.700 1
796.718 1
796.737 6
796.755 7
796.773 2
796.791 3
796.810 3
796.828 3
796.846 1
796.865 11
796.883 19
796.901 8
796.919 19
796.938 12
796.956 2
796.974 0
796.992 3
797.011 6
797.029 3
797.047 5
797.066 1
797.084 10
797.102 8
797.120 6
797.139 8
797.157 9
797.175 4
797.194 4
797.212 8
797.230 7
797.248 1
797.267 4
797.285 8
797.303 18
797.322 28
797.340 23
797.358 5
797.376 9
797.395 12
797.413 8
797.431 2
797.450 6
797.468 7
797.486 6
797.504 20
797.523 13
797.541 0
797.559 0
797.578 0
797.596 0
797.614 9
797.632 14
797.651 3
797.669 0
797.687 2
797.706 18
797.724 17
797.742 2
797.760 3
797.779 0
797.797 4
797.815 4
797.834 2
797.852 3
797.870 3
797.888 6
797.907 0
797.925 0
797.943 2
797.962 0
797.980 1
797.998 0
798.016 2
798.035 12
798.053 16
798.071 4
798.090 3
798.108 0
798.126 3
798.145 10
798.163 8
798.181 7
798.199 5
798.218 19
798.236 9
798.254 17
798.273 10
798.291 15
798.309 16
798.327 14
798.346 18
798.364 4
798.382 10
798.401 16
798.419 15
798.437 11
798.456 33
798.474 7
798.492 7
798.510 8
798.529 7
798.547 17
798.565 9
798.584 12
798.602 16
798.620 1
798.639 0
798.657 2
798.675 0
798.693 4
798.712 8
798.730 1
798.748 2
798.767 12
798.785 11
798.803 11
798.822 4
798.840 1
798.858 8
798.876 3
798.895 5
798.913 3
798.931 11
798.950 3
798.968 11
798.986 6
799.005 4
799.023 0
799.041 1
799.059 16
799.078 15
799.096 6
799.114 8
799.133 12
799.151 17
799.169 13
799.188 9
799.206 11
799.224 12
799.243 2
799.261 0
799.279 2
799.297 8
799.316 8
799.334 6
799.352 7
799.371 7
799.389 12
799.407 4
799.426 5
799.444 0
799.462 6
799.481 14
799.499 4
799.517 3
799.535 0
799.554 17
799.572 9
799.590 3
799.609 5
799.627 19
799.645 16
799.664 7
799.682 18
799.700 11
799.719 19
799.737 9
799.755 21
799.773 11
799.792 8
799.810 3
799.828 0
799.847 1
799.865 0
799.883 3
799.902 1
799.920 0
799.938 3
799.957 6
799.975 11
799.993 12
800.012 4
800.030 3
800.048 0
800.067 4
800.085 4
800.103 7
800.121 3
800.140 0
800.158 12
800.176 7
800.195 8
800.213 15
800.231 3
800.250 0
800.268 0
800.286 23
800.305 8
800.323 13
800.341 16
800.360 12
800.378 9
800.396 1
800.415 5
800.433 9
800.451 3
800.470 7
800.488 3
800.506 5
800.524 1
800.543 0
800.561 0
800.579 1
800.598 4
800.616 0
800.634 0
800.653 1
800.671 4
800.689 3
800.708 8
800.726 7
800.744 6
800.763 6
800.781 1
800.799 6
800.818 9
800.836 5
800.854 4
800.873 4
800.891 15
800.909 3
800.928 4
800.946 1
800.964 2
800.983 7
801.001 12
801.019 5
801.038 1
801.056 0
801.074 4
801.093 6
801.111 9
801.129 6
801.147 5
801.166 2
801.184 2
801.202 2
801.221 2
801.239 13
801.257 20
801.276 12
801.294 6
801.312 1
801.331 8
801.349 10
801.367 1
801.386 6
801.404 15
801.422 6
801.441 14
801.459 14
801.477 4
801.496 1
801.514 1
801.532 1
801.551 1
801.569 6
801.587 2
801.606 25
801.624 4
801.642 1
801.661 4
801.679 2
801.697 2
801.716 0
801.734 3
801.752 0
801.771 0
801.789 1
801.807 0
801.826 7
801.844 0
801.862 0
801.881 1
801.899 3
801.917 19
801.936 16
801.954 0
801.972 13
801.991 3
802.009 1
802.027 4
802.046 0
802.064 0
802.082 6
802.101 4
802.119 6
802.138 2
802.156 6
802.174 1
802.193 8
802.211 9
802.229 1
802.248 0
802.266 15
802.284 8
802.303 5
802.321 3
802.339 0
802.358 0
802.376 4
802.394 8
802.413 1
802.431 12
802.449 3
802.468 2
802.486 0
802.504 14
802.523 18
802.541 4
802.559 3
802.578 1
802.596 8
802.614 10
802.633 10
802.651 1
802.669 0
802.688 7
802.706 1
802.724 1
802.743 8
802.761 23
802.780 16
802.798 9
802.816 27
802.835 25
802.853 8
802.871 13
802.890 14
802.908 6
802.926 4
802.945 9
802.963 19
802.981 1
803.000 17
803.018 12
803.036 0
803.055 8
803.073 4
803.091 3
803.110 26
803.128 14
803.146 17
803.165 11
803.183 6
803.202 26
803.220 12
803.238 4
803.257 1
803.275 11
803.293 11
803.312 0
803.330 0
803.348 21
803.367 20
803.385 5
803.403 2
803.422 10
803.440 8
803.458 3
803.477 9
803.495 0
803.514 6
803.532 0
803.550 0
803.569 3
803.587 7
803.605 8
803.624 15
803.642 16
803.660 6
803.679 6
803.697 3
803.715 1
803.734 0
803.752 9
803.771 5
803.789 15
803.807 14
803.826 13
803.844 4
803.862 1
803.881 2
803.899 2
803.917 8
803.936 2
803.954 6
803.972 0
803.991 3
804.009 17
804.028 6
804.046 0
804.064 7
804.083 9
804.101 8
804.119 9
804.138 3
804.156 7
804.174 18
804.193 16
804.211 15
804.230 13
804.248 9
804.266 13
804.285 18
804.303 17
804.321 23
804.340 10
804.358 12
804.376 7
804.395 1
804.413 3
804.432 0
804.450 7
804.468 9
804.487 2
804.505 22
804.523 4
804.542 14
804.560 1
804.578 1
804.597 6
804.615 3
804.634 0
804.652 0
804.670 22
804.689 2
804.707 12
804.725 21
804.744 19
804.762 30
804.781 26
804.799 8
804.817 9
804.836 21
804.854 17
804.872 13
804.891 6
804.909 4
804.927 0
804.946 0
804.964 0
804.983 0
805.001 0
805.019 5
805.038 5
805.056 19
805.074 29
805.093 13
805.111 23
805.130 23
805.148 26
805.166 21
805.185 9
805.203 12
805.221 14
805.240 30
805.258 22
805.277 75
805.295 64
805.313 49
805.332 32
805.350 16
805.368 0
805.387 6
805.405 14
805.424 11
805.442 1
805.460 5
805.479 6
805.497 1
805.515 0
805.534 1
805.552 4
805.571 1
805.589 5
805.607 0
805.626 4
805.644 0
805.663 0
805.681 1
805.699 9
805.718 13
805.736 7
805.754 12
805.773 26
805.791 25
805.810 16
805.828 11
805.846 9
805.865 0
805.883 9
805.901 4
805.920 6
805.938 1
805.957 4
805.975 6
805.993 0
806.012 2
806.030 1
806.049 2
806.067 9
806.085 7
806.104 9
806.122 3
806.140 10
806.159 10
806.177 11
806.196 7
806.214 17
806.232 14
806.251 20
806.269 11
806.288 29
806.306 46
806.324 21
806.343 37
806.361 35
806.379 15
806.398 12
806.416 9
806.435 1
806.453 1
806.471 23
806.490 19
806.508 3
806.527 2
806.545 8
806.563 2
806.582 5
806.600 6
806.619 13
806.637 7
806.655 7
806.674 10
806.692 8
806.710 11
806.729 2
806.747 10
806.766 1
806.784 3
806.802 12
806.821 7
806.839 15
806.858 10
806.876 15
806.894 3
806.913 10
806.931 11
806.950 0
806.968 0
806.986 0
807.005 14
807.023 5
807.042 5
807.060 14
807.078 5
807.097 7
807.115 6
807.134 12
807.152 10
807.170 0
807.189 1
807.207 8
807.226 14
807.244 5
807.262 20
807.281 48
807.299 36
807.318 39
807.336 30
807.354 5
807.373 19
807.391 14
807.410 22
807.428 24
807.446 22
807.465 10
807.483 8
807.502 26
807.520 9
807.538 1
807.557 0
807.575 4
807.594 19
807.612 7
807.630 4
807.649 0
807.667 6
807.686 13
807.704 14
807.722 5
807.741 3
807.759 10
807.778 3
807.796 0
807.814 3
807.833 7
807.851 4
807.870 2
807.888 16
807.906 9
807.925 0
807.943 7
807.962 9
807.980 15
807.998 8
808.017 14
808.035 1
808.054 0
808.072 0
808.090 5
808.109 4
808.127 4
808.146 14
808.164 19
808.182 2
808.201 1
808.219 7
808.238 2
808.256 12
808.275 9
808.293 31
808.311 23
808.330 12
808.348 6
808.367 5
808.385 1
808.403 0
808.422 5
808.440 2
808.459 5
808.477 4
808.495 9
808.514 2
808.532 5
808.551 15
808.569 5
808.588 10
808.606 15
808.624 1
808.643 2
808.661 13
808.680 11
808.698 8
808.716 0
808.735 0
808.753 2
808.772 7
808.790 4
808.808 2
808.827 2
808.845 5
808.864 0
808.882 0
808.901 1
808.919 0
808.937 8
808.956 3
808.974 3
808.993 7
809.011 0
809.029 0
809.048 5
809.066 7
809.085 5
809.103 9
809.122 9
809.140 6
809.158 8
809.177 8
809.195 8
809.214 8
809.232 14
809.251 15
809.269 6
809.287 18
809.306 46
809.324 48
809.343 32
809.361 42
809.379 13
809.398 9
809.416 26
809.435 28
809.453 16
809.472 1
809.490 0
809.508 1
809.527 10
809.545 4
809.564 1
809.582 0
809.601 4
809.619 5
809.637 12
809.656 19
809.674 2
809.693 3
809.711 10
809.730 7
809.748 5
809.766 0
809.785 0
809.803 3
809.822 4
809.840 4
809.859 5
809.877 9
809.895 0
809.914 3
809.932 3
809.951 1
809.969 10
809.988 3
810.006 0
810.024 4
810.043 3
810.061 5
810.080 2
810.098 5
810.117 18
810.135 6
810.153 1
810.172 8
810.190 17
810.209 12
810.227 2
810.246 2
810.264 0
810.282 20
810.301 27
810.319 24
810.338 29
810.356 14
810.375 34
810.393 21
810.411 1
810.430 6
810.448 0
810.467 0
810.485 3
810.504 3
810.522 0
810.540 7
810.559 8
810.577 7
810.596 11
810.614 0
810.633 0
810.651 1
810.670 7
810.688 6
810.706 7
810.725 8
810.743 7
810.762 1
810.780 0
810.799 4
810.817 3
810.835 4
810.854 7
810.872 17
810.891 9
810.909 27
810.928 16
810.946 15
810.965 3
810.983 5
811.001 3
811.020 3
811.038 8
811.057 0
811.075 0
811.094 1
811.112 1
811.131 2
811.149 4
811.167 3
811.186 3
811.204 0
811.223 13
811.241 7
811.260 42
811.278 122
811.296 83
811.315 108
811.333 63
811.352 29
811.370 43
811.389 32
811.407 9
811.426 2
811.444 2
811.462 12
811.481 12
811.499 19
811.518 8
811.536 4
811.555 0
811.573 0
811.592 4
811.610 2
811.629 8
811.647 3
811.665 6
811.684 0
811.702 2
811.721 1
811.739 0
811.758 3
811.776 0
811.795 6
811.813 15
811.831 10
811.850 0
811.868 5
811.887 1
811.905 1
811.924 0
811.942 0
811.961 8
811.979 9
811.998 10
812.016 2
812.034 0
812.053 0
812.071 10
812.090 6
812.108 4
812.127 8
812.145 7
812.164 0
812.182 1
812.200 11
812.219 9
812.237 13
812.256 4
812.274 9
812.293 50
812.311 36
812.330 39
812.348 37
812.367 7
812.385 14
812.403 3
812.422 1
812.440 6
812.459 4
812.477 4
812.496 12
812.514 10
812.533 14
812.551 3
812.570 4
812.588 8
812.607 4
812.625 1
812.643 1
812.662 2
812.680 2
812.699 4
812.717 4
812.736 2
812.754 1
812.773 3
812.791 0
812.810 1
812.828 3
812.847 8
812.865 9
812.883 7
812.902 0
812.920 0
812.939 0
812.957 5
812.976 2
812.994 0
813.013 0
813.031 0
813.050 0
813.068 5
813.087 12
813.105 11
813.123 13
813.142 3
813.160 22
813.179 8
813.197 3
813.216 9
813.234 3
813.253 8
813.271 7
813.290 20
813.308 19
813.327 7
813.345 8
813.364 14
813.382 18
813.400 6
813.419 0
813.437 7
813.456 5
813.474 7
813.493 10
813.511 2
813.530 0
813.548 3
813.567 10
813.585 7
813.604 2
813.622 0
813.641 7
813.659 7
813.677 3
813.696 3
813.714 9
813.733 6
813.751 12
813.770 2
813.788 4
813.807 3
813.825 10
813.844 9
813.862 4
813.881 0
813.899 1
813.918 0
813.936 0
813.955 3
813.973 0
813.992 10
814.010 15
814.028 3
814.047 0
814.065 0
814.084 3
814.102 13
814.121 2
814.139 5
814.158 4
814.176 4
814.195 20
814.213 20
814.232 18
814.250 2
814.269 4
814.287 17
814.306 3
814.324 7
814.343 2
814.361 0
814.380 3
814.398 2
814.416 0
814.435 5
814.453 12
814.472 12
814.490 1
814.509 0
814.527 0
814.546 6
814.564 15
814.583 4
814.601 3
814.620 10
814.638 4
814.657 15
814.675 8
814.694 3
814.712 0
814.731 3
814.749 2
814.768 0
814.786 0
814.805 13
814.823 5
814.842 1
814.860 0
814.879 0
814.897 5
814.916 0
814.934 6
814.952 0
814.971 1
814.989 2
815.008 10
815.026 9
815.045 4
815.063 8
815.082 7
815.100 10
815.119 9
815.137 8
815.156 3
815.174 8
815.193 4
815.211 3
815.230 9
815.248 0
815.267 2
815.285 1
815.304 10
815.322 7
815.341 4
815.359 6
815.378 11
815.396 9
815.415 20
815.433 3
815.452 7
815.470 0
815.489 14
815.507 6
815.526 0
815.544 3
815.563 6
815.581 4
815.600 0
815.618 5
815.637 2
815.655 3
815.674 1
815.692 1
815.711 1
815.729 16
815.748 19
815.766 5
815.785 8
815.803 16
815.822 5
815.840 3
815.859 5
815.877 0
815.896 3
815.914 0
815.933 2
815.951 9
815.969 8
815.988 14
816.006 10
816.025 1
816.043 0
816.062 0
816.080 4
816.099 9
816.117 8
816.136 2
816.154 3
816.173 3
816.191 11
816.210 13
816.228 15
816.247 5
816.265 2
816.284 5
816.302 14
816.321 3
816.339 0
816.358 1
816.376 0
816.395 0
816.413 5
816.432 3
816.450 0
816.469 1
816.487 3
816.506 4
816.525 10
816.543 12
816.562 1
816.580 0
816.599 13
816.617 8
816.636 2
816.654 0
816.673 0
816.691 0
816.710 12
816.728 34
816.747 22
816.765 15
816.784 3
816.802 14
816.821 19
816.839 17
816.858 6
816.876 0
816.895 9
816.913 5
816.932 9
816.950 1
816.969 0
816.987 7
817.006 3
817.024 0
817.043 3
817.061 4
817.080 3
817.098 0
817.117 9
817.135 5
817.154 8
817.172 5
817.191 4
817.209 4
817.228 29
817.246 5
817.265 23
817.283 12
817.302 38
817.320 21
817.339 2
817.357 16
817.376 9
817.394 1
817.413 4
817.431 9
817.450 11
817.468 0
817.487 0
817.505 0
817.524 0
817.542 0
817.561 6
817.580 7
817.598 8
817.617 6
817.635 11
817.654 2
817.672 2
817.691 2
817.709 5
817.728 7
817.746 21
817.765 5
817.783 4
817.802 2
817.820 27
817.839 32
817.857 23
817.876 6
817.894 0
817.913 0
817.931 2
817.950 0
817.968 2
817.987 0
818.005 9
818.024 6
818.042 6
818.061 12
818.080 10
818.098 12
818.117 8
818.135 6
818.154 1
818.172 3
818.191 0
818.209 4
818.228 0
818.246 0
818.265 11
818.283 44
818.302 36
818.320 16
818.339 17
818.357 6
818.376 5
818.394 3
818.413 2
818.431 23
818.450 32
818.469 2
818.487 3
818.506 5
818.524 5
818.543 2
818.561 10
818.580 9
818.598 0
818.617 14
818.635 6
818.654 9
818.672 10
818.691 16
818.709 0
818.728 0
818.746 14
818.765 22
818.783 7
818.802 20
818.821 18
818.839 4
818.858 7
818.876 17
818.895 11
818.913 20
818.932 8
818.950 11
818.969 10
818.987 6
819.006 8
819.024 17
819.043 4
819.061 2
819.080 4
819.098 4
819.117 0
819.136 8
819.154 0
819.173 0
819.191 0
819.210 2
819.228 2
819.247 13
819.265 5
819.284 9
819.302 10
819.321 13
819.339 9
819.358 11
819.376 4
819.395 4
819.414 0
819.432 9
819.451 2
819.469 0
819.488 3
819.506 6
819.525 12
819.543 20
819.562 6
819.580 2
819.599 0
819.617 0
819.636 1
819.655 10
819.673 9
819.692 3
819.710 3
819.729 12
819.747 7
819.766 6
819.784 7
819.803 9
819.821 0
819.840 6
819.858 2
819.877 1
819.896 0
819.914 0
819.933 0
819.951 0
819.970 4
819.988 9
820.007 6
820.025 0
820.044 0
820.062 0
820.081 2
820.100 2
820.118 0
820.137 10
820.155 16
820.174 5
820.192 12
820.211 13
820.229 7
820.248 0
820.266 13
820.285 4
820.304 0
820.322 23
820.341 23
820.359 0
820.378 4
820.396 9
820.415 7
820.433 1
820.452 3
820.470 9
820.489 1
820.508 6
820.526 15
820.545 16
820.563 8
820.582 1
820.600 0
820.619 1
820.637 0
820.656 0
820.674 6
820.693 13
820.712 5
820.730 14
820.749 4
820.767 14
820.786 17
820.804 4
820.823 7
820.841 6
820.860 10
820.879 1
820.897 0
820.916 6
820.934 3
820.953 7
820.971 0
820.990 0
821.008 3
821.027 4
821.046 1
821.064 0
821.083 12
821.101 6
821.120 5
821.138 13
821.157 2
821.175 9
821.194 15
821.213 8
821.231 9
821.250 12
821.268 35
821.287 27
821.305 15
821.324 34
821.342 30
821.361 3
821.380 1
821.398 8
821.417 6
821.435 14
821.454 14
821.472 14
821.491 21
821.509 4
821.528 16
821.547 2
821.565 3
821.584 4
821.602 5
821.621 4
821.639 0
821.658 0
821.677 0
821.695 3
821.714 1
821.732 0
821.751 3
821.769 3
821.788 6
821.806 0
821.825 2
821.844 0
821.862 0
821.881 0
821.899 0
821.918 0
821.936 0
821.955 8
821.974 24
821.992 12
822.011 9
822.029 2
822.048 8
822.066 10
822.085 11
822.103 7
822.122 12
822.141 16
822.159 9
822.178 7
822.196 0
822.215 19
822.233 22
822.252 8
822.271 13
822.289 15
822.308 21
822.326 46
822.345 39
822.363 20
822.382 12
822.401 16
822.419 7
822.438 12
822.456 7
822.475 1
822.493 0
822.512 0
822.531 0
822.549 0
822.568 0
822.586 0
822.605 1
822.623 4
822.642 6
822.661 1
822.679 5
822.698 2
822.716 20
822.735 7
822.753 4
822.772 3
822.791 1
822.809 0
822.828 5
822.846 13
822.865 6
822.883 4
822.902 0
822.921 2
822.939 0
822.958 12
822.976 3
822.995 6
823.014 1
823.032 0
823.051 3
823.069 3
823.088 6
823.106 8
823.125 11
823.144 0
823.162 0
823.181 7
823.199 11
823.218 15
823.236 15
823.255 19
823.274 28
823.292 46
823.311 29
823.329 30
823.348 59
823.366 103
823.385 83
823.404 37
823.422 19
823.441 29
823.459 21
823.478 25
823.497 10
823.515 8
823.534 11
823.552 10
823.571 11
823.589 5
823.608 1
823.627 2
823.645 1
823.664 2
823.682 5
823.701 1
823.720 1
823.738 2
823.757 5
823.775 8
823.794 13
823.812 1
823.831 0
823.850 3
823.868 10
823.887 2
823.905 7
823.924 24
823.943 14
823.961 4
823.980 1
823.998 1
824.017 0
824.036 4
824.054 2
824.073 8
824.091 4
824.110 9
824.128 6
824.147 9
824.166 3
824.184 0
824.203 0
824.221 11
824.240 5
824.259 7
824.277 6
824.296 20
824.314 15
824.333 11
824.352 29
824.370 46
824.389 25
824.407 14
824.426 10
824.445 4
824.463 16
824.482 14
824.500 8
824.519 0
824.538 0
824.556 0
824.575 12
824.593 13
824.612 6
824.630 5
824.649 6
824.668 3
824.686 2
824.705 9
824.723 1
824.742 6
824.761 1
824.779 0
824.798 2
824.816 4
824.835 4
824.854 8
824.872 12
824.891 5
824.909 9
824.928 15
824.947 0
824.965 5
824.984 7
825.002 13
825.021 11
825.040 8
825.058 5
825.077 0
825.095 1
825.114 4
825.133 1
825.151 4
825.170 16
825.188 7
825.207 1
825.226 6
825.244 12
825.263 0
825.281 0
825.300 6
825.319 12
825.337 15
825.356 45
825.374 23
825.393 8
825.412 14
825.430 29
825.449 10
825.467 4
825.486 14
825.505 12
825.523 3
825.542 5
825.560 4
825.579 0
825.598 0
825.616 2
825.635 2
825.654 2
825.672 8
825.691 1
825.709 0
825.728 2
825.747 0
825.765 1
825.784 4
825.802 5
825.821 4
825.840 1
825.858 0
825.877 3
825.895 0
825.914 9
825.933 6
825.951 3
825.970 3
825.988 0
826.007 0
826.026 7
826.044 0
826.063 10
826.082 10
826.100 1
826.119 8
826.137 3
826.156 4
826.175 25
826.193 15
826.212 5
826.230 0
826.249 7
826.268 8
826.286 10
826.305 3
826.323 6
826.342 10
826.361 16
826.379 5
826.398 2
826.417 7
826.435 6
826.454 11
826.472 3
826.491 12
826.510 4
826.528 9
826.547 4
826.565 3
826.584 7
826.603 4
826.621 4
826.640 4
826.659 1
826.677 1
826.696 8
826.714 2
826.733 6
826.752 7
826.770 11
826.789 7
826.808 8
826.826 14
826.845 12
826.863 0
826.882 3
826.901 1
826.919 7
826.938 16
826.956 4
826.975 4
826.994 0
827.012 5
827.031 17
827.050 20
827.068 21
827.087 10
827.105 1
827.124 7
827.143 25
827.161 11
827.180 6
827.199 8
827.217 10
827.236 12
827.254 4
827.273 21
827.292 23
827.310 16
827.329 32
827.348 42
827.366 21
827.385 16
827.403 19
827.422 5
827.441 4
827.459 11
827.478 14
827.497 10
827.515 3
827.534 5
827.552 0
827.571 5
827.590 3
827.608 0
827.627 5
827.646 3
827.664 2
827.683 0
827.702 0
827.720 11
827.739 6
827.757 10
827.776 16
827.795 11
827.813 5
827.832 2
827.851 7
827.869 5
827.888 1
827.906 0
827.925 0
827.944 2
827.962 0
827.981 3
828.000 4
828.018 11
828.037 3
828.056 2
828.074 3
828.093 5
828.111 6
828.130 10
828.149 1
828.167 5
828.186 1
828.205 3
828.223 0
828.242 8
828.260 22
828.279 17
828.298 13
828.316 19
828.335 36
828.354 41
828.372 37
828.391 17
828.410 16
828.428 16
828.447 10
828.466 0
828.484 6
828.503 15
828.521 7
828.540 1
828.559 4
828.577 2
828.596 3
828.615 0
828.633 1
828.652 9
828.671 10
828.689 5
828.708 5
828.726 0
828.745 0
828.764 2
828.782 5
828.801 4
828.820 5
828.838 0
828.857 1
828.876 3
828.894 5
828.913 1
828.932 3
828.950 9
828.969 14
828.987 4
829.006 0
829.025 11
829.043 1
829.062 1
829.081 7
829.099 0
829.118 6
829.137 9
829.155 7
829.174 1
829.193 2
829.211 7
829.230 7
829.248 5
829.267 14
829.286 13
829.304 17
829.323 15
829.342 2
829.360 3
829.379 7
829.398 3
829.416 6
829.435 8
829.454 11
829.472 16
829.491 10
829.510 3
829.528 0
829.547 0
829.566 0
829.584 1
829.603 1
829.621 1
829.640 12
829.659 1
829.677 5
829.696 5
829.715 9
829.733 25
829.752 10
829.771 6
829.789 5
829.808 7
829.827 10
829.845 4
829.864 0
829.883 11
829.901 5
829.920 15
829.939 16
829.957 9
829.976 1
829.995 0
830.013 4
830.032 1
830.051 2
830.069 3
830.088 7
830.106 1
830.125 0
830.144 0
830.162 5
830.181 1
830.200 7
830.218 8
830.237 11
830.256 7
830.274 5
830.293 24
830.312 10
830.330 4
830.349 11
830.368 1
830.386 9
830.405 19
830.424 17
830.442 4
830.461 3
830.480 4
830.498 10
830.517 4
830.536 0
830.554 2
830.573 15
830.592 9
830.610 2
830.629 6
830.648 14
830.666 8
830.685 15
830.704 16
830.722 7
830.741 0
830.760 0
830.778 13
830.797 10
830.816 6
830.834 4
830.853 3
830.872 7
830.890 1
830.909 13
830.928 5
830.946 0
830.965 0
830.984 0
831.002 0
831.021 3
831.040 1
831.058 1
831.077 3
831.096 0
831.114 4
831.133 22
831.152 17
831.170 2
831.189 1
831.208 1
831.226 0
831.245 4
831.264 14
831.282 44
831.301 14
831.320 10
831.338 16
831.357 10
831.376 17
831.394 21
831.413 4
831.432 10
831.450 4
831.469 5
831.488 0
831.506 0
831.525 0
831.544 0
831.562 0
831.581 0
831.600 12
831.618 3
831.637 0
831.656 10
831.674 11
831.693 7
831.712 3
831.730 0
831.749 6
831.768 7
831.786 9
831.805 12
831.824 7
831.842 0
831.861 3
831.880 0
831.898 1
831.917 2
831.936 11
831.955 7
831.973 2
831.992 2
832.011 5
832.029 2
832.048 10
832.067 13
832.085 1
832.104 5
832.123 5
832.141 5
832.160 5
832.179 4
832.197 24
832.216 13
832.235 7
832.253 5
832.272 24
832.291 26
832.309 19
832.328 10
832.347 6
832.365 24
832.384 18
832.403 15
832.422 30
832.440 9
832.459 6
832.478 5
832.496 3
832.515 0
832.534 5
832.552 1
832.571 0
832.590 0
832.608 17
832.627 5
832.646 0
832.664 3
832.683 8
832.702 9
832.720 4
832.739 2
832.758 2
832.777 9
832.795 0
832.814 0
832.833 3
832.851 1
832.870 13
832.889 7
832.907 14
832.926 10
832.945 2
832.963 2
832.982 0
833.001 0
833.019 17
833.038 7
833.057 7
833.076 6
833.094 4
833.113 5
833.132 1
833.150 1
833.169 9
833.188 9
833.206 6
833.225 7
833.244 15
833.262 22
833.281 4
833.300 6
833.319 10
833.337 4
833.356 9
833.375 6
833.393 6
833.412 7
833.431 0
833.449 0
833.468 8
833.487 14
833.505 24
833.524 9
833.543 2
833.562 4
833.580 1
833.599 2
833.618 6
833.636 1
833.655 15
833.674 11
833.692 9
833.711 1
833.730 4
833.749 2
833.767 13
833.786 7
833.805 10
833.823 3
833.842 9
833.861 7
833.879 0
833.898 0
833.917 11
833.936 16
833.954 10
833.973 1
833.992 5
834.010 2
834.029 4
834.048 17
834.066 10
834.085 7
834.104 3
834.123 1
834.141 5
834.160 0
834.179 8
834.197 6
834.216 0
834.235 3
834.253 0
834.272 1
834.291 13
834.310 20
834.328 0
834.347 6
834.366 5
834.384 7
834.403 2
834.422 4
834.441 1
834.459 3
834.478 2
834.497 5
834.515 0
834.534 0
834.553 5
834.571 11
834.590 1
834.609 2
834.628 3
834.646 4
834.665 12
834.684 16
834.702 13
834.721 2
834.740 0
834.759 1
834.777 0
834.796 13
834.815 7
834.833 2
834.852 8
834.871 4
834.889 0
834.908 5
834.927 5
834.946 1
834.964 0
834.983 1
835.002 2
835.020 4
835.039 8
835.058 15
835.077 5
835.095 6
835.114 0
835.133 0
835.151 0
835.170 1
835.189 5
835.208 0
835.226 10
835.245 10
835.264 28
835.282 82
835.301 135
835.320 99
835.339 63
835.357 26
835.376 9
835.395 5
835.413 7
835.432 5
835.451 0
835.470 1
835.488 3
835.507 4
835.526 1
835.544 5
835.563 5
835.582 1
835.601 8
835.619 0
835.638 1
835.657 1
835.676 0
835.694 2
835.713 15
835.732 8
835.750 12
835.769 16
835.788 0
835.807 1
835.825 7
835.844 0
835.863 0
835.881 6
835.900 4
835.919 0
835.938 3
835.956 9
835.975 3
835.994 1
836.013 10
836.031 9
836.050 14
836.069 6
836.087 1
836.106 0
836.125 16
836.144 8
836.162 2
836.181 16
836.200 12
836.218 19
836.237 16
836.256 13
836.275 36
836.293 145
836.312 348
836.331 522
836.350 479
836.368 353
836.387 235
836.406 172
836.424 82
836.443 13
836.462 18
836.481 17
836.499 11
836.518 11
836.537 3
836.556 3
836.574 6
836.593 2
836.612 5
836.630 1
836.649 2
836.668 11
836.687 7
836.705 2
836.724 2
836.743 13
836.762 5
836.780 3
836.799 1
836.818 10
836.837 2
836.855 9
836.874 6
836.893 12
836.911 14
836.930 5
836.949 1
836.968 0
836.986 8
837.005 9
837.024 1
837.043 8
837.061 12
837.080 12
837.099 19
837.118 8
837.136 2
837.155 0
837.174 4
837.192 7
837.211 11
837.230 4
837.249 0
837.267 19
837.286 22
837.305 97
837.324 160
837.342 250
837.361 144
837.380 99
837.399 45
837.417 33
837.436 18
837.455 9
837.474 6
837.492 24
837.511 14
837.530 4
837.549 16
837.567 4
837.586 5
837.605 7
837.623 2
837.642 1
837.661 4
837.680 0
837.698 0
837.717 9
837.736 4
837.755 0
837.773 0
837.792 0
837.811 0
837.830 5
837.848 9
837.867 7
837.886 7
837.905 0
837.923 7
837.942 16
837.961 3
837.980 0
837.998 7
838.017 3
838.036 6
838.055 3
838.073 3
838.092 2
838.111 0
838.130 5
838.148 0
838.167 1
838.186 6
838.205 2
838.223 8
838.242 6
838.261 0
838.280 5
838.298 3
838.317 31
838.336 75
838.355 85
838.373 59
838.392 63
838.411 36
838.430 11
838.448 20
838.467 16
838.486 1
838.505 2
838.523 6
838.542 6
838.561 7
838.580 0
838.598 2
838.617 0
838.636 0
838.655 2
838.673 2
838.692 5
838.711 6
838.730 13
838.748 5
838.767 10
838.786 24
838.805 9
838.823 2
838.842 0
838.861 4
838.880 11
838.898 7
838.917 5
838.936 4
838.955 5
838.973 12
838.992 5
839.011 8
839.030 11
839.048 10
839.067 3
839.086 5
839.105 1
839.123 2
839.142 5
839.161 3
839.180 1
839.198 3
839.217 2
839.236 7
839.255 6
839.274 14
839.292 12
839.311 3
839.330 12
839.349 10
839.367 14
839.386 15
839.405 13
839.424 6
839.442 0
839.461 7
839.480 9
839.499 0
839.517 3
839.536 21
839.555 1
839.574 0
839.592 0
839.611 0
839.630 1
839.649 5
839.668 8
839.686 11
839.705 16
839.724 13
839.743 4
839.761 1
839.780 0
839.799 0
839.818 0
839.836 0
839.855 22
839.874 19
839.893 11
839.911 3
839.930 2
839.949 1
839.968 0
839.987 0
840.005 0
840.024 0
840.043 0
840.062 9
840.080 5
840.099 1
840.118 0
840.137 6
840.155 3
840.174 0
840.193 4
840.212 7
840.231 3
840.249 2
840.268 1
840.287 1
840.306 10
840.324 9
840.343 34
840.362 42
840.381 85
840.399 36
840.418 36
840.437 43
840.456 29
840.475 14
840.493 5
840.512 5
840.531 1
840.550 12
840.568 17
840.587 9
840.606 7
840.625 1
840.644 0
840.662 1
840.681 10
840.700 1
840.719 1
840.737 13
840.756 0
840.775 1
840.794 0
840.813 1
840.831 0
840.850 2
840.869 0
840.888 6
840.906 5
840.925 0
840.944 8
840.963 10
840.982 9
841.000 0
841.019 3
841.038 4
841.057 25
841.075 8
841.094 1
841.113 3
841.132 5
841.151 4
841.169 4
841.188 4
841.207 12
841.226 2
841.244 22
841.263 18
841.282 7
841.301 36
841.320 38
841.338 24
841.357 23
841.376 15
841.395 27
841.413 7
841.432 13
841.451 14
841.470 12
841.489 2
841.507 8
841.526 2
841.545 4
841.564 1
841.583 2
841.601 9
841.620 8
841.639 2
841.658 1
841.676 3
841.695 5
841.714 0
841.733 2
841.752 3
841.770 1
841.789 8
841.808 2
841.827 13
841.846 5
841.864 0
841.883 10
841.902 9
841.921 5
841.939 0
841.958 3
841.977 0
841.996 1
842.015 18
842.033 13
842.052 9
842.071 3
842.090 15
842.109 8
842.127 2
842.146 0
842.165 2
842.184 0
842.203 10
842.221 7
842.240 13
842.259 21
842.278 19
842.297 36
842.315 30
842.334 32
842.353 30
842.372 14
842.390 0
842.409 14
842.428 2
842.447 0
842.466 2
842.484 8
842.503 10
842.522 10
842.541 3
842.560 6
842.578 8
842.597 1
842.616 0
842.635 4
842.654 0
842.672 0
842.691 0
842.710 6
842.729 6
842.748 7
842.766 7
842.785 13
842.804 7
842.823 7
842.842 0
842.860 0
842.879 2
842.898 6
842.917 2
842.936 0
842.954 2
842.973 0
842.992 0
843.011 5
843.030 0
843.048 1
843.067 3
843.086 0
843.105 15
843.124 10
843.142 4
843.161 5
843.180 16
843.199 9
843.218 4
843.236 2
843.255 8
843.274 29
843.293 24
843.312 25
843.330 46
843.349 29
843.368 23
843.387 3
843.406 10
843.425 10
843.443 2
843.462 1
843.481 5
843.500 5
843.519 9
843.537 10
843.556 4
843.575 3
843.594 4
843.613 2
843.631 8
843.650 1
843.669 5
843.688 0
843.707 13
843.725 0
843.744 13
843.763 10
843.782 9
843.801 7
843.819 0
843.838 1
843.857 0
843.876 2
843.895 3
843.914 1
843.932 2
843.951 0
843.970 5
843.989 3
844.008 2
844.026 0
844.045 0
844.064 5
844.083 10
844.102 3
844.120 0
844.139 0
844.158 0
844.177 0
844.196 0
844.215 12
844.233 8
844.252 6
844.271 6
844.290 10
844.309 9
844.327 1
844.346 13
844.365 15
844.384 10
844.403 1
844.422 6
844.440 0
844.459 4
844.478 5
844.497 0
844.516 11
844.534 9
844.553 1
844.572 4
844.591 1
844.610 6
844.629 0
844.647 3
844.666 9
844.685 10
844.704 20
844.723 18
844.741 7
844.760 18
844.779 7
844.798 7
844.817 8
844.836 8
844.854 0
844.873 1
844.892 13
844.911 6
844.930 0
844.948 0
844.967 0
844.986 2
845.005 0
845.024 0
845.043 7
845.061 11
845.080 4
845.099 0
845.118 7
845.137 5
845.156 6
845.174 9
845.193 11
845.212 1
845.231 1
845.250 4
845.269 15
845.287 7
845.306 5
845.325 24
845.344 46
845.363 29
845.381 4
845.400 16
845.419 13
845.438 8
845.457 10
845.476 16
845.494 4
845.513 0
845.532 0
845.551 0
845.570 3
845.589 11
845.607 9
845.626 4
845.645 9
845.664 11
845.683 0
845.702 0
845.720 2
845.739 9
845.758 7
845.777 3
845.796 6
845.815 2
845.833 0
845.852 0
845.871 0
845.890 0
845.909 5
845.928 9
845.946 5
845.965 3
845.984 0
846.003 5
846.022 7
846.041 0
846.059 2
846.078 5
846.097 4
846.116 9
846.135 5
846.154 5
846.172 3
846.191 4
846.210 6
846.229 3
846.248 2
846.267 4
846.285 0
846.304 2
846.323 11
846.342 9
846.361 3
846.380 29
846.398 32
846.417 1
846.436 6
846.455 5
846.474 0
846.493 0
846.512 2
846.530 0
846.549 0
846.568 0
846.587 0
846.606 4
846.625 16
846.643 7
846.662 4
846.681 6
846.700 0
846.719 6
846.738 5
846.756 16
846.775 8
846.794 4
846.813 1
846.832 10
846.851 7
846.870 1
846.888 0
846.907 0
846.926 1
846.945 1
846.964 6
846.983 3
847.001 0
847.020 4
847.039 8
847.058 0
847.077 6
847.096 5
847.115 0
847.133 4
847.152 9
847.171 3
847.190 4
847.209 6
847.228 0
847.246 0
847.265 2
847.284 3
847.303 3
847.322 4
847.341 7
847.360 3
847.378 0
847.397 18
847.416 9
847.435 17
847.454 2
847.473 10
847.492 16
847.510 15
847.529 3
847.548 0
847.567 3
847.586 6
847.605 1
847.623 0
847.642 0
847.661 0
847.680 0
847.699 0
847.718 9
847.737 4
847.755 10
847.774 12
847.793 15
847.812 6
847.831 2
847.850 1
847.869 3
847.887 1
847.906 4
847.925 6
847.944 3
847.963 0
847.982 0
848.001 2
848.019 8
848.038 5
848.057 7
848.076 9
848.095 13
848.114 4
848.133 1
848.151 0
848.170 10
848.189 1
848.208 4
848.227 0
848.246 0
848.265 5
848.283 9
848.302 10
848.321 8
848.340 4
848.359 15
848.378 18
848.397 7
848.415 5
848.434 2
848.453 9
848.472 12
848.491 9
848.510 4
848.529 6
848.548 3
848.566 0
848.585 2
848.604 5
848.623 0
848.642 6
848.661 4
848.680 1
848.698 9
848.717 3
848.736 3
848.755 2
848.774 17
848.793 4
848.812 0
848.831 6
848.849 12
848.868 1
848.887 0
848.906 0
848.925 7
848.944 9
848.963 1
848.981 1
849.000 5
849.019 0
849.038 2
849.057 4
849.076 13
849.095 2
849.114 0
849.132 0
849.151 0
849.170 7
849.189 8
849.208 3
849.227 3
849.246 26
849.264 13
849.283 10
849.302 25
849.321 4
849.340 25
849.359 13
849.378 17
849.397 3
849.415 0
849.434 1
849.453 6
849.472 8
849.491 5
849.510 8
849.529 12
849.548 8
849.566 1
849.585 0
849.604 0
849.623 4
849.642 0
849.661 2
849.680 6
849.699 6
849.717 6
849.736 12
849.755 2
849.774 0
849.793 0
849.812 10
849.831 4
849.850 1
849.868 0
849.887 2
849.906 0
849.925 0
849.944 5
849.963 5
849.982 12
850.001 16
850.019 4
850.038 1
850.057 5
850.076 1
850.095 5
850.114 0
850.133 0
850.152 7
850.171 0
850.189 3
850.208 0
850.227 0
850.246 18
850.265 12
850.284 4
850.303 1
850.322 18
850.340 20
850.359 17
850.378 7
850.397 7
850.416 8
850.435 4
850.454 0
850.473 1
850.492 6
850.510 7
850.529 10
850.548 9
850.567 5
850.586 5
850.605 4
850.624 0
850.643 0
850.662 1
850.680 0
850.699 2
850.718 0
850.737 1
850.756 0
850.775 0
850.794 4
850.813 0
850.832 0
850.850 4
850.869 3
850.888 3
850.907 1
850.926 6
850.945 2
850.964 10
850.983 12
851.002 11
851.020 3
851.039 5
851.058 0
851.077 0
851.096 5
851.115 13
851.134 6
851.153 4
851.172 3
851.190 3
851.209 1
851.228 8
851.247 0
851.266 2
851.285 12
851.304 5
851.323 16
851.342 17
851.360 4
851.379 4
851.398 4
851.417 0
851.436 7
851.455 0
851.474 0
851.493 12
851.512 13
851.531 2
851.549 0
851.568 10
851.587 5
851.606 6
851.625 6
851.644 3
851.663 5
851.682 8
851.701 1
851.720 8
851.738 9
851.757 2
851.776 3
851.795 11
851.814 22
851.833 22
851.852 6
851.871 16
851.890 2
851.909 12
851.927 5
851.946 2
851.965 0
851.984 1
852.003 9
852.022 0
852.041 11
852.060 4
852.079 0
852.098 22
852.116 11
852.135 9
852.154 5
852.173 10
852.192 7
852.211 13
852.230 6
852.249 0
852.268 7
852.287 28
852.305 153
852.324 231
852.343 196
852.362 168
852.381 47
852.400 78
852.419 38
852.438 12
852.457 12
852.476 2
852.495 0
852.513 2
852.532 0
852.551 0
852.570 8
852.589 10
852.608 7
852.627 0
852.646 0
852.665 8
852.684 0
852.703 3
852.721 1
852.740 0
852.759 7
852.778 6
852.797 5
852.816 0
852.835 0
852.854 0
852.873 0
852.892 0
852.911 0
852.929 1
852.948 6
852.967 7
852.986 0
853.005 2
853.024 8
853.043 2
853.062 2
853.081 4
853.100 6
853.119 10
853.137 29
853.156 22
853.175 15
853.194 8
853.213 3
853.232 0
853.251 2
853.270 9
853.289 23
853.308 71
853.327 106
853.346 157
853.364 91
853.383 75
853.402 75
853.421 50
853.440 20
853.459 9
853.478 22
853.497 11
853.516 10
853.535 4
853.554 2
853.573 8
853.591 3
853.610 0
853.629 16
853.648 7
853.667 8
853.686 3
853.705 9
853.724 8
853.743 2
853.762 0
853.781 0
853.800 4
853.819 7
853.837 12
853.856 0
853.875 0
853.894 12
853.913 2
853.932 1
853.951 5
853.970 7
853.989 16
854.008 4
854.027 1
854.046 2
854.065 9
854.083 11
854.102 6
854.121 3
854.140 0
854.159 6
854.178 1
854.197 7
854.216 20
854.235 5
854.254 4
854.273 7
854.292 12
854.311 26
854.329 65
854.348 63
854.367 102
854.386 93
854.405 90
854.424 20
854.443 11
854.462 8
854.481 13
854.500 2
854.519 14
854.538 2
854.557 5
854.576 13
854.595 8
854.613 12
854.632 6
854.651 11
854.670 7
854.689 8
854.708 1
854.727 4
854.746 7
854.765 0
854.784 2
854.803 3
854.822 1
854.841 0
854.860 6
854.878 0
854.897 5
854.916 0
854.935 2
854.954 0
854.973 2
854.992 10
855.011 15
855.030 7
855.049 3
855.068 4
855.087 2
855.106 0
855.125 8
855.144 2
855.163 7
855.181 2
855.200 5
855.219 3
855.238 15
855.257 37
855.276 11
855.295 20
855.314 29
855.333 78
855.352 63
855.371 67
855.390 38
855.409 23
855.428 9
855.447 25
855.466 7
855.484 1
855.503 8
855.522 14
855.541 4
855.560 2
855.579 3
855.598 5
855.617 3
855.636 6
855.655 5
855.674 0
855.693 3
855.712 0
855.731 1
855.750 15
855.769 9
855.788 6
855.806 3
855.825 1
855.844 0
855.863 0
855.882 4
855.901 1
855.920 11
855.939 3
855.958 6
855.977 8
855.996 3
856.015 3
856.034 8
856.053 1
856.072 0
856.091 0
856.110 5
856.129 0
856.148 7
856.166 0
856.185 2
856.204 1
856.223 21
856.242 9
856.261 0
856.280 2
856.299 9
856.318 20
856.337 21
856.356 39
856.375 31
856.394 21
856.413 3
856.432 6
856.451 16
856.470 6
856.489 6
856.508 4
856.526 2
856.545 3
856.564 0
856.583 1
856.602 0
856.621 3
856.640 0
856.659 9
856.678 3
856.697 8
856.716 12
856.735 5
856.754 5
856.773 0
856.792 3
856.811 0
856.830 0
856.849 0
856.868 0
856.887 3
856.906 8
856.925 6
856.943 0
856.962 2
856.981 4
857.000 3
857.019 6
857.038 9
857.057 5
857.076 3
857.095 3
857.114 3
857.133 2
857.152 0
857.171 4
857.190 14
857.209 7
857.228 10
857.247 13
857.266 23
857.285 13
857.304 17
857.323 10
857.342 29
857.361 20
857.380 6
857.399 11
857.417 2
857.436 0
857.455 0
857.474 2
857.493 2
857.512 5
857.531 0
857.550 1
857.569 8
857.588 6
857.607 10
857.626 5
857.645 14
857.664 13
857.683 12
857.702 0
857.721 0
857.740 2
857.759 5
857.778 7
857.797 7
857.816 4
857.835 9
857.854 14
857.873 6
857.892 3
857.911 0
857.930 2
857.948 4
857.967 3
857.986 0
858.005 11
858.024 4
858.043 7
858.062 0
858.081 1
858.100 0
858.119 3
858.138 2
858.157 10
858.176 21
858.195 15
858.214 0
858.233 7
858.252 10
858.271 7
858.290 20
858.309 73
858.328 87
858.347 77
858.366 50
858.385 11
858.404 4
858.423 2
858.442 5
858.461 10
858.480 12
858.499 20
858.518 12
858.537 13
858.556 6
858.575 1
858.593 0
858.612 0
858.631 8
858.650 11
858.669 3
858.688 0
858.707 15
858.726 12
858.745 7
858.764 4
858.783 2
858.802 3
858.821 8
858.840 4
858.859 0
858.878 1
858.897 5
858.916 4
858.935 3
858.954 4
858.973 0
858.992 5
859.011 7
859.030 0
859.049 1
859.068 5
859.087 1
859.106 13
859.125 3
859.144 3
859.163 7
859.182 0
859.201 3
859.220 1
859.239 7
859.258 6
859.277 8
859.296 12
859.315 21
859.334 20
859.353 20
859.372 22
859.391 31
859.410 18
859.429 14
859.448 9
859.467 9
859.486 6
859.505 9
859.524 3
859.542 3
859.561 1
859.580 0
859.599 7
859.618 6
859.637 4
859.656 9
859.675 12
859.694 3
859.713 5
859.732 16
859.751 21
859.770 13
859.789 2
859.808 11
859.827 1
859.846 0
859.865 5
859.884 0
859.903 1
859.922 1
859.941 5
859.960 5
859.979 1
859.998 2
860.017 8
860.036 4
860.055 2
860.074 0
860.093 5
860.112 0
860.131 0
860.150 4
860.169 6
860.188 1
860.207 4
860.226 0
860.245 4
860.264 2
860.283 5
860.302 13
860.321 8
860.340 27
860.359 30
860.378 19
860.397 14
860.416 1
860.435 0
860.454 2
860.473 5
860.492 0
860.511 0
860.530 0
860.549 4
860.568 0
860.587 0
860.606 0
860.625 4
860.644 8
860.663 1
860.682 0
860.701 0
860.720 0
860.739 1
860.758 5
860.777 5
860.796 12
860.815 12
860.834 0
860.853 9
860.872 9
860.891 10
860.910 5
860.929 2
860.948 0
860.967 0
860.986 6
861.005 7
861.024 1
861.043 8
861.062 1
861.081 0
861.100 0
861.119 3
861.138 7
861.157 17
861.176 2
861.195 0
861.214 0
861.233 0
861.252 11
861.271 9
861.290 8
861.309 73
861.328 74
861.347 61
861.366 29
861.385 18
861.404 20
861.423 5
861.442 12
861.461 15
861.480 11
861.499 0
861.518 2
861.537 4
861.556 13
861.575 6
861.594 0
861.613 1
861.632 17
861.651 6
861.670 3
861.689 4
861.708 7
861.727 8
861.746 2
861.765 0
861.784 1
861.803 0
861.822 6
861.841 4
861.860 0
861.879 1
861.898 7
861.917 1
861.936 0
861.955 0
861.974 5
861.993 9
862.012 1
862.031 13
862.050 22
862.069 9
862.088 17
862.107 3
862.126 3
862.145 0
862.164 0
862.183 7
862.202 0
862.221 9
862.241 1
862.260 9
862.279 11
862.298 3
862.317 23
862.336 34
862.355 33
862.374 11
862.393 8
862.412 4
862.431 4
862.450 6
862.469 12
862.488 6
862.507 9
862.526 4
862.545 9
862.564 4
862.583 2
862.602 4
862.621 1
862.640 2
862.659 0
862.678 5
862.697 6
862.716 5
862.735 0
862.754 1
862.773 1
862.792 0
862.811 1
862.830 2
862.849 1
862.868 4
862.887 1
862.906 0
862.925 0
862.944 6
862.963 12
862.982 9
863.001 0
863.020 8
863.039 4
863.058 0
863.077 2
863.096 15
863.115 13
863.134 5
863.153 1
863.172 5
863.192 14
863.211 16
863.230 5
863.249 8
863.268 9
863.287 7
863.306 25
863.325 48
863.344 21
863.363 11
863.382 21
863.401 16
863.420 1
863.439 9
863.458 3
863.477 1
863.496 9
863.515 1
863.534 0
863.553 10
863.572 3
863.591 0
863.610 2
863.629 0
863.648 0
863.667 9
863.686 4
863.705 1
863.724 7
863.743 1
863.762 0
863.781 1
863.800 2
863.819 0
863.839 1
863.858 0
863.877 0
863.896 0
863.915 0
863.934 0
863.953 3
863.972 0
863.991 0
864.010 0
864.029 0
864.048 7
864.067 4
864.086 0
864.105 0
864.124 7
864.143 0
864.162 3
864.181 3
864.200 0
864.219 2
864.238 5
864.257 10
864.276 11
864.295 13
864.314 15
864.333 10
864.352 23
864.372 10
864.391 11
864.410 9
864.429 20
864.448 20
864.467 9
864.486 5
864.505 3
864.524 4
864.543 1
864.562 0
864.581 1
864.600 0
864.619 7
864.638 5
864.657 2
864.676 11
864.695 2
864.714 3
864.733 19
864.752 12
864.771 8
864.790 13
864.809 3
864.828 0
864.848 2
864.867 0
864.886 0
864.905 0
864.924 3
864.943 0
864.962 1
864.981 5
865.000 1
865.019 1
865.038 9
865.057 8
865.076 4
865.095 2
865.114 8
865.133 15
865.152 13
865.171 12
865.190 3
865.209 0
865.228 1
865.248 3
865.267 2
865.286 8
865.305 10
865.324 10
865.343 8
865.362 0
865.381 8
865.400 8
865.419 11
865.438 4
865.457 2
865.476 0
865.495 14
865.514 17
865.533 3
865.552 0
865.571 0
865.590 6
865.609 5
865.629 7
865.648 6
865.667 9
865.686 13
865.705 2
865.724 7
865.743 2
865.762 0
865.781 1
865.800 3
865.819 0
865.838 0
865.857 0
865.876 0
865.895 5
865.914 8
865.933 21
865.952 4
865.971 2
865.991 5
866.010 7
866.029 0
866.048 7
866.067 8
866.086 3
866.105 2
866.124 5
866.143 5
866.162 2
866.181 0
866.200 9
866.219 3
866.238 8
866.257 11
866.276 6
866.295 5
866.315 5
866.334 6
866.353 7
866.372 0
866.391 5
866.410 4
866.429 0
866.448 13
866.467 7
866.486 0
866.505 0
866.524 0
866.543 5
866.562 0
866.581 12
866.600 7
866.620 0
866.639 0
866.658 5
866.677 16
866.696 0
866.715 2
866.734 2
866.753 7
866.772 1
866.791 5
866.810 4
866.829 13
866.848 13
866.867 3
866.886 4
866.905 2
866.925 0
866.944 1
866.963 0
866.982 0
867.001 0
867.020 9
867.039 3
867.058 9
867.077 12
867.096 5
867.115 0
867.134 6
867.153 2
867.172 9
867.192 15
867.211 8
867.230 8
867.249 21
867.268 2
867.287 0
867.306 5
867.325 9
867.344 10
867.363 2
867.382 7
867.401 0
867.420 0
867.439 1
867.459 1
867.478 6
867.497 2
867.516 7
867.535 0
867.554 8
867.573 8
867.592 3
867.611 8
867.630 11
867.649 0
867.668 0
867.687 1
867.706 2
867.726 1
867.745 1
867.764 8
867.783 0
867.802 1
867.821 0
867.840 0
867.859 4
867.878 0
867.897 4
867.916 6
867.935 1
867.954 1
867.974 0
867.993 2
868.012 0
868.031 0
868.050 0
868.069 18
868.088 10
868.107 4
868.126 1
868.145 9
868.164 14
868.183 18
868.202 5
868.222 4
868.241 0
868.260 0
868.279 9
868.298 13
868.317 32
868.336 66
868.355 141
868.374 130
868.393 85
868.412 64
868.431 54
868.451 24
868.470 13
868.489 3
868.508 3
868.527 6
868.546 11
868.565 22
868.584 13
868.603 3
868.622 7
868.641 1
868.660 4
868.680 0
868.699 1
868.718 4
868.737 14
868.756 0
868.775 6
868.794 10
868.813 7
868.832 11
868.851 4
868.870 2
868.890 1
868.909 3
868.928 19
868.947 4
868.966 7
868.985 21
869.004 11
869.023 12
869.042 5
869.061 2
869.080 0
869.100 2
869.119 0
869.138 1
869.157 10
869.176 6
869.195 3
869.214 0
869.233 0
869.252 14
869.271 6
869.290 14
869.310 20
869.329 19
869.348 29
869.367 55
869.386 47
869.405 23
869.424 25
869.443 17
869.462 11
869.481 15
869.500 0
869.520 8
869.539 5
869.558 7
869.577 3
869.596 0
869.615 0
869.634 11
869.653 2
869.672 0
869.691 0
869.711 2
869.730 0
869.749 3
869.768 1
869.787 0
869.806 0
869.825 4
869.844 5
869.863 9
869.882 3
869.902 4
869.921 12
869.940 7
869.959 0
869.978 0
869.997 6
870.016 1
870.035 3
870.054 11
870.073 5
870.093 3
870.112 2
870.131 12
870.150 3
870.169 10
870.188 8
870.207 12
870.226 1
870.245 1
870.264 7
870.284 8
870.303 15
870.322 27
870.341 16
870.360 11
870.379 6
870.398 28
870.417 14
870.436 5
870.455 0
870.475 0
870.494 0
870.513 1
870.532 3
870.551 0
870.570 4
870.589 1
870.608 8
870.627 0
870.647 5
870.666 5
870.685 0
870.704 0
870.723 3
870.742 3
870.761 0
870.780 9
870.799 6
870.819 0
870.838 0
870.857 2
870.876 1
870.895 7
870.914 6
870.933 1
870.952 0
870.971 0
870.991 0
871.010 0
871.029 0
871.048 0
871.067 0
871.086 10
871.105 5
871.124 0
871.143 9
871.163 6
871.182 13
871.201 5
871.220 1
871.239 8
871.258 4
871.277 0
871.296 10
871.315 5
871.335 7
871.354 9
871.373 8
871.392 6
871.411 7
871.430 1
871.449 3
871.468 0
871.487 1
871.507 4
871.526 5
871.545 5
871.564 1
871.583 0
871.602 3
871.621 3
871.640 5
871.660 11
871.679 0
871.698 0
871.717 4
871.736 3
871.755 1
871.774 0
871.793 0
871.813 0
871.832 3
871.851 1
871.870 0
871.889 10
871.908 11
871.927 4
871.946 0
871.965 0
871.985 0
872.004 9
872.023 10
872.042 4
872.061 3
872.080 1
872.099 19
872.118 18
872.138 9
872.157 11
872.176 9
872.195 11
872.214 8
872.233 4
872.252 0
872.271 0
872.291 11
872.310 14
872.329 17
872.348 12
872.367 10
872.386 6
872.405 5
872.424 1
872.444 3
872.463 3
872.482 5
872.501 1
872.520 2
872.539 0
872.558 0
872.577 1
872.597 0
872.616 3
872.635 11
872.654 5
872.673 6
872.692 19
872.711 3
872.731 0
872.750 0
872.769 0
872.788 7
872.807 1
872.826 11
872.845 7
872.864 1
872.884 8
872.903 3
872.922 0
872.941 6
872.960 13
872.979 13
872.998 2
873.018 1
873.037 13
873.056 13
873.075 8
873.094 0
873.113 0
873.132 0
873.151 4
873.171 1
873.190 6
873.209 4
873.228 2
873.247 12
873.266 11
873.285 7
873.305 22
873.324 32
873.343 30
873.362 12
873.381 18
873.400 10
873.419 1
873.439 5
873.458 0
873.477 0
873.496 0
873.515 0
873.534 0
873.553 2
873.572 1
873.592 3
873.611 4
873.630 4
873.649 2
873.668 0
873.687 0
873.706 0
873.726 13
873.745 11
873.764 4
873.783 2
873.802 1
873.821 0
873.840 0
873.860 0
873.879 1
873.898 0
873.917 0
873.936 1
873.955 0
873.974 1
873.994 0
874.013 0
874.032 7
874.051 2
874.070 0
874.089 2
874.108 6
874.128 0
874.147 7
874.166 5
874.185 3
874.204 2
874.223 0
874.243 10
874.262 9
874.281 24
874.300 58
874.319 37
874.338 37
874.357 25
874.377 12
874.396 13
874.415 24
874.434 10
874.453 1
874.472 1
874.491 4
874.511 4
874.530 11
874.549 1
874.568 0
874.587 0
874.606 13
874.625 11
874.645 7
874.664 3
874.683 2
874.702 4
874.721 8
874.740 8
874.760 0
874.779 0
874.798 1
874.817 0
874.836 5
874.855 2
874.874 4
874.894 0
874.913 0
874.932 2
874.951 9
874.970 1
874.989 3
875.009 0
875.028 0
875.047 4
875.066 0
875.085 0
875.104 0
875.123 5
875.143 1
875.162 7
875.181 8
875.200 8
875.219 25
875.238 4
875.258 7
875.277 8
875.296 4
875.315 33
875.334 41
875.353 16
875.373 21
875.392 5
875.411 5
875.430 2
875.449 0
875.468 0
875.488 0
875.507 1
875.526 6
875.545 20
875.564 4
875.583 9
875.602 20
875.622 6
875.641 0
875.660 0
875.679 0
875.698 7
875.717 5
875.737 11
875.756 12
875.775 6
875.794 1
875.813 2
875.832 6
875.852 7
875.871 3
875.890 1
875.909 8
875.928 4
875.947 0
875.967 0
875.986 9
876.005 13
876.024 3
876.043 6
876.062 0
876.082 1
876.101 5
876.120 3
876.139 3
876.158 0
876.177 1
876.197 7
876.216 16
876.235 5
876.254 12
876.273 9
876.292 4
876.312 11
876.331 17
876.350 16
876.369 5
876.388 16
876.407 25
876.427 16
876.446 6
876.465 2
876.484 0
876.503 0
876.522 0
876.542 3
876.561 21
876.580 18
876.599 23
876.618 4
876.638 0
876.657 2
876.676 2
876.695 6
876.714 3
876.733 4
876.753 9
876.772 5
876.791 9
876.810 2
876.829 11
876.848 21
876.868 1
876.887 12
876.906 5
876.925 7
876.944 7
876.964 2
876.983 3
877.002 2
877.021 12
877.040 1
877.059 0
877.079 0
877.098 2
877.117 6
877.136 1
877.155 10
877.174 6
877.194 3
877.213 0
877.232 5
877.251 8
877.270 6
877.290 0
877.309 9
877.328 9
877.347 13
877.366 8
877.385 7
877.405 0
877.424 5
877.443 3
877.462 1
877.481 1
877.501 18
877.520 7
877.539 9
877.558 2
877.577 0
877.596 5
877.616 5
877.635 2
877.654 7
877.673 0
877.692 0
877.712 0
877.731 0
877.750 7
877.769 5
877.788 9
877.807 14
877.827 0
877.846 0
877.865 1
877.884 2
877.903 6
877.923 0
877.942 4
877.961 3
877.980 0
877.999 11
878.019 2
878.038 6
878.057 1
878.076 0
878.095 2
878.115 0
878.134 8
878.153 3
878.172 5
878.191 11
878.210 1
878.230 0
878.249 0
878.268 6
878.287 8
878.306 3
878.326 4
878.345 11
878.364 18
878.383 3
878.402 7
878.422 8
878.441 0
878.460 0
878.479 11
878.498 12
878.518 0
878.537 4
878.556 0
878.575 3
878.594 6
878.614 19
878.633 10
878.652 1
878.671 0
878.690 0
878.709 0
878.729 5
878.748 6
878.767 12
878.786 4
878.805 2
878.825 2
878.844 1
878.863 0
878.882 0
878.901 6
878.921 14
878.940 8
878.959 4
878.978 0
878.997 5
879.017 1
879.036 9
879.055 8
879.074 3
879.093 10
879.113 8
879.132 2
879.151 3
879.170 2
879.189 0
879.209 4
879.228 7
879.247 3
879.266 0
879.285 0
879.305 0
879.324 10
879.343 17
879.362 9
879.381 7
879.401 7
879.420 9
879.439 1
879.458 0
879.477 9
879.497 14
879.516 7
879.535 3
879.554 9
879.574 14
879.593 1
879.612 4
879.631 4
879.650 0
879.670 0
879.689 8
879.708 5
879.727 3
879.746 3
879.766 11
879.785 11
879.804 1
879.823 2
879.842 1
879.862 1
879.881 6
879.900 4
879.919 12
879.938 0
879.958 1
879.977 1
879.996 3
880.015 2
880.035 5
880.054 0
880.073 0
880.092 1
880.111 6
880.131 0
880.150 1
880.169 0
880.188 0
880.207 1
880.227 11
880.246 7
880.265 5
880.284 18
880.303 14
880.323 11
880.342 2
880.361 9
880.380 8
880.400 7
880.419 6
880.438 20
880.457 4
880.476 5
880.496 1
880.515 5
880.534 2
880.553 3
880.572 7
880.592 15
880.611 5
880.630 4
880.649 9
880.669 4
880.688 5
880.707 0
880.726 12
880.745 4
880.765 5
880.784 1
880.803 0
880.822 0
880.842 13
880.861 13
880.880 2
880.899 1
880.918 1
880.938 0
880.957 5
880.976 2
880.995 0
881.015 7
881.034 6
881.053 1
881.072 4
881.091 0
881.111 0
881.130 4
881.149 7
881.168 0
881.188 0
881.207 10
881.226 4
881.245 4
881.264 14
881.284 16
881.303 17
881.322 10
881.341 4
881.361 19
881.380 16
881.399 13
881.418 2
881.437 5
881.457 1
881.476 1
881.495 6
881.514 9
881.534 11
881.553 0
881.572 0
881.591 8
881.610 3
881.630 6
881.649 4
881.668 0
881.687 0
881.707 0
881.726 5
881.745 5
881.764 2
881.784 2
881.803 6
881.822 0
881.841 0
881.860 2
881.880 4
881.899 4
881.918 5
881.937 0
881.957 6
881.976 16
881.995 5
882.014 1
882.034 9
882.053 0
882.072 0
882.091 0
882.110 0
882.130 0
882.149 5
882.168 1
882.187 6
882.207 6
882.226 1
882.245 7
882.264 4
882.284 2
882.303 21
882.322 17
882.341 22
882.361 13
882.380 33
882.399 23
882.418 5
882.437 12
882.457 5
882.476 12
882.495 18
882.514 9
882.534 7
882.553 0
882.572 2
882.591 0
882.611 5
882.630 7
882.649 9
882.668 0
882.688 10
882.707 15
882.726 3
882.745 0
882.765 3
882.784 1
882.803 6
882.822 6
882.841 10
882.861 1
882.880 0
882.899 5
882.918 4
882.938 0
882.957 0
882.976 0
882.995 8
883.015 0
883.034 10
883.053 1
883.072 0
883.092 1
883.111 6
883.130 6
883.149 4
883.169 3
883.188 8
883.207 14
883.226 13
883.246 10
883.265 6
883.284 8
883.303 9
883.323 3
883.342 5
883.361 5
883.380 19
883.400 9
883.419 16
883.438 10
883.457 1
883.477 0
883.496 0
883.515 3
883.534 5
883.554 0
883.573 2
883.592 1
883.611 3
883.631 11
883.650 0
883.669 0
883.688 1
883.708 0
883.727 2
883.746 0
883.765 0
883.785 0
883.804 11
883.823 8
883.842 2
883.862 0
883.881 10
883.900 8
883.919 4
883.939 2
883.958 2
883.977 0
883.996 9
884.016 5
884.035 3
884.054 3
884.073 5
884.093 6
884.112 0
884.131 14
884.150 17
884.170 10
884.189 6
884.208 13
884.227 3
884.247 6
884.266 3
884.285 3
884.304 1
884.324 17
884.343 22
884.362 9
884.381 10
884.401 5
884.420 0
884.439 10
884.458 9
884.478 3
884.497 4
884.516 3
884.536 6
884.555 14
884.574 15
884.593 17
884.613 11
884.632 17
884.651 12
884.670 7
884.690 3
884.709 6
884.728 9
884.747 20
884.767 1
884.786 0
884.805 1
884.824 0
884.844 0
884.863 0
884.882 0
884.902 0
884.921 7
884.940 4
884.959 2
884.979 1
884.998 2
885.017 5
885.036 5
885.056 12
885.075 4
885.094 0
885.113 4
885.133 4
885.152 6
885.171 9
885.190 3
885.210 0
885.229 0
885.248 0
885.268 5
885.287 5
885.306 0
885.325 4
885.345 8
885.364 1
885.383 3
885.402 11
885.422 18
885.441 12
885.460 14
885.480 1
885.499 0
885.518 5
885.537 7
885.557 1
885.576 2
885.595 1
885.614 5
885.634 1
885.653 0
885.672 1
885.691 2
885.711 0
885.730 6
885.749 1
885.769 2
885.788 5
885.807 4
885.826 2
885.846 1
885.865 1
885.884 3
885.903 6
885.923 5
885.942 21
885.961 23
885.981 4
886.000 4
886.019 0
886.038 0
886.058 3
886.077 0
886.096 1
886.116 11
886.135 1
886.154 4
886.173 7
886.193 9
886.212 7
886.231 12
886.250 3
886.270 10
886.289 10
886.308 11
886.328 25
886.347 48
886.366 27
886.385 23
886.405 10
886.424 0
886.443 9
886.463 4
886.482 1
886.501 1
886.520 9
886.540 4
886.559 9
886.578 11
886.598 5
886.617 0
886.636 1
886.655 2
886.675 0
886.694 0
886.713 2
886.733 0
886.752 0
886.771 0
886.790 4
886.810 12
886.829 4
886.848 0
886.867 2
886.887 0
886.906 5
886.925 8
886.945 10
886.964 0
886.983 1
887.002 4
887.022 16
887.041 16
887.060 1
887.080 8
887.099 16
887.118 3
887.138 0
887.157 0
887.176 0
887.195 2
887.215 3
887.234 9
887.253 0
887.273 0
887.292 1
887.311 16
887.330 21
887.350 19
887.369 13
887.388 26
887.408 15
887.427 12
887.446 9
887.465 8
887.485 16
887.504 10
887.523 0
887.543 10
887.562 5
887.581 1
887.600 2
887.620 5
887.639 14
887.658 11
887.678 15
887.697 9
887.716 12
887.736 4
887.755 2
887.774 7
887.793 8
887.813 9
887.832 3
887.851 7
887.871 10
887.890 3
887.909 11
887.928 4
887.948 5
887.967 14
887.986 20
888.006 16
888.025 8
888.044 7
888.064 12
888.083 8
888.102 8
888.121 0
888.141 0
888.160 7
888.179 4
888.199 0
888.218 0
888.237 4
888.257 13
888.276 19
888.295 11
888.314 18
888.334 22
888.353 30
888.372 16
888.392 8
888.411 7
888.430 5
888.450 3
888.469 14
888.488 20
888.507 7
888.527 10
888.546 5
888.565 0
888.585 0
888.604 4
888.623 10
888.643 0
888.662 4
888.681 9
888.701 7
888.720 12
888.739 4
888.758 5
888.778 0
888.797 3
888.816 8
888.836 3
888.855 5
888.874 2
888.894 0
888.913 6
888.932 0
888.952 0
888.971 5
888.990 0
889.009 2
889.029 0
889.048 0
889.067 1
889.087 1
889.106 4
889.125 1
889.145 13
889.164 3
889.183 1
889.203 10
889.222 3
889.241 3
889.260 1
889.280 14
889.299 2
889.318 0
889.338 2
889.357 20
889.376 4
889.396 0
889.415 8
889.434 1
889.454 0
889.473 5
889.492 0
889.512 4
889.531 0
889.550 20
889.569 6
889.589 4
889.608 10
889.627 1
889.647 0
889.666 0
889.685 0
889.705 0
889.724 3
889.743 5
889.763 12
889.782 8
889.801 11
889.821 10
889.840 4
889.859 2
889.879 1
889.898 8
889.917 6
889.936 12
889.956 11
889.975 5
889.994 3
890.014 5
890.033 4
890.052 6
890.072 3
890.091 2
890.110 2
890.130 7
890.149 9
890.168 0
890.188 4
890.207 3
890.226 6
890.246 11
890.265 2
890.284 5
890.304 15
890.323 9
890.342 18
890.362 6
890.381 22
890.400 40
890.420 10
890.439 5
890.458 0
890.477 2
890.497 2
890.516 4
890.535 0
890.555 9
890.574 27
890.593 13
890.613 4
890.632 6
890.651 4
890.671 19
890.690 4
890.709 12
890.729 11
890.748 5
890.767 0
890.787 0
890.806 4
890.825 5
890.845 5
890.864 22
890.883 13
890.903 0
890.922 0
890.941 1
890.961 18
890.980 3
890.999 0
891.019 1
891.038 6
891.057 1
891.077 0
891.096 5
891.115 24
891.135 5
891.154 6
891.173 9
891.193 8
891.212 8
891.231 3
891.251 2
891.270 9
891.289 8
891.309 9
891.328 20
891.347 24
891.367 28
891.386 22
891.405 20
891.425 29
891.444 13
891.463 1
891.483 6
891.502 8
891.521 4
891.541 0
891.560 10
891.579 3
891.599 1
891.618 9
891.637 12
891.657 7
891.676 5
891.695 7
891.715 6
891.734 8
891.753 13
891.773 5
891.792 3
891.811 0
891.831 5
891.850 9
891.869 6
891.889 4
891.908 8
891.927 2
891.947 2
891.966 5
891.985 7
892.005 6
892.024 6
892.043 1
892.063 1
892.082 11
892.101 0
892.121 17
892.140 34
892.159 6
892.179 12
892.198 13
892.218 1
892.237 1
892.256 7
892.276 1
892.295 7
892.314 4
892.334 7
892.353 21
892.372 17
892.392 41
892.411 55
892.430 36
892.450 32
892.469 13
892.488 11
892.508 37
892.527 20
892.546 3
892.566 6
892.585 10
892.604 0
892.624 4
892.643 21
892.662 1
892.682 0
892.701 11
892.721 6
892.740 9
892.759 4
892.779 14
892.798 6
892.817 0
892.837 1
892.856 2
892.875 3
892.895 2
892.914 0
892.933 0
892.953 1
892.972 13
892.991 15
893.011 4
893.030 9
893.049 2
893.069 0
893.088 0
893.108 0
893.127 2
893.146 9
893.166 0
893.185 3
893.204 6
893.224 2
893.243 0
893.262 4
893.282 0
893.301 11
893.320 31
893.340 17
893.359 23
893.379 14
893.398 28
893.417 25
893.437 12
893.456 14
893.475 5
893.495 2
893.514 4
893.533 11
893.553 9
893.572 8
893.591 21
893.611 11
893.630 11
893.650 5
893.669 0
893.688 1
893.708 6
893.727 9
893.746 1
893.766 3
893.785 0
893.804 1
893.824 2
893.843 0
893.862 4
893.882 3
893.901 0
893.921 2
893.940 0
893.959 0
893.979 0
893.998 1
894.017 0
894.037 0
894.056 0
894.075 0
894.095 7
894.114 4
894.134 3
894.153 7
894.172 0
894.192 1
894.211 0
894.230 6
894.250 0
894.269 6
894.288 1
894.308 8
894.327 3
894.347 15
894.366 13
894.385 12
894.405 9
894.424 9
894.443 20
894.463 25
894.482 7
894.501 7
894.521 13
894.540 1
894.560 2
894.579 12
894.598 11
894.618 3
894.637 0
894.656 0
894.676 4
894.695 4
894.715 9
894.734 6
894.753 13
894.773 5
894.792 2
894.811 5
894.831 9
894.850 0
894.870 1
894.889 3
894.908 2
894.928 2
894.947 7
894.966 2
894.986 0
895.005 12
895.025 11
895.044 0
895.063 1
895.083 7
895.102 4
895.121 5
895.141 1
895.160 0
895.180 3
895.199 0
895.218 5
895.238 0
895.257 16
895.276 8
895.296 0
895.315 14
895.335 4
895.354 6
895.373 15
895.393 26
895.412 23
895.431 5
895.451 13
895.470 14
895.490 1
895.509 5
895.528 0
895.548 3
895.567 2
895.586 0
895.606 0
895.625 0
895.645 10
895.664 10
895.683 0
895.703 0
895.722 0
895.741 0
895.761 7
895.780 3
895.800 0
895.819 5
895.838 7
895.858 8
895.877 1
895.897 2
895.916 9
895.935 12
895.955 2
895.974 0
895.993 3
896.013 3
896.032 12
896.052 0
896.071 3
896.090 8
896.110 14
896.129 5
896.149 6
896.168 0
896.187 1
896.207 6
896.226 8
896.245 2
896.265 7
896.284 2
896.304 10
896.323 15
896.342 26
896.362 23
896.381 24
896.401 29
896.420 14
896.439 5
896.459 11
896.478 7
896.498 9
896.517 2
896.536 0
896.556 0
896.575 0
896.594 5
896.614 0
896.633 0
896.653 0
896.672 3
896.691 0
896.711 7
896.730 8
896.750 9
896.769 11
896.788 7
896.808 6
896.827 0
896.847 4
896.866 7
896.885 7
896.905 0
896.924 0
896.944 0
896.963 2
896.982 2
897.002 4
897.021 2
897.041 0
897.060 1
897.079 4
897.099 4
897.118 2
897.137 7
897.157 8
897.176 6
897.196 8
897.215 6
897.234 11
897.254 2
897.273 1
897.293 2
897.312 2
897.331 13
897.351 8
897.370 36
897.390 27
897.409 26
897.428 8
897.448 11
897.467 9
897.487 6
897.506 8
897.525 0
897.545 3
897.564 3
897.584 18
897.603 7
897.622 7
897.642 5
897.661 10
897.681 0
897.700 10
897.719 3
897.739 0
897.758 0
897.778 0
897.797 3
897.817 1
897.836 0
897.855 0
897.875 0
897.894 1
897.914 1
897.933 0
897.952 1
897.972 5
897.991 10
898.011 16
898.030 2
898.049 3
898.069 12
898.088 7
898.108 2
898.127 0
898.146 10
898.166 15
898.185 21
898.205 3
898.224 0
898.243 0
898.263 0
898.282 8
898.302 11
898.321 23
898.340 32
898.360 24
898.379 97
898.399 308
898.418 507
898.438 511
898.457 304
898.476 126
898.496 70
898.515 33
898.535 18
898.554 14
898.573 19
898.593 24
898.612 19
898.632 6
898.651 3
898.670 1
898.690 0
898.709 1
898.729 26
898.748 12
898.768 16
898.787 7
898.806 2
898.826 5
898.845 3
898.865 12
898.884 9
898.903 4
898.923 4
898.942 21
898.962 11
898.981 4
899.001 3
899.020 3
899.039 0
899.059 0
899.078 10
899.098 9
899.117 6
899.136 2
899.156 7
899.175 7
899.195 11
899.214 10
899.234 8
899.253 10
899.272 2
899.292 9
899.311 8
899.331 11
899.350 14
899.370 24
899.389 100
899.408 269
899.428 353
899.447 289
899.467 148
899.486 70
899.505 27
899.525 10
899.544 8
899.564 3
899.583 12
899.603 10
899.622 10
899.641 8
899.661 8
899.680 4
899.700 0
899.719 4
899.739 5
899.758 7
899.777 1
899.797 0
899.816 0
899.836 2
899.855 5
899.875 9
899.894 5
899.913 1
899.933 4
899.952 0
899.972 3
899.991 6
900.011 8
900.030 5
900.049 2
900.069 1
900.088 0
900.108 7
900.127 4
900.147 4
900.166 2
900.185 3
900.205 3
900.224 14
900.244 4
900.263 4
900.283 4
900.302 5
900.321 9
900.341 2
900.360 1
900.380 8
900.399 67
900.419 77
900.438 48
900.457 54
900.477 34
900.496 12
900.516 12
900.535 2
900.555 0
900.574 11
900.593 17
900.613 27
900.632 22
900.652 4
900.671 0
900.691 7
900.710 8
900.729 4
900.749 7
900.768 8
900.788 10
900.807 4
900.827 0
900.846 2
900.866 4
900.885 9
900.904 4
900.924 0
900.943 12
900.963 19
900.982 8
901.002 0
901.021 1
901.040 4
901.060 0
901.079 0
901.099 3
901.118 4
901.138 15
901.157 8
901.177 0
901.196 1
901.215 0
901.235 0
901.254 0
901.274 0
901.293 0
901.313 4
901.332 11
901.352 7
901.371 7
901.390 18
901.410 28
901.429 46
901.449 52
901.468 42
901.488 18
901.507 11
901.527 15
901.546 2
901.565 3
901.585 6
901.604 0
901.624 11
901.643 10
901.663 11
901.682 13
901.702 5
901.721 5
901.740 4
901.760 2
901.779 6
901.799 3
901.818 4
901.838 0
901.857 0
901.877 5
901.896 1
901.915 4
901.935 0
901.954 14
901.974 3
901.993 0
902.013 10
902.032 6
902.052 1
902.071 1
902.090 0
902.110 4
902.129 0
902.149 2
902.168 14
902.188 5
902.207 8
902.227 6
902.246 1
902.266 7
902.285 0
902.304 0
902.324 11
902.343 5
902.363 6
902.382 7
902.402 8
902.421 6
902.441 5
902.460 7
902.480 4
902.499 10
902.518 20
902.538 1
902.557 1
902.577 9
902.596 1
902.616 0
902.635 0
902.655 7
902.674 7
902.694 0
902.713 0
902.732 1
902.752 1
902.771 0
902.791 0
902.810 0
902.830 0
902.849 4
902.869 7
902.888 5
902.908 8
902.927 4
902.946 7
902.966 5
902.985 2
903.005 7
903.024 5
903.044 8
903.063 3
903.083 3
903.102 0
903.122 0
903.141 1
903.161 3
903.180 4
903.199 0
903.219 10
903.238 6
903.258 10
903.277 15
903.297 12
903.316 0
903.336 0
903.355 0
903.375 8
903.394 15
903.414 13
903.433 3
903.452 0
903.472 2
903.491 0
903.511 0
903.530 6
903.550 4
903.569 9
903.589 22
903.608 10
903.628 2
903.647 12
903.667 2
903.686 9
903.706 5
903.725 0
903.744 0
903.764 0
903.783 0
903.803 1
903.822 0
903.842 0
903.861 0
903.881 0
903.900 0
903.920 4
903.939 6
903.959 21
903.978 5
903.998 0
904.017 11
904.037 6
904.056 1
904.075 1
904.095 3
904.114 1
904.134 1
904.153 11
904.173 1
904.192 9
904.212 22
904.231 5
904.251 3
904.270 0
904.290 0
904.309 2
904.329 13
904.348 13
904.368 8
904.387 15
904.407 5
904.426 8
904.445 6
904.465 0
904.484 0
904.504 0
904.523 4
904.543 21
904.562 12
904.582 2
904.601 0
904.621 14
904.640 5
904.660 8
904.679 5
904.699 0
904.718 0
904.738 1
904.757 0
904.777 2
904.796 5
904.816 12
904.835 4
904.855 0
904.874 1
904.893 6
904.913 9
904.932 5
904.952 0
904.971 0
904.991 0
905.010 3
905.030 6
905.049 0
905.069 0
905.088 1
905.108 7
905.127 10
905.147 3
905.166 1
905.186 0
905.205 3
905.225 2
905.244 0
905.264 0
905.283 2
905.303 3
905.322 1
905.342 15
905.361 7
905.381 5
905.400 0
905.420 1
905.439 1
905.458 5
905.478 3
905.497 1
905.517 1
905.536 0
905.556 0
905.575 9
905.595 5
905.614 5
905.634 0
905.653 0
905.673 0
905.692 2
905.712 9
905.731 11
905.751 9
905.770 12
905.790 2
905.809 0
905.829 0
905.848 0
905.868 0
905.887 1
905.907 4
905.926 0
905.946 0
905.965 0
905.985 2
906.004 4
906.024 3
906.043 8
906.063 4
906.082 2
906.102 0
906.121 8
906.141 1
906.160 0
906.180 0
906.199 2
906.219 3
906.238 0
906.258 10
906.277 9
906.297 7
906.316 1
906.336 6
906.355 1
906.375 15
906.394 14
906.414 0
906.433 14
906.453 22
906.472 20
906.492 11
906.511 0
906.531 3
906.550 4
906.570 0
906.589 5
906.609 4
906.628 1
906.648 7
906.667 7
906.687 12
906.706 0
906.726 0
906.745 3
906.765 0
906.784 0
906.804 0
906.823 6
906.843 4
906.862 7
906.882 3
906.901 4
906.921 13
906.940 14
906.960 7
906.979 6
906.999 4
907.018 3
907.038 2
907.057 0
907.077 0
907.096 0
907.116 8
907.135 15
907.155 1
907.174 6
907.194 5
907.213 9
907.233 6
907.252 7
907.272 6
907.291 14
907.311 3
907.330 8
907.350 13
907.369 20
907.389 14
907.408 20
907.428 16
907.447 0
907.467 0
907.486 3
907.506 6
907.525 13
907.545 9
907.564 0
907.584 16
907.603 2
907.623 5
907.642 3
907.662 8
907.681 18
907.701 12
907.720 0
907.740 2
907.759 12
907.779 3
907.798 0
907.818 10
907.837 8
907.857 0
907.876 5
907.896 7
907.915 1
907.935 4
907.954 2
907.974 0
907.994 5
908.013 6
908.033 5
908.052 17
908.072 7
908.091 10
908.111 11
908.130 4
908.150 9
908.169 4
908.189 5
908.208 15
908.228 7
908.247 12
908.267 16
908.286 2
908.306 22
908.325 20
908.345 13
908.364 15
908.384 44
908.403 40
908.423 28
908.442 47
908.462 28
908.481 4
908.501 6
908.520 4
908.540 11
908.560 5
908.579 3
908.599 4
908.618 7
908.638 11
908.657 5
908.677 6
908.696 6
908.716 1
908.735 6
908.755 0
908.774 0
908.794 11
908.813 15
908.833 11
908.852 3
908.872 1
908.891 6
908.911 0
908.930 2
908.950 0
908.969 6
908.989 3
909.009 5
909.028 7
909.048 0
909.067 0
909.087 3
909.106 8
909.126 11
909.145 10
909.165 9
909.184 2
909.204 0
909.223 3
909.243 11
909.262 15
909.282 4
909.301 10
909.321 0
909.340 0
909.360 3
909.380 13
909.399 25
909.419 29
909.438 9
909.458 1
909.477 8
909.497 21
909.516 9
909.536 1
909.555 9
909.575 11
909.594 3
909.614 2
909.633 0
909.653 9
909.672 1
909.692 3
909.712 1
909.731 14
909.751 9
909.770 4
909.790 7
909.809 0
909.829 6
909.848 0
909.868 0
909.887 5
909.907 4
909.926 16
909.946 19
909.965 6
909.985 0
910.005 1
910.024 3
910.044 5
910.063 7
910.083 0
910.102 0
910.122 3
910.141 3
910.161 18
910.180 7
910.200 10
910.219 15
910.239 8
910.259 1
910.278 0
910.298 1
910.317 7
910.337 8
910.356 13
910.376 3
910.395 20
910.415 16
910.434 9
910.454 6
910.473 1
910.493 0
910.513 0
910.532 7
910.552 6
910.571 0
910.591 0
910.610 3
910.630 9
910.649 0
910.669 14
910.688 9
910.708 2
910.728 1
910.747 1
910.767 2
910.786 0
910.806 1
910.825 0
910.845 2
910.864 7
910.884 3
910.903 5
910.923 2
910.943 0
910.962 2
910.982 0
911.001 4
911.021 10
911.040 5
911.060 3
911.079 5
911.099 8
911.118 4
911.138 2
911.158 14
911.177 5
911.197 1
911.216 5
911.236 12
911.255 11
911.275 3
911.294 8
911.314 3
911.333 5
911.353 11
911.373 2
911.392 14
911.412 12
911.431 15
911.451 11
911.470 4
911.490 2
911.509 0
911.529 0
911.549 1
911.568 6
911.588 9
911.607 8
911.627 0
911.646 6
911.666 8
911.685 13
911.705 14
911.724 8
911.744 7
911.764 5
911.783 0
911.803 0
911.822 6
911.842 18
911.861 8
911.881 3
911.900 0
911.920 0
911.940 0
911.959 7
911.979 3
911.998 0
912.018 0
912.037 0
912.057 7
912.077 0
912.096 1
912.116 7
912.135 8
912.155 1
912.174 4
912.194 7
912.213 12
912.233 4
912.253 11
912.272 18
912.292 16
912.311 27
912.331 24
912.350 12
912.370 10
912.389 9
912.409 2
912.429 6
912.448 32
912.468 23
912.487 0
912.507 5
912.526 5
912.546 11
912.566 3
912.585 3
912.605 5
912.624 1
912.644 1
912.663 1
912.683 7
912.702 1
912.722 2
912.742 9
912.761 10
912.781 1
912.800 0
912.820 1
912.839 7
912.859 14
912.879 4
912.898 1
912.918 0
912.937 6
912.957 5
912.976 4
912.996 1
913.016 3
913.035 2
913.055 2
913.074 9
913.094 5
913.113 0
913.133 2
913.152 0
913.172 1
913.192 6
913.211 13
913.231 7
913.250 7
913.270 18
913.289 13
913.309 10
913.329 3
913.348 7
913.368 11
913.387 11
913.407 8
913.426 12
913.446 6
913.466 11
913.485 1
913.505 0
913.524 1
913.544 2
913.564 6
913.583 5
913.603 1
913.622 10
913.642 4
913.661 18
913.681 7
913.701 2
913.720 1
913.740 4
913.759 3
913.779 7
913.798 0
913.818 0
913.838 0
913.857 2
913.877 6
913.896 5
913.916 6
913.935 8
913.955 2
913.975 0
913.994 4
914.014 4
914.033 0
914.053 0
914.072 0
914.092 7
914.112 6
914.131 1
914.151 0
914.170 0
914.190 1
914.210 2
914.229 6
914.249 18
914.268 28
914.288 22
914.307 18
914.327 8
914.347 5
914.366 1
914.386 1
914.405 9
914.425 9
914.445 3
914.464 3
914.484 7
914.503 5
914.523 11
914.542 0
914.562 11
914.582 10
914.601 0
914.621 5
914.640 7
914.660 6
914.680 6
914.699 18
914.719 14
914.738 12
914.758 9
914.777 27
914.797 23
914.817 14
914.836 45
914.856 31
914.875 44
914.895 62
914.915 32
914.934 32
914.954 38
914.973 26
914.993 23
915.013 13
915.032 0
915.052 6
915.071 2
915.091 0
915.110 11
915.130 5
915.150 13
915.169 16
915.189 11
915.208 6
915.228 2
915.248 0
915.267 4
915.287 9
915.306 2
915.326 9
915.346 11
915.365 15
915.385 16
915.404 13
915.424 7
915.444 18
915.463 21
915.483 11
915.502 17
915.522 23
915.542 10
915.561 8
915.581 1
915.600 16
915.620 10
915.639 3
915.659 5
915.679 5
915.698 3
915.718 15
915.737 7
915.757 1
915.777 9
915.796 14
915.816 25
915.835 11
915.855 22
915.875 17
915.894 14
915.914 8
915.933 27
915.953 24
915.973 16
915.992 7
916.012 4
916.031 0
916.051 8
916.071 18
916.090 22
916.110 25
916.129 21
916.149 15
916.169 11
916.188 5
916.208 6
916.227 0
916.247 2
916.267 6
916.286 17
916.306 11
916.325 2
916.345 11
916.365 18
916.384 13
916.404 12
916.424 3
916.443 4
916.463 4
916.482 10
916.502 11
916.522 0
916.541 1
916.561 1
916.580 0
916.600 2
916.620 1
916.639 3
916.659 1
916.678 2
916.698 10
916.718 11
916.737 3
916.757 2
916.776 7
916.796 11
916.816 11
916.835 5
916.855 13
916.874 11
916.894 9
916.914 4
916.933 8
916.953 9
916.973 3
916.992 4
917.012 7
917.031 2
917.051 1
917.071 1
917.090 5
917.110 0
917.129 0
917.149 0
917.169 0
917.188 9
917.208 1
917.227 5
917.247 22
917.267 11
917.286 1
917.306 0
917.326 4
917.345 12
917.365 22
917.384 11
917.404 10
917.424 5
917.443 6
917.463 3
917.482 15
917.502 19
917.522 21
917.541 1
917.561 5
917.581 4
917.600 0
917.620 8
917.639 6
917.659 8
917.679 4
917.698 0
917.718 12
917.737 12
917.757 8
917.777 5
917.796 6
917.816 13
917.836 9
917.855 20
917.875 4
917.894 5
917.914 9
917.934 10
917.953 0
917.973 3
917.993 0
918.012 3
918.032 0
918.051 10
918.071 10
918.091 13
918.110 7
918.130 3
918.149 17
918.169 5
918.189 4
918.208 7
918.228 7
918.248 14
918.267 9
918.287 7
918.306 6
918.326 8
918.346 11
918.365 6
918.385 14
918.405 6
918.424 7
918.444 2
918.463 8
918.483 11
918.503 0
918.522 1
918.542 0
918.562 0
918.581 4
918.601 6
918.621 11
918.640 14
918.660 0
918.679 0
918.699 3
918.719 1
918.738 0
918.758 0
918.778 8
918.797 1
918.817 0
918.836 2
918.856 6
918.876 7
918.895 7
918.915 10
918.935 1
918.954 3
918.974 27
918.993 11
919.013 1
919.033 6
919.052 11
919.072 5
919.092 0
919.111 0
919.131 4
919.151 16
919.170 2
919.190 0
919.209 0
919.229 6
919.249 11
919.268 5
919.288 10
919.308 3
919.327 14
919.347 15
919.367 5
919.386 2
919.406 1
919.425 8
919.445 6
919.465 2
919.484 1
919.504 1
919.524 6
919.543 6
919.563 4
919.583 6
919.602 18
919.622 4
919.641 0
919.661 0
919.681 0
919.700 0
919.720 1
919.740 0
919.759 0
919.779 0
919.799 0
919.818 6
919.838 0
919.857 1
919.877 1
919.897 16
919.916 11
919.936 10
919.956 7
919.975 2
919.995 7
920.015 0
920.034 7
920.054 5
920.074 6
920.093 5
920.113 0
920.132 5
920.152 14
920.172 10
920.191 2
920.211 4
920.231 2
920.250 0
920.270 0
920.290 10
920.309 1
920.329 3
920.349 0
920.368 5
920.388 41
920.408 62
920.427 65
920.447 20
920.466 6
920.486 2
920.506 11
920.525 7
920.545 11
920.565 1
920.584 3
920.604 1
920.624 3
920.643 2
920.663 0
920.683 0
920.702 1
920.722 1
920.742 3
920.761 2
920.781 0
920.800 2
920.820 0
920.840 1
920.859 8
920.879 11
920.899 0
920.918 0
920.938 1
920.958 2
920.977 1
920.997 6
921.017 7
921.036 4
921.056 3
921.076 0
921.095 16
921.115 16
921.135 3
921.154 8
921.174 6
921.194 7
921.213 4
921.233 0
921.253 0
921.272 0
921.292 7
921.312 5
921.331 4
921.351 4
921.370 13
921.390 22
921.410 43
921.429 40
921.449 12
921.469 9
921.488 5
921.508 10
921.528 2
921.547 10
921.567 25
921.587 3
921.606 3
921.626 2
921.646 0
921.665 1
921.685 5
921.705 1
921.724 10
921.744 10
921.764 9
921.783 2
921.803 6
921.823 0
921.842 2
921.862 0
921.882 6
921.901 3
921.921 12
921.941 4
921.960 0
921.980 3
922.000 4
922.019 9
922.039 14
922.059 3
922.078 0
922.098 3
922.118 13
922.137 8
922.157 1
922.177 4
922.196 4
922.216 5
922.236 5
922.255 3
922.275 10
922.295 25
922.314 17
922.334 10
922.354 9
922.373 19
922.393 36
922.413 18
922.432 15
922.452 8
922.472 8
922.491 12
922.511 11
922.531 1
922.550 0
922.570 0
922.590 4
922.609 9
922.629 2
922.649 3
922.668 5
922.688 0
922.708 0
922.727 5
922.747 2
922.767 0
922.786 4
922.806 0
922.826 9
922.845 19
922.865 12
922.885 1
922.904 0
922.924 0
922.944 3
922.963 8
922.983 8
923.003 5
923.022 1
923.042 10
923.062 9
923.081 3
923.101 4
923.121 2
923.140 0
923.160 3
923.180 4
923.200 1
923.219 4
923.239 12
923.259 2
923.278 5
923.298 3
923.318 11
923.337 5
923.357 0
923.377 0
923.396 1
923.416 18
923.436 36
923.455 18
923.475 12
923.495 4
923.514 1
923.534 15
923.554 0
923.573 0
923.593 7
923.613 21
923.632 6
923.652 1
923.672 21
923.691 12
923.711 6
923.731 0
923.751 0
923.770 0
923.790 0
923.810 1
923.829 7
923.849 13
923.869 7
923.888 4
923.908 2
923.928 2
923.947 4
923.967 0
923.987 3
924.006 3
924.026 4
924.046 18
924.065 15
924.085 0
924.105 5
924.125 5
924.144 7
924.164 2
924.184 0
924.203 8
924.223 0
924.243 8
924.262 14
924.282 9
924.302 2
924.321 9
924.341 11
924.361 4
924.380 7
924.400 8
924.420 27
924.440 8
924.459 8
924.479 20
924.499 5
924.518 0
924.538 0
924.558 0
924.577 7
924.597 0
924.617 0
924.636 7
924.656 2
924.676 2
924.696 1
924.715 0
924.735 4
924.755 4
924.774 1
924.794 2
924.814 5
924.833 5
924.853 9
924.873 9
924.892 7
924.912 3
924.932 7
924.952 7
924.971 0
924.991 3
925.011 3
925.030 0
925.050 0
925.070 8
925.089 3
925.109 4
925.129 8
925.149 5
925.168 1
925.188 1
925.208 0
925.227 0
925.247 11
925.267 4
925.286 2
925.306 4
925.326 3
925.346 21
925.365 10
925.385 22
925.405 18
925.424 3
925.444 9
925.464 15
925.483 4
925.503 3
925.523 5
925.543 2
925.562 0
925.582 1
925.602 16
925.621 5
925.641 4
925.661 3
925.680 0
925.700 0
925.720 0
925.740 2
925.759 3
925.779 0
925.799 0
925.818 1
925.838 4
925.858 0
925.878 0
925.897 0
925.917 13
925.937 11
925.956 6
925.976 7
925.996 2
926.015 6
926.035 9
926.055 10
926.075 2
926.094 1
926.114 0
926.134 3
926.153 7
926.173 18
926.193 4
926.213 5
926.232 4
926.252 15
926.272 21
926.291 5
926.311 6
926.331 0
926.350 2
926.370 0
926.390 9
926.410 6
926.429 15
926.449 6
926.469 8
926.488 0
926.508 6
926.528 1
926.548 3
926.567 2
926.587 0
926.607 2
926.626 0
926.646 0
926.666 7
926.686 3
926.705 0
926.725 5
926.745 0
926.764 11
926.784 0
926.804 12
926.824 10
926.843 9
926.863 1
926.883 8
926.902 0
926.922 0
926.942 0
926.962 0
926.981 0
927.001 0
927.021 7
927.040 9
927.060 3
927.080 0
927.100 5
927.119 3
927.139 6
927.159 5
927.179 6
927.198 0
927.218 0
927.238 7
927.257 8
927.277 1
927.297 27
927.317 21
927.336 14
927.356 15
927.376 17
927.395 5
927.415 17
927.435 19
927.455 3
927.474 3
927.494 0
927.514 8
927.533 15
927.553 1
927.573 9
927.593 4
927.612 0
927.632 0
927.652 0
927.672 5
927.691 0
927.711 3
927.731 9
927.750 9
927.770 8
927.790 9
927.810 4
927.829 0
927.849 0
927.869 0
927.889 3
927.908 5
927.928 17
927.948 5
927.967 0
927.987 1
928.007 3
928.027 0
928.046 1
928.066 2
928.086 5
928.106 1
928.125 7
928.145 0
928.165 7
928.184 29
928.204 20
928.224 2
928.244 0
928.263 1
928.283 0
928.303 6
928.323 6
928.342 20
928.362 12
928.382 10
928.402 16
928.421 15
928.441 4
928.461 2
928.480 1
928.500 4
928.520 20
928.540 3
928.559 2
928.579 0
928.599 0
928.619 3
928.638 0
928.658 4
928.678 1
928.698 9
928.717 1
928.737 1
928.757 5
928.776 3
928.796 7
928.816 2
928.836 12
928.855 17
928.875 17
928.895 31
928.915 9
928.934 5
928.954 8
928.974 2
928.994 0
929.013 0
929.033 5
929.053 1
929.073 5
929.092 5
929.112 19
929.132 7
929.151 4
929.171 0
929.191 6
929.211 8
929.230 6
929.250 0
929.270 0
929.290 12
929.309 28
929.329 9
929.349 29
929.369 23
929.388 6
929.408 12
929.428 16
929.448 4
929.467 14
929.487 2
929.507 1
929.527 3
929.546 0
929.566 5
929.586 12
929.606 10
929.625 2
929.645 3
929.665 0
929.685 3
929.704 2
929.724 1
929.744 4
929.764 6
929.783 8
929.803 0
929.823 1
929.843 3
929.862 5
929.882 0
929.902 7
929.922 9
929.941 2
929.961 0
929.981 0
930.001 1
930.020 3
930.040 1
930.060 3
930.080 1
930.099 0
930.119 0
930.139 0
930.159 7
930.178 2
930.198 1
930.218 0
930.238 6
930.257 2
930.277 6
930.297 4
930.317 6
930.336 4
930.356 3
930.376 13
930.396 14
930.415 10
930.435 9
930.455 5
930.475 0
930.494 0
930.514 3
930.534 2
930.554 12
930.573 19
930.593 3
930.613 4
930.633 2
930.652 0
930.672 3
930.692 7
930.712 16
930.731 8
930.751 0
930.771 8
930.791 16
930.810 15
930.830 2
930.850 3
930.870 0
930.889 0
930.909 0
930.929 1
930.949 8
930.968 8
930.988 1
931.008 6
931.028 6
931.048 0
931.067 7
931.087 15
931.107 6
931.127 1
931.146 6
931.166 8
931.186 5
931.206 6
931.225 5
931.245 5
931.265 1
931.285 11
931.304 3
931.324 12
931.344 26
931.364 22
931.383 5
931.403 10
931.423 6
931.443 7
931.463 2
931.482 2
931.502 3
931.522 19
931.542 12
931.561 4
931.581 0
931.601 6
931.621 1
931.640 0
931.660 3
931.680 9
931.700 7
931.720 6
931.739 4
931.759 1
931.779 0
931.799 1
931.818 1
931.838 2
931.858 0
931.878 6
931.897 3
931.917 0
931.937 0
931.957 0
931.977 3
931.996 3
932.016 0
932.036 6
932.056 3
932.075 12
932.095 6
932.115 6
932.135 3
932.154 11
932.174 4
932.194 7
932.214 5
932.234 15
932.253 11
932.273 10
932.293 12
932.313 5
932.332 8
932.352 10
932.372 2
932.392 8
932.412 5
932.431 4
932.451 10
932.471 10
932.491 0
932.510 5
932.530 0
932.550 2
932.570 18
932.589 14
932.609 8
932.629 3
932.649 0
932.669 1
932.688 3
932.708 0
932.728 0
932.748 10
932.767 7
932.787 2
932.807 2
932.827 7
932.847 2
932.866 0
932.886 1
932.906 1
932.926 0
932.946 3
932.965 0
932.985 0
933.005 9
933.025 3
933.044 3
933.064 8
933.084 5
933.104 1
933.124 0
933.143 7
933.163 8
933.183 6
933.203 2
933.222 6
933.242 0
933.262 15
933.282 14
933.302 19
933.321 8
933.341 19
933.361 14
933.381 4
933.401 7
933.420 10
933.440 1
933.460 5
933.480 7
933.499 4
933.519 3
933.539 0
933.559 3
933.579 0
933.598 4
933.618 0
933.638 1
933.658 0
933.678 28
933.697 5
933.717 10
933.737 8
933.757 2
933.776 6
933.796 11
933.816 2
933.836 0
933.856 7
933.875 2
933.895 0
933.915 0
933.935 5
933.955 6
933.974 0
933.994 11
934.014 5
934.034 1
934.054 0
934.073 0
934.093 3
934.113 3
934.133 3
934.153 6
934.172 8
934.192 18
934.212 9
934.232 4
934.251 4
934.271 4
934.291 6
934.311 0
934.331 11
934.350 5
934.370 24
934.390 44
934.410 30
934.430 21
934.449 12
934.469 9
934.489 6
934.509 0
934.529 5
934.548 1
934.568 0
934.588 5
934.608 21
934.628 15
934.647 5
934.667 2
934.687 2
934.707 1
934.727 0
934.746 1
934.766 3
934.786 3
934.806 7
934.826 0
934.845 0
934.865 1
934.885 7
934.905 3
934.925 11
934.944 2
934.964 0
934.984 0
935.004 0
935.024 0
935.043 4
935.063 0
935.083 2
935.103 12
935.123 3
935.142 1
935.162 3
935.182 5
935.202 10
935.222 4
935.241 12
935.261 7
935.281 12
935.301 11
935.321 23
935.340 24
935.360 11
935.380 9
935.400 7
935.420 3
935.440 0
935.459 0
935.479 1
935.499 1
935.519 0
935.539 0
935.558 2
935.578 6
935.598 4
935.618 7
935.638 0
935.657 0
935.677 0
935.697 0
935.717 5
935.737 0
935.756 5
935.776 12
935.796 6
935.816 10
935.836 1
935.856 2
935.875 0
935.895 0
935.915 4
935.935 4
935.955 7
935.974 3
935.994 13
936.014 13
936.034 12
936.054 3
936.073 2
936.093 3
936.113 1
936.133 1
936.153 5
936.173 19
936.192 15
936.212 4
936.232 2
936.252 14
936.272 7
936.291 0
936.311 11
936.331 19
936.351 17
936.371 12
936.391 30
936.410 2
936.430 15
936.450 4
936.470 4
936.490 4
936.509 2
936.529 1
936.549 7
936.569 1
936.589 1
936.609 0
936.628 7
936.648 1
936.668 0
936.688 4
936.708 5
936.727 1
936.747 10
936.767 12
936.787 8
936.807 25
936.827 22
936.846 18
936.866 6
936.886 4
936.906 2
936.926 11
936.945 3
936.965 0
936.985 1
937.005 2
937.025 3
937.045 12
937.064 10
937.084 8
937.104 0
937.124 12
937.144 20
937.164 7
937.183 1
937.203 13
937.223 16
937.243 3
937.263 14
937.282 16
937.302 7
937.322 3
937.342 1
937.362 11
937.382 14
937.401 38
937.421 27
937.441 12
937.461 13
937.481 13
937.501 8
937.520 8
937.540 0
937.560 4
937.580 0
937.600 0
937.620 0
937.639 0
937.659 3
937.679 4
937.699 6
937.719 0
937.739 0
937.758 0
937.778 4
937.798 2
937.818 1
937.838 11
937.858 25
937.877 5
937.897 6
937.917 1
937.937 4
937.957 1
937.977 1
937.996 0
938.016 0
938.036 1
938.056 1
938.076 2
938.096 7
938.115 8
938.135 12
938.155 6
938.175 5
938.195 2
938.215 9
938.234 11
938.254 0
938.274 0
938.294 3
938.314 6
938.334 6
938.353 11
938.373 1
938.393 25
938.413 23
938.433 0
938.453 7
938.472 11
938.492 14
938.512 4
938.532 3
938.552 4
938.572 1
938.592 3
938.611 4
938.631 1
938.651 7
938.671 1
938.691 6
938.711 1
938.730 5
938.750 2
938.770 0
938.790 6
938.810 3
938.830 7
938.849 2
938.869 2
938.889 9
938.909 0
938.929 2
938.949 8
938.969 10
938.988 1
939.008 0
939.028 0
939.048 10
939.068 6
939.088 4
939.107 3
939.127 3
939.147 1
939.167 5
939.187 10
939.207 9
939.227 0
939.246 0
939.266 0
939.286 0
939.306 2
939.326 8
939.346 21
939.365 27
939.385 27
939.405 9
939.425 12
939.445 15
939.465 12
939.485 8
939.504 5
939.524 0
939.544 1
939.564 3
939.584 2
939.604 1
939.623 2
939.643 5
939.663 13
939.683 10
939.703 1
939.723 0
939.743 2
939.762 2
939.782 2
939.802 4
939.822 5
939.842 11
939.862 17
939.882 0
939.901 3
939.921 1
939.941 9
939.961 4
939.981 1
940.001 14
940.021 7
940.040 9
940.060 7
940.080 4
940.100 10
940.120 4
940.140 0
940.160 0
940.179 1
940.199 10
940.219 3
940.239 9
940.259 1
940.279 6
940.299 4
940.318 12
940.338 7
940.358 0
940.378 25
940.398 10
940.418 1
940.438 11
940.457 12
940.477 9
940.497 4
940.517 5
940.537 6
940.557 3
940.577 0
940.596 4
940.616 21
940.636 12
940.656 17
940.676 2
940.696 8
940.716 5
940.736 0
940.755 3
940.775 6
940.795 3
940.815 4
940.835 5
940.855 11
940.875 5
940.894 5
940.914 15
940.934 14
940.954 6
940.974 4
940.994 4
941.014 0
941.033 2
941.053 5
941.073 6
941.093 4
941.113 0
941.133 4
941.153 0
941.173 4
941.192 10
941.212 14
941.232 32
941.252 11
941.272 4
941.292 1
941.312 10
941.331 8
941.351 5
941.371 13
941.391 2
941.411 1
941.431 3
941.451 1
941.471 16
941.490 28
941.510 6
941.530 2
941.550 1
941.570 0
941.590 0
941.610 0
941.630 0
941.649 0
941.669 0
941.689 2
941.709 10
941.729 5
941.749 2
941.769 1
941.789 1
941.808 1
941.828 16
941.848 11
941.868 7
941.888 2
941.908 0
941.928 5
941.948 1
941.967 8
941.987 6
942.007 1
942.027 13
942.047 22
942.067 7
942.087 0
942.107 10
942.126 8
942.146 1
942.166 3
942.186 10
942.206 7
942.226 5
942.246 10
942.266 2
942.285 0
942.305 11
942.325 11
942.345 15
942.365 8
942.385 3
942.405 17
942.425 17
942.445 8
942.464 2
942.484 4
942.504 0
942.524 0
942.544 5
942.564 8
942.584 3
942.604 3
942.623 7
942.643 4
942.663 12
942.683 5
942.703 4
942.723 1
942.743 1
942.763 0
942.783 0
942.802 1
942.822 1
942.842 5
942.862 4
942.882 1
942.902 0
942.922 0
942.942 0
942.961 1
942.981 5
943.001 2
943.021 0
943.041 10
943.061 17
943.081 10
943.101 0
943.121 0
943.140 0
943.160 7
943.180 9
943.200 12
943.220 11
943.240 5
943.260 1
943.280 1
943.300 2
943.319 4
943.339 19
943.359 2
943.379 24
943.399 32
943.419 18
943.439 14
943.459 8
943.479 8
943.499 13
943.518 8
943.538 6
943.558 7
943.578 0
943.598 1
943.618 7
943.638 10
943.658 10
943.678 7
943.697 7
943.717 0
943.737 1
943.757 3
943.777 1
943.797 5
943.817 3
943.837 5
943.857 10
943.877 5
943.896 9
943.916 8
943.936 2
943.956 16
943.976 1
943.996 0
944.016 3
944.036 7
944.056 2
944.075 0
944.095 7
944.115 11
944.135 10
944.155 0
944.175 6
944.195 5
944.215 0
944.235 4
944.255 3
944.274 6
944.294 1
944.314 7
944.334 2
944.354 0
944.374 13
944.394 2
944.414 5
944.434 1
944.454 3
944.473 7
944.493 5
944.513 5
944.533 3
944.553 4
944.573 6
944.593 3
944.613 0
944.633 1
944.653 11
944.673 5
944.692 0
944.712 1
944.732 2
944.752 4
944.772 7
944.792 13
944.812 10
944.832 9
944.852 7
944.872 0
944.891 1
944.911 0
944.931 0
944.951 10
944.971 7
944.991 5
945.011 4
945.031 1
945.051 5
945.071 1
945.091 4
945.110 0
945.130 0
945.150 17
945.170 19
945.190 8
945.210 0
945.230 0
945.250 5
945.270 3
945.290 0
945.310 3
945.329 20
945.349 15
945.369 22
945.389 36
945.409 10
945.429 3
945.449 6
945.469 3
945.489 13
945.509 1
945.529 1
945.549 3
945.568 0
945.588 2
945.608 2
945.628 6
945.648 0
945.668 7
945.688 1
945.708 1
945.728 2
945.748 0
945.768 1
945.788 3
945.807 10
945.827 3
945.847 14
945.867 4
945.887 1
945.907 14
945.927 8
945.947 11
945.967 6
945.987 5
946.007 0
946.027 0
946.046 10
946.066 6
946.086 0
946.106 4
946.126 10
946.146 10
946.166 2
946.186 0
946.206 0
946.226 1
946.246 1
946.266 11
946.285 17
946.305 15
946.325 10
946.345 0
946.365 13
946.385 10
946.405 17
946.425 5
946.445 4
946.465 3
946.485 3
946.505 5
946.525 0
946.545 0
946.564 0
946.584 2
946.604 3
946.624 10
946.644 1
946.664 0
946.684 5
946.704 3
946.724 0
946.744 0
946.764 3
946.784 3
946.804 3
946.823 18
946.843 11
946.863 1
946.883 1
946.903 13
946.923 2
946.943 11
946.963 11
946.983 3
947.003 1
947.023 5
947.043 1
947.063 0
947.083 0
947.102 1
947.122 2
947.142 0
947.162 0
947.182 0
947.202 0
947.222 0
947.242 0
947.262 0
947.282 8
947.302 7
947.322 0
947.342 2
947.362 8
947.382 5
947.401 7
947.421 3
947.441 1
947.461 5
947.481 13
947.501 6
947.521 5
947.541 2
947.561 2
947.581 9
947.601 2
947.621 5
947.641 6
947.661 1
947.681 1
947.700 1
947.720 0
947.740 3
947.760 17
947.780 11
947.800 4
947.820 7
947.840 8
947.860 7
947.880 2
947.900 1
947.920 2
947.940 5
947.960 2
947.980 2
948.000 3
948.019 1
948.039 0
948.059 0
948.079 0
948.099 3
948.119 0
948.139 6
948.159 0
948.179 7
948.199 6
948.219 0
948.239 0
948.259 1
948.279 3
948.299 3
948.319 6
948.339 0
948.358 10
948.378 6
948.398 4
948.418 9
948.438 12
948.458 26
948.478 8
948.498 3
948.518 9
948.538 0
948.558 2
948.578 7
948.598 7
948.618 1
948.638 4
948.658 1
948.678 1
948.698 15
948.718 11
948.737 4
948.757 2
948.777 10
948.797 5
948.817 2
948.837 0
948.857 20
948.877 13
948.897 9
948.917 6
948.937 18
948.957 4
948.977 2
948.997 3
949.017 4
949.037 1
949.057 9
949.077 1
949.097 1
949.117 1
949.136 9
949.156 7
949.176 8
949.196 1
949.216 0
949.236 3
949.256 8
949.276 20
949.296 10
949.316 8
949.336 7
949.356 12
949.376 15
949.396 6
949.416 2
949.436 2
949.456 7
949.476 3
949.496 3
949.516 1
949.536 3
949.555 6
949.575 11
949.595 8
949.615 22
949.635 4
949.655 0
949.675 1
949.695 2
949.715 0
949.735 4
949.755 0
949.775 0
949.795 0
949.815 0
949.835 0
949.855 8
949.875 7
949.895 1
949.915 3
949.935 8
949.955 8
949.975 1
949.995 0
950.015 0
950.035 0
950.054 14
950.074 20
950.094 9
950.114 0
950.134 5
950.154 7
950.174 13
950.194 0
950.214 1
950.234 8
950.254 8
950.274 1
950.294 9
950.314 11
950.334 5
950.354 11
950.374 23
950.394 10
950.414 9
950.434 2
950.454 2
950.474 3
950.494 5
950.514 5
950.534 3
950.554 8
950.574 0
950.594 21
950.613 11
950.633 0
950.653 1
950.673 0
950.693 0
950.713 12
950.733 16
950.753 24
950.773 12
950.793 1
950.813 4
950.833 4
950.853 7
950.873 1
950.893 7
950.913 11
950.933 2
950.953 2
950.973 3
950.993 7
951.013 2
951.033 0
951.053 0
951.073 9
951.093 11
951.113 3
951.133 5
951.153 0
951.173 1
951.193 2
951.213 9
951.233 4
951.253 9
951.273 4
951.292 5
951.312 9
951.332 19
951.352 9
951.372 20
951.392 22
951.412 3
951.432 11
951.452 2
951.472 6
951.492 0
951.512 12
951.532 6
951.552 1
951.572 0
951.592 0
951.612 0
951.632 6
951.652 7
951.672 2
951.692 3
951.712 0
951.732 0
951.752 4
951.772 1
951.792 0
951.812 0
951.832 1
951.852 0
951.872 0
951.892 11
951.912 5
951.932 4
951.952 0
951.972 0
951.992 0
952.012 0
952.032 0
952.052 0
952.072 0
952.092 0
952.112 2
952.132 2
952.152 11
952.172 1
952.192 12
952.212 14
952.232 1
952.251 23
952.271 26
952.291 9
952.311 10
952.331 9
952.351 9
952.371 7
952.391 25
952.411 15
952.431 16
952.451 12
952.471 3
952.491 10
952.511 13
952.531 4
952.551 0
952.571 3
952.591 1
952.611 0
952.631 0
952.651 15
952.671 13
952.691 0
952.711 5
952.731 8
952.751 6
952.771 1
952.791 3
952.811 4
952.831 6
952.851 10
952.871 9
952.891 0
952.911 0
952.931 0
952.951 0
952.971 0
952.991 1
953.011 4
953.031 5
953.051 3
953.071 7
953.091 4
953.111 1
953.131 7
953.151 0
953.171 0
953.191 1
953.211 9
953.231 2
953.251 3
953.271 0
953.291 4
953.311 12
953.331 3
953.351 5
953.371 5
953.391 8
953.411 7
953.431 5
953.451 0
953.471 0
953.491 8
953.511 1
953.531 5
953.551 3
953.571 0
953.591 0
953.611 0
953.631 0
953.651 7
953.671 11
953.691 2
953.711 0
953.731 0
953.751 0
953.771 9
953.791 11
953.811 0
953.831 3
953.851 13
953.871 10
953.891 0
953.911 13
953.931 9
953.951 9
953.971 15
953.991 1
954.011 0
954.031 0
954.051 0
954.071 1
954.091 5
954.111 0
954.131 8
954.151 13
954.171 4
954.191 0
954.211 0
954.231 2
954.251 2
954.271 4
954.291 5
954.311 16
954.331 14
954.351 12
954.371 36
954.391 58
954.411 92
954.431 84
954.451 57
954.471 46
954.491 16
954.511 12
954.531 1
954.551 16
954.571 4
954.591 13
954.611 13
954.631 4
954.651 9
954.671 11
954.691 4
954.711 10
954.731 8
954.751 5
954.771 2
954.791 1
954.811 5
954.831 5
954.851 1
954.871 9
954.891 5
954.911 7
954.931 7
954.951 7
954.971 0
954.991 4
955.011 0
955.031 3
955.051 11
955.071 2
955.091 0
955.111 1
955.131 2
955.151 0
955.171 2
955.192 2
955.212 8
955.232 11
955.252 4
955.272 0
955.292 10
955.312 19
955.332 13
955.352 8
955.372 45
955.392 60
955.412 44
955.432 51
955.452 36
955.472 17
955.492 6
955.512 3
955.532 0
955.552 0
955.572 1
955.592 3
955.612 0
955.632 3
955.652 8
955.672 6
955.692 0
955.712 0
955.732 1
955.752 6
955.772 3
955.792 0
955.812 0
955.832 0
955.852 5
955.872 2
955.892 4
955.912 0
955.932 1
955.952 6
955.972 0
955.992 3
956.012 8
956.032 10
956.052 2
956.072 1
956.092 5
956.112 5
956.132 4
956.152 3
956.173 0
956.193 9
956.213 3
956.233 8
956.253 13
956.273 3
956.293 6
956.313 4
956.333 3
956.353 4
956.373 14
956.393 22
956.413 40
956.433 14
956.453 13
956.473 10
956.493 2
956.513 7
956.533 2
956.553 9
956.573 17
956.593 10
956.613 1
956.633 0
956.653 5
956.673 5
956.693 4
956.713 1
956.733 2
956.753 15
956.773 12
956.793 4
956.813 8
956.833 0
956.854 9
956.874 5
956.894 2
956.914 0
956.934 7
956.954 6
956.974 9
956.994 19
957.014 10
957.034 1
957.054 3
957.074 1
957.094 3
957.114 2
957.134 9
957.154 3
957.174 2
957.194 10
957.214 2
957.234 1
957.254 12
957.274 12
957.294 6
957.314 3
957.334 3
957.354 10
957.374 4
957.394 12
957.415 12
957.435 15
957.455 17
957.475 5
957.495 3
957.515 7
957.535 4
957.555 6
957.575 0
957.595 3
957.615 3
957.635 9
957.655 5
957.675 0
957.695 1
957.715 5
957.735 0
957.755 3
957.775 0
957.795 10
957.815 13
957.835 9
957.855 1
957.875 0
957.896 8
957.916 7
957.936 2
957.956 1
957.976 1
957.996 6
958.016 5
958.036 2
958.056 4
958.076 0
958.096 0
958.116 0
958.136 0
958.156 0
958.176 9
958.196 4
958.216 5
958.236 0
958.256 2
958.276 0
958.296 4
958.316 3
958.337 14
958.357 12
958.377 23
958.397 11
958.417 4
958.437 3
958.457 4
958.477 5
958.497 2
958.517 7
958.537 1
958.557 2
958.577 5
958.597 10
958.617 11
958.637 8
958.657 0
958.677 0
958.697 3
958.717 8
958.738 5
958.758 0
958.778 1
958.798 0
958.818 7
958.838 11
958.858 9
958.878 4
958.898 4
958.918 1
958.938 0
958.958 0
958.978 0
958.998 15
959.018 5
959.038 5
959.058 3
959.078 4
959.099 0
959.119 4
959.139 10
959.159 2
959.179 2
959.199 4
959.219 0
959.239 2
959.259 0
959.279 2
959.299 1
959.319 6
959.339 13
959.359 25
959.379 14
959.399 13
959.419 2
959.440 10
959.460 3
959.480 0
959.500 0
959.520 4
959.540 1
959.560 11
959.580 7
959.600 4
959.620 1
959.640 0
959.660 0
959.680 1
959.700 6
959.720 9
959.740 5
959.760 6
959.781 5
959.801 8
959.821 2
959.841 8
959.861 6
959.881 7
959.901 2
959.921 0
959.941 0
959.961 0
959.981 5
960.001 0
960.021 1
960.041 5
960.061 5
960.082 8
960.102 2
960.122 1
960.142 3
960.162 6
960.182 4
960.202 0
960.222 1
960.242 8
960.262 0
960.282 2
960.302 4
960.322 7
960.342 6
960.362 15
960.383 7
960.403 13
960.423 14
960.443 0
960.463 1
960.483 3
960.503 13
960.523 14
960.543 18
960.563 23
960.583 15
960.603 9
960.623 2
960.643 8
960.664 5
960.684 1
960.704 9
960.724 2
960.744 16
960.764 20
960.784 7
960.804 6
960.824 0
960.844 0
960.864 0
960.884 0
960.904 0
960.925 5
960.945 8
960.965 1
960.985 1
961.005 0
961.025 3
961.045 6
961.065 1
961.085 9
961.105 4
961.125 4
961.145 4
961.165 1
961.186 13
961.206 6
961.226 1
961.246 0
961.266 4
961.286 0
961.306 5
961.326 11
961.346 4
961.366 10
961.386 12
961.406 5
961.426 20
961.447 2
961.467 5
961.487 5
961.507 10
961.527 10
961.547 0
961.567 9
961.587 4
961.607 3
961.627 6
961.647 3
961.667 0
961.688 2
961.708 2
961.728 0
961.748 1
961.768 4
961.788 1
961.808 0
961.828 7
961.848 9
961.868 2
961.888 0
961.908 0
961.929 3
961.949 7
961.969 3
961.989 6
962.009 10
962.029 1
962.049 0
962.069 0
962.089 0
962.109 10
962.129 12
962.150 3
962.170 0
962.190 5
962.210 9
962.230 2
962.250 2
962.270 0
962.290 13
962.310 11
962.330 9
962.350 20
962.370 18
962.391 18
962.411 7
962.431 1
962.451 16
962.471 6
962.491 9
962.511 13
962.531 3
962.551 0
962.571 1
962.592 6
962.612 5
962.632 5
962.652 0
962.672 2
962.692 0
962.712 3
962.732 20
962.752 6
962.772 0
962.792 4
962.813 8
962.833 8
962.853 13
962.873 0
962.893 1
962.913 5
962.933 2
962.953 1
962.973 0
962.993 7
963.014 16
963.034 9
963.054 1
963.074 0
963.094 5
963.114 2
963.134 0
963.154 0
963.174 1
963.194 11
963.214 8
963.235 8
963.255 10
963.275 10
963.295 8
963.315 6
963.335 1
963.355 15
963.375 7
963.395 3
963.415 4
963.436 24
963.456 24
963.476 18
963.496 11
963.516 11
963.536 4
963.556 2
963.576 0
963.596 1
963.617 3
963.637 1
963.657 2
963.677 16
963.697 6
963.717 2
963.737 3
963.757 0
963.777 9
963.797 5
963.818 12
963.838 3
963.858 0
963.878 1
963.898 3
963.918 1
963.938 6
963.958 12
963.978 8
963.999 8
964.019 0
964.039 0
964.059 0
964.079 3
964.099 7
964.119 0
964.139 0
964.159 5
964.180 5
964.200 2
964.220 6
964.240 9
964.260 12
964.280 9
964.300 9
964.320 8
964.340 5
964.361 4
964.381 4
964.401 15
964.421 0
964.441 1
964.461 3
964.481 0
964.501 8
964.521 17
964.542 9
964.562 1
964.582 4
964.602 18
964.622 6
964.642 10
964.662 1
964.682 2
964.702 0
964.723 3
964.743 0
964.763 1
964.783 0
964.803 0
964.823 0
964.843 0
964.863 0
964.883 4
964.904 0
964.924 0
964.944 2
964.964 13
964.984 23
965.004 21
965.024 11
965.044 3
965.065 0
965.085 1
965.105 12
965.125 5
965.145 0
965.165 4
965.185 2
965.205 8
965.225 2
965.246 4
965.266 2
965.286 19
965.306 14
965.326 1
965.346 5
965.366 7
965.386 21
965.407 18
965.427 8
965.447 4
965.467 7
965.487 13
965.507 11
965.527 4
965.547 6
965.568 2
965.588 7
965.608 3
965.628 5
965.648 7
965.668 4
965.688 1
965.708 0
965.729 1
965.749 3
965.769 5
965.789 6
965.809 0
965.829 0
965.849 10
965.869 18
965.890 5
965.910 1
965.930 2
965.950 9
965.970 5
965.990 0
966.010 0
966.030 5
966.051 3
966.071 9
966.091 9
966.111 2
966.131 0
966.151 0
966.171 6
966.192 15
966.212 14
966.232 7
966.252 1
966.272 0
966.292 6
966.312 1
966.332 15
966.353 10
966.373 5
966.393 10
966.413 10
966.433 21
966.453 22
966.473 3
966.494 7
966.514 4
966.534 3
966.554 14
966.574 7
966.594 3
966.614 1
966.634 10
966.655 10
966.675 5
966.695 1
966.715 4
966.735 3
966.755 7
966.775 3
966.796 6
966.816 7
966.836 13
966.856 3
966.876 4
966.896 9
966.916 2
966.936 0
966.957 6
966.977 1
966.997 1
967.017 2
967.037 0
967.057 1
967.077 0
967.098 1
967.118 10
967.138 6
967.158 24
967.178 11
967.198 3
967.218 13
967.239 3
967.259 9
967.279 9
967.299 1
967.319 3
967.339 0
967.359 8
967.380 10
967.400 10
967.420 5
967.440 8
967.460 6
967.480 4
967.500 1
967.521 2
967.541 13
967.561 4
967.581 0
967.601 5
967.621 2
967.641 6
967.662 0
967.682 6
967.702 7
967.722 10
967.742 0
967.762 0
967.782 0
967.803 3
967.823 7
967.843 4
967.863 2
967.883 4
967.903 5
967.924 0
967.944 2
967.964 0
967.984 0
968.004 0
968.024 0
968.044 0
968.065 7
968.085 0
968.105 0
968.125 0
968.145 1
968.165 1
968.185 1
968.206 0
968.226 0
968.246 0
968.266 9
968.286 9
968.306 10
968.327 9
968.347 6
968.367 20
968.387 11
968.407 16
968.427 9
968.447 8
968.468 8
968.488 4
968.508 1
968.528 0
968.548 7
968.568 14
968.589 11
968.609 5
968.629 5
968.649 7
968.669 7
968.689 0
968.709 0
968.730 1
968.750 3
968.770 4
968.790 8
968.810 1
968.830 8
968.851 5
968.871 0
968.891 1
968.911 1
968.931 1
968.951 6
968.972 4
968.992 6
969.012 0
969.032 1
969.052 4
969.072 3
969.092 6
969.113 13
969.133 5
969.153 5
969.173 2
969.193 4
969.213 16
969.234 14
969.254 5
969.274 18
969.294 15
969.314 0
969.334 9
969.355 13
969.375 15
969.395 5
969.415 3
969.435 11
969.455 13
969.476 2
969.496 11
969.516 10
969.536 6
969.556 0
969.576 4
969.597 3
969.617 3
969.637 1
969.657 0
969.677 11
969.697 5
969.718 3
969.738 0
969.758 3
969.778 0
969.798 2
969.818 11
969.839 15
969.859 11
969.879 3
969.899 8
969.919 5
969.939 1
969.960 3
969.980 3
970.000 6
970.020 12
970.040 18
970.060 8
970.081 2
970.101 11
970.121 3
970.141 0
970.161 0
970.181 0
970.202 12
970.222 8
970.242 6
970.262 0
970.282 0
970.303 8
970.323 8
970.343 12
970.363 43
970.383 84
970.403 106
970.424 72
970.444 52
970.464 44
970.484 24
970.504 8
970.524 2
970.545 7
970.565 7
970.585 8
970.605 13
970.625 3
970.646 12
970.666 10
970.686 1
970.706 0
970.726 0
970.746 4
970.767 11
970.787 3
970.807 2
970.827 12
970.847 11
970.867 14
970.888 2
970.908 0
970.928 9
970.948 3
970.968 4
970.989 3
971.009 0
971.029 13
971.049 7
971.069 5
971.089 0
971.110 9
971.130 2
971.150 1
971.170 0
971.190 9
971.211 7
971.231 2
971.251 0
971.271 9
971.291 3
971.311 0
971.332 9
971.352 30
971.372 39
971.392 34
971.412 56
971.433 59
971.453 33
971.473 20
971.493 8
971.513 29
971.533 10
971.554 1
971.574 2
971.594 1
971.614 1
971.634 0
971.655 0
971.675 0
971.695 10
971.715 11
971.735 4
971.756 2
971.776 20
971.796 3
971.816 13
971.836 7
971.857 8
971.877 10
971.897 8
971.917 3
971.937 3
971.957 1
971.978 0
971.998 0
972.018 0
972.038 0
972.058 3
972.079 0
972.099 1
972.119 1
972.139 10
972.159 9
972.180 7
972.200 0
972.220 0
972.240 0
972.260 6
972.281 12
972.301 18
972.321 19
972.341 16
972.361 10
972.382 40
972.402 28
972.422 22
972.442 39
972.462 30
972.482 1
972.503 9
972.523 9
972.543 4
972.563 3
972.583 10
972.604 9
972.624 1
972.644 4
972.664 2
972.684 6
972.705 2
972.725 3
972.745 1
972.765 3
972.785 2
972.806 10
972.826 1
972.846 8
972.866 7
972.886 5
972.907 22
972.927 1
972.947 0
972.967 0
972.987 0
973.008 0
973.028 0
973.048 0
973.068 0
973.088 0
973.109 0
973.129 2
973.149 3
973.169 3
973.189 1
973.210 2
973.230 0
973.250 0
973.270 6
973.290 2
973.311 1
973.331 8
973.351 4
973.371 16
973.392 21
973.412 15
973.432 10
973.452 11
973.472 10
973.493 5
973.513 0
973.533 6
973.553 6
973.573 0
973.594 8
973.614 1
973.634 0
973.654 0
973.674 0
973.695 8
973.715 4
973.735 10
973.755 4
973.775 2
973.796 0
973.816 0
973.836 0
973.856 0
973.877 0
973.897 2
973.917 0
973.937 3
973.957 0
973.978 1
973.998 14
974.018 7
974.038 10
974.058 6
974.079 1
974.099 0
974.119 0
974.139 0
974.159 1
974.180 2
974.200 2
974.220 0
974.240 0
974.261 2
974.281 6
974.301 7
974.321 0
974.341 4
974.362 19
974.382 11
974.402 13
974.422 1
974.442 21
974.463 15
974.483 10
974.503 19
974.523 2
974.544 2
974.564 10
974.584 1
974.604 13
974.624 4
974.645 13
974.665 7
974.685 0
974.705 0
974.726 0
974.746 0
974.766 12
974.786 18
974.806 5
974.827 4
974.847 10
974.867 1
974.887 2
974.908 0
974.928 11
974.948 7
974.968 2
974.988 1
975.009 10
975.029 2
975.049 3
975.069 1
975.090 4
975.110 0
975.130 6
975.150 0
975.170 1
975.191 0
975.211 0
975.231 4
975.251 5
975.272 0
975.292 1
975.312 0
975.332 4
975.352 1
975.373 22
975.393 38
975.413 10
975.433 3
975.454 6
975.474 4
975.494 4
975.514 3
975.534 1
975.555 6
975.575 6
975.595 3
975.615 2
975.636 2
975.656 0
975.676 3
975.696 0
975.717 1
975.737 0
975.757 1
975.777 1
975.797 0
975.818 0
975.838 1
975.858 3
975.878 5
975.899 9
975.919 1
975.939 6
975.959 13
975.980 0
976.000 8
976.020 1
976.040 4
976.060 3
976.081 1
976.101 0
976.121 1
976.141 1
976.162 6
976.182 9
976.202 5
976.222 14
976.243 16
976.263 3
976.283 6
976.303 0
976.324 5
976.344 10
976.364 7
976.384 15
976.404 37
976.425 31
976.445 11
976.465 5
976.485 4
976.506 0
976.526 7
976.546 8
976.566 6
976.587 13
976.607 12
976.627 8
976.647 1
976.668 1
976.688 3
976.708 8
976.728 11
976.749 0
976.769 4
976.789 2
976.809 0
976.830 7
976.850 2
976.870 1
976.890 6
976.910 4
976.931 1
976.951 0
976.971 5
976.991 4
977.012 6
977.032 3
977.052 5
977.072 2
977.093 22
977.113 10
977.133 6
977.153 1
977.174 2
977.194 1
977.214 6
977.234 4
977.255 0
977.275 0
977.295 3
977.315 8
977.336 0
977.356 0
977.376 1
977.396 14
977.417 11
977.437 10
977.457 7
977.477 16
977.498 4
977.518 0
977.538 8
977.558 10
977.579 4
977.599 0
977.619 9
977.639 9
977.660 3
977.680 0
977.700 1
977.720 0
977.741 4
977.761 2
977.781 9
977.801 21
977.822 7
977.842 0
977.862 3
977.882 2
977.903 12
977.923 2
977.943 1
977.963 1
977.984 9
978.004 2
978.024 0
978.044 0
978.065 2
978.085 4
978.105 1
978.125 0
978.146 3
978.166 1
978.186 12
978.206 15
978.227 14
978.247 4
978.267 7
978.287 15
978.308 4
978.328 1
978.348 15
978.368 17
978.389 34
978.409 17
978.429 12
978.449 10
978.470 8
978.490 16
978.510 18
978.531 3
978.551 1
978.571 14
978.591 7
978.612 8
978.632 6
978.652 1
978.672 0
978.693 4
978.713 0
978.733 0
978.753 0
978.774 2
978.794 14
978.814 0
978.834 1
978.855 0
978.875 0
978.895 0
978.915 4
978.936 3
978.956 9
978.976 5
978.997 3
979.017 4
979.037 6
979.057 5
979.078 3
979.098 1
979.118 0
979.138 0
979.159 2
979.179 5
979.199 1
979.219 0
979.240 0
979.260 1
979.280 9
979.301 6
979.321 8
979.341 9
979.361 13
979.382 0
979.402 7
979.422 5
979.442 20
979.463 23
979.483 26
979.503 58
979.523 34
979.544 23
979.564 10
979.584 14
979.605 23
979.625 7
979.645 0
979.665 11
979.686 7
979.706 6
979.726 7
979.746 0
979.767 5
979.787 9
979.807 21
979.828 2
979.848 0
979.868 0
979.888 0
979.909 0
979.929 8
979.949 4
979.969 2
979.990 7
980.010 9
980.030 21
980.051 12
980.071 4
980.091 0
980.111 1
980.132 5
980.152 6
980.172 2
980.192 4
980.213 3
980.233 3
980.253 1
980.274 6
980.294 11
980.314 7
980.334 6
980.355 10
980.375 3
980.395 26
980.416 26
980.436 4
980.456 9
980.476 3
980.497 23
980.517 31
980.537 18
980.557 22
980.578 19
980.598 11
980.618 6
980.639 13
980.659 17
980.679 0
980.699 1
980.720 0
980.740 0
980.760 0
980.781 4
980.801 21
980.821 10
980.841 4
980.862 5
980.882 4
980.902 0
980.923 0
980.943 5
980.963 6
980.983 5
981.004 5
981.024 0
981.044 2
981.065 0
981.085 0
981.105 5
981.125 0
981.146 1
981.166 10
981.186 4
981.207 6
981.227 2
981.247 0
981.267 2
981.288 6
981.308 7
981.328 0
981.349 4
981.369 10
981.389 13
981.409 13
981.430 6
981.450 11
981.470 5
981.491 15
981.511 9
981.531 7
981.551 6
981.572 5
981.592 1
981.612 5
981.633 8
981.653 2
981.673 9
981.693 2
981.714 1
981.734 0
981.754 1
981.775 3
981.795 5
981.815 2
981.836 4
981.856 3
981.876 1
981.896 0
981.917 4
981.937 3
981.957 6
981.978 0
981.998 0
982.018 0
982.038 0
982.059 5
982.079 2
982.099 8
982.120 0
982.140 0
982.160 8
982.181 6
982.201 8
982.221 3
982.241 3
982.262 9
982.282 4
982.302 2
982.323 0
982.343 22
982.363 8
982.384 12
982.404 16
982.424 14
982.444 7
982.465 5
982.485 2
982.505 7
982.526 15
982.546 23
982.566 4
982.587 4
982.607 2
982.627 8
982.647 8
982.668 0
982.688 1
982.708 4
982.729 4
982.749 2
982.769 0
982.790 0
982.810 0
982.830 3
982.850 9
982.871 3
982.891 0
982.911 4
982.932 1
982.952 0
982.972 1
982.993 1
983.013 3
983.033 7
983.053 2
983.074 7
983.094 2
983.114 5
983.135 8
983.155 9
983.175 4
983.196 6
983.216 1
983.236 1
983.257 9
983.277 16
983.297 8
983.317 1
983.338 7
983.358 8
983.378 21
983.399 9
983.419 1
983.439 6
983.460 1
983.480 7
983.500 5
983.521 15
983.541 9
983.561 3
983.582 12
983.602 0
983.622 3
983.642 3
983.663 3
983.683 0
983.703 2
983.724 0
983.744 0
983.764 0
983.785 2
983.805 0
983.825 0
983.846 14
983.866 3
983.886 0
983.907 1
983.927 5
983.947 6
983.967 0
983.988 5
984.008 0
984.028 0
984.049 0
984.069 0
984.089 0
984.110 2
984.130 10
984.150 5
984.171 3
984.191 17
984.211 17
984.232 8
984.252 1
984.272 1
984.293 4
984.313 4
984.333 8
984.353 19
984.374 15
984.394 17
984.414 13
984.435 17
984.455 20
984.475 40
984.496 34
984.516 4
984.536 9
984.557 14
984.577 11
984.597 1
984.618 13
984.638 1
984.658 3
984.679 4
984.699 1
984.719 0
984.740 1
984.760 5
984.780 0
984.801 6
984.821 4
984.841 1
984.862 16
984.882 12
984.902 11
984.923 3
984.943 0
984.963 6
984.983 5
985.004 11
985.024 2
985.044 1
985.065 8
985.085 0
985.105 5
985.126 8
985.146 7
985.166 4
985.187 12
985.207 9
985.227 16
985.248 6
985.268 1
985.288 11
985.309 4
985.329 9
985.349 3
985.370 4
985.390 10
985.410 13
985.431 18
985.451 8
985.471 9
985.492 15
985.512 3
985.532 2
985.553 1
985.573 15
985.593 4
985.614 1
985.634 6
985.654 5
985.675 3
985.695 0
985.715 3
985.736 9
985.756 10
985.776 7
985.797 14
985.817 2
985.837 3
985.858 1
985.878 0
985.898 0
985.919 4
985.939 7
985.959 0
985.980 6
986.000 6
986.020 6
986.041 0
986.061 5
986.081 0
986.102 1
986.122 3
986.142 3
986.163 15
986.183 1
986.203 0
986.224 4
986.244 6
986.264 0
986.285 0
986.305 0
986.325 2
986.346 13
986.366 11
986.386 26
986.407 22
986.427 19
986.447 30
986.468 26
986.488 33
986.509 18
986.529 3
986.549 1
986.570 4
986.590 2
986.610 0
986.631 6
986.651 11
986.671 10
986.692 10
986.712 7
986.732 2
986.753 1
986.773 0
986.793 0
986.814 0
986.834 9
986.854 9
986.875 1
986.895 5
986.915 2
986.936 0
986.956 5
986.976 6
986.997 8
987.017 1
987.037 3
987.058 8
987.078 2
987.098 8
987.119 4
987.139 5
987.160 4
987.180 3
987.200 8
987.221 5
987.241 1
987.261 18
987.282 10
987.302 26
987.322 8
987.343 24
987.363 17
987.383 4
987.404 19
987.424 17
987.444 11
987.465 16
987.485 21
987.505 10
987.526 7
987.546 10
987.567 2
987.587 0
987.607 1
987.628 1
987.648 0
987.668 6
987.689 7
987.709 6
987.729 5
987.750 1
987.770 5
987.790 0
987.811 7
987.831 2
987.852 8
987.872 2
987.892 3
987.913 1
987.933 22
987.953 27
987.974 12
987.994 1
988.014 0
988.035 1
988.055 6
988.075 13
988.096 12
988.116 1
988.136 10
988.157 12
988.177 2
988.198 6
988.218 4
988.238 3
988.259 10
988.279 6
988.299 11
988.320 9
988.340 0
988.360 4
988.381 16
988.401 3
988.422 11
988.442 18
988.462 5
988.483 12
988.503 2
988.523 3
988.544 19
988.564 12
988.584 4
988.605 1
988.625 0
988.646 1
988.666 0
988.686 1
988.707 5
988.727 5
988.747 2
988.768 3
988.788 9
988.808 0
988.829 0
988.849 1
988.870 0
988.890 4
988.910 3
988.931 1
988.951 4
988.971 9
988.992 10
989.012 9
989.032 8
989.053 0
989.073 3
989.094 10
989.114 11
989.134 8
989.155 6
989.175 4
989.195 6
989.216 2
989.236 4
989.257 4
989.277 1
989.297 3
989.318 11
989.338 11
989.358 25
989.379 18
989.399 3
989.419 2
989.440 6
989.460 8
989.481 14
989.501 15
989.521 15
989.542 35
989.562 21
989.582 1
989.603 5
989.623 6
989.644 5
989.664 0
989.684 2
989.705 4
989.725 11
989.745 5
989.766 0
989.786 1
989.807 0
989.827 2
989.847 13
989.868 8
989.888 6
989.908 9
989.929 9
989.949 4
989.970 4
989.990 1
990.010 0
990.031 5
990.051 1
990.071 0
990.092 0
990.112 8
990.133 0
990.153 1
990.173 0
990.194 4
990.214 5
990.235 4
990.255 9
990.275 5
990.296 0
990.316 4
990.336 6
990.357 12
990.377 7
990.398 0
990.418 4
990.438 11
990.459 2
990.479 7
990.499 11
990.520 5
990.540 2
990.561 4
990.581 8
990.601 10
990.622 3
990.642 3
990.663 4
990.683 7
990.703 5
990.724 3
990.744 3
990.764 1
990.785 8
990.805 1
990.826 0
990.846 0
990.866 10
990.887 18
990.907 13
990.928 0
990.948 0
990.968 4
990.989 0
991.009 11
991.029 10
991.050 7
991.070 3
991.091 4
991.111 0
991.131 0
991.152 0
991.172 3
991.193 10
991.213 4
991.233 8
991.254 15
991.274 3
991.295 0
991.315 7
991.335 6
991.356 2
991.376 0
991.397 2
991.417 5
991.437 14
991.458 4
991.478 2
991.498 0
991.519 7
991.539 20
991.560 3
991.580 1
991.600 1
991.621 2
991.641 1
991.662 0
991.682 14
991.702 19
991.723 5
991.743 1
991.764 1
991.784 0
991.804 0
991.825 6
991.845 3
991.866 14
991.886 4
991.906 1
991.927 1
991.947 3
991.968 1
991.988 1
992.008 0
992.029 1
992.049 4
992.070 10
992.090 8
992.110 0
992.131 2
992.151 1
992.172 0
992.192 0
992.212 0
992.233 11
992.253 9
992.274 1
992.294 2
992.314 6
992.335 14
992.355 10
992.376 17
992.396 22
992.416 15
992.437 33
992.457 12
992.478 11
992.498 13
992.518 6
992.539 11
992.559 1
992.580 0
992.600 0
992.620 0
992.641 0
992.661 1
992.682 0
992.702 3
992.722 4
992.743 18
992.763 11
992.784 1
992.804 0
992.824 8
992.845 7
992.865 1
992.886 4
992.906 0
992.927 0
992.947 0
992.967 2
992.988 0
993.008 0
993.029 4
993.049 1
993.069 2
993.090 8
993.110 16
993.131 9
993.151 2
993.171 3
993.192 0
993.212 0
993.233 6
993.253 7
993.273 2
993.294 6
993.314 7
993.335 11
993.355 9
993.376 32
993.396 16
993.416 9
993.437 19
993.457 23
993.478 16
993.498 11
993.518 4
993.539 5
993.559 0
993.580 4
993.600 0
993.620 0
993.641 6
993.661 2
993.682 2
993.702 1
993.723 10
993.743 7
993.763 2
993.784 5
993.804 11
993.825 6
993.845 5
993.865 11
993.886 7
993.906 0
993.927 6
993.947 2
993.968 8
993.988 7
994.008 8
994.029 8
994.049 5
994.070 2
994.090 0
994.110 1
994.131 12
994.151 7
994.172 2
994.192 0
994.213 9
994.233 1
994.253 10
994.274 6
994.294 5
994.315 5
994.335 4
994.356 0
994.376 4
994.396 0
994.417 8
994.437 3
994.458 12
994.478 4
994.499 1
994.519 0
994.539 6
994.560 6
994.580 0
994.601 0
994.621 5
994.641 8
994.662 3
994.682 2
994.703 8
994.723 10
994.744 6
994.764 20
994.784 12
994.805 7
994.825 2
994.846 3
994.866 0
994.887 1
994.907 0
994.927 1
994.948 6
994.968 1
994.989 1
995.009 4
995.030 9
995.050 0
995.070 0
995.091 0
995.111 12
995.132 11
995.152 2
995.173 2
995.193 4
995.213 6
995.234 9
995.254 3
995.275 0
995.295 9
995.316 14
995.336 14
995.357 17
995.377 9
995.397 5
995.418 7
995.438 4
995.459 14
995.479 15
995.500 14
995.520 0
995.540 2
995.561 4
995.581 1
995.602 2
995.622 4
995.643 3
995.663 4
995.683 6
995.704 3
995.724 5
995.745 4
995.765 7
995.786 8
995.806 11
995.827 8
995.847 3
995.867 0
995.888 0
995.908 6
995.929 1
995.949 0
995.970 0
995.990 7
996.010 1
996.031 1
996.051 1
996.072 0
996.092 6
996.113 14
996.133 5
996.154 0
996.174 0
996.194 3
996.215 12
996.235 26
996.256 20
996.276 5
996.297 10
996.317 7
996.338 2
996.358 4
996.378 23
996.399 15
996.419 17
996.440 12
996.460 1
996.481 7
996.501 8
996.522 6
996.542 8
996.562 2
996.583 1
996.603 7
996.624 2
996.644 6
996.665 1
996.685 1
996.706 1
996.726 1
996.746 3
996.767 0
996.787 1
996.808 0
996.828 6
996.849 3
996.869 4
996.890 3
996.910 1
996.930 1
996.951 2
996.971 3
996.992 5
997.012 2
997.033 0
997.053 3
997.074 5
997.094 13
997.114 5
997.135 14
997.155 8
997.176 1
997.196 0
997.217 4
997.237 8
997.258 4
997.278 13
997.299 6
997.319 3
997.339 2
997.360 4
997.380 8
997.401 12
997.421 6
997.442 3
997.462 0
997.483 12
997.503 10
997.524 2
997.544 7
997.564 3
997.585 0
997.605 1
997.626 5
997.646 2
997.667 0
997.687 0
997.708 2
997.728 13
997.749 1
997.769 2
997.789 4
997.810 4
997.830 12
997.851 7
997.871 4
997.892 0
997.912 1
997.933 9
997.953 6
997.974 5
997.994 1
998.015 0
998.035 1
998.055 1
998.076 3
998.096 0
998.117 0
998.137 1
998.158 1
998.178 0
998.199 0
998.219 1
998.240 8
998.260 1
998.281 2
998.301 4
998.321 0
998.342 7
998.362 1
998.383 6
998.403 1
998.424 12
998.444 0
998.465 10
998.485 3
998.506 11
998.526 5
998.547 5
998.567 16
998.587 5
998.608 0
998.628 0
998.649 0
998.669 3
998.690 3
998.710 0
998.731 2
998.751 9
998.772 7
998.792 0
998.813 2
998.833 2
998.854 1
998.874 0
998.895 2
998.915 0
998.935 0
998.956 8
998.976 4
998.997 1
999.017 3
999.038 4
999.058 4
999.079 0
999.099 0
999.120 0
999.140 6
999.161 6
999.181 9
999.202 2
999.222 0
999.243 2
999.263 3
999.283 0
999.304 9
999.324 7
999.345 5
999.365 6
999.386 22
999.406 25
999.427 0
999.447 1
999.468 4
999.488 12
999.509 16
999.529 4
999.550 0
999.570 3
999.591 8
999.611 6
999.632 3
999.652 5
999.672 5
999.693 1
999.713 3
999.734 6
999.754 1
999.775 1
999.795 2
999.816 0
999.836 0
999.857 3
999.877 6
999.898 7
999.918 3
999.939 1
999.959 6
999.980 2
1000.000 0
1000.021 0
1000.041 0
1000.062 2
1000.082 0
1000.103 21
1000.123 14
1000.144 7
1000.164 0
1000.184 0
1000.205 0
1000.225 9
1000.246 4
1000.266 3
1000.287 2
1000.307 3
1000.328 5
1000.348 4
1000.369 1
1000.389 4
1000.410 12
1000.430 2
1000.451 10
1000.471 12
1000.492 9
1000.512 6
1000.533 5
1000.553 4
1000.574 1
1000.594 0
1000.615 8
1000.635 0
1000.656 0
1000.676 0
1000.697 13
1000.717 7
1000.738 0
1000.758 2
1000.779 0
1000.799 5
1000.820 9
1000.840 1
1000.860 1
1000.881 0
1000.901 0
1000.922 0
1000.942 0
1000.963 1
1000.983 2
1001.004 1
1001.024 0
1001.045 3
1001.065 8
1001.086 1
1001.106 2
1001.127 2
1001.147 0
1001.168 3
1001.188 0
1001.209 0
1001.229 12
1001.250 8
1001.270 6
1001.291 11
1001.311 2
1001.332 0
1001.352 0
1001.373 0
1001.393 3
1001.414 15
1001.434 19
1001.455 3
1001.475 1
1001.496 14
1001.516 15
1001.537 14
1001.557 7
1001.578 3
1001.598 1
1001.619 3
1001.639 3
1001.660 0
1001.680 0
1001.701 2
1001.721 13
1001.742 9
1001.762 1
1001.783 4
1001.803 0
1001.824 0
1001.844 5
1001.865 3
1001.885 3
1001.906 0
1001.926 0
1001.947 2
1001.967 9
1001.988 7
1002.008 5
1002.029 0
1002.049 1
1002.070 11
1002.090 1
1002.111 0
1002.131 1
1002.152 0
1002.172 1
1002.193 0
1002.213 9
1002.234 11
1002.254 5
1002.275 3
1002.295 10
1002.316 8
1002.336 8
1002.357 10
1002.377 8
1002.398 20
1002.418 25
1002.439 11
1002.459 1
1002.480 4
1002.500 1
1002.521 8
1002.541 11
1002.562 2
1002.582 0
1002.603 2
1002.623 3
1002.644 0
1002.664 0
1002.685 4
1002.705 11
1002.726 3
1002.746 0
1002.767 2
1002.787 0
1002.808 3
1002.828 1
1002.849 4
1002.869 11
1002.890 1
1002.910 5
1002.931 3
1002.951 6
1002.972 4
1002.993 0
1003.013 0
1003.034 4
1003.054 2
1003.075 12
1003.095 3
1003.116 2
1003.136 0
1003.157 5
1003.177 6
1003.198 0
1003.218 2
1003.239 2
1003.259 11
1003.280 4
1003.300 2
1003.321 0
1003.341 3
1003.362 8
1003.382 3
1003.403 0
1003.423 12
1003.444 23
1003.464 12
1003.485 5
1003.505 2
1003.526 4
1003.546 0
1003.567 0
1003.587 0
1003.608 0
1003.628 0
1003.649 1
1003.669 2
1003.690 10
1003.711 5
1003.731 1
1003.752 1
1003.772 3
1003.793 7
1003.813 3
1003.834 2
1003.854 3
1003.875 1
1003.895 5
1003.916 6
1003.936 1
1003.957 1
1003.977 6
1003.998 5
1004.018 5
1004.039 7
1004.059 12
1004.080 0
1004.100 5
1004.121 5
1004.141 0
1004.162 0
1004.183 0
1004.203 0
1004.224 0
1004.244 6
1004.265 2
1004.285 4
1004.306 10
1004.326 12
1004.347 4
1004.367 2
1004.388 4
1004.408 0
1004.429 0
1004.449 11
1004.470 7
1004.490 13
1004.511 8
1004.531 8
1004.552 3
1004.572 8
1004.593 5
1004.614 0
1004.634 5
1004.655 20
1004.675 6
1004.696 1
1004.716 6
1004.737 0
1004.757 0
1004.778 0
1004.798 0
1004.819 0
1004.839 0
1004.860 0
1004.880 0
1004.901 0
1004.921 8
1004.942 0
1004.963 10
1004.983 4
1005.004 0
1005.024 0
1005.045 3
1005.065 0
1005.086 0
1005.106 0
1005.127 1
1005.147 0
1005.168 9
1005.188 1
1005.209 3
1005.229 13
1005.250 6
1005.271 5
1005.291 1
1005.312 2
1005.332 2
1005.353 5
1005.373 0
1005.394 11
1005.414 13
1005.435 0
1005.455 8
1005.476 2
1005.496 18
1005.517 12
1005.537 0
1005.558 5
1005.579 2
1005.599 3
1005.620 0
1005.640 0
1005.661 1
1005.681 6
1005.702 1
1005.722 0
1005.743 0
1005.763 4
1005.784 14
1005.804 7
1005.825 10
1005.846 3
1005.866 1
1005.887 2
1005.907 4
1005.928 1
1005.948 10
1005.969 2
1005.989 0
1006.010 0
1006.030 0
1006.051 0
1006.072 4
1006.092 4
1006.113 12
1006.133 8
1006.154 5
1006.174 4
1006.195 10
1006.215 6
1006.236 2
1006.256 7
1006.277 2
1006.298 0
1006.318 1
1006.339 0
1006.359 7
1006.380 13
1006.400 15
1006.421 25
1006.441 23
1006.462 23
1006.482 26
1006.503 24
1006.524 6
1006.544 2
1006.565 0
1006.585 2
1006.606 5
1006.626 7
1006.647 2
1006.667 0
1006.688 6
1006.708 7
1006.729 4
1006.750 3
1006.770 0
1006.791 3
1006.811 5
1006.832 3
1006.852 1
1006.873 2
1006.893 0
1006.914 7
1006.935 4
1006.955 3
1006.976 1
1006.996 0
1007.017 0
1007.037 6
1007.058 0
1007.078 2
1007.099 3
1007.119 6
1007.140 1
1007.161 1
1007.181 0
1007.202 0
1007.222 7
1007.243 2
1007.263 0
1007.284 0
1007.304 3
1007.325 4
1007.346 3
1007.366 7
1007.387 4
1007.407 16
1007.428 20
1007.448 17
1007.469 12
1007.489 21
1007.510 11
1007.531 3
1007.551 1
1007.572 4
1007.592 3
1007.613 0
1007.633 4
1007.654 9
1007.674 4
1007.695 0
1007.716 0
1007.736 1
1007.757 5
1007.777 0
1007.798 0
1007.818 0
1007.839 10
1007.860 0
1007.880 0
1007.901 0
1007.921 0
1007.942 13
1007.962 4
1007.983 0
1008.003 3
1008.024 18
1008.045 17
1008.065 15
1008.086 10
1008.106 7
1008.127 3
1008.147 2
1008.168 6
1008.189 0
1008.209 10
1008.230 2
1008.250 14
1008.271 11
1008.291 4
1008.312 0
1008.332 9
1008.353 11
1008.374 19
1008.394 16
1008.415 16
1008.435 9
1008.456 20
1008.476 6
1008.497 5
1008.518 3
1008.538 0
1008.559 5
1008.579 9
1008.600 1
1008.620 1
1008.641 3
1008.662 8
1008.682 4
1008.703 2
1008.723 1
1008.744 7
1008.764 9
1008.785 0
1008.806 6
1008.826 7
1008.847 0
1008.867 0
1008.888 0
1008.908 7
1008.929 3
1008.950 5
1008.970 2
1008.991 3
1009.011 5
1009.032 3
1009.052 0
1009.073 3
1009.094 5
1009.114 0
1009.135 1
1009.155 4
1009.176 3
1009.196 0
1009.217 2
1009.238 0
1009.258 0
1009.279 2
1009.299 8
1009.320 5
1009.340 10
1009.361 21
1009.382 24
1009.402 22
1009.423 16
1009.443 9
1009.464 22
1009.484 24
1009.505 1
1009.526 0
1009.546 1
1009.567 6
1009.587 10
1009.608 3
1009.629 2
1009.649 1
1009.670 1
1009.690 5
1009.711 2
1009.731 0
1009.752 15
1009.773 0
1009.793 4
1009.814 1
1009.834 0
1009.855 0
1009.875 8
1009.896 2
1009.917 7
1009.937 2
1009.958 2
1009.978 4
1009.999 9
1010.020 4
1010.040 0
1010.061 10
1010.081 14
1010.102 1
1010.122 0
1010.143 2
1010.164 3
1010.184 4
1010.205 0
1010.225 0
1010.246 0
1010.267 5
1010.287 1
1010.308 0
1010.328 0
1010.349 2
1010.370 3
1010.390 2
1010.411 10
1010.431 2
1010.452 18
1010.472 6
1010.493 0
1010.514 0
1010.534 0
1010.555 5
1010.575 3
1010.596 4
1010.617 0
1010.637 13
1010.658 6
1010.678 7
1010.699 1
1010.720 0
1010.740 2
1010.761 0
1010.781 0
1010.802 2
1010.822 0
1010.843 1
1010.864 1
1010.884 2
1010.905 5
1010.925 4
1010.946 1
1010.967 0
1010.987 8
1011.008 0
1011.028 0
1011.049 0
1011.070 0
1011.090 0
1011.111 6
1011.131 5
1011.152 0
1011.173 0
1011.193 0
1011.214 6
1011.234 3
1011.255 0
1011.276 9
1011.296 5
1011.317 9
1011.337 3
1011.358 3
1011.379 8
1011.399 11
1011.420 2
1011.440 5
1011.461 5
1011.481 4
1011.502 6
1011.523 1
1011.543 0
1011.564 0
1011.584 1
1011.605 1
1011.626 0
1011.646 0
1011.667 1
1011.687 0
1011.708 0
1011.729 2
1011.749 6
1011.770 0
1011.790 0
1011.811 0
1011.832 0
1011.852 0
1011.873 13
1011.893 3
1011.914 1
1011.935 0
1011.955 6
1011.976 9
1011.997 9
1012.017 3
1012.038 3
1012.058 0
1012.079 0
1012.100 0
1012.120 11
1012.141 1
1012.161 0
1012.182 1
1012.203 2
1012.223 6
1012.244 3
1012.264 0
1012.285 3
1012.306 2
1012.326 9
1012.347 5
1012.367 14
1012.388 2
1012.409 7
1012.429 12
1012.450 31
1012.470 8
1012.491 7
1012.512 11
1012.532 3
1012.553 0
1012.573 2
1012.594 7
1012.615 0
1012.635 7
1012.656 5
1012.677 2
1012.697 0
1012.718 0
1012.738 7
1012.759 10
1012.780 7
1012.800 9
1012.821 5
1012.841 2
1012.862 0
1012.883 2
1012.903 2
1012.924 6
1012.944 6
1012.965 2
1012.986 4
1013.006 5
1013.027 0
1013.048 0
1013.068 0
1013.089 0
1013.109 4
1013.130 13
1013.151 4
1013.171 4
1013.192 8
1013.212 10
1013.233 1
1013.254 1
1013.274 6
1013.295 2
1013.316 10
1013.336 19
1013.357 7
1013.377 1
1013.398 33
1013.419 16
1013.439 13
1013.460 10
1013.480 2
1013.501 0
1013.522 7
1013.542 1
1013.563 5
1013.584 4
1013.604 3
1013.625 0
1013.645 0
1013.666 0
1013.687 0
1013.707 7
1013.728 1
1013.749 3
1013.769 0
1013.790 1
1013.810 2
1013.831 0
1013.852 0
1013.872 0
1013.893 0
1013.913 0
1013.934 1
1013.955 7
1013.975 2
1013.996 5
1014.017 3
1014.037 16
1014.058 17
1014.078 3
1014.099 5
1014.120 2
1014.140 7
1014.161 2
1014.182 8
1014.202 12
1014.223 4
1014.243 16
1014.264 1
1014.285 1
1014.305 9
1014.326 3
1014.347 3
1014.367 5
1014.388 7
1014.408 3
1014.429 14
1014.450 16
1014.470 2
1014.491 11
1014.512 7
1014.532 1
1014.553 2
1014.574 0
1014.594 2
1014.615 9
1014.635 11
1014.656 8
1014.677 0
1014.697 0
1014.718 5
1014.739 4
1014.759 6
1014.780 5
1014.800 6
1014.821 6
1014.842 10
1014.862 16
1014.883 17
1014.904 7
1014.924 0
1014.945 2
1014.966 0
1014.986 0
1015.007 0
1015.027 2
1015.048 0
1015.069 0
1015.089 1
1015.110 18
1015.131 8
1015.151 8
1015.172 7
1015.193 6
1015.213 2
1015.234 1
1015.254 0
1015.275 1
1015.296 4
1015.316 2
1015.337 4
1015.358 4
1015.378 7
1015.399 1
1015.420 3
1015.440 11
1015.461 20
1015.481 5
1015.502 0
1015.523 4
1015.543 10
1015.564 7
1015.585 3
1015.605 0
1015.626 6
1015.647 8
1015.667 2
1015.688 11
1015.708 5
1015.729 1
1015.750 0
1015.770 0
1015.791 5
1015.812 3
1015.832 4
1015.853 11
1015.874 4
1015.894 0
1015.915 2
1015.936 2
1015.956 0
1015.977 1
1015.997 5
1016.018 2
1016.039 1
1016.059 0
1016.080 6
1016.101 0
1016.121 1
1016.142 0
1016.163 2
1016.183 0
1016.204 2
1016.225 2
1016.245 0
1016.266 1
1016.286 1
1016.307 0
1016.328 2
1016.348 5
1016.369 7
1016.390 17
1016.410 3
1016.431 12
1016.452 13
1016.472 8
1016.493 7
1016.514 2
1016.534 0
1016.555 3
1016.576 5
1016.596 0
1016.617 0
1016.638 0
1016.658 6
1016.679 2
1016.699 5
1016.720 5
1016.741 11
1016.761 8
1016.782 3
1016.803 2
1016.823 1
1016.844 7
1016.865 0
1016.885 0
1016.906 2
1016.927 0
1016.947 7
1016.968 2
1016.989 5
1017.009 7
1017.030 3
1017.051 5
1017.071 4
1017.092 6
1017.113 6
1017.133 14
1017.154 14
1017.174 4
1017.195 3
1017.216 11
1017.236 1
1017.257 0
1017.278 2
1017.298 4
1017.319 9
1017.340 3
1017.360 4
1017.381 13
1017.402 1
1017.422 5
1017.443 9
1017.464 17
1017.484 7
1017.505 0
1017.526 0
1017.546 0
1017.567 0
1017.588 4
1017.608 9
1017.629 9
1017.650 4
1017.670 11
1017.691 21
1017.712 16
1017.732 10
1017.753 2
1017.774 14
1017.794 2
1017.815 1
1017.836 0
1017.856 0
1017.877 0
1017.898 0
1017.918 0
1017.939 2
1017.960 8
1017.980 15
1018.001 8
1018.022 9
1018.042 8
1018.063 3
1018.084 5
1018.104 6
1018.125 3
1018.146 11
1018.166 2
1018.187 0
1018.208 5
1018.228 3
1018.249 9
1018.270 8
1018.290 3
1018.311 0
1018.332 0
1018.352 8
1018.373 7
1018.394 9
1018.414 9
1018.435 8
1018.456 1
1018.476 3
1018.497 9
1018.518 2
1018.538 4
1018.559 7
1018.580 3
1018.600 4
1018.621 4
1018.642 5
1018.662 0
1018.683 0
1018.704 0
1018.724 0
1018.745 1
1018.766 5
1018.786 3
1018.807 3
1018.828 1
1018.848 8
1018.869 1
1018.890 0
1018.910 4
1018.931 8
1018.952 1
1018.972 0
1018.993 0
1019.014 8
1019.034 12
1019.055 2
1019.076 3
1019.096 0
1019.117 0
1019.138 0
1019.158 0
1019.179 10
1019.200 5
1019.220 1
1019.241 1
1019.262 1
1019.282 2
1019.303 7
1019.324 7
1019.345 10
1019.365 4
1019.386 4
1019.407 1
1019.427 7
1019.448 25
1019.469 26
1019.489 8
1019.510 4
1019.531 4
1019.551 1
1019.572 1
1019.593 0
1019.613 3
1019.634 5
1019.655 5
1019.675 0
1019.696 12
1019.717 9
1019.737 15
1019.758 4
1019.779 0
1019.799 7
1019.820 0
1019.841 0
1019.862 6
1019.882 1
1019.903 0
1019.924 7
1019.944 0
1019.965 0
1019.986 3
1020.006 0
1020.027 5
1020.048 0
1020.068 1
1020.089 13
1020.110 8
1020.130 2
1020.151 2
1020.172 0
1020.192 0
1020.213 5
1020.234 0
1020.255 0
1020.275 2
1020.296 4
1020.317 2
1020.337 6
1020.358 6
1020.379 10
1020.399 6
1020.420 7
1020.441 5
1020.461 3
1020.482 0
1020.503 0
1020.523 4
1020.544 0
1020.565 1
1020.586 0
1020.606 0
1020.627 3
1020.648 8
1020.668 1
1020.689 4
1020.710 2
1020.730 1
1020.751 6
1020.772 4
1020.792 0
1020.813 0
1020.834 0
1020.855 1
1020.875 0
1020.896 7
1020.917 0
1020.937 5
1020.958 1
1020.979 0
1020.999 0
1021.020 0
1021.041 1
1021.061 9
1021.082 5
1021.103 2
1021.124 14
1021.144 0
1021.165 5
1021.186 8
1021.206 1
1021.227 9
1021.248 3
1021.268 3
1021.289 2
1021.310 5
1021.331 5
1021.351 1
1021.372 4
1021.393 1
1021.413 8
1021.434 11
1021.455 4
1021.475 10
1021.496 13
1021.517 13
1021.538 13
1021.558 2
1021.579 0
1021.600 8
1021.620 3
1021.641 0
1021.662 0
1021.682 5
1021.703 13
1021.724 7
1021.745 0
1021.765 0
1021.786 15
1021.807 6
1021.827 1
1021.848 0
1021.869 4
1021.889 0
1021.910 5
1021.931 2
1021.952 3
1021.972 0
1021.993 5
1022.014 5
1022.034 1
1022.055 0
1022.076 0
1022.097 5
1022.117 0
1022.138 0
1022.159 0
1022.179 0
1022.200 0
1022.221 0
1022.241 0
1022.262 0
1022.283 1
1022.304 11
1022.324 0
1022.345 8
1022.366 13
1022.386 5
1022.407 7
1022.428 10
1022.449 14
1022.469 10
1022.490 4
1022.511 7
1022.531 12
1022.552 6
1022.573 8
1022.594 0
1022.614 0
1022.635 8
1022.656 6
1022.676 4
1022.697 0
1022.718 4
1022.739 3
1022.759 3
1022.780 8
1022.801 2
1022.821 2
1022.842 9
1022.863 2
1022.883 5
1022.904 6
1022.925 5
1022.946 3
1022.966 0
1022.987 4
1023.008 0
1023.028 3
1023.049 4
1023.070 0
1023.091 1
1023.111 10
1023.132 8
1023.153 9
1023.174 4
1023.194 5
1023.215 3
1023.236 0
1023.256 2
1023.277 8
1023.298 0
1023.319 0
1023.339 3
1023.360 5
1023.381 5
1023.401 0
1023.422 6
1023.443 10
1023.464 16
1023.484 21
1023.505 16
1023.526 12
1023.546 14
1023.567 14
1023.588 5
1023.609 1
1023.629 1
1023.650 22
1023.671 16
1023.691 0
1023.712 3
1023.733 0
1023.754 1
1023.774 0
1023.795 4
1023.816 6
1023.837 1
1023.857 0
1023.878 3
1023.899 1
1023.919 0
1023.940 1
1023.961 4
1023.982 4
1024.002 0
1024.023 0
1024.044 0
1024.065 1
1024.085 1
1024.106 3
1024.127 2
1024.147 0
1024.168 0
1024.189 6
1024.210 1
1024.230 0
1024.251 15
1024.272 5
1024.293 0
1024.313 5
1024.334 13
1024.355 10
1024.375 3
1024.396 2
1024.417 26
1024.438 12
1024.458 11
1024.479 7
1024.500 9
1024.521 16
1024.541 5
1024.562 7
1024.583 0
1024.603 0
1024.624 3
1024.645 0
1024.666 5
1024.686 0
1024.707 0
1024.728 0
1024.749 0
1024.769 3
1024.790 6
1024.811 2
1024.832 1
1024.852 2
1024.873 4
1024.894 15
1024.914 4
1024.935 3
1024.956 0
1024.977 3
1024.997 3
1025.018 9
1025.039 3
1025.060 1
1025.080 6
1025.101 1
1025.122 9
1025.143 0
1025.163 3
1025.184 0
1025.205 7
1025.225 3
1025.246 0
1025.267 0
1025.288 8
1025.308 5
1025.329 5
1025.350 2
1025.371 0
1025.391 0
1025.412 6
1025.433 7
1025.454 0
1025.474 1
1025.495 6
1025.516 4
1025.537 18
1025.557 15
1025.578 14
1025.599 5
1025.620 10
1025.640 9
1025.661 8
1025.682 2
1025.703 6
1025.723 10
1025.744 5
1025.765 8
1025.785 5
1025.806 5
1025.827 4
1025.848 1
1025.868 11
1025.889 3
1025.910 1
1025.931 3
1025.951 1
1025.972 4
1025.993 2
1026.014 4
1026.034 6
1026.055 0
1026.076 0
1026.097 1
1026.117 0
1026.138 0
1026.159 0
1026.180 2
1026.200 5
1026.221 0
1026.242 0
1026.263 0
1026.283 0
1026.304 2
1026.325 1
1026.346 4
1026.366 9
1026.387 12
1026.408 14
1026.429 0
1026.449 4
1026.470 11
1026.491 13
1026.512 13
1026.532 18
1026.553 1
1026.574 8
1026.595 15
1026.615 1
1026.636 0
1026.657 0
1026.678 1
1026.698 6
1026.719 13
1026.740 5
1026.761 3
1026.781 0
1026.802 1
1026.823 0
1026.844 0
1026.864 0
1026.885 0
1026.906 0
1026.927 3
1026.947 1
1026.968 0
1026.989 0
1027.010 0
1027.030 6
1027.051 12
1027.072 0
1027.093 0
1027.113 0
1027.134 3
1027.155 10
1027.176 2
1027.197 4
1027.217 5
1027.238 9
1027.259 2
1027.280 2
1027.300 0
1027.321 6
1027.342 2
1027.363 0
1027.383 1
1027.404 12
1027.425 7
1027.446 14
1027.466 6
1027.487 17
1027.508 3
1027.529 1
1027.549 10
1027.570 12
1027.591 15
1027.612 2
1027.632 0
1027.653 1
1027.674 0
1027.695 2
1027.716 3
1027.736 0
1027.757 0
1027.778 1
1027.799 8
1027.819 8
1027.840 0
1027.861 4
1027.882 7
1027.902 8
1027.923 1
1027.944 6
1027.965 5
1027.985 3
1028.006 3
1028.027 4
1028.048 13
1028.069 17
1028.089 2
1028.110 3
1028.131 4
1028.152 0
1028.172 4
1028.193 1
1028.214 6
1028.235 0
1028.255 0
1028.276 2
1028.297 2
1028.318 0
1028.338 3
1028.359 10
1028.380 1
1028.401 4
1028.422 18
1028.442 13
1028.463 8
1028.484 1
1028.505 13
1028.525 8
1028.546 5
1028.567 10
1028.588 7
1028.609 0
1028.629 0
1028.650 2
1028.671 12
1028.692 1
1028.712 0
1028.733 2
1028.754 3
1028.775 14
1028.795 7
1028.816 4
1028.837 2
1028.858 1
1028.879 3
1028.899 9
1028.920 12
1028.941 6
1028.962 0
1028.982 0
1029.003 6
1029.024 6
1029.045 3
1029.066 3
1029.086 0
1029.107 1
1029.128 2
1029.149 12
1029.169 25
1029.190 15
1029.211 9
1029.232 13
1029.253 3
1029.273 1
1029.294 9
1029.315 2
1029.336 5
1029.356 10
1029.377 1
1029.398 0
1029.419 0
1029.440 3
1029.460 10
1029.481 17
1029.502 3
1029.523 3
1029.543 5
1029.564 13
1029.585 6
1029.606 5
1029.627 13
1029.647 3
1029.668 2
1029.689 2
1029.710 0
1029.730 0
1029.751 2
1029.772 0
1029.793 0
1029.814 2
1029.834 9
1029.855 5
1029.876 5
1029.897 12
1029.918 8
1029.938 6
1029.959 8
1029.980 4
1030.001 23
1030.021 5
1030.042 3
1030.063 9
1030.084 9
1030.105 1
1030.125 5
1030.146 0
1030.167 1
1030.188 0
1030.209 0
1030.229 0
1030.250 8
1030.271 4
1030.292 5
1030.313 1
1030.333 4
1030.354 5
1030.375 17
1030.396 16
1030.416 10
1030.437 0
1030.458 17
1030.479 20
1030.500 15
1030.520 11
1030.541 4
1030.562 1
1030.583 0
1030.604 0
1030.624 8
1030.645 15
1030.666 2
1030.687 5
1030.708 3
1030.728 0
1030.749 0
1030.770 2
1030.791 4
1030.811 3
1030.832 0
1030.853 8
1030.874 1
1030.895 1
1030.915 0
1030.936 0
1030.957 8
1030.978 5
1030.999 2
1031.019 3
1031.040 10
1031.061 24
1031.082 5
1031.103 1
1031.123 2
1031.144 22
1031.165 6
1031.186 0
1031.207 3
1031.227 5
1031.248 4
1031.269 9
1031.290 15
1031.311 10
1031.331 8
1031.352 4
1031.373 4
1031.394 3
1031.415 0
1031.435 4
1031.456 15
1031.477 6
1031.498 12
1031.519 3
1031.539 11
1031.560 3
1031.581 4
1031.602 1
1031.623 1
1031.643 5
1031.664 3
1031.685 0
1031.706 11
1031.727 9
1031.747 18
1031.768 0
1031.789 1
1031.810 4
1031.831 5
1031.851 3
1031.872 8
1031.893 13
1031.914 8
1031.935 0
1031.955 7
1031.976 4
1031.997 2
1032.018 4
1032.039 6
1032.060 5
1032.080 0
1032.101 10
1032.122 13
1032.143 11
1032.164 0
1032.184 2
1032.205 0
1032.226 0
1032.247 8
1032.268 10
1032.288 13
1032.309 14
1032.330 13
1032.351 3
1032.372 0
1032.392 0
1032.413 3
1032.434 7
1032.455 15
1032.476 4
1032.497 11
1032.517 8
1032.538 5
1032.559 5
1032.580 10
1032.601 11
1032.621 2
1032.642 9
1032.663 5
1032.684 0
1032.705 7
1032.725 23
1032.746 5
1032.767 4
1032.788 3
1032.809 0
1032.830 0
1032.850 1
1032.871 4
1032.892 4
1032.913 4
1032.934 3
1032.954 0
1032.975 4
1032.996 8
1033.017 0
1033.038 0
1033.058 0
1033.079 3
1033.100 0
1033.121 0
1033.142 0
1033.163 6
1033.183 1
1033.204 2
1033.225 0
1033.246 1
1033.267 0
1033.287 0
1033.308 3
1033.329 1
1033.350 6
1033.371 3
1033.392 5
1033.412 8
1033.433 7
1033.454 0
1033.475 9
1033.496 10
1033.517 10
1033.537 21
1033.558 19
1033.579 15
1033.600 14
1033.621 1
1033.641 0
1033.662 2
1033.683 3
1033.704 6
1033.725 3
1033.746 0
1033.766 0
1033.787 0
1033.808 1
1033.829 0
1033.850 5
1033.870 7
1033.891 17
1033.912 7
1033.933 1
1033.954 0
1033.975 9
1033.995 3
1034.016 2
1034.037 4
1034.058 2
1034.079 8
1034.100 5
1034.120 0
1034.141 0
1034.162 1
1034.183 0
1034.204 4
1034.225 12
1034.245 1
1034.266 9
1034.287 0
1034.308 2
1034.329 0
1034.350 0
1034.370 5
1034.391 22
1034.412 15
1034.433 9
1034.454 2
1034.475 11
1034.495 6
1034.516 6
1034.537 24
1034.558 21
1034.579 15
1034.599 5
1034.620 0
1034.641 0
1034.662 2
1034.683 1
1034.704 0
1034.724 9
1034.745 4
1034.766 3
1034.787 9
1034.808 5
1034.829 3
1034.850 2
1034.870 13
1034.891 7
1034.912 2
1034.933 0
1034.954 1
1034.975 7
1034.995 5
1035.016 8
1035.037 1
1035.058 0
1035.079 1
1035.100 0
1035.120 0
1035.141 4
1035.162 4
1035.183 11
1035.204 21
1035.225 5
1035.245 5
1035.266 0
1035.287 7
1035.308 5
1035.329 2
1035.350 8
1035.370 13
1035.391 12
1035.412 7
1035.433 14
1035.454 4
1035.475 1
1035.495 0
1035.516 25
1035.537 5
1035.558 9
1035.579 11
1035.600 12
1035.621 6
1035.641 0
1035.662 4
1035.683 9
1035.704 0
1035.725 0
1035.746 5
1035.766 15
1035.787 11
1035.808 0
1035.829 4
1035.850 1
1035.871 3
1035.892 10
1035.912 12
1035.933 17
1035.954 6
1035.975 2
1035.996 4
1036.017 3
1036.037 6
1036.058 2
1036.079 8
1036.100 10
1036.121 4
1036.142 6
1036.163 4
1036.183 3
1036.204 2
1036.225 2
1036.246 7
1036.267 25
1036.288 5
1036.308 0
1036.329 7
1036.350 1
1036.371 1
1036.392 3
1036.413 10
1036.434 5
1036.454 0
1036.475 4
1036.496 26
1036.517 38
1036.538 58
1036.559 20
1036.580 8
1036.600 1
1036.621 0
1036.642 2
1036.663 7
1036.684 5
1036.705 3
1036.725 1
1036.746 10
1036.767 13
1036.788 8
1036.809 0
1036.830 4
1036.851 4
1036.871 6
1036.892 0
1036.913 2
1036.934 8
1036.955 3
1036.976 0
1036.997 0
1037.017 0
1037.038 0
1037.059 4
1037.080 1
1037.101 4
1037.122 1
1037.143 3
1037.163 0
1037.184 1
1037.205 0
1037.226 0
1037.247 9
1037.268 4
1037.289 3
1037.309 4
1037.330 2
1037.351 2
1037.372 3
1037.393 8
1037.414 0
1037.435 11
1037.455 10
1037.476 10
1037.497 10
1037.518 3
1037.539 2
1037.560 4
1037.581 8
1037.602 2
1037.622 16
1037.643 8
1037.664 2
1037.685 0
1037.706 2
1037.727 2
1037.748 0
1037.768 8
1037.789 2
1037.810 5
1037.831 1
1037.852 0
1037.873 2
1037.894 0
1037.914 3
1037.935 1
1037.956 0
1037.977 0
1037.998 2
1038.019 7
1038.040 4
1038.061 1
1038.081 3
1038.102 4
1038.123 1
1038.144 0
1038.165 0
1038.186 12
1038.207 11
1038.228 5
1038.248 2
1038.269 0
1038.290 6
1038.311 6
1038.332 11
1038.353 1
1038.374 2
1038.394 6
1038.415 7
1038.436 16
1038.457 12
1038.478 17
1038.499 6
1038.520 8
1038.541 13
1038.561 9
1038.582 20
1038.603 13
1038.624 3
1038.645 3
1038.666 0
1038.687 4
1038.708 0
1038.728 0
1038.749 0
1038.770 0
1038.791 1
1038.812 2
1038.833 0
1038.854 1
1038.875 0
1038.895 1
1038.916 7
1038.937 14
1038.958 5
1038.979 0
1039.000 0
1039.021 1
1039.042 2
1039.062 6
1039.083 2
1039.104 4
1039.125 2
1039.146 0
1039.167 6
1039.188 6
1039.209 1
1039.229 0
1039.250 15
1039.271 8
1039.292 0
1039.313 0
1039.334 8
1039.355 2
1039.376 0
1039.396 13
1039.417 9
1039.438 13
1039.459 9
1039.480 11
1039.501 10
1039.522 5
1039.543 0
1039.564 8
1039.584 10
1039.605 4
1039.626 11
1039.647 1
1039.668 0
1039.689 0
1039.710 5
1039.731 5
1039.751 0
1039.772 3
1039.793 0
1039.814 6
1039.835 0
1039.856 0
1039.877 0
1039.898 0
1039.919 0
1039.939 1
1039.960 5
1039.981 5
1040.002 4
1040.023 15
1040.044 3
1040.065 4
1040.086 0
1040.107 1
1040.127 4
1040.148 9
1040.169 4
1040.190 0
1040.211 0
1040.232 0
1040.253 0
1040.274 9
1040.295 5
1040.315 2
1040.336 0
1040.357 5
1040.378 5
1040.399 0
1040.420 7
1040.441 0
1040.462 2
1040.483 8
1040.503 9
1040.524 15
1040.545 14
1040.566 3
1040.587 6
1040.608 6
1040.629 4
1040.650 2
1040.671 3
1040.691 6
1040.712 3
1040.733 9
1040.754 11
1040.775 1
1040.796 1
1040.817 5
1040.838 2
1040.859 3
1040.880 0
1040.900 7
1040.921 14
1040.942 2
1040.963 0
1040.984 3
1041.005 1
1041.026 0
1041.047 3
1041.068 0
1041.089 0
1041.109 7
1041.130 1
1041.151 0
1041.172 0
1041.193 0
1041.214 5
1041.235 0
1041.256 0
1041.277 7
1041.297 4
1041.318 1
1041.339 0
1041.360 9
1041.381 16
1041.402 7
1041.423 9
1041.444 1
1041.465 7
1041.486 11
1041.507 11
1041.527 4
1041.548 8
1041.569 6
1041.590 6
1041.611 2
1041.632 3
1041.653 4
1041.674 6
1041.695 0
1041.716 0
1041.736 0
1041.757 4
1041.778 6
1041.799 2
1041.820 2
1041.841 4
1041.862 2
1041.883 5
1041.904 1
1041.925 0
1041.945 7
1041.966 11
1041.987 1
1042.008 1
1042.029 0
1042.050 7
1042.071 7
1042.092 3
1042.113 2
1042.134 9
1042.155 11
1042.175 10
1042.196 7
1042.217 2
1042.238 2
1042.259 4
1042.280 20
1042.301 6
1042.322 0
1042.343 12
1042.364 11
1042.385 4
1042.405 11
1042.426 14
1042.447 23
1042.468 12
1042.489 4
1042.510 1
1042.531 0
1042.552 6
1042.573 7
1042.594 0
1042.615 1
1042.636 0
1042.656 4
1042.677 8
1042.698 3
1042.719 2
1042.740 3
1042.761 6
1042.782 0
1042.803 12
1042.824 3
1042.845 0
1042.866 1
1042.886 5
1042.907 7
1042.928 0
1042.949 0
1042.970 2
1042.991 1
1043.012 1
1043.033 2
1043.054 2
1043.075 0
1043.096 1
1043.117 3
1043.137 0
1043.158 5
1043.179 0
1043.200 0
1043.221 0
1043.242 2
1043.263 0
1043.284 3
1043.305 7
1043.326 4
1043.347 5
1043.368 1
1043.389 0
1043.409 15
1043.430 3
1043.451 8
1043.472 15
1043.493 8
1043.514 2
1043.535 3
1043.556 5
1043.577 6
1043.598 9
1043.619 10
1043.640 3
1043.661 23
1043.681 15
1043.702 9
1043.723 5
1043.744 5
1043.765 1
1043.786 10
1043.807 0
1043.828 0
1043.849 2
1043.870 0
1043.891 0
1043.912 6
1043.933 0
1043.953 5
1043.974 5
1043.995 10
1044.016 16
1044.037 3
1044.058 0
1044.079 10
1044.100 4
1044.121 5
1044.142 3
1044.163 0
1044.184 7
1044.205 5
1044.226 2
1044.246 5
1044.267 7
1044.288 4
1044.309 2
1044.330 0
1044.351 2
1044.372 0
1044.393 0
1044.414 10
1044.435 7
1044.456 4
1044.477 0
1044.498 4
1044.519 5
1044.539 3
1044.560 0
1044.581 9
1044.602 0
1044.623 0
1044.644 0
1044.665 1
1044.686 0
1044.707 0
1044.728 0
1044.749 0
1044.770 1
1044.791 0
1044.812 0
1044.833 0
1044.853 0
1044.874 2
1044.895 8
1044.916 8
1044.937 5
1044.958 1
1044.979 4
1045.000 6
1045.021 0
1045.042 4
1045.063 3
1045.084 7
1045.105 4
1045.126 2
1045.147 2
1045.168 2
1045.188 8
1045.209 3
1045.230 5
1045.251 5
1045.272 5
1045.293 3
1045.314 0
1045.335 1
1045.356 4
1045.377 0
1045.398 3
1045.419 13
1045.440 11
1045.461 39
1045.482 26
1045.503 24
1045.524 29
1045.544 21
1045.565 7
1045.586 5
1045.607 7
1045.628 0
1045.649 1
1045.670 6
1045.691 5
1045.712 17
1045.733 13
1045.754 3
1045.775 0
1045.796 1
1045.817 7
1045.838 1
1045.859 0
1045.880 3
1045.901 14
1045.921 9
1045.942 6
1045.963 15
1045.984 10
1046.005 6
1046.026 6
1046.047 0
1046.068 12
1046.089 7
1046.110 6
1046.131 6
1046.152 2
1046.173 3
1046.194 0
1046.215 12
1046.236 7
1046.257 3
1046.278 0
1046.299 17
1046.319 1
1046.340 9
1046.361 4
1046.382 12
1046.403 21
1046.424 6
1046.445 9
1046.466 26
1046.487 19
1046.508 11
1046.529 14
1046.550 8
1046.571 6
1046.592 2
1046.613 9
1046.634 2
1046.655 5
1046.676 8
1046.697 0
1046.718 4
1046.739 11
1046.759 4
1046.780 4
1046.801 5
1046.822 3
1046.843 3
1046.864 1
1046.885 6
1046.906 0
1046.927 4
1046.948 3
1046.969 5
1046.990 3
1047.011 3
1047.032 0
1047.053 0
1047.074 0
1047.095 0
1047.116 1
1047.137 0
1047.158 2
1047.179 3
1047.200 1
1047.221 1
1047.241 1
1047.262 23
1047.283 13
1047.304 1
1047.325 8
1047.346 5
1047.367 11
1047.388 5
1047.409 1
1047.430 1
1047.451 4
1047.472 11
1047.493 14
1047.514 10
1047.535 22
1047.556 3
1047.577 0
1047.598 12
1047.619 6
1047.640 0
1047.661 1
1047.682 1
1047.703 4
1047.724 0
1047.745 5
1047.766 8
1047.787 3
1047.807 2
1047.828 4
1047.849 6
1047.870 3
1047.891 6
1047.912 0
1047.933 0
1047.954 5
1047.975 0
1047.996 0
1048.017 3
1048.038 3
1048.059 14
1048.080 5
1048.101 6
1048.122 0
1048.143 4
1048.164 4
1048.185 5
1048.206 0
1048.227 6
1048.248 11
1048.269 16
1048.290 12
1048.311 2
1048.332 0
1048.353 2
1048.374 6
1048.395 4
1048.416 14
1048.437 26
1048.457 7
1048.478 4
1048.499 29
1048.520 57
1048.541 62
1048.562 52
1048.583 34
1048.604 20
1048.625 13
1048.646 2
1048.667 8
1048.688 3
1048.709 0
1048.730 0
1048.751 0
1048.772 4
1048.793 7
1048.814 9
1048.835 14
1048.856 0
1048.877 0
1048.898 9
1048.919 0
1048.940 10
1048.961 1
1048.982 0
1049.003 0
1049.024 2
1049.045 0
1049.066 4
1049.087 7
1049.108 3
1049.129 0
1049.150 0
1049.171 0
1049.192 9
1049.213 6
1049.234 5
1049.255 0
1049.276 6
1049.297 7
1049.318 3
1049.338 0
1049.359 0
1049.380 15
1049.401 2
1049.422 18
1049.443 4
1049.464 12
1049.485 18
1049.506 32
1049.527 60
1049.548 32
1049.569 55
1049.590 25
1049.611 18
1049.632 3
1049.653 8
1049.674 12
1049.695 6
1049.716 0
1049.737 5
1049.758 9
1049.779 5
1049.800 2
1049.821 5
1049.842 4
1049.863 5
1049.884 4
1049.905 3
1049.926 5
1049.947 9
1049.968 5
1049.989 6
1050.010 1
1050.031 0
1050.052 8
1050.073 1
1050.094 7
1050.115 8
1050.136 3
1050.157 1
1050.178 9
1050.199 3
1050.220 0
1050.241 0
1050.262 2
1050.283 6
1050.304 7
1050.325 7
1050.346 3
1050.367 0
1050.388 8
1050.409 8
1050.430 2
1050.451 11
1050.472 10
1050.493 9
1050.514 17
1050.535 24
1050.556 24
1050.577 18
1050.598 0
1050.619 9
1050.640 7
1050.661 0
1050.682 1
1050.703 1
1050.724 2
1050.745 7
1050.766 12
1050.787 3
1050.808 1
1050.829 0
1050.850 0
1050.871 1
1050.892 4
1050.913 1
1050.934 3
1050.955 0
1050.976 2
1050.997 0
1051.018 0
1051.039 0
1051.060 3
1051.081 2
1051.102 0
1051.123 0
1051.144 0
1051.165 2
1051.186 9
1051.207 6
1051.228 2
1051.249 2
1051.270 8
1051.291 7
1051.312 12
1051.333 0
1051.354 3
1051.375 6
1051.396 11
1051.417 3
1051.438 5
1051.459 6
1051.480 15
1051.501 12
1051.522 4
1051.543 3
1051.564 1
1051.585 17
1051.606 9
1051.627 5
1051.648 5
1051.669 7
1051.690 11
1051.711 8
1051.732 4
1051.753 8
1051.774 3
1051.795 0
1051.816 8
1051.837 0
1051.858 8
1051.879 16
1051.900 3
1051.921 6
1051.942 1
1051.963 0
1051.984 10
1052.005 5
1052.026 0
1052.047 1
1052.068 1
1052.089 3
1052.110 3
1052.131 10
1052.152 6
1052.173 7
1052.194 1
1052.215 18
1052.236 18
1052.257 5
1052.278 7
1052.299 1
1052.320 2
1052.341 4
1052.362 0
1052.383 1
1052.404 0
1052.425 7
1052.446 6
1052.467 10
1052.488 2
1052.509 6
1052.530 20
1052.551 9
1052.572 5
1052.593 1
1052.614 16
1052.635 2
1052.656 8
1052.677 10
1052.698 6
1052.719 0
1052.740 6
1052.761 12
1052.782 1
1052.803 8
1052.824 4
1052.845 6
1052.866 6
1052.887 0
1052.908 1
1052.929 7
1052.950 5
1052.971 1
1052.992 2
1053.013 0
1053.034 0
1053.055 0
1053.076 0
1053.097 0
1053.118 9
1053.139 6
1053.160 0
1053.181 0
1053.202 3
1053.223 7
1053.244 1
1053.266 0
1053.287 0
1053.308 0
1053.329 3
1053.350 1
1053.371 5
1053.392 1
1053.413 2
1053.434 15
1053.455 6
1053.476 9
1053.497 9
1053.518 14
1053.539 5
1053.560 3
1053.581 5
1053.602 1
1053.623 0
1053.644 0
1053.665 4
1053.686 8
1053.707 3
1053.728 0
1053.749 3
1053.770 0
1053.791 0
1053.812 0
1053.833 0
1053.854 0
1053.875 0
1053.896 3
1053.917 0
1053.938 4
1053.959 7
1053.980 0
1054.001 0
1054.022 4
1054.043 9
1054.064 8
1054.085 1
1054.106 0
1054.127 10
1054.149 2
1054.170 1
1054.191 6
1054.212 5
1054.233 2
1054.254 0
1054.275 0
1054.296 0
1054.317 1
1054.338 9
1054.359 9
1054.380 25
1054.401 8
1054.422 2
1054.443 1
1054.464 1
1054.485 14
1054.506 22
1054.527 12
1054.548 9
1054.569 4
1054.590 7
1054.611 13
1054.632 15
1054.653 6
1054.674 1
1054.695 0
1054.716 5
1054.737 0
1054.758 0
1054.779 0
1054.801 0
1054.822 0
1054.843 0
1054.864 0
1054.885 2
1054.906 1
1054.927 0
1054.948 0
1054.969 0
1054.990 12
1055.011 6
1055.032 5
1055.053 7
1055.074 3
1055.095 0
1055.116 4
1055.137 1
1055.158 0
1055.179 3
1055.200 0
1055.221 0
1055.242 2
1055.263 3
1055.284 1
1055.305 10
1055.326 9
1055.347 6
1055.369 18
1055.390 11
1055.411 3
1055.432 4
1055.453 3
1055.474 12
1055.495 8
1055.516 3
1055.537 1
1055.558 0
1055.579 2
1055.600 0
1055.621 1
1055.642 3
1055.663 0
1055.684 0
1055.705 0
1055.726 2
1055.747 0
1055.768 1
1055.789 2
1055.810 0
1055.831 1
1055.853 0
1055.874 2
1055.895 0
1055.916 1
1055.937 0
1055.958 14
1055.979 7
1056.000 6
1056.021 12
1056.042 1
1056.063 1
1056.084 4
1056.105 2
1056.126 0
1056.147 0
1056.168 0
1056.189 12
1056.210 6
1056.231 2
1056.252 10
1056.273 5
1056.295 5
1056.316 9
1056.337 1
1056.358 0
1056.379 5
1056.400 17
1056.421 13
1056.442 5
1056.463 10
1056.484 5
1056.505 8
1056.526 3
1056.547 13
1056.568 19
1056.589 6
1056.610 11
1056.631 8
1056.652 7
1056.673 9
1056.695 9
1056.716 3
1056.737 11
1056.758 8
1056.779 7
1056.800 2
1056.821 12
1056.842 6
1056.863 3
1056.884 8
1056.905 2
1056.926 0
1056.947 2
1056.968 5
1056.989 5
1057.010 6
1057.031 9
1057.052 6
1057.074 0
1057.095 0
1057.116 3
1057.137 12
1057.158 6
1057.179 0
1057.200 0
1057.221 0
1057.242 0
1057.263 5
1057.284 8
1057.305 3
1057.326 5
1057.347 0
1057.368 1
1057.389 8
1057.410 11
1057.432 6
1057.453 11
1057.474 10
1057.495 3
1057.516 13
1057.537 10
1057.558 3
1057.579 10
1057.600 0
1057.621 4
1057.642 5
1057.663 0
1057.684 5
1057.705 2
1057.726 6
1057.747 6
1057.769 0
1057.790 0
1057.811 0
1057.832 1
1057.853 0
1057.874 8
1057.895 19
1057.916 1
1057.937 16
1057.958 5
1057.979 4
1058.000 4
1058.021 8
1058.042 3
1058.063 3
1058.085 3
1058.106 5
1058.127 7
1058.148 0
1058.169 13
1058.190 28
1058.211 5
1058.232 6
1058.253 11
1058.274 13
1058.295 13
1058.316 17
1058.337 24
1058.358 1
1058.380 9
1058.401 0
1058.422 2
1058.443 0
1058.464 14
1058.485 11
1058.506 11
1058.527 7
1058.548 7
1058.569 3
1058.590 20
1058.611 11
1058.632 9
1058.653 17
1058.675 7
1058.696 5
1058.717 4
1058.738 3
1058.759 0
1058.780 4
1058.801 1
1058.822 4
1058.843 1
1058.864 10
1058.885 2
1058.906 2
1058.927 10
1058.948 9
1058.970 0
1058.991 3
1059.012 9
1059.033 9
1059.054 2
1059.075 3
1059.096 1
1059.117 4
1059.138 9
1059.159 10
1059.180 9
1059.201 6
1059.223 1
1059.244 5
1059.265 2
1059.286 0
1059.307 0
1059.328 2
1059.349 0
1059.370 12
1059.391 10
1059.412 13
1059.433 11
1059.454 6
1059.475 10
1059.497 11
1059.518 17
1059.539 16
1059.560 2
1059.581 11
1059.602 16
1059.623 1
1059.644 0
1059.665 0
1059.686 0
1059.707 0
1059.728 0
1059.750 9
1059.771 10
1059.792 5
1059.813 5
1059.834 0
1059.855 1
1059.876 1
1059.897 1
1059.918 0
1059.939 6
1059.960 15
1059.981 6
1060.003 3
1060.024 10
1060.045 5
1060.066 0
1060.087 0
1060.108 2
1060.129 2
1060.150 5
1060.171 0
1060.192 0
1060.213 0
1060.235 9
1060.256 3
1060.277 0
1060.298 0
1060.319 0
1060.340 0
1060.361 0
1060.382 8
1060.403 2
1060.424 21
1060.445 15
1060.467 9
1060.488 7
1060.509 15
1060.530 11
1060.551 9
1060.572 14
1060.593 16
1060.614 4
1060.635 3
1060.656 2
1060.677 14
1060.699 3
1060.720 0
1060.741 0
1060.762 5
1060.783 18
1060.804 10
1060.825 2
1060.846 9
1060.867 3
1060.888 0
1060.910 2
1060.931 1
1060.952 0
1060.973 5
1060.994 4
1061.015 0
1061.036 0
1061.057 5
1061.078 0
1061.099 0
1061.120 1
1061.142 1
1061.163 0
1061.184 3
1061.205 5
1061.226 10
1061.247 10
1061.268 1
1061.289 1
1061.310 14
1061.331 10
1061.353 8
1061.374 1
1061.395 3
1061.416 0
1061.437 1
1061.458 6
1061.479 24
1061.500 12
1061.521 6
1061.542 12
1061.564 29
1061.585 18
1061.606 1
1061.627 1
1061.648 3
1061.669 2
1061.690 2
1061.711 2
1061.732 1
1061.754 0
1061.775 3
1061.796 5
1061.817 3
1061.838 1
1061.859 1
1061.880 0
1061.901 0
1061.922 0
1061.943 7
1061.965 7
1061.986 1
1062.007 2
1062.028 3
1062.049 0
1062.070 3
1062.091 6
1062.112 6
1062.133 1
1062.155 0
1062.176 2
1062.197 4
1062.218 0
1062.239 1
1062.260 3
1062.281 5
1062.302 14
1062.323 3
1062.345 0
1062.366 12
1062.387 11
1062.408 14
1062.429 12
1062.450 24
1062.471 11
1062.492 9
1062.513 21
1062.535 11
1062.556 15
1062.577 4
1062.598 2
1062.619 4
1062.640 6
1062.661 4
1062.682 11
1062.703 6
1062.725 7
1062.746 14
1062.767 21
1062.788 7
1062.809 0
1062.830 1
1062.851 3
1062.872 0
1062.893 5
1062.915 3
1062.936 1
1062.957 0
1062.978 10
1062.999 11
1063.020 10
1063.041 13
1063.062 2
1063.084 6
1063.105 4
1063.126 7
1063.147 1
1063.168 0
1063.189 2
1063.210 2
1063.231 8
1063.252 6
1063.274 1
1063.295 11
1063.316 3
1063.337 3
1063.358 1
1063.379 9
1063.400 5
1063.421 8
1063.443 9
1063.464 15
1063.485 15
1063.506 20
1063.527 16
1063.548 8
1063.569 13
1063.590 10
1063.612 2
1063.633 7
1063.654 3
1063.675 3
1063.696 19
1063.717 11
1063.738 11
1063.759 1
1063.781 1
1063.802 5
1063.823 0
1063.844 3
1063.865 6
1063.886 2
1063.907 11
1063.928 9
1063.950 7
1063.971 1
1063.992 13
1064.013 9
1064.034 15
1064.055 7
1064.076 8
1064.097 2
1064.119 6
1064.140 5
1064.161 1
1064.182 0
1064.203 0
1064.224 0
1064.245 3
1064.266 1
1064.288 0
1064.309 0
1064.330 4
1064.351 12
1064.372 6
1064.393 9
1064.414 11
1064.435 4
1064.457 2
1064.478 15
1064.499 21
1064.520 6
1064.541 11
1064.562 3
1064.583 5
1064.605 18
1064.626 8
1064.647 4
1064.668 3
1064.689 1
1064.710 6
1064.731 4
1064.752 4
1064.774 2
1064.795 6
1064.816 12
1064.837 3
1064.858 10
1064.879 2
1064.900 2
1064.922 5
1064.943 2
1064.964 0
1064.985 11
1065.006 7
1065.027 1
1065.048 2
1065.070 4
1065.091 0
1065.112 0
1065.133 0
1065.154 0
1065.175 0
1065.196 0
1065.217 0
1065.239 0
1065.260 3
1065.281 2
1065.302 1
1065.323 0
1065.344 4
1065.365 3
1065.387 10
1065.408 13
1065.429 7
1065.450 21
1065.471 5
1065.492 12
1065.513 4
1065.535 10
1065.556 4
1065.577 7
1065.598 11
1065.619 2
1065.640 13
1065.661 5
1065.683 5
1065.704 2
1065.725 1
1065.746 0
1065.767 3
1065.788 1
1065.809 0
1065.831 0
1065.852 6
1065.873 7
1065.894 7
1065.915 3
1065.936 14
1065.957 10
1065.979 8
1066.000 2
1066.021 0
1066.042 3
1066.063 0
1066.084 0
1066.105 10
1066.127 4
1066.148 0
1066.169 2
1066.190 5
1066.211 13
1066.232 13
1066.254 3
1066.275 0
1066.296 4
1066.317 0
1066.338 7
1066.359 9
1066.380 2
1066.402 5
1066.423 6
1066.444 2
1066.465 3
1066.486 3
1066.507 0
1066.528 4
1066.550 2
1066.571 0
1066.592 7
1066.613 2
1066.634 4
1066.655 0
1066.677 2
1066.698 0
1066.719 0
1066.740 0
1066.761 0
1066.782 0
1066.803 4
1066.825 0
1066.846 8
1066.867 9
1066.888 3
1066.909 0
1066.930 0
1066.952 0
1066.973 4
1066.994 0
1067.015 0
1067.036 1
1067.057 6
1067.079 8
1067.100 3
1067.121 3
1067.142 4
1067.163 16
1067.184 8
1067.205 9
1067.227 4
1067.248 3
1067.269 1
1067.290 6
1067.311 3
1067.332 0
1067.354 0
1067.375 2
1067.396 2
1067.417 1
1067.438 5
1067.459 0
1067.481 17
1067.502 9
1067.523 6
1067.544 7
1067.565 1
1067.586 2
1067.608 2
1067.629 1
1067.650 0
1067.671 21
1067.692 8
1067.713 4
1067.734 3
1067.756 7
1067.777 5
1067.798 16
1067.819 5
1067.840 0
1067.861 0
1067.883 2
1067.904 0
1067.925 0
1067.946 1
1067.967 0
1067.988 1
1068.010 10
1068.031 10
1068.052 8
1068.073 11
1068.094 15
1068.115 15
1068.137 3
1068.158 2
1068.179 3
1068.200 4
1068.221 7
1068.242 9
1068.264 3
1068.285 5
1068.306 3
1068.327 1
1068.348 0
1068.369 9
1068.391 2
1068.412 3
1068.433 0
1068.454 6
1068.475 16
1068.497 10
1068.518 13
1068.539 10
1068.560 9
1068.581 2
1068.602 5
1068.624 2
1068.645 0
1068.666 3
1068.687 0
1068.708 4
1068.729 8
1068.751 13
1068.772 15
1068.793 5
1068.814 6
1068.835 10
1068.856 9
1068.878 0
1068.899 1
1068.920 4
1068.941 11
1068.962 2
1068.984 14
1069.005 16
1069.026 0
1069.047 2
1069.068 8
1069.089 7
1069.111 0
1069.132 5
1069.153 9
1069.174 17
1069.195 11
1069.216 4
1069.238 1
1069.259 6
1069.280 5
1069.301 4
1069.322 0
1069.344 0
1069.365 0
1069.386 1
1069.407 2
1069.428 1
1069.449 12
1069.471 4
1069.492 4
1069.513 14
1069.534 3
1069.555 20
1069.577 11
1069.598 1
1069.619 0
1069.640 2
1069.661 10
1069.682 0
1069.704 2
1069.725 12
1069.746 11
1069.767 2
1069.788 0
1069.810 0
1069.831 0
1069.852 2
1069.873 1
1069.894 3
1069.915 2
1069.937 7
1069.958 6
1069.979 10
1070.000 6
1070.021 3
1070.043 3
1070.064 0
1070.085 8
1070.106 11
1070.127 12
1070.149 2
1070.170 7
1070.191 9
1070.212 4
1070.233 8
1070.254 8
1070.276 0
1070.297 1
1070.318 3
1070.339 7
1070.360 13
1070.382 5
1070.403 20
1070.424 6
1070.445 0
1070.466 18
1070.488 15
1070.509 1
1070.530 24
1070.551 27
1070.572 17
1070.594 6
1070.615 0
1070.636 0
1070.657 0
1070.678 0
1070.699 1
1070.721 0
1070.742 1
1070.763 4
1070.784 5
1070.805 2
1070.827 0
1070.848 0
1070.869 9
1070.890 9
1070.911 0
1070.933 3
1070.954 8
1070.975 0
1070.996 4
1071.017 2
1071.039 4
1071.060 3
1071.081 4
1071.102 4
1071.123 3
1071.145 8
1071.166 12
1071.187 10
1071.208 2
1071.229 0
1071.251 0
1071.272 3
1071.293 7
1071.314 1
1071.335 6
1071.357 1
1071.378 0
1071.399 2
1071.420 8
1071.441 10
1071.463 21
1071.484 24
1071.505 15
1071.526 8
1071.547 8
1071.569 11
1071.590 5
1071.611 1
1071.632 13
1071.653 7
1071.675 0
1071.696 1
1071.717 0
1071.738 0
1071.759 7
1071.781 0
1071.802 3
1071.823 32
1071.844 11
1071.865 8
1071.887 4
1071.908 8
1071.929 6
1071.950 7
1071.971 1
1071.993 14
1072.014 17
1072.035 8
1072.056 0
1072.077 2
1072.099 3
1072.120 0
1072.141 2
1072.162 5
1072.184 5
1072.205 1
1072.226 4
1072.247 4
1072.268 1
1072.290 0
1072.311 3
1072.332 3
1072.353 0
1072.374 4
1072.396 6
1072.417 9
1072.438 11
1072.459 5
1072.480 20
1072.502 23
1072.523 12
1072.544 3
1072.565 1
1072.587 0
1072.608 1
1072.629 8
1072.650 8
1072.671 4
1072.693 0
1072.714 0
1072.735 2
1072.756 9
1072.777 4
1072.799 1
1072.820 0
1072.841 0
1072.862 0
1072.884 0
1072.905 3
1072.926 3
1072.947 7
1072.968 9
1072.990 1
1073.011 0
1073.032 3
1073.053 12
1073.074 3
1073.096 0
1073.117 0
1073.138 0
1073.159 0
1073.181 5
1073.202 2
1073.223 4
1073.244 0
1073.265 4
1073.287 7
1073.308 9
1073.329 0
1073.350 0
1073.372 0
1073.393 1
1073.414 14
1073.435 11
1073.456 18
1073.478 13
1073.499 19
1073.520 9
1073.541 8
1073.562 12
1073.584 10
1073.605 6
1073.626 2
1073.647 7
1073.669 3
1073.690 2
1073.711 3
1073.732 1
1073.753 0
1073.775 3
1073.796 0
1073.817 0
1073.838 2
1073.860 1
1073.881 1
1073.902 3
1073.923 2
1073.945 11
1073.966 28
1073.987 9
1074.008 1
1074.029 4
1074.051 6
1074.072 3
1074.093 0
1074.114 3
1074.136 4
1074.157 4
1074.178 1
1074.199 13
1074.220 11
1074.242 9
1074.263 5
1074.284 11
1074.305 4
1074.327 0
1074.348 0
1074.369 6
1074.390 0
1074.412 8
1074.433 4
1074.454 1
1074.475 9
1074.496 13
1074.518 7
1074.539 0
1074.560 5
1074.581 15
1074.603 19
1074.624 7
1074.645 6
1074.666 2
1074.688 8
1074.709 11
1074.730 3
1074.751 5
1074.772 3
1074.794 5
1074.815 14
1074.836 7
1074.857 7
1074.879 2
1074.900 0
1074.921 0
1074.942 0
1074.964 7
1074.985 9
1075.006 2
1075.027 2
1075.049 11
1075.070 9
1075.091 4
1075.112 3
1075.133 12
1075.155 0
1075.176 4
1075.197 2
1075.218 2
1075.240 3
1075.261 2
1075.282 0
1075.303 0
1075.325 2
1075.346 10
1075.367 6
1075.388 0
1075.410 7
1075.431 16
1075.452 12
1075.473 6
1075.495 0
1075.516 5
1075.537 2
1075.558 6
1075.580 3
1075.601 2
1075.622 6
1075.643 14
1075.664 12
1075.686 7
1075.707 6
1075.728 4
1075.749 3
1075.771 3
1075.792 5
1075.813 7
1075.834 1
1075.856 0
1075.877 0
1075.898 6
1075.919 15
1075.941 8
1075.962 10
1075.983 10
1076.004 5
1076.026 1
1076.047 5
1076.068 5
1076.089 5
1076.111 1
1076.132 3
1076.153 0
1076.174 3
1076.196 5
1076.217 7
1076.238 5
1076.259 3
1076.281 20
1076.302 4
1076.323 1
1076.344 1
1076.366 3
1076.387 1
1076.408 6
1076.429 13
1076.451 22
1076.472 26
1076.493 15
1076.514 16
1076.536 3
1076.557 7
1076.578 2
1076.599 3
1076.621 0
1076.642 4
1076.663 2
1076.684 3
1076.706 0
1076.727 3
1076.748 2
1076.769 1
1076.791 9
1076.812 5
1076.833 2
1076.854 0
1076.876 4
1076.897 5
1076.918 1
1076.939 4
1076.961 0
1076.982 0
1077.003 3
1077.024 0
1077.046 7
1077.067 0
1077.088 1
1077.109 2
1077.131 3
1077.152 2
1077.173 0
1077.194 7
1077.216 7
1077.237 1
1077.258 6
1077.280 3
1077.301 1
1077.322 9
1077.343 9
1077.365 2
1077.386 0
1077.407 9
1077.428 0
1077.450 0
1077.471 17
1077.492 5
1077.513 0
1077.535 6
1077.556 14
1077.577 9
1077.598 5
1077.620 6
1077.641 4
1077.662 6
1077.683 8
1077.705 5
1077.726 3
1077.747 3
1077.769 4
1077.790 2
1077.811 1
1077.832 1
1077.854 0
1077.875 2
1077.896 17
1077.917 8
1077.939 5
1077.960 4
1077.981 9
1078.002 3
1078.024 0
1078.045 2
1078.066 2
1078.087 2
1078.109 2
1078.130 4
1078.151 0
1078.173 11
1078.194 9
1078.215 5
1078.236 16
1078.258 9
1078.279 4
1078.300 1
1078.321 0
1078.343 1
1078.364 3
1078.385 0
1078.406 11
1078.428 13
1078.449 4
1078.470 0
1078.492 0
1078.513 14
1078.534 15
1078.555 1
1078.577 10
1078.598 6
1078.619 9
1078.640 17
1078.662 4
1078.683 6
1078.704 17
1078.726 2
1078.747 0
1078.768 1
1078.789 4
1078.811 0
1078.832 2
1078.853 3
1078.874 2
1078.896 3
1078.917 8
1078.938 14
1078.960 7
1078.981 1
1079.002 10
1079.023 2
1079.045 0
1079.066 10
1079.087 3
1079.109 0
1079.130 0
1079.151 8
1079.172 6
1079.194 0
1079.215 2
1079.236 4
1079.257 5
1079.279 10
1079.300 3
1079.321 3
1079.343 1
1079.364 9
1079.385 3
1079.406 11
1079.428 4
1079.449 10
1079.470 24
1079.492 57
1079.513 57
1079.534 43
1079.555 33
1079.577 13
1079.598 10
1079.619 7
1079.640 9
1079.662 8
1079.683 1
1079.704 22
1079.726 2
1079.747 1
1079.768 7
1079.789 6
1079.811 0
1079.832 2
1079.853 1
1079.875 7
1079.896 10
1079.917 7
1079.938 5
1079.960 3
1079.981 0
1080.002 3
1080.024 1
1080.045 0
1080.066 18
1080.087 8
1080.109 0
1080.130 3
1080.151 8
1080.173 12
1080.194 6
1080.215 0
1080.236 0
1080.258 2
1080.279 4
1080.300 2
1080.322 4
1080.343 1
1080.364 4
1080.385 3
1080.407 3
1080.428 0
1080.449 18
1080.471 18
1080.492 21
1080.513 39
1080.535 26
1080.556 6
1080.577 18
1080.598 3
1080.620 8
1080.641 6
1080.662 2
1080.684 16
1080.705 12
1080.726 9
1080.747 6
1080.769 0
1080.790 1
1080.811 15
1080.833 11
1080.854 15
1080.875 15
1080.896 2
1080.918 0
1080.939 0
1080.960 3
1080.982 3
1081.003 5
1081.024 13
1081.046 8
1081.067 2
1081.088 3
1081.109 19
1081.131 10
1081.152 6
1081.173 2
1081.195 0
1081.216 0
1081.237 0
1081.259 4
1081.280 11
1081.301 2
1081.322 2
1081.344 4
1081.365 2
1081.386 2
1081.408 6
1081.429 9
1081.450 13
1081.471 7
1081.493 12
1081.514 6
1081.535 14
1081.557 7
1081.578 9
1081.599 9
1081.621 22
1081.642 4
1081.663 1
1081.685 1
1081.706 2
1081.727 1
1081.748 7
1081.770 0
1081.791 4
1081.812 0
1081.834 1
1081.855 0
1081.876 3
1081.898 1
1081.919 0
1081.940 0
1081.961 0
1081.983 0
1082.004 2
1082.025 0
1082.047 10
1082.068 3
1082.089 7
1082.111 8
1082.132 11
1082.153 12
1082.175 5
1082.196 1
1082.217 8
1082.238 8
1082.260 5
1082.281 2
1082.302 7
1082.324 13
1082.345 1
1082.366 5
1082.388 3
1082.409 4
1082.430 28
1082.452 17
1082.473 2
1082.494 4
1082.515 12
1082.537 10
1082.558 4
1082.579 14
1082.601 6
1082.622 5
1082.643 7
1082.665 3
1082.686 1
1082.707 1
1082.729 2
1082.750 6
1082.771 3
1082.792 0
1082.814 3
1082.835 8
1082.856 2
1082.878 0
1082.899 0
1082.920 11
1082.942 9
1082.963 0
1082.984 0
1083.006 1
1083.027 5
1083.048 3
1083.070 1
1083.091 5
1083.112 3
1083.134 2
1083.155 13
1083.176 10
1083.197 2
1083.219 10
1083.240 5
1083.261 3
1083.283 1
1083.304 0
1083.325 3
1083.347 3
1083.368 0
1083.389 7
1083.411 20
1083.432 8
1083.453 11
1083.475 25
1083.496 17
1083.517 17
1083.539 4
1083.560 9
1083.581 1
1083.603 1
1083.624 8
1083.645 1
1083.666 0
1083.688 0
1083.709 6
1083.730 6
1083.752 5
1083.773 3
1083.794 0
1083.816 2
1083.837 1
1083.858 5
1083.880 0
1083.901 3
1083.922 0
1083.944 7
1083.965 8
1083.986 18
1084.008 4
1084.029 4
1084.050 0
1084.072 0
1084.093 0
1084.114 0
1084.136 4
1084.157 15
1084.178 16
1084.200 3
1084.221 0
1084.242 0
1084.264 0
1084.285 8
1084.306 7
1084.328 15
1084.349 18
1084.370 2
1084.392 2
1084.413 6
1084.434 6
1084.456 5
1084.477 6
1084.498 3
1084.520 7
1084.541 5
1084.562 4
1084.584 8
1084.605 7
1084.626 5
1084.648 8
1084.669 0
1084.690 3
1084.711 1
1084.733 6
1084.754 3
1084.775 7
1084.797 11
1084.818 5
1084.839 0
1084.861 6
1084.882 5
1084.903 11
1084.925 0
1084.946 4
1084.967 15
1084.989 3
1085.010 0
1085.031 3
1085.053 1
1085.074 3
1085.096 2
1085.117 3
1085.138 2
1085.160 2
1085.181 5
1085.202 3
1085.224 13
1085.245 12
1085.266 9
1085.288 0
1085.309 0
1085.330 1
1085.352 2
1085.373 2
1085.394 2
1085.416 4
1085.437 24
1085.458 10
1085.480 16
1085.501 15
1085.522 15
1085.544 3
1085.565 0
1085.586 0
1085.608 0
1085.629 7
1085.650 2
1085.672 0
1085.693 7
1085.714 8
1085.736 0
1085.757 8
1085.778 7
1085.800 7
1085.821 1
1085.842 0
1085.864 0
1085.885 0
1085.906 5
1085.928 2
1085.949 0
1085.970 7
1085.992 3
1086.013 7
1086.034 0
1086.056 2
1086.077 3
1086.099 7
1086.120 17
1086.141 6
1086.163 5
1086.184 3
1086.205 7
1086.227 5
1086.248 3
1086.269 5
1086.291 4
1086.312 10
1086.333 12
1086.355 12
1086.376 9
1086.397 11
1086.419 14
1086.440 7
1086.461 1
1086.483 8
1086.504 0
1086.525 5
1086.547 10
1086.568 0
1086.590 5
1086.611 1
1086.632 4
1086.654 0
1086.675 2
1086.696 2
1086.718 6
1086.739 10
1086.760 6
1086.782 0
1086.803 2
1086.824 0
1086.846 0
1086.867 0
1086.888 1
1086.910 5
1086.931 1
1086.952 0
1086.974 13
1086.995 7
1087.017 1
1087.038 9
1087.059 2
1087.081 3
1087.102 9
1087.123 5
1087.145 0
1087.166 0
1087.187 5
1087.209 10
1087.230 14
1087.251 3
1087.273 9
1087.294 9
1087.316 3
1087.337 1
1087.358 3
1087.380 3
1087.401 0
1087.422 3
1087.444 6
1087.465 13
1087.486 9
1087.508 14
1087.529 6
1087.550 5
1087.572 12
1087.593 6
1087.615 3
1087.636 1
1087.657 1
1087.679 3
1087.700 11
1087.721 1
1087.743 1
1087.764 6
1087.785 0
1087.807 5
1087.828 2
1087.850 5
1087.871 4
1087.892 0
1087.914 1
1087.935 24
1087.956 5
1087.978 5
1087.999 14
1088.020 10
1088.042 2
1088.063 6
1088.085 2
1088.106 0
1088.127 7
1088.149 2
1088.170 2
1088.191 0
1088.213 6
1088.234 1
1088.255 1
1088.277 10
1088.298 8
1088.320 6
1088.341 9
1088.362 7
1088.384 7
1088.405 3
1088.426 16
1088.448 14
1088.469 22
1088.491 21
1088.512 14
1088.533 14
1088.555 15
1088.576 3
1088.597 12
1088.619 6
1088.640 8
1088.661 3
1088.683 2
1088.704 1
1088.726 2
1088.747 0
1088.768 1
1088.790 1
1088.811 7
1088.832 2
1088.854 0
1088.875 6
1088.897 8
1088.918 1
1088.939 0
1088.961 0
1088.982 0
1089.003 0
1089.025 1
1089.046 10
1089.068 2
1089.089 7
1089.110 8
1089.132 10
1089.153 8
1089.174 12
1089.196 10
1089.217 14
1089.239 5
1089.260 21
1089.281 1
1089.303 0
1089.324 0
1089.345 1
1089.367 7
1089.388 7
1089.410 9
1089.431 4
1089.452 1
1089.474 7
1089.495 12
1089.516 7
1089.538 8
1089.559 11
1089.581 8
1089.602 2
1089.623 1
1089.645 9
1089.666 10
1089.688 5
1089.709 1
1089.730 1
1089.752 0
1089.773 1
1089.794 3
1089.816 3
1089.837 1
1089.859 5
1089.880 11
1089.901 5
1089.923 4
1089.944 8
1089.965 2
1089.987 2
1090.008 9
1090.030 5
1090.051 2
1090.072 0
1090.094 7
1090.115 16
1090.137 3
1090.158 0
1090.179 2
1090.201 6
1090.222 0
1090.243 0
1090.265 6
1090.286 5
1090.308 5
1090.329 2
1090.350 1
1090.372 2
1090.393 3
1090.415 2
1090.436 5
1090.457 18
1090.479 36
1090.500 18
1090.522 4
1090.543 11
1090.564 5
1090.586 0
1090.607 15
1090.628 19
1090.650 13
1090.671 10
1090.693 17
1090.714 7
1090.735 0
1090.757 4
1090.778 0
1090.800 0
1090.821 0
1090.842 0
1090.864 0
1090.885 0
1090.907 4
1090.928 1
1090.949 0
1090.971 0
1090.992 0
1091.014 1
1091.035 8
1091.056 0
1091.078 0
1091.099 0
1091.120 1
1091.142 19
1091.163 8
1091.185 0
1091.206 0
1091.227 1
1091.249 4
1091.270 8
1091.292 0
1091.313 7
1091.334 0
1091.356 8
1091.377 13
1091.399 11
1091.420 12
1091.441 3
1091.463 2
1091.484 10
1091.506 15
1091.527 14
1091.548 10
1091.570 12
1091.591 11
1091.613 20
1091.634 9
1091.655 5
1091.677 8
1091.698 2
1091.720 2
1091.741 0
1091.762 11
1091.784 8
1091.805 0
1091.827 1
1091.848 7
1091.869 1
1091.891 0
1091.912 1
1091.934 2
1091.955 2
1091.976 8
1091.998 1
1092.019 3
1092.041 3
1092.062 17
1092.083 7
1092.105 11
1092.126 11
1092.148 5
1092.169 7
1092.190 15
1092.212 5
1092.233 5
1092.255 2
1092.276 5
1092.298 1
1092.319 7
1092.340 10
1092.362 3
1092.383 6
1092.405 0
1092.426 8
1092.447 14
1092.469 2
1092.490 3
1092.512 22
1092.533 13
1092.554 18
1092.576 14
1092.597 0
1092.619 0
1092.640 5
1092.661 6
1092.683 1
1092.704 1
1092.726 2
1092.747 6
1092.769 6
1092.790 4
1092.811 2
1092.833 13
1092.854 11
1092.876 4
1092.897 0
1092.918 0
1092.940 0
1092.961 2
1092.983 4
1093.004 4
1093.025 3
1093.047 0
1093.068 13
1093.090 3
1093.111 8
1093.133 8
1093.154 5
1093.175 10
1093.197 5
1093.218 1
1093.240 1
1093.261 0
1093.282 0
1093.304 1
1093.325 6
1093.347 9
1093.368 2
1093.390 9
1093.411 0
1093.432 0
1093.454 2
1093.475 18
1093.497 17
1093.518 19
1093.539 10
1093.561 7
1093.582 8
1093.604 4
1093.625 7
1093.647 9
1093.668 2
1093.689 0
1093.711 2
1093.732 2
1093.754 1
1093.775 2
1093.796 0
1093.818 1
1093.839 10
1093.861 5
1093.882 12
1093.904 5
1093.925 2
1093.946 5
1093.968 3
1093.989 0
1094.011 5
1094.032 0
1094.054 6
1094.075 5
1094.096 1
1094.118 4
1094.139 0
1094.161 0
1094.182 0
1094.204 9
1094.225 9
1094.246 23
1094.268 10
1094.289 13
1094.311 8
1094.332 2
1094.354 0
1094.375 4
1094.396 17
1094.418 8
1094.439 2
1094.461 14
1094.482 23
1094.503 37
1094.525 22
1094.546 6
1094.568 9
1094.589 11
1094.611 11
1094.632 13
1094.653 8
1094.675 7
1094.696 5
1094.718 0
1094.739 7
1094.761 1
1094.782 9
1094.804 10
1094.825 10
1094.846 9
1094.868 6
1094.889 8
1094.911 7
1094.932 11
1094.954 3
1094.975 3
1094.996 0
1095.018 1
1095.039 3
1095.061 2
1095.082 0
1095.104 6
1095.125 7
1095.146 0
1095.168 8
1095.189 6
1095.211 4
1095.232 7
1095.254 7
1095.275 9
1095.296 1
1095.318 0
1095.339 7
1095.361 1
1095.382 4
1095.404 11
1095.425 8
1095.447 2
1095.468 10
1095.489 21
1095.511 87
1095.532 73
1095.554 46
1095.575 16
1095.597 31
1095.618 18
1095.639 17
1095.661 11
1095.682 0
1095.704 6
1095.725 1
1095.747 4
1095.768 9
1095.790 6
1095.811 6
1095.832 4
1095.854 4
1095.875 10
1095.897 1
1095.918 0
1095.940 5
1095.961 1
1095.983 0
1096.004 4
1096.025 1
1096.047 6
1096.068 4
1096.090 0
1096.111 12
1096.133 8
1096.154 8
1096.176 3
1096.197 11
1096.218 7
1096.240 4
1096.261 12
1096.283 0
1096.304 0
1096.326 0
1096.347 0
1096.369 3
1096.390 5
1096.411 14
1096.433 16
1096.454 22
1096.476 8
1096.497 30
1096.519 40
1096.540 39
1096.562 26
1096.583 15
1096.604 3
1096.626 6
1096.647 9
1096.669 15
1096.690 9
1096.712 10
1096.733 15
1096.755 3
1096.776 0
1096.797 2
1096.819 1
1096.840 1
1096.862 1
1096.883 8
1096.905 1
1096.926 4
1096.948 4
1096.969 9
1096.991 3
1097.012 8
1097.033 0
1097.055 5
1097.076 6
1097.098 19
1097.119 6
1097.141 12
1097.162 5
1097.184 19
1097.205 0
1097.227 0
1097.248 4
1097.269 6
1097.291 3
1097.312 7
1097.334 0
1097.355 4
1097.377 1
1097.398 5
1097.420 1
1097.441 4
1097.463 4
1097.484 17
1097.505 14
1097.527 24
1097.548 5
1097.570 11
1097.591 15
1097.613 4
1097.634 10
1097.656 2
1097.677 4
1097.699 1
1097.720 5
1097.742 0
1097.763 0
1097.784 5
1097.806 1
1097.827 0
1097.849 0
1097.870 5
1097.892 1
1097.913 2
1097.935 15
1097.956 17
1097.978 1
1097.999 0
1098.021 1
1098.042 1
1098.063 0
1098.085 3
1098.106 0
1098.128 8
1098.149 5
1098.171 3
1098.192 13
1098.214 5
1098.235 1
1098.257 1
1098.278 2
1098.300 17
1098.321 4
1098.342 0
1098.364 8
1098.385 3
1098.407 14
1098.428 13
1098.450 20
1098.471 16
1098.493 22
1098.514 36
1098.536 13
1098.557 11
1098.579 13
1098.600 8
1098.622 3
1098.643 3
1098.664 3
1098.686 2
1098.707 8
1098.729 0
1098.750 6
1098.772 3
1098.793 3
1098.815 23
1098.836 6
1098.858 3
1098.879 7
1098.901 3
1098.922 0
1098.944 11
1098.965 6
1098.987 6
1099.008 4
1099.029 2
1099.051 6
1099.072 1
1099.094 1
1099.115 0
1099.137 2
1099.158 2
1099.180 0
1099.201 0
1099.223 13
1099.244 17
1099.266 2
1099.287 2
1099.309 0
1099.330 0
1099.352 9
1099.373 2
1099.395 4
1099.416 0
1099.437 8
1099.459 15
1099.480 19
1099.502 7
1099.523 8
1099.545 8
1099.566 4
1099.588 3
1099.609 13
1099.631 3
1099.652 14
1099.674 1
1099.695 2
1099.717 2
1099.738 0
1099.760 3
1099.781 11
1099.803 5
1099.824 1
1099.846 7
1099.867 1
1099.889 3
1099.910 2
1099.932 1
1099.953 8
1099.974 2
1099.996 0
1100.017 3
1100.039 0
1100.060 0
1100.082 1
1100.103 5
1100.125 1
1100.146 8
1100.168 0
1100.189 0
1100.211 0
1100.232 5
1100.254 4
1100.275 2
1100.297 11
1100.318 8
1100.340 6
1100.361 14
1100.383 8
1100.404 7
1100.426 23
1100.447 9
1100.469 16
1100.490 14
1100.512 4
1100.533 5
1100.555 1
1100.576 6
1100.598 1
1100.619 0
1100.641 1
1100.662 0
1100.683 0
1100.705 2
1100.726 8
1100.748 5
1100.769 2
1100.791 9
1100.812 0
1100.834 0
1100.855 0
1100.877 0
1100.898 3
1100.920 0
1100.941 2
1100.963 6
1100.984 5
1101.006 7
1101.027 8
1101.049 4
1101.070 20
1101.092 6
1101.113 6
1101.135 8
1101.156 1
1101.178 1
1101.199 10
1101.221 8
1101.242 3
1101.264 17
1101.285 4
1101.307 8
1101.328 1
1101.350 7
1101.371 13
1101.393 8
1101.414 6
1101.436 16
1101.457 29
1101.479 17
1101.500 5
1101.522 14
1101.543 16
1101.565 3
1101.586 0
1101.608 0
1101.629 3
1101.651 6
1101.672 9
1101.694 3
1101.715 14
1101.737 8
1101.758 4
1101.780 3
1101.801 5
1101.823 1
1101.844 0
1101.866 0
1101.887 0
1101.909 2
1101.930 1
1101.952 1
1101.973 1
1101.995 1
1102.016 9
1102.038 9
1102.059 9
1102.081 1
1102.102 1
1102.124 10
1102.145 3
1102.167 9
1102.188 1
1102.210 2
1102.231 1
1102.253 2
1102.274 7
1102.296 1
1102.317 0
1102.339 1
1102.360 2
1102.382 1
1102.403 4
1102.425 4
1102.446 6
1102.468 7
1102.489 11
1102.511 15
1102.532 11
1102.554 4
1102.575 0
1102.597 8
1102.618 6
1102.640 0
1102.661 6
1102.683 6
1102.704 1
1102.726 0
1102.747 0
1102.769 1
1102.790 5
1102.812 9
1102.833 2
1102.855 3
1102.876 7
1102.898 0
1102.919 0
1102.941 3
1102.962 9
1102.984 1
1103.005 4
1103.027 16
1103.048 13
1103.070 8
1103.092 7
1103.113 1
1103.135 2
1103.156 2
1103.178 0
1103.199 0
1103.221 6
1103.242 0
1103.264 6
1103.285 1
1103.307 0
1103.328 0
1103.350 5
1103.371 16
1103.393 1
1103.414 7
1103.436 12
1103.457 4
1103.479 13
1103.500 0
1103.522 13
1103.543 3
1103.565 8
1103.586 15
1103.608 11
1103.629 2
1103.651 1
1103.672 2
1103.694 8
1103.715 3
1103.737 0
1103.758 0
1103.780 0
1103.802 0
1103.823 3
1103.845 7
1103.866 0
1103.888 0
1103.909 6
1103.931 12
1103.952 5
1103.974 1
1103.995 5
1104.017 0
1104.038 2
1104.060 6
1104.081 5
1104.103 9
1104.124 12
1104.146 3
1104.167 8
1104.189 16
1104.210 3
1104.232 1
1104.253 1
1104.275 8
1104.297 7
1104.318 6
1104.340 0
1104.361 1
1104.383 4
1104.404 4
1104.426 3
1104.447 16
1104.469 38
1104.490 19
1104.512 11
1104.533 21
1104.555 23
1104.576 7
1104.598 13
1104.619 8
1104.641 9
1104.662 16
1104.684 8
1104.706 3
1104.727 5
1104.749 28
1104.770 12
1104.792 6
1104.813 0
1104.835 0
1104.856 0
1104.878 5
1104.899 3
1104.921 0
1104.942 3
1104.964 2
1104.985 0
1105.007 7
1105.028 6
1105.050 1
1105.072 8
1105.093 7
1105.115 6
1105.136 11
1105.158 6
1105.179 5
1105.201 5
1105.222 10
1105.244 10
1105.265 8
1105.287 15
1105.308 11
1105.330 13
1105.351 11
1105.373 3
1105.395 5
1105.416 13
1105.438 9
1105.459 13
1105.481 92
1105.502 306
1105.524 652
1105.545 741
1105.567 506
1105.588 261
1105.610 93
1105.631 76
1105.653 61
1105.674 17
1105.696 7
1105.718 12
1105.739 19
1105.761 10
1105.782 9
1105.804 1
1105.825 6
1105.847 8
1105.868 0
1105.890 1
1105.911 2
1105.933 8
1105.954 3
1105.976 0
1105.998 1
1106.019 1
1106.041 1
1106.062 7
1106.084 8
1106.105 4
1106.127 0
1106.148 1
1106.170 7
1106.191 4
1106.213 10
1106.235 13
1106.256 0
1106.278 3
1106.299 5
1106.321 11
1106.342 8
1106.364 15
1106.385 7
1106.407 0
1106.428 2
1106.450 7
1106.472 16
1106.493 86
1106.515 273
1106.536 423
1106.558 305
1106.579 146
1106.601 74
1106.622 43
1106.644 15
1106.665 26
1106.687 13
1106.709 6
1106.730 4
1106.752 1
1106.773 1
1106.795 1
1106.816 12
1106.838 3
1106.859 6
1106.881 0
1106.902 12
1106.924 29
1106.946 14
1106.967 6
1106.989 3
1107.010 16
1107.032 10
1107.053 14
1107.075 10
1107.096 4
1107.118 9
1107.140 7
1107.161 0
1107.183 7
1107.204 10
1107.226 5
1107.247 6
1107.269 8
1107.290 5
1107.312 16
1107.333 6
1107.355 0
1107.377 1
1107.398 1
1107.420 5
1107.441 10
1107.463 9
1107.484 28
1107.506 94
1107.527 152
1107.549 109
1107.571 91
1107.592 31
1107.614 26
1107.635 23
1107.657 15
1107.678 16
1107.700 18
1107.721 11
1107.743 9
1107.765 0
1107.786 9
1107.808 6
1107.829 3
1107.851 10
1107.872 1
1107.894 5
1107.915 5
1107.937 15
1107.959 9
1107.980 0
1108.002 1
1108.023 7
1108.045 2
1108.066 1
1108.088 0
1108.110 1
1108.131 2
1108.153 5
1108.174 0
1108.196 3
1108.217 8
1108.239 6
1108.260 8
1108.282 6
1108.304 20
1108.325 10
1108.347 13
1108.368 2
1108.390 3
1108.411 0
1108.433 19
1108.455 21
1108.476 14
1108.498 17
1108.519 22
1108.541 21
1108.562 27
1108.584 15
1108.605 12
1108.627 1
1108.649 0
1108.670 0
1108.692 0
1108.713 0
1108.735 2
1108.756 7
1108.778 5
1108.800 2
1108.821 1
1108.843 0
1108.864 9
1108.886 7
1108.907 16
1108.929 19
1108.951 5
1108.972 7
1108.994 20
1109.015 7
1109.037 7
1109.058 0
1109.080 0
1109.102 0
1109.123 1
1109.145 0
1109.166 0
1109.188 7
1109.209 22
1109.231 5
1109.253 6
1109.274 7
1109.296 0
1109.317 1
1109.339 2
1109.360 0
1109.382 2
1109.404 9
1109.425 11
1109.447 7
1109.468 6
1109.490 13
1109.511 8
1109.533 11
1109.555 16
1109.576 6
1109.598 8
1109.619 7
1109.641 1
1109.662 0
1109.684 0
1109.706 7
1109.727 7
1109.749 2
1109.770 0
1109.792 5
1109.814 4
1109.835 6
1109.857 8
1109.878 6
1109.900 0
1109.921 0
1109.943 0
1109.965 1
1109.986 4
1110.008 4
1110.029 10
1110.051 1
1110.072 3
1110.094 7
1110.116 6
1110.137 6
1110.159 8
1110.180 11
1110.202 3
1110.224 1
1110.245 4
1110.267 5
1110.288 0
1110.310 0
1110.331 0
1110.353 1
1110.375 5
1110.396 6
1110.418 14
1110.439 12
1110.461 33
1110.483 14
1110.504 20
1110.526 14
1110.547 15
1110.569 8
1110.590 4
1110.612 6
1110.634 9
1110.655 7
1110.677 7
1110.698 5
1110.720 0
1110.742 2
1110.763 0
1110.785 2
1110.806 0
1110.828 0
1110.849 11
1110.871 5
1110.893 0
1110.914 0
1110.936 5
1110.957 0
1110.979 1
1111.001 0
1111.022 2
1111.044 6
1111.065 0
1111.087 3
1111.109 5
1111.130 3
1111.152 3
1111.173 3
1111.195 0
1111.217 0
1111.238 3
1111.260 4
1111.281 4
1111.303 2
1111.324 16
1111.346 16
1111.368 15
1111.389 3
1111.411 4
1111.432 0
1111.454 18
1111.476 32
1111.497 17
1111.519 9
1111.540 9
1111.562 16
1111.584 3
1111.605 8
1111.627 1
1111.648 0
1111.670 0
1111.692 0
1111.713 1
1111.735 5
1111.756 0
1111.778 0
1111.800 0
1111.821 0
1111.843 1
1111.864 6
1111.886 3
1111.908 0
1111.929 1
1111.951 5
1111.972 3
1111.994 2
1112.016 0
1112.037 0
1112.059 2
1112.080 0
1112.102 2
1112.124 0
1112.145 2
1112.167 0
1112.188 2
1112.210 2
1112.232 8
1112.253 4
1112.275 17
1112.296 2
1112.318 0
1112.340 0
1112.361 0
1112.383 1
1112.404 6
1112.426 3
1112.448 1
1112.469 3
1112.491 9
1112.512 14
1112.534 8
1112.556 16
1112.577 8
1112.599 3
1112.620 2
1112.642 2
1112.664 9
1112.685 1
1112.707 1
1112.728 5
1112.750 1
1112.772 1
1112.793 6
1112.815 3
1112.836 1
1112.858 7
1112.880 8
1112.901 2
1112.923 4
1112.944 5
1112.966 2
1112.988 3
1113.009 1
1113.031 9
1113.053 2
1113.074 0
1113.096 6
1113.117 9
1113.139 1
1113.161 5
1113.182 9
1113.204 8
1113.225 4
1113.247 4
1113.269 4
1113.290 6
1113.312 17
1113.333 4
1113.355 2
1113.377 1
1113.398 5
1113.420 1
1113.442 1
1113.463 6
1113.485 10
1113.506 37
1113.528 7
1113.550 9
1113.571 7
1113.593 7
1113.614 23
1113.636 5
1113.658 7
1113.679 7
1113.701 15
1113.723 5
1113.744 1
1113.766 3
1113.787 4
1113.809 0
1113.831 6
1113.852 17
1113.874 5
1113.895 3
1113.917 3
1113.939 0
1113.960 0
1113.982 2
1114.004 8
1114.025 3
1114.047 1
1114.068 18
1114.090 10
1114.112 4
1114.133 3
1114.155 7
1114.176 6
1114.198 5
1114.220 0
1114.241 0
1114.263 3
1114.285 2
1114.306 2
1114.328 0
1114.349 6
1114.371 4
1114.393 7
1114.414 28
1114.436 12
1114.458 0
1114.479 12
1114.501 10
1114.522 21
1114.544 11
1114.566 1
1114.587 9
1114.609 10
1114.631 3
1114.652 5
1114.674 11
1114.695 6
1114.717 8
1114.739 6
1114.760 0
1114.782 4
1114.804 16
1114.825 2
1114.847 11
1114.868 5
1114.890 5
1114.912 6
1114.933 3
1114.955 5
1114.977 7
1114.998 2
1115.020 2
1115.041 6
1115.063 2
1115.085 0
1115.106 4
1115.128 5
1115.150 3
1115.171 0
1115.193 5
1115.214 8
1115.236 7
1115.258 6
1115.279 0
1115.301 0
1115.323 0
1115.344 2
1115.366 3
1115.388 1
1115.409 6
1115.431 7
1115.452 13
1115.474 4
1115.496 9
1115.517 4
1115.539 9
1115.561 15
1115.582 17
1115.604 4
1115.626 10
1115.647 4
1115.669 6
1115.690 5
1115.712 4
1115.734 3
1115.755 0
1115.777 0
1115.799 0
1115.820 0
1115.842 2
1115.863 2
1115.885 12
1115.907 0
1115.928 6
1115.950 5
1115.972 4
1115.993 4
1116.015 0
1116.037 9
1116.058 7
1116.080 12
1116.102 11
1116.123 7
1116.145 6
1116.166 2
1116.188 7
1116.210 0
1116.231 7
1116.253 1
1116.275 4
1116.296 11
1116.318 6
1116.340 2
1116.361 2
1116.383 0
1116.404 0
1116.426 1
1116.448 1
1116.469 28
1116.491 21
1116.513 11
1116.534 4
1116.556 6
1116.578 2
1116.599 4
1116.621 14
1116.643 11
1116.664 17
1116.686 10
1116.707 18
1116.729 7
1116.751 4
1116.772 2
1116.794 2
1116.816 8
1116.837 3
1116.859 2
1116.881 5
1116.902 6
1116.924 4
1116.946 4
1116.967 3
1116.989 12
1117.011 12
1117.032 9
1117.054 6
1117.075 2
1117.097 0
1117.119 0
1117.140 0
1117.162 0
1117.184 1
1117.205 8
1117.227 5
1117.249 1
1117.270 10
1117.292 12
1117.314 5
1117.335 2
1117.357 0
1117.379 0
1117.400 0
1117.422 4
1117.444 17
1117.465 11
1117.487 25
1117.508 33
1117.530 24
1117.552 9
1117.573 7
1117.595 8
1117.617 9
1117.638 14
1117.660 5
1117.682 3
1117.703 0
1117.725 5
1117.747 1
1117.768 5
1117.790 9
1117.812 2
1117.833 0
1117.855 0
1117.877 0
1117.898 0
1117.920 4
1117.942 11
1117.963 1
1117.985 5
1118.007 3
1118.028 0
1118.050 7
1118.072 3
1118.093 15
1118.115 22
1118.136 6
1118.158 8
1118.180 2
1118.201 0
1118.223 0
1118.245 0
1118.266 12
1118.288 4
1118.310 0
1118.331 0
1118.353 6
1118.375 4
1118.396 1
1118.418 5
1118.440 5
1118.461 5
1118.483 15
1118.505 13
1118.526 2
1118.548 2
1118.570 9
1118.591 8
1118.613 7
1118.635 4
1118.656 2
1118.678 1
1118.700 2
1118.721 6
1118.743 10
1118.765 0
1118.786 11
1118.808 23
1118.830 17
1118.851 3
1118.873 4
1118.895 1
1118.916 4
1118.938 10
1118.960 8
1118.981 5
1119.003 9
1119.025 0
1119.046 0
1119.068 4
1119.090 1
1119.111 1
1119.133 0
1119.155 6
1119.176 4
1119.198 1
1119.220 9
1119.241 0
1119.263 0
1119.285 0
1119.306 0
1119.328 0
1119.350 0
1119.371 0
1119.393 0
1119.415 1
1119.436 2
1119.458 4
1119.480 7
1119.501 5
1119.523 29
1119.545 26
1119.566 13
1119.588 11
1119.610 7
1119.631 6
1119.653 8
1119.675 7
1119.696 6
1119.718 1
1119.740 4
1119.761 4
1119.783 7
1119.805 0
1119.826 0
1119.848 0
1119.870 0
1119.892 0
1119.913 0
1119.935 0
1119.957 8
1119.978 8
1120.000 23
1120.022 3
1120.043 2
1120.065 0
1120.087 0
1120.108 0
1120.130 1
1120.152 4
1120.173 8
1120.195 0
1120.217 0
1120.238 1
1120.260 6
1120.282 1
1120.303 11
1120.325 2
1120.347 9
1120.368 0
1120.390 0
1120.412 0
1120.433 0
1120.455 7
1120.477 2
1120.499 8
1120.520 16
1120.542 6
1120.564 3
1120.585 14
1120.607 20
1120.629 24
1120.650 5
1120.672 3
1120.694 3
1120.715 3
1120.737 0
1120.759 0
1120.780 1
1120.802 1
1120.824 6
1120.845 0
1120.867 2
1120.889 2
1120.911 5
1120.932 0
1120.954 22
1120.976 16
1120.997 4
1121.019 9
1121.041 0
1121.062 8
1121.084 8
1121.106 7
1121.127 15
1121.149 9
1121.171 13
1121.192 1
1121.214 0
1121.236 0
1121.257 26
1121.279 9
1121.301 0
1121.323 1
1121.344 6
1121.366 19
1121.388 1
1121.409 5
1121.431 1
1121.453 5
1121.474 9
1121.496 6
1121.518 15
1121.539 19
1121.561 9
1121.583 4
1121.605 9
1121.626 1
1121.648 0
1121.670 0
1121.691 11
1121.713 19
1121.735 6
1121.756 5
1121.778 3
1121.800 4
1121.821 5
1121.843 0
1121.865 4
1121.887 24
1121.908 9
1121.930 6
1121.952 0
1121.973 0
1121.995 0
1122.017 9
1122.038 4
1122.060 2
1122.082 2
1122.104 0
1122.125 4
1122.147 0
1122.169 0
1122.190 0
1122.212 0
1122.234 18
1122.255 4
1122.277 4
1122.299 18
1122.321 10
1122.342 2
1122.364 1
1122.386 11
1122.407 20
1122.429 16
1122.451 17
1122.472 6
1122.494 1
1122.516 20
1122.538 23
1122.559 20
1122.581 2
1122.603 2
1122.624 6
1122.646 4
1122.668 7
1122.689 3
1122.711 5
1122.733 3
1122.755 2
1122.776 0
1122.798 3
1122.820 0
1122.841 0
1122.863 0
1122.885 4
1122.906 12
1122.928 6
1122.950 1
1122.972 0
1122.993 10
1123.015 4
1123.037 0
1123.058 0
1123.080 0
1123.102 10
1123.124 5
1123.145 0
1123.167 4
1123.189 8
1123.210 3
1123.232 0
1123.254 1
1123.275 13
1123.297 5
1123.319 19
1123.341 6
1123.362 3
1123.384 11
1123.406 5
1123.427 1
1123.449 6
1123.471 1
1123.493 14
1123.514 13
1123.536 6
1123.558 7
1123.579 0
1123.601 12
1123.623 5
1123.645 2
1123.666 7
1123.688 0
1123.710 0
1123.731 2
1123.753 0
1123.775 1
1123.797 5
1123.818 3
1123.840 1
1123.862 15
1123.883 3
1123.905 2
1123.927 1
1123.949 0
1123.970 2
1123.992 0
1124.014 1
1124.035 6
1124.057 2
1124.079 1
1124.101 0
1124.122 5
1124.144 0
1124.166 1
1124.187 0
1124.209 2
1124.231 0
1124.253 3
1124.274 8
1124.296 0
1124.318 1
1124.339 0
1124.361 2
1124.383 2
1124.405 0
1124.426 0
1124.448 4
1124.470 20
1124.491 22
1124.513 24
1124.535 8
1124.557 0
1124.578 5
1124.600 5
1124.622 9
1124.644 3
1124.665 6
1124.687 1
1124.709 4
1124.730 3
1124.752 0
1124.774 0
1124.796 4
1124.817 1
1124.839 0
1124.861 5
1124.882 0
1124.904 15
1124.926 6
1124.948 1
1124.969 0
1124.991 0
1125.013 0
1125.035 7
1125.056 9
1125.078 1
1125.100 3
1125.121 2
1125.143 2
1125.165 7
1125.187 8
1125.208 1
1125.230 6
1125.252 5
1125.274 7
1125.295 7
1125.317 1
1125.339 3
1125.360 8
1125.382 10
1125.404 0
1125.426 12
1125.447 5
1125.469 16
1125.491 8
1125.513 3
1125.534 8
1125.556 5
1125.578 3
1125.599 4
1125.621 20
1125.643 10
1125.665 8
1125.686 12
1125.708 8
1125.730 4
1125.752 8
1125.773 2
1125.795 0
1125.817 5
1125.839 3
1125.860 4
1125.882 9
1125.904 6
1125.925 5
1125.947 4
1125.969 0
1125.991 1
1126.012 1
1126.034 3
1126.056 0
1126.078 0
1126.099 0
1126.121 2
1126.143 1
1126.165 0
1126.186 0
1126.208 0
1126.230 3
1126.251 8
1126.273 0
1126.295 1
1126.317 0
1126.338 3
1126.360 1
1126.382 2
1126.404 0
1126.425 8
1126.447 22
1126.469 25
1126.491 12
1126.512 19
1126.534 19
1126.556 18
1126.578 35
1126.599 10
1126.621 3
1126.643 7
1126.665 7
1126.686 3
1126.708 0
1126.730 7
1126.751 6
1126.773 4
1126.795 4
1126.817 5
1126.838 1
1126.860 0
1126.882 0
1126.904 2
1126.925 0
1126.947 2
1126.969 8
1126.991 1
1127.012 2
1127.034 1
1127.056 1
1127.078 8
1127.099 10
1127.121 5
1127.143 7
1127.165 1
1127.186 0
1127.208 3
1127.230 4
1127.252 2
1127.273 7
1127.295 14
1127.317 3
1127.339 6
1127.360 3
1127.382 0
1127.404 10
1127.426 21
1127.447 21
1127.469 34
1127.491 51
1127.513 113
1127.534 72
1127.556 49
1127.578 48
1127.600 25
1127.621 13
1127.643 6
1127.665 13
1127.687 2
1127.708 0
1127.730 0
1127.752 0
1127.774 3
1127.795 2
1127.817 14
1127.839 5
1127.861 1
1127.882 4
1127.904 0
1127.926 2
1127.948 10
1127.969 5
1127.991 0
1128.013 0
1128.035 0
1128.056 0
1128.078 2
1128.100 8
1128.122 2
1128.143 7
1128.165 1
1128.187 2
1128.209 1
1128.230 0
1128.252 2
1128.274 0
1128.296 3
1128.317 11
1128.339 0
1128.361 0
1128.383 0
1128.404 2
1128.426 15
1128.448 9
1128.470 13
1128.492 18
1128.513 82
1128.535 67
1128.557 28
1128.579 17
1128.600 10
1128.622 17
1128.644 13
1128.666 11
1128.687 0
1128.709 3
1128.731 6
1128.753 2
1128.774 0
1128.796 10
1128.818 9
1128.840 5
1128.861 2
1128.883 5
1128.905 1
1128.927 6
1128.949 6
1128.970 6
1128.992 11
1129.014 4
1129.036 0
1129.057 0
1129.079 0
1129.101 0
1129.123 0
1129.144 0
1129.166 2
1129.188 6
1129.210 13
1129.231 3
1129.253 6
1129.275 11
1129.297 7
1129.319 4
1129.340 3
1129.362 1
1129.384 6
1129.406 3
1129.427 4
1129.449 8
1129.471 6
1129.493 9
1129.514 18
1129.536 23
1129.558 9
1129.580 21
1129.602 12
1129.623 2
1129.645 1
1129.667 2
1129.689 2
1129.710 1
1129.732 0
1129.754 0
1129.776 1
1129.797 1
1129.819 0
1129.841 0
1129.863 2
1129.885 14
1129.906 18
1129.928 9
1129.950 8
1129.972 12
1129.993 6
1130.015 0
1130.037 0
1130.059 1
1130.080 7
1130.102 25
1130.124 9
1130.146 8
1130.168 4
1130.189 4
1130.211 5
1130.233 0
1130.255 1
1130.276 1
1130.298 2
1130.320 1
1130.342 0
1130.364 0
1130.385 1
1130.407 8
1130.429 21
1130.451 7
1130.472 3
1130.494 15
1130.516 11
1130.538 4
1130.560 15
1130.581 7
1130.603 11
1130.625 1
1130.647 9
1130.668 1
1130.690 0
1130.712 6
1130.734 1
1130.756 0
1130.777 0
1130.799 5
1130.821 9
1130.843 3
1130.864 0
1130.886 4
1130.908 5
1130.930 4
1130.952 0
1130.973 4
1130.995 0
1131.017 0
1131.039 3
1131.061 0
1131.082 0
1131.104 8
1131.126 16
1131.148 8
1131.169 4
1131.191 0
1131.213 0
1131.235 8
1131.257 0
1131.278 0
1131.300 0
1131.322 9
1131.344 11
1131.366 8
1131.387 0
1131.409 0
1131.431 12
1131.453 9
1131.474 21
1131.496 25
1131.518 15
1131.540 23
1131.562 16
1131.583 11
1131.605 7
1131.627 1
1131.649 4
1131.671 4
1131.692 13
1131.714 7
1131.736 16
1131.758 3
1131.780 8
1131.801 4
1131.823 3
1131.845 3
1131.867 1
1131.888 0
1131.910 0
1131.932 7
1131.954 14
1131.976 3
1131.997 1
1132.019 0
1132.041 2
1132.063 15
1132.085 18
1132.106 28
1132.128 3
1132.150 0
1132.172 0
1132.194 7
1132.215 6
1132.237 2
1132.259 8
1132.281 5
1132.303 3
1132.324 10
1132.346 8
1132.368 1
1132.390 0
1132.412 3
1132.433 35
1132.455 15
1132.477 5
1132.499 1
1132.521 3
1132.542 7
1132.564 1
1132.586 0
1132.608 1
1132.630 11
1132.651 4
1132.673 0
1132.695 7
1132.717 3
1132.738 8
1132.760 3
1132.782 0
1132.804 8
1132.826 0
1132.847 9
1132.869 4
1132.891 1
1132.913 3
1132.935 4
1132.957 5
1132.978 7
1133.000 5
1133.022 3
1133.044 3
1133.066 0
1133.087 0
1133.109 0
1133.131 6
1133.153 2
1133.175 5
1133.196 1
1133.218 3
1133.240 2
1133.262 4
1133.284 8
1133.305 3
1133.327 6
1133.349 2
1133.371 0
1133.393 0
1133.414 8
1133.436 5
1133.458 16
1133.480 20
1133.502 6
1133.523 18
1133.545 22
1133.567 23
1133.589 8
1133.611 2
1133.632 6
1133.654 4
1133.676 4
1133.698 0
1133.720 1
1133.742 8
1133.763 1
1133.785 0
1133.807 1
1133.829 4
1133.851 0
1133.872 5
1133.894 2
1133.916 2
1133.938 1
1133.960 0
1133.981 0
1134.003 6
1134.025 2
1134.047 4
1134.069 2
1134.090 5
1134.112 7
1134.134 1
1134.156 3
1134.178 0
1134.200 12
1134.221 6
1134.243 7
1134.265 4
1134.287 1
1134.309 0
1134.330 0
1134.352 1
1134.374 4
1134.396 13
1134.418 11
1134.440 0
1134.461 0
1134.483 18
1134.505 24
1134.527 16
1134.549 8
1134.570 17
1134.592 5
1134.614 2
1134.636 5
1134.658 1
1134.680 6
1134.701 1
1134.723 5
1134.745 2
1134.767 4
1134.789 4
1134.810 5
1134.832 1
1134.854 0
1134.876 2
1134.898 13
1134.920 2
1134.941 3
1134.963 1
1134.985 6
1135.007 4
1135.029 17
1135.050 19
1135.072 2
1135.094 0
1135.116 2
1135.138 3
1135.160 2
1135.181 4
1135.203 1
1135.225 2
1135.247 0
1135.269 8
1135.291 2
1135.312 6
1135.334 9
1135.356 14
1135.378 1
1135.400 1
1135.421 0
1135.443 0
1135.465 1
1135.487 3
1135.509 12
1135.531 11
1135.552 6
1135.574 0
1135.596 2
1135.618 3
1135.640 7
1135.662 6
1135.683 7
1135.705 12
1135.727 12
1135.749 14
1135.771 8
1135.793 2
1135.814 2
1135.836 5
1135.858 6
1135.880 1
1135.902 5
1135.924 18
1135.945 13
1135.967 1
1135.989 0
1136.011 1
1136.033 3
1136.054 0
1136.076 2
1136.098 4
1136.120 5
1136.142 5
1136.164 3
1136.185 4
1136.207 5
1136.229 6
1136.251 0
1136.273 4
1136.295 10
1136.316 1
1136.338 5
1136.360 6
1136.382 0
1136.404 1
1136.426 0
1136.447 9
1136.469 7
1136.491 6
1136.513 8
1136.535 6
1136.557 9
1136.579 5
1136.600 4
1136.622 2
1136.644 9
1136.666 4
1136.688 0
1136.710 9
1136.731 13
1136.753 4
1136.775 0
1136.797 4
1136.819 1
1136.841 7
1136.862 1
1136.884 7
1136.906 5
1136.928 7
1136.950 5
1136.972 1
1136.993 4
1137.015 7
1137.037 1
1137.059 0
1137.081 1
1137.103 2
1137.125 6
1137.146 0
1137.168 4
1137.190 0
1137.212 0
1137.234 9
1137.256 5
1137.277 2
1137.299 8
1137.321 5
1137.343 4
1137.365 4
1137.387 5
1137.408 11
1137.430 11
1137.452 16
1137.474 7
1137.496 9
1137.518 15
1137.540 11
1137.561 10
1137.583 0
1137.605 6
1137.627 4
1137.649 2
1137.671 11
1137.692 3
1137.714 1
1137.736 6
1137.758 2
1137.780 5
1137.802 2
1137.824 2
1137.845 2
1137.867 2
1137.889 5
1137.911 8
1137.933 10
1137.955 6
1137.977 3
1137.998 6
1138.020 0
1138.042 10
1138.064 6
1138.086 5
1138.108 4
1138.129 2
1138.151 4
1138.173 14
1138.195 0
1138.217 0
1138.239 1
1138.261 2
1138.282 1
1138.304 6
1138.326 18
1138.348 8
1138.370 6
1138.392 5
1138.414 7
1138.435 15
1138.457 1
1138.479 15
1138.501 17
1138.523 8
1138.545 11
1138.567 8
1138.588 4
1138.610 1
1138.632 4
1138.654 3
1138.676 1
1138.698 1
1138.720 2
1138.741 9
1138.763 9
1138.785 0
1138.807 2
1138.829 0
1138.851 3
1138.873 0
1138.894 6
1138.916 0
1138.938 0
1138.960 3
1138.982 10
1139.004 2
1139.026 5
1139.047 0
1139.069 0
1139.091 6
1139.113 3
1139.135 5
1139.157 1
1139.179 1
1139.200 3
1139.222 2
1139.244 0
1139.266 0
1139.288 0
1139.310 0
1139.332 3
1139.353 4
1139.375 3
1139.397 0
1139.419 2
1139.441 20
1139.463 3
1139.485 10
1139.507 13
1139.528 9
1139.550 19
1139.572 20
1139.594 5
1139.616 15
1139.638 22
1139.660 5
1139.681 0
1139.703 0
1139.725 1
1139.747 0
1139.769 1
1139.791 0
1139.813 0
1139.835 2
1139.856 5
1139.878 1
1139.900 0
1139.922 3
1139.944 4
1139.966 0
1139.988 4
1140.009 3
1140.031 1
1140.053 3
1140.075 1
1140.097 0
1140.119 2
1140.141 6
1140.163 7
1140.184 6
1140.206 10
1140.228 6
1140.250 8
1140.272 5
1140.294 6
1140.316 3
1140.338 0
1140.359 1
1140.381 1
1140.403 8
1140.425 5
1140.447 4
1140.469 1
1140.491 14
1140.513 15
1140.534 24
1140.556 11
1140.578 5
1140.600 1
1140.622 0
1140.644 1
1140.666 0
1140.688 0
1140.709 0
1140.731 2
1140.753 0
1140.775 0
1140.797 0
1140.819 3
1140.841 5
1140.863 1
1140.884 3
1140.906 2
1140.928 2
1140.950 11
1140.972 11
1140.994 4
1141.016 3
1141.038 2
1141.059 13
1141.081 5
1141.103 12
1141.125 11
1141.147 0
1141.169 7
1141.191 4
1141.213 0
1141.235 0
1141.256 3
1141.278 6
1141.300 3
1141.322 4
1141.344 11
1141.366 1
1141.388 0
1141.410 6
1141.431 21
1141.453 3
1141.475 6
1141.497 9
1141.519 17
1141.541 7
1141.563 4
1141.585 4
1141.607 13
1141.628 2
1141.650 0
1141.672 0
1141.694 6
1141.716 15
1141.738 2
1141.760 5
1141.782 7
1141.804 1
1141.825 7
1141.847 8
1141.869 1
1141.891 3
1141.913 12
1141.935 3
1141.957 1
1141.979 5
1142.001 1
1142.022 0
1142.044 0
1142.066 0
1142.088 17
1142.110 8
1142.132 8
1142.154 4
1142.176 1
1142.198 16
1142.219 0
1142.241 2
1142.263 10
1142.285 8
1142.307 5
1142.329 12
1142.351 4
1142.373 11
1142.395 13
1142.416 3
1142.438 7
1142.460 7
1142.482 9
1142.504 14
1142.526 6
1142.548 17
1142.570 4
1142.592 0
1142.613 8
1142.635 3
1142.657 1
1142.679 3
1142.701 0
1142.723 0
1142.745 2
1142.767 1
1142.789 0
1142.811 0
1142.832 7
1142.854 8
1142.876 0
1142.898 2
1142.920 2
1142.942 17
1142.964 1
1142.986 2
1143.008 6
1143.030 3
1143.051 0
1143.073 0
1143.095 0
1143.117 1
1143.139 0
1143.161 12
1143.183 3
1143.205 6
1143.227 4
1143.249 6
1143.270 5
1143.292 0
1143.314 0
1143.336 3
1143.358 3
1143.380 1
1143.402 9
1143.424 16
1143.446 28
1143.468 29
1143.489 40
1143.511 45
1143.533 39
1143.555 26
1143.577 17
1143.599 16
1143.621 8
1143.643 22
1143.665 8
1143.687 14
1143.708 5
1143.730 5
1143.752 6
1143.774 8
1143.796 1
1143.818 1
1143.840 11
1143.862 16
1143.884 4
1143.906 6
1143.928 1
1143.949 1
1143.971 12
1143.993 8
1144.015 1
1144.037 4
1144.059 8
1144.081 0
1144.103 6
1144.125 0
1144.147 0
1144.169 7
1144.190 1
1144.212 0
1144.234 0
1144.256 3
1144.278 20
1144.300 5
1144.322 1
1144.344 7
1144.366 13
1144.388 9
1144.410 7
1144.431 8
1144.453 5
1144.475 12
1144.497 13
1144.519 22
1144.541 30
1144.563 15
1144.585 6
1144.607 3
1144.629 9
1144.651 2
1144.673 6
1144.694 11
1144.716 7
1144.738 2
1144.760 1
1144.782 9
1144.804 10
1144.826 7
1144.848 14
1144.870 3
1144.892 4
1144.914 8
1144.936 8
1144.957 9
1144.979 3
1145.001 0
1145.023 0
1145.045 0
1145.067 0
1145.089 0
1145.111 0
1145.133 0
1145.155 3
1145.177 1
1145.199 0
1145.220 9
1145.242 14
1145.264 10
1145.286 2
1145.308 2
1145.330 2
1145.352 6
1145.374 14
1145.396 18
1145.418 9
1145.440 14
1145.462 12
1145.483 19
1145.505 9
1145.527 26
1145.549 10
1145.571 1
1145.593 8
1145.615 5
1145.637 4
1145.659 5
1145.681 12
1145.703 3
1145.725 1
1145.747 12
1145.769 2
1145.790 0
1145.812 2
1145.834 0
1145.856 8
1145.878 8
1145.900 3
1145.922 5
1145.944 0
1145.966 4
1145.988 10
1146.010 5
1146.032 1
1146.054 1
1146.075 0
1146.097 0
1146.119 1
1146.141 4
1146.163 0
1146.185 2
1146.207 12
1146.229 10
1146.251 2
1146.273 4
1146.295 0
1146.317 0
1146.339 2
1146.361 1
1146.382 3
1146.404 5
1146.426 4
1146.448 9
1146.470 2
1146.492 7
1146.514 3
1146.536 14
1146.558 9
1146.580 17
1146.602 9
1146.624 8
1146.646 3
1146.668 0
1146.690 1
1146.711 2
1146.733 8
1146.755 14
1146.777 1
1146.799 5
1146.821 14
1146.843 0
1146.865 0
1146.887 10
1146.909 6
1146.931 7
1146.953 3
1146.975 3
1146.997 5
1147.019 7
1147.041 5
1147.062 6
1147.084 7
1147.106 2
1147.128 1
1147.150 7
1147.172 15
1147.194 4
1147.216 9
1147.238 12
1147.260 5
1147.282 3
1147.304 7
1147.326 4
1147.348 1
1147.370 16
1147.392 12
1147.413 11
1147.435 3
1147.457 9
1147.479 8
1147.501 0
1147.523 11
1147.545 10
1147.567 1
1147.589 2
1147.611 19
1147.633 11
1147.655 5
1147.677 1
1147.699 0
1147.721 0
1147.743 0
1147.765 4
1147.786 2
1147.808 4
1147.830 1
1147.852 4
1147.874 1
1147.896 2
1147.918 0
1147.940 3
1147.962 4
1147.984 11
1148.006 10
1148.028 4
1148.050 7
1148.072 5
1148.094 0
1148.116 7
1148.138 0
1148.160 7
1148.182 11
1148.203 1
1148.225 7
1148.247 6
1148.269 9
1148.291 3
1148.313 12
1148.335 6
1148.357 2
1148.379 3
1148.401 3
1148.423 6
1148.445 17
1148.467 17
1148.489 13
1148.511 6
1148.533 32
1148.555 11
1148.577 2
1148.599 0
1148.621 17
1148.642 9
1148.664 1
1148.686 5
1148.708 1
1148.730 0
1148.752 1
1148.774 0
1148.796 1
1148.818 1
1148.840 3
1148.862 3
1148.884 7
1148.906 10
1148.928 3
1148.950 0
1148.972 9
1148.994 1
1149.016 2
1149.038 8
1149.060 7
1149.082 0
1149.104 1
1149.125 0
1149.147 1
1149.169 3
1149.191 2
1149.213 2
1149.235 0
1149.257 0
1149.279 0
1149.301 0
1149.323 2
1149.345 5
1149.367 8
1149.389 2
1149.411 2
1149.433 3
1149.455 9
1149.477 11
1149.499 17
1149.521 12
1149.543 16
1149.565 11
1149.587 17
1149.609 10
1149.631 8
1149.653 9
1149.674 13
1149.696 1
1149.718 1
1149.740 4
1149.762 3
1149.784 2
1149.806 0
1149.828 5
1149.850 10
1149.872 3
1149.894 10
1149.916 4
1149.938 1
1149.960 0
1149.982 9
1150.004 13
1150.026 13
1150.048 5
1150.070 5
1150.092 1
1150.114 15
1150.136 7
1150.158 1
1150.180 6
1150.202 9
1150.224 10
1150.246 4
1150.268 1
1150.290 9
1150.311 2
1150.333 3
1150.355 0
1150.377 0
1150.399 1
1150.421 8
1150.443 1
1150.465 3
1150.487 7
1150.509 6
1150.531 9
1150.553 5
1150.575 12
1150.597 1
1150.619 0
1150.641 0
1150.663 5
1150.685 10
1150.707 13
1150.729 4
1150.751 0
1150.773 3
1150.795 1
1150.817 0
1150.839 5
1150.861 15
1150.883 5
1150.905 5
1150.927 0
1150.949 0
1150.971 1
1150.993 3
1151.015 0
1151.037 0
1151.059 0
1151.081 4
1151.102 16
1151.124 7
1151.146 1
1151.168 6
1151.190 12
1151.212 3
1151.234 0
1151.256 0
1151.278 0
1151.300 0
1151.322 0
1151.344 3
1151.366 8
1151.388 7
1151.410 9
1151.432 1
1151.454 3
1151.476 7
1151.498 10
1151.520 5
1151.542 3
1151.564 7
1151.586 12
1151.608 18
1151.630 13
1151.652 9
1151.674 1
1151.696 5
1151.718 3
1151.740 7
1151.762 3
1151.784 0
1151.806 2
1151.828 6
1151.850 10
1151.872 1
1151.894 0
1151.916 1
1151.938 3
1151.960 18
1151.982 6
1152.004 0
1152.026 3
1152.048 5
1152.070 4
1152.092 0
1152.114 7
1152.136 3
1152.158 0
1152.180 9
1152.202 11
1152.224 8
1152.246 5
1152.268 0
1152.290 0
1152.312 1
1152.333 3
1152.355 9
1152.377 0
1152.399 6
1152.421 2
1152.443 2
1152.465 4
1152.487 15
1152.509 0
1152.531 3
1152.553 10
1152.575 13
1152.597 8
1152.619 5
1152.641 5
1152.663 6
1152.685 0
1152.707 5
1152.729 3
1152.751 0
1152.773 3
1152.795 3
1152.817 3
1152.839 9
1152.861 8
1152.883 4
1152.905 4
1152.927 6
1152.949 0
1152.971 14
1152.993 6
1153.015 1
1153.037 3
1153.059 14
1153.081 7
1153.103 4
1153.125 6
1153.147 10
1153.169 9
1153.191 7
1153.213 4
1153.235 5
1153.257 9
1153.279 7
1153.301 4
1153.323 2
1153.345 3
1153.367 6
1153.389 6
1153.411 0
1153.433 16
1153.455 17
1153.477 33
1153.499 11
1153.521 32
1153.543 13
1153.565 7
1153.587 10
1153.609 3
1153.631 1
1153.653 10
1153.675 4
1153.697 1
1153.719 0
1153.741 0
1153.763 4
1153.785 3
1153.807 1
1153.829 4
1153.851 7
1153.873 14
1153.895 11
1153.917 3
1153.939 5
1153.961 8
1153.983 9
1154.005 4
1154.027 0
1154.049 3
1154.071 5
1154.093 5
1154.115 0
1154.137 2
1154.159 7
1154.181 1
1154.203 0
1154.225 0
1154.247 2
1154.269 9
1154.291 11
1154.313 7
1154.335 7
1154.357 16
1154.379 18
1154.401 11
1154.423 11
1154.445 14
1154.467 4
1154.489 4
1154.511 3
1154.533 3
1154.555 5
1154.577 9
1154.599 8
1154.621 9
1154.643 16
1154.665 10
1154.687 0
1154.709 0
1154.731 10
1154.753 7
1154.775 9
1154.797 4
1154.819 0
1154.841 0
1154.863 1
1154.886 1
1154.908 4
1154.930 4
1154.952 4
1154.974 2
1154.996 1
1155.018 4
1155.040 3
1155.062 6
1155.084 15
1155.106 2
1155.128 2
1155.150 0
1155.172 3
1155.194 0
1155.216 15
1155.238 3
1155.260 5
1155.282 13
1155.304 11
1155.326 4
1155.348 5
1155.370 3
1155.392 3
1155.414 2
1155.436 12
1155.458 12
1155.480 12
1155.502 10
1155.524 15
1155.546 18
1155.568 4
1155.590 5
1155.612 4
1155.634 3
1155.656 2
1155.678 1
1155.700 9
1155.722 5
1155.744 8
1155.766 0
1155.788 5
1155.810 11
1155.832 4
1155.854 6
1155.876 5
1155.898 1
1155.920 1
1155.942 1
1155.964 1
1155.986 0
1156.008 3
1156.030 4
1156.052 3
1156.074 2
1156.096 7
1156.119 3
1156.141 10
1156.163 6
1156.185 14
1156.207 7
1156.229 2
1156.251 0
1156.273 0
1156.295 3
1156.317 5
1156.339 3
1156.361 17
1156.383 2
1156.405 0
1156.427 1
1156.449 2
1156.471 0
1156.493 1
1156.515 10
1156.537 12
1156.559 3
1156.581 8
1156.603 2
1156.625 0
1156.647 0
1156.669 9
1156.691 3
1156.713 0
1156.735 1
1156.757 0
1156.779 2
1156.801 14
1156.823 0
1156.845 1
1156.867 5
1156.889 8
1156.912 0
1156.934 2
1156.956 0
1156.978 0
1157.000 0
1157.022 1
1157.044 12
1157.066 11
1157.088 1
1157.110 6
1157.132 8
1157.154 12
1157.176 1
1157.198 20
1157.220 16
1157.242 6
1157.264 12
1157.286 10
1157.308 7
1157.330 4
1157.352 2
1157.374 16
1157.396 2
1157.418 8
1157.440 2
1157.462 2
1157.484 3
1157.506 3
1157.528 1
1157.551 2
1157.573 14
1157.595 6
1157.617 0
1157.639 0
1157.661 4
1157.683 15
1157.705 6
1157.727 3
1157.749 1
1157.771 5
1157.793 6
1157.815 4
1157.837 0
1157.859 0
1157.881 7
1157.903 11
1157.925 0
1157.947 2
1157.969 5
1157.991 5
1158.013 12
1158.035 15
1158.057 2
1158.079 1
1158.102 0
1158.124 2
1158.146 5
1158.168 8
1158.190 13
1158.212 4
1158.234 0
1158.256 5
1158.278 0
1158.300 2
1158.322 0
1158.344 0
1158.366 7
1158.388 9
1158.410 7
1158.432 3
1158.454 2
1158.476 7
1158.498 7
1158.520 15
1158.542 4
1158.564 11
1158.587 5
1158.609 7
1158.631 9
1158.653 10
1158.675 9
1158.697 9
1158.719 15
1158.741 12
1158.763 0
1158.785 6
1158.807 3
1158.829 0
1158.851 9
1158.873 11
1158.895 10
1158.917 1
1158.939 0
1158.961 0
1158.983 8
1159.005 2
1159.028 0
1159.050 9
1159.072 3
1159.094 6
1159.116 0
1159.138 0
1159.160 3
1159.182 2
1159.204 0
1159.226 0
1159.248 0
1159.270 5
1159.292 3
1159.314 7
1159.336 2
1159.358 3
1159.380 5
1159.402 8
1159.424 8
1159.447 7
1159.469 11
1159.491 6
1159.513 0
1159.535 3
1159.557 1
1159.579 7
1159.601 13
1159.623 7
1159.645 3
1159.667 8
1159.689 11
1159.711 25
1159.733 6
1159.755 2
1159.777 7
1159.799 18
1159.822 7
1159.844 7
1159.866 6
1159.888 1
1159.910 0
1159.932 1
1159.954 0
1159.976 0
1159.998 0
1160.020 0
1160.042 2
1160.064 0
1160.086 0
1160.108 5
1160.130 5
1160.152 13
1160.175 7
1160.197 5
1160.219 11
1160.241 2
1160.263 9
1160.285 2
1160.307 4
1160.329 1
1160.351 0
1160.373 0
1160.395 5
1160.417 6
1160.439 6
1160.461 18
1160.483 9
1160.505 3
1160.528 8
1160.550 9
1160.572 2
1160.594 12
1160.616 8
1160.638 3
1160.660 2
1160.682 5
1160.704 4
1160.726 7
1160.748 8
1160.770 17
1160.792 4
1160.814 1
1160.836 5
1160.859 4
1160.881 7
1160.903 7
1160.925 6
1160.947 10
1160.969 12
1160.991 2
1161.013 0
1161.035 0
1161.057 1
1161.079 0
1161.101 0
1161.123 0
1161.145 4
1161.168 9
1161.190 2
1161.212 3
1161.234 4
1161.256 2
1161.278 0
1161.300 0
1161.322 1
1161.344 0
1161.366 0
1161.388 0
1161.410 0
1161.432 7
1161.454 8
1161.477 15
1161.499 26
1161.521 13
1161.543 13
1161.565 2
1161.587 4
1161.609 1
1161.631 6
1161.653 2
1161.675 3
1161.697 8
1161.719 5
1161.741 9
1161.764 4
1161.786 11
1161.808 11
1161.830 6
1161.852 11
1161.874 0
1161.896 0
1161.918 10
1161.940 2
1161.962 3
1161.984 5
1162.006 8
1162.029 7
1162.051 1
1162.073 3
1162.095 0
1162.117 0
1162.139 4
1162.161 2
1162.183 14
1162.205 6
1162.227 9
1162.249 11
1162.271 3
1162.293 5
1162.316 2
1162.338 11
1162.360 6
1162.382 1
1162.404 6
1162.426 3
1162.448 10
1162.470 19
1162.492 10
1162.514 8
1162.536 18
1162.559 13
1162.581 33
1162.603 32
1162.625 13
1162.647 3
1162.669 9
1162.691 13
1162.713 9
1162.735 7
1162.757 3
1162.779 4
1162.801 7
1162.824 9
1162.846 0
1162.868 3
1162.890 5
1162.912 6
1162.934 4
1162.956 1
1162.978 4
1163.000 0
1163.022 2
1163.044 1
1163.067 9
1163.089 4
1163.111 3
1163.133 0
1163.155 1
1163.177 3
1163.199 7
1163.221 10
1163.243 10
1163.265 1
1163.287 5
1163.310 0
1163.332 9
1163.354 2
1163.376 4
1163.398 9
1163.420 9
1163.442 8
1163.464 3
1163.486 5
1163.508 16
1163.530 11
1163.553 20
1163.575 30
1163.597 36
1163.619 13
1163.641 12
1163.663 13
1163.685 32
1163.707 26
1163.729 4
1163.751 2
1163.774 1
1163.796 2
1163.818 4
1163.840 2
1163.862 0
1163.884 6
1163.906 4
1163.928 12
1163.950 1
1163.972 0
1163.994 0
1164.017 2
1164.039 0
1164.061 0
1164.083 3
1164.105 0
1164.127 0
1164.149 3
1164.171 5
1164.193 0
1164.215 3
1164.238 0
1164.260 0
1164.282 6
1164.304 5
1164.326 0
1164.348 2
1164.370 8
1164.392 1
1164.414 0
1164.437 14
1164.459 3
1164.481 9
1164.503 17
1164.525 24
1164.547 18
1164.569 9
1164.591 10
1164.613 7
1164.635 35
1164.658 14
1164.680 0
1164.702 3
1164.724 3
1164.746 9
1164.768 13
1164.790 2
1164.812 9
1164.834 5
1164.857 0
1164.879 7
1164.901 0
1164.923 3
1164.945 0
1164.967 9
1164.989 6
1165.011 6
1165.033 0
1165.055 0
1165.078 0
1165.100 1
1165.122 23
1165.144 12
1165.166 5
1165.188 0
1165.210 1
1165.232 0
1165.254 0
1165.277 0
1165.299 1
1165.321 1
1165.343 6
1165.365 0
1165.387 3
1165.409 0
1165.431 16
1165.453 4
1165.476 13
1165.498 30
1165.520 14
1165.542 4
1165.564 5
1165.586 5
1165.608 9
1165.630 9
1165.653 17
1165.675 5
1165.697 1
1165.719 7
1165.741 15
1165.763 8
1165.785 2
1165.807 1
1165.829 5
1165.852 2
1165.874 1
1165.896 0
1165.918 0
1165.940 0
1165.962 2
1165.984 3
1166.006 4
1166.029 0
1166.051 3
1166.073 11
1166.095 4
1166.117 1
1166.139 0
1166.161 0
1166.183 0
1166.205 0
1166.228 0
1166.250 2
1166.272 1
1166.294 7
1166.316 3
1166.338 3
1166.360 22
1166.382 13
1166.405 5
1166.427 7
1166.449 4
1166.471 4
1166.493 9
1166.515 11
1166.537 17
1166.559 23
1166.582 10
1166.604 0
1166.626 2
1166.648 0
1166.670 4
1166.692 4
1166.714 4
1166.736 3
1166.759 3
1166.781 0
1166.803 4
1166.825 13
1166.847 5
1166.869 2
1166.891 6
1166.913 6
1166.936 0
1166.958 2
1166.980 0
1167.002 0
1167.024 7
1167.046 1
1167.068 0
1167.090 4
1167.113 1
1167.135 4
1167.157 12
1167.179 4
1167.201 0
1167.223 10
1167.245 4
1167.267 1
1167.290 12
1167.312 4
1167.334 9
1167.356 11
1167.378 4
1167.400 0
1167.422 3
1167.445 3
1167.467 4
1167.489 20
1167.511 15
1167.533 37
1167.555 15
1167.577 42
1167.599 15
1167.622 0
1167.644 5
1167.666 2
1167.688 1
1167.710 0
1167.732 1
1167.754 5
1167.777 3
1167.799 4
1167.821 2
1167.843 6
1167.865 1
1167.887 3
1167.909 5
1167.931 8
1167.954 1
1167.976 0
1167.998 1
1168.020 5
1168.042 2
1168.064 13
1168.086 3
1168.109 2
1168.131 2
1168.153 4
1168.175 1
1168.197 3
1168.219 2
1168.241 0
1168.264 0
1168.286 0
1168.308 6
1168.330 0
1168.352 0
1168.374 11
1168.396 7
1168.419 3
1168.441 6
1168.463 0
1168.485 8
1168.507 28
1168.529 5
1168.551 8
1168.574 19
1168.596 9
1168.618 13
1168.640 7
1168.662 0
1168.684 7
1168.706 18
1168.729 0
1168.751 0
1168.773 4
1168.795 5
1168.817 4
1168.839 9
1168.861 0
1168.884 1
1168.906 3
1168.928 1
1168.950 3
1168.972 5
1168.994 7
1169.016 0
1169.039 1
1169.061 1
1169.083 0
1169.105 10
1169.127 13
1169.149 4
1169.171 10
1169.194 6
1169.216 15
1169.238 8
1169.260 6
1169.282 3
1169.304 14
1169.326 6
1169.349 1
1169.371 17
1169.393 19
1169.415 6
1169.437 15
1169.459 6
1169.482 1
1169.504 7
1169.526 4
1169.548 5
1169.570 4
1169.592 12
1169.614 4
1169.637 1
1169.659 5
1169.681 5
1169.703 0
1169.725 2
1169.747 0
1169.770 0
1169.792 0
1169.814 1
1169.836 0
1169.858 9
1169.880 3
1169.902 8
1169.925 8
1169.947 1
1169.969 5
1169.991 6
1170.013 2
1170.035 4
1170.058 0
1170.080 7
1170.102 4
1170.124 4
1170.146 0
1170.168 4
1170.190 13
1170.213 4
1170.235 0
1170.257 7
1170.279 3
1170.301 0
1170.323 1
1170.346 7
1170.368 8
1170.390 0
1170.412 0
1170.434 1
1170.456 15
1170.479 3
1170.501 1
1170.523 10
1170.545 9
1170.567 14
1170.589 4
1170.612 1
1170.634 0
1170.656 1
1170.678 0
1170.700 8
1170.722 16
1170.744 17
1170.767 0
1170.789 2
1170.811 0
1170.833 0
1170.855 3
1170.877 1
1170.900 0
1170.922 6
1170.944 2
1170.966 2
1170.988 9
1171.010 3
1171.033 10
1171.055 4
1171.077 2
1171.099 0
1171.121 2
1171.143 12
1171.166 9
1171.188 10
1171.210 2
1171.232 7
1171.254 2
1171.276 2
1171.299 5
1171.321 3
1171.343 14
1171.365 2
1171.387 4
1171.409 1
1171.432 2
1171.454 1
1171.476 12
1171.498 20
1171.520 7
1171.543 14
1171.565 25
1171.587 18
1171.609 4
1171.631 3
1171.653 2
1171.676 10
1171.698 3
1171.720 0
1171.742 7
1171.764 1
1171.786 6
1171.809 12
1171.831 10
1171.853 5
1171.875 10
1171.897 5
1171.919 6
1171.942 8
1171.964 11
1171.986 5
1172.008 1
1172.030 0
1172.052 18
1172.075 11
1172.097 23
1172.119 11
1172.141 3
1172.163 3
1172.186 18
1172.208 26
1172.230 11
1172.252 7
1172.274 15
1172.296 3
1172.319 0
1172.341 4
1172.363 1
1172.385 1
1172.407 10
1172.430 8
1172.452 4
1172.474 12
1172.496 10
1172.518 6
1172.540 25
1172.563 11
1172.585 4
1172.607 13
1172.629 18
1172.651 11
1172.673 5
1172.696 4
1172.718 3
1172.740 0
1172.762 2
1172.784 2
1172.807 0
1172.829 0
1172.851 9
1172.873 3
1172.895 6
1172.917 1
1172.940 0
1172.962 0
1172.984 0
1173.006 8
1173.028 9
1173.051 17
1173.073 7
1173.095 8
1173.117 7
1173.139 1
1173.162 1
1173.184 1
1173.206 0
1173.228 12
1173.250 5
1173.272 8
1173.295 1
1173.317 0
1173.339 0
1173.361 2
1173.383 4
1173.406 0
1173.428 1
1173.450 1
1173.472 2
1173.494 5
1173.517 6
1173.539 3
1173.561 1
1173.583 7
1173.605 3
1173.627 0
1173.650 1
1173.672 1
1173.694 17
1173.716 1
1173.738 0
1173.761 1
1173.783 2
1173.805 6
1173.827 5
1173.849 10
1173.872 0
1173.894 8
1173.916 0
1173.938 0
1173.960 7
1173.983 2
1174.005 9
1174.027 3
1174.049 0
1174.071 5
1174.094 0
1174.116 0
1174.138 0
1174.160 0
1174.182 0
1174.205 0
1174.227 1
1174.249 3
1174.271 6
1174.293 11
1174.315 7
1174.338 2
1174.360 4
1174.382 5
1174.404 2
1174.426 1
1174.449 5
1174.471 3
1174.493 9
1174.515 0
1174.537 3
1174.560 3
1174.582 1
1174.604 15
1174.626 6
1174.648 0
1174.671 8
1174.693 1
1174.715 0
1174.737 4
1174.759 8
1174.782 3
1174.804 1
1174.826 0
1174.848 0
1174.870 1
1174.893 2
1174.915 5
1174.937 7
1174.959 4
1174.982 6
1175.004 5
1175.026 0
1175.048 4
1175.070 0
1175.093 0
1175.115 0
1175.137 0
1175.159 9
1175.181 10
1175.204 9
1175.226 4
1175.248 10
1175.270 6
1175.292 3
1175.315 1
1175.337 11
1175.359 5
1175.381 1
1175.403 3
1175.426 2
1175.448 0
1175.470 11
1175.492 6
1175.514 2
1175.537 20
1175.559 17
1175.581 5
1175.603 22
1175.625 9
1175.648 0
1175.670 2
1175.692 1
1175.714 8
1175.737 5
1175.759 19
1175.781 0
1175.803 4
1175.825 6
1175.848 32
1175.870 5
1175.892 3
1175.914 0
1175.936 1
1175.959 2
1175.981 3
1176.003 15
1176.025 0
1176.048 4
1176.070 5
1176.092 0
1176.114 5
1176.136 12
1176.159 10
1176.181 4
1176.203 0
1176.225 12
1176.247 7
1176.270 0
1176.292 8
1176.314 6
1176.336 8
1176.359 5
1176.381 4
1176.403 2
1176.425 0
1176.447 3
1176.470 6
1176.492 6
1176.514 0
1176.536 8
1176.558 10
1176.581 18
1176.603 12
1176.625 9
1176.647 4
1176.670 2
1176.692 11
1176.714 3
1176.736 1
1176.758 0
1176.781 1
1176.803 0
1176.825 0
1176.847 0
1176.870 0
1176.892 12
1176.914 6
1176.936 1
1176.958 0
1176.981 9
1177.003 10
1177.025 7
1177.047 18
1177.070 8
1177.092 5
1177.114 3
1177.136 15
1177.158 4
1177.181 11
1177.203 13
1177.225 6
1177.247 0
1177.270 0
1177.292 0
1177.314 1
1177.336 10
1177.358 1
1177.381 7
1177.403 9
1177.425 5
1177.447 2
1177.470 8
1177.492 11
1177.514 15
1177.536 14
1177.559 12
1177.581 5
1177.603 1
1177.625 6
1177.647 6
1177.670 7
1177.692 5
1177.714 0
1177.736 0
1177.759 2
1177.781 1
1177.803 3
1177.825 3
1177.847 2
1177.870 0
1177.892 8
1177.914 12
1177.936 3
1177.959 6
1177.981 8
1178.003 16
1178.025 5
1178.048 3
1178.070 2
1178.092 2
1178.114 8
1178.136 13
1178.159 7
1178.181 9
1178.203 7
1178.225 7
1178.248 16
1178.270 15
1178.292 5
1178.314 10
1178.337 5
1178.359 6
1178.381 4
1178.403 8
1178.426 16
1178.448 6
1178.470 10
1178.492 3
1178.514 4
1178.537 17
1178.559 4
1178.581 7
1178.603 3
1178.626 3
1178.648 3
1178.670 4
1178.692 5
1178.715 2
1178.737 6
1178.759 14
1178.781 10
1178.804 5
1178.826 7
1178.848 0
1178.870 6
1178.893 0
1178.915 0
1178.937 2
1178.959 7
1178.982 2
1179.004 0
1179.026 4
1179.048 4
1179.070 0
1179.093 0
1179.115 14
1179.137 9
1179.159 3
1179.182 2
1179.204 7
1179.226 5
1179.248 1
1179.271 1
1179.293 1
1179.315 5
1179.337 7
1179.360 3
1179.382 0
1179.404 0
1179.426 0
1179.449 0
1179.471 0
1179.493 5
1179.515 9
1179.538 15
1179.560 32
1179.582 8
1179.604 3
1179.627 13
1179.649 3
1179.671 2
1179.693 0
1179.716 4
1179.738 7
1179.760 0
1179.782 0
1179.805 0
1179.827 9
1179.849 10
1179.871 9
1179.894 5
1179.916 4
1179.938 1
1179.960 5
1179.983 0
1180.005 3
1180.027 0
1180.049 1
1180.072 0
1180.094 0
1180.116 2
1180.138 5
1180.161 10
1180.183 2
1180.205 0
1180.227 2
1180.250 1
1180.272 6
1180.294 16
1180.316 6
1180.339 4
1180.361 7
1180.383 0
1180.405 6
1180.428 3
1180.450 0
1180.472 6
1180.494 9
1180.517 1
1180.539 7
1180.561 8
1180.583 3
1180.606 12
1180.628 4
1180.650 2
1180.672 2
1180.695 4
1180.717 3
1180.739 2
1180.761 1
1180.784 7
1180.806 7
1180.828 15
1180.851 7
1180.873 0
1180.895 5
1180.917 0
1180.940 0
1180.962 6
1180.984 0
1181.006 2
1181.029 13
1181.051 15
1181.073 11
1181.095 6
1181.118 15
1181.140 7
1181.162 8
1181.184 0
1181.207 1
1181.229 3
1181.251 0
1181.273 4
1181.296 8
1181.318 4
1181.340 7
1181.363 14
1181.385 2
1181.407 3
1181.429 0
1181.452 3
1181.474 14
1181.496 2
1181.518 0
1181.541 3
1181.563 2
1181.585 1
1181.607 9
1181.630 18
1181.652 6
1181.674 3
1181.696 2
1181.719 11
1181.741 9
1181.763 3
1181.786 5
1181.808 4
1181.830 4
1181.852 3
1181.875 7
1181.897 0
1181.919 1
1181.941 4
1181.964 4
1181.986 4
1182.008 2
1182.031 1
1182.053 0
1182.075 0
1182.097 0
1182.120 2
1182.142 0
1182.164 0
1182.186 0
1182.209 1
1182.231 3
1182.253 5
1182.276 0
1182.298 0
1182.320 0
1182.342 3
1182.365 5
1182.387 3
1182.409 13
1182.431 3
1182.454 3
1182.476 6
1182.498 10
1182.521 19
1182.543 10
1182.565 21
1182.587 31
1182.610 27
1182.632 15
1182.654 2
1182.676 10
1182.699 18
1182.721 6
1182.743 1
1182.766 0
1182.788 7
1182.810 0
1182.832 21
1182.855 6
1182.877 7
1182.899 6
1182.921 0
1182.944 2
1182.966 0
1182.988 7
1183.011 0
1183.033 3
1183.055 0
1183.077 3
1183.100 1
1183.122 2
1183.144 8
1183.167 1
1183.189 5
1183.211 5
1183.233 4
1183.256 4
1183.278 11
1183.300 15
1183.323 6
1183.345 7
1183.367 1
1183.389 4
1183.412 8
1183.434 3
1183.456 11
1183.479 13
1183.501 10
1183.523 29
1183.545 9
1183.568 13
1183.590 13
1183.612 4
1183.635 8
1183.657 10
1183.679 12
1183.701 6
1183.724 0
1183.746 6
1183.768 3
1183.791 7
1183.813 1
1183.835 1
1183.857 1
1183.880 0
1183.902 2
1183.924 7
1183.947 11
1183.969 11
1183.991 7
1184.013 0
1184.036 2
1184.058 2
1184.080 13
1184.103 6
1184.125 1
1184.147 8
1184.169 0
1184.192 0
1184.214 3
1184.236 6
1184.259 1
1184.281 3
1184.303 1
1184.325 7
1184.348 8
1184.370 5
1184.392 2
1184.415 1
1184.437 10
1184.459 9
1184.481 18
1184.504 15
1184.526 19
1184.548 33
1184.571 39
1184.593 18
1184.615 10
1184.638 3
1184.660 0
1184.682 14
1184.704 10
1184.727 3
1184.749 3
1184.771 0
1184.794 1
1184.816 1
1184.838 5
1184.861 6
1184.883 4
1184.905 3
1184.927 6
1184.950 1
1184.972 3
1184.994 3
1185.017 4
1185.039 0
1185.061 0
1185.083 2
1185.106 4
1185.128 5
1185.150 11
1185.173 15
1185.195 5
1185.217 4
1185.240 7
1185.262 13
1185.284 15
1185.306 2
1185.329 9
1185.351 16
1185.373 5
1185.396 3
1185.418 13
1185.440 13
1185.463 9
1185.485 4
1185.507 11
1185.529 16
1185.552 14
1185.574 18
1185.596 10
1185.619 1
1185.641 7
1185.663 10
1185.686 21
1185.708 9
1185.730 3
1185.753 4
1185.775 10
1185.797 2
1185.819 6
1185.842 0
1185.864 1
1185.886 12
1185.909 6
1185.931 3
1185.953 12
1185.976 3
1185.998 9
1186.020 2
1186.043 0
1186.065 4
1186.087 2
1186.109 0
1186.132 4
1186.154 1
1186.176 9
1186.199 1
1186.221 1
1186.243 1
1186.266 11
1186.288 13
1186.310 6
1186.333 0
1186.355 0
1186.377 3
1186.399 8
1186.422 3
1186.444 4
1186.466 2
1186.489 7
1186.511 7
1186.533 13
1186.556 13
1186.578 5
1186.600 6
1186.623 2
1186.645 0
1186.667 0
1186.690 5
1186.712 3
1186.734 7
1186.756 4
1186.779 3
1186.801 5
1186.823 0
1186.846 1
1186.868 17
1186.890 11
1186.913 2
1186.935 4
1186.957 9
1186.980 0
1187.002 8
1187.024 2
1187.047 1
1187.069 5
1187.091 6
1187.114 3
1187.136 1
1187.158 1
1187.180 0
1187.203 3
1187.225 6
1187.247 0
1187.270 8
1187.292 2
1187.314 13
1187.337 11
1187.359 5
1187.381 1
1187.404 6
1187.426 1
1187.448 3
1187.471 7
1187.493 13
1187.515 8
1187.538 6
1187.560 7
1187.582 10
1187.605 2
1187.627 3
1187.649 6
1187.672 1
1187.694 0
1187.716 1
1187.739 3
1187.761 1
1187.783 6
1187.805 3
1187.828 7
1187.850 12
1187.872 8
1187.895 8
1187.917 1
1187.939 8
1187.962 17
1187.984 0
1188.006 0
1188.029 7
1188.051 0
1188.073 1
1188.096 3
1188.118 0
1188.140 2
1188.163 10
1188.185 2
1188.207 6
1188.230 3
1188.252 0
1188.274 1
1188.297 3
1188.319 4
1188.341 3
1188.364 17
1188.386 1
1188.408 0
1188.431 0
1188.453 0
1188.475 0
1188.498 1
1188.520 9
1188.542 15
1188.565 7
1188.587 13
1188.609 6
1188.632 11
1188.654 12
1188.676 12
1188.699 5
1188.721 3
1188.743 0
1188.766 1
1188.788 5
1188.810 8
1188.833 10
1188.855 7
1188.877 0
1188.900 0
1188.922 0
1188.944 0
1188.967 5
1188.989 0
1189.011 0
1189.034 1
1189.056 1
1189.078 0
1189.101 0
1189.123 5
1189.145 4
1189.168 4
1189.190 2
1189.212 10
1189.235 4
1189.257 21
1189.279 8
1189.302 2
1189.324 5
1189.346 2
1189.369 0
1189.391 2
1189.413 6
1189.436 4
1189.458 4
1189.480 4
1189.503 0
1189.525 2
1189.547 5
1189.570 6
1189.592 5
1189.614 10
1189.637 21
1189.659 30
1189.681 5
1189.704 2
1189.726 3
1189.749 12
1189.771 0
1189.793 1
1189.816 11
1189.838 21
1189.860 5
1189.883 4
1189.905 0
1189.927 6
1189.950 1
1189.972 6
1189.994 4
1190.017 0
1190.039 0
1190.061 0
1190.084 0
1190.106 0
1190.128 2
1190.151 0
1190.173 0
1190.195 0
1190.218 0
1190.240 0
1190.262 4
1190.285 8
1190.307 2
1190.329 4
1190.352 13
1190.374 15
1190.397 3
1190.419 0
1190.441 0
1190.464 2
1190.486 3
1190.508 4
1190.531 2
1190.553 2
1190.575 7
1190.598 4
1190.620 4
1190.642 3
1190.665 6
1190.687 13
1190.709 0
1190.732 2
1190.754 7
1190.776 2
1190.799 11
1190.821 6
1190.844 3
1190.866 3
1190.888 3
1190.911 14
1190.933 3
1190.955 1
1190.978 8
1191.000 2
1191.022 5
1191.045 11
1191.067 8
1191.089 1
1191.112 0
1191.134 5
1191.157 6
1191.179 3
1191.201 5
1191.224 0
1191.246 1
1191.268 2
1191.291 3
1191.313 0
1191.335 2
1191.358 13
1191.380 15
1191.402 0
1191.425 4
1191.447 3
1191.470 8
1191.492 6
1191.514 11
1191.537 11
1191.559 18
1191.581 6
1191.604 0
1191.626 5
1191.648 9
1191.671 6
1191.693 0
1191.715 13
1191.738 9
1191.760 2
1191.783 5
1191.805 8
1191.827 10
1191.850 3
1191.872 2
1191.894 3
1191.917 0
1191.939 0
1191.961 5
1191.984 0
1192.006 0
1192.029 0
1192.051 2
1192.073 8
1192.096 5
1192.118 5
1192.140 4
1192.163 7
1192.185 0
1192.207 6
1192.230 6
1192.252 17
1192.275 4
1192.297 0
1192.319 4
1192.342 1
1192.364 3
1192.386 4
1192.409 14
1192.431 1
1192.454 4
1192.476 15
1192.498 10
1192.521 7
1192.543 10
1192.565 2
1192.588 20
1192.610 15
1192.632 8
1192.655 6
1192.677 10
1192.700 1
1192.722 0
1192.744 0
1192.767 0
1192.789 9
1192.811 3
1192.834 0
1192.856 8
1192.879 11
1192.901 6
1192.923 3
1192.946 5
1192.968 8
1192.990 3
1193.013 3
1193.035 12
1193.058 0
1193.080 9
1193.102 4
1193.125 11
1193.147 8
1193.169 2
1193.192 9
1193.214 9
1193.237 10
1193.259 13
1193.281 3
1193.304 0
1193.326 6
1193.348 9
1193.371 2
1193.393 3
1193.416 6
1193.438 0
1193.460 0
1193.483 0
1193.505 3
1193.527 6
1193.550 13
1193.572 13
1193.595 14
1193.617 17
1193.639 14
1193.662 14
1193.684 9
1193.706 6
1193.729 7
1193.751 6
1193.774 2
1193.796 4
1193.818 13
1193.841 2
1193.863 2
1193.886 1
1193.908 2
1193.930 3
1193.953 12
1193.975 3
1193.997 3
1194.020 3
1194.042 2
1194.065 3
1194.087 0
1194.109 0
1194.132 0
1194.154 0
1194.176 2
1194.199 2
1194.221 9
1194.244 10
1194.266 5
1194.288 3
1194.311 0
1194.333 2
1194.356 7
1194.378 2
1194.400 5
1194.423 3
1194.445 2
1194.468 0
1194.490 6
1194.512 2
1194.535 13
1194.557 4
1194.579 8
1194.602 6
1194.624 0
1194.647 0
1194.669 2
1194.691 1
1194.714 1
1194.736 5
1194.759 0
1194.781 2
1194.803 0
1194.826 2
1194.848 5
1194.871 11
1194.893 5
1194.915 0
1194.938 3
1194.960 2
1194.982 12
1195.005 11
1195.027 2
1195.050 0
1195.072 5
1195.094 5
1195.117 4
1195.139 7
1195.162 6
1195.184 2
1195.206 0
1195.229 5
1195.251 2
1195.274 1
1195.296 1
1195.318 5
1195.341 0
1195.363 0
1195.386 3
1195.408 5
1195.430 4
1195.453 0
1195.475 3
1195.498 0
1195.520 0
1195.542 0
1195.565 0
1195.587 6
1195.610 11
1195.632 4
1195.654 9
1195.677 15
1195.699 18
1195.722 1
[truncated: 984,072 more chars]
