# Supplementary material for: Identifying Archaeological Bone via Non-Destructive ZooMS and the Materiality of Symbolic Expression: Examples from Iroquoian Bone Points
Source: Sci Rep. 2019 Jul 30;9:11027. doi: 10.1038/s41598-019-47299-x (PMC6667708; doi:10.1038/s41598-019-47299-x)
Supplement: Supplementary file 2 — Supplementary Datafiles [file 41598_2019_47299_MOESM2_ESM.zip › McGrath et al Supplementary Datafiles/Data set S4_DestructiveSpectra/DR-21s_DEST_3.txt]

499.990 9
500.004 12
500.019 10
500.033 22
500.048 22
500.062 17
500.076 2
500.091 4
500.105 9
500.120 9
500.134 28
500.149 13
500.163 0
500.178 11
500.192 3
500.207 0
500.221 14
500.236 7
500.250 9
500.265 12
500.279 13
500.294 18
500.308 18
500.323 12
500.337 0
500.352 0
500.366 13
500.380 6
500.395 14
500.409 7
500.424 0
500.438 0
500.453 0
500.467 0
500.482 0
500.496 7
500.511 9
500.525 9
500.540 10
500.554 8
500.569 16
500.583 14
500.598 1
500.612 18
500.627 13
500.641 10
500.656 5
500.670 0
500.685 0
500.699 9
500.714 16
500.728 3
500.742 1
500.757 4
500.771 0
500.786 1
500.800 0
500.815 6
500.829 0
500.844 0
500.858 6
500.873 6
500.887 10
500.902 12
500.916 0
500.931 9
500.945 1
500.960 0
500.974 4
500.989 4
501.003 20
501.018 6
501.032 16
501.047 9
501.061 12
501.076 15
501.090 26
501.105 12
501.119 7
501.134 20
501.148 6
501.163 15
501.177 19
501.192 6
501.206 17
501.221 8
501.235 3
501.250 0
501.264 4
501.279 0
501.293 4
501.307 3
501.322 8
501.336 11
501.351 10
501.365 0
501.380 0
501.394 7
501.409 8
501.423 11
501.438 2
501.452 3
501.467 2
501.481 1
501.496 5
501.510 13
501.525 3
501.539 0
501.554 6
501.568 13
501.583 5
501.597 0
501.612 8
501.626 3
501.641 17
501.655 6
501.670 0
501.684 1
501.699 6
501.713 20
501.728 15
501.742 10
501.757 8
501.771 35
501.786 15
501.800 1
501.815 2
501.829 3
501.844 1
501.858 3
501.873 4
501.887 0
501.902 4
501.916 8
501.931 0
501.945 0
501.960 0
501.974 8
501.989 35
502.003 19
502.018 19
502.032 18
502.047 20
502.061 39
502.076 20
502.090 8
502.105 4
502.119 1
502.134 3
502.148 12
502.163 0
502.177 8
502.192 21
502.206 3
502.221 5
502.235 0
502.250 6
502.264 2
502.279 1
502.293 3
502.308 0
502.322 3
502.337 1
502.351 6
502.366 11
502.380 5
502.395 3
502.409 16
502.424 34
502.438 12
502.453 17
502.467 6
502.482 1
502.496 9
502.511 9
502.525 0
502.540 0
502.555 8
502.569 6
502.584 4
502.598 5
502.613 3
502.627 0
502.642 8
502.656 17
502.671 8
502.685 1
502.700 9
502.714 5
502.729 0
502.743 0
502.758 3
502.772 9
502.787 0
502.801 0
502.816 21
502.830 4
502.845 0
502.859 3
502.874 0
502.888 0
502.903 0
502.917 0
502.932 8
502.946 0
502.961 0
502.975 6
502.990 9
503.004 2
503.019 5
503.033 7
503.048 1
503.062 9
503.077 16
503.091 20
503.106 26
503.121 20
503.135 15
503.150 3
503.164 2
503.179 4
503.193 10
503.208 12
503.222 18
503.237 5
503.251 12
503.266 8
503.280 24
503.295 14
503.309 12
503.324 14
503.338 1
503.353 0
503.367 9
503.382 0
503.396 0
503.411 9
503.425 5
503.440 3
503.454 0
503.469 3
503.484 0
503.498 1
503.513 7
503.527 11
503.542 13
503.556 7
503.571 5
503.585 0
503.600 0
503.614 2
503.629 12
503.643 10
503.658 1
503.672 0
503.687 0
503.701 9
503.716 0
503.730 0
503.745 3
503.759 11
503.774 6
503.789 0
503.803 1
503.818 0
503.832 5
503.847 0
503.861 0
503.876 7
503.890 3
503.905 3
503.919 4
503.934 7
503.948 8
503.963 1
503.977 12
503.992 1
504.006 4
504.021 8
504.036 4
504.050 5
504.065 3
504.079 19
504.094 8
504.108 12
504.123 10
504.137 1
504.152 12
504.166 9
504.181 5
504.195 5
504.210 3
504.224 1
504.239 0
504.254 8
504.268 1
504.283 4
504.297 0
504.312 5
504.326 7
504.341 0
504.355 0
504.370 2
504.384 5
504.399 0
504.413 0
504.428 0
504.442 3
504.457 7
504.472 0
504.486 3
504.501 23
504.515 5
504.530 0
504.544 0
504.559 0
504.573 0
504.588 2
504.602 8
504.617 8
504.631 0
504.646 4
504.661 0
504.675 0
504.690 0
504.704 0
504.719 8
504.733 5
504.748 0
504.762 0
504.777 0
504.791 0
504.806 0
504.820 1
504.835 4
504.850 8
504.864 6
504.879 8
504.893 4
504.908 5
504.922 0
504.937 0
504.951 8
504.966 1
504.980 4
504.995 13
505.010 22
505.024 2
505.039 0
505.053 0
505.068 3
505.082 3
505.097 0
505.111 0
505.126 14
505.140 8
505.155 4
505.170 0
505.184 10
505.199 13
505.213 12
505.228 4
505.242 6
505.257 2
505.271 4
505.286 1
505.300 6
505.315 13
505.330 4
505.344 2
505.359 0
505.373 15
505.388 8
505.402 0
505.417 2
505.431 8
505.446 3
505.461 9
505.475 1
505.490 0
505.504 0
505.519 0
505.533 0
505.548 13
505.562 3
505.577 0
505.592 0
505.606 1
505.621 5
505.635 0
505.650 0
505.664 0
505.679 4
505.693 15
505.708 4
505.723 0
505.737 1
505.752 12
505.766 16
505.781 10
505.795 0
505.810 0
505.824 16
505.839 11
505.854 2
505.868 5
505.883 0
505.897 1
505.912 2
505.926 2
505.941 1
505.955 8
505.970 2
505.985 5
505.999 8
506.014 2
506.028 3
506.043 1
506.057 0
506.072 3
506.086 0
506.101 13
506.116 6
506.130 9
506.145 5
506.159 3
506.174 0
506.188 3
506.203 8
506.217 0
506.232 21
506.247 22
506.261 3
506.276 0
506.290 0
506.305 11
506.319 7
506.334 9
506.349 18
506.363 18
506.378 23
506.392 26
506.407 9
506.421 19
506.436 21
506.451 7
506.465 10
506.480 29
506.494 24
506.509 8
506.523 8
506.538 8
506.552 3
506.567 0
506.582 0
506.596 12
506.611 9
506.625 0
506.640 2
506.654 3
506.669 0
506.684 2
506.698 0
506.713 0
506.727 3
506.742 10
506.756 1
506.771 6
506.786 10
506.800 1
506.815 0
506.829 0
506.844 5
506.858 0
506.873 0
506.888 10
506.902 14
506.917 4
506.931 0
506.946 3
506.960 15
506.975 4
506.990 5
507.004 6
507.019 9
507.033 0
507.048 4
507.062 7
507.077 12
507.092 13
507.106 1
507.121 0
507.135 0
507.150 7
507.164 7
507.179 0
507.194 0
507.208 15
507.223 22
507.237 13
507.252 6
507.267 2
507.281 14
507.296 18
507.310 12
507.325 7
507.339 12
507.354 2
507.369 4
507.383 10
507.398 7
507.412 3
507.427 12
507.441 23
507.456 5
507.471 2
507.485 1
507.500 34
507.514 30
507.529 20
507.544 3
507.558 0
507.573 0
507.587 0
507.602 7
507.616 2
507.631 0
507.646 0
507.660 4
507.675 8
507.689 0
507.704 0
507.718 5
507.733 0
507.748 2
507.762 4
507.777 3
507.791 1
507.806 4
507.821 5
507.835 18
507.850 6
507.864 0
507.879 0
507.894 0
507.908 0
507.923 1
507.937 7
507.952 4
507.966 0
507.981 10
507.996 12
508.010 13
508.025 1
508.039 8
508.054 21
508.069 1
508.083 0
508.098 0
508.112 5
508.127 7
508.142 4
508.156 4
508.171 13
508.185 18
508.200 9
508.214 3
508.229 7
508.244 13
508.258 11
508.273 6
508.287 22
508.302 5
508.317 11
508.331 13
508.346 25
508.360 78
508.375 205
508.390 305
508.404 321
508.419 309
508.433 312
508.448 389
508.463 269
508.477 132
508.492 73
508.506 63
508.521 53
508.536 19
508.550 35
508.565 17
508.579 6
508.594 5
508.608 11
508.623 6
508.638 0
508.652 9
508.667 7
508.681 0
508.696 0
508.711 0
508.725 0
508.740 0
508.754 0
508.769 0
508.784 12
508.798 21
508.813 15
508.827 7
508.842 8
508.857 6
508.871 2
508.886 0
508.900 22
508.915 18
508.930 5
508.944 24
508.959 12
508.973 12
508.988 10
509.003 3
509.017 0
509.032 5
509.046 2
509.061 6
509.076 0
509.090 16
509.105 7
509.119 3
509.134 21
509.149 19
509.163 11
509.178 6
509.193 12
509.207 15
509.222 19
509.236 6
509.251 13
509.266 1
509.280 7
509.295 19
509.309 8
509.324 17
509.339 9
509.353 19
509.368 32
509.382 60
509.397 79
509.412 118
509.426 108
509.441 86
509.455 55
509.470 47
509.485 43
509.499 21
509.514 12
509.528 5
509.543 6
509.558 7
509.572 3
509.587 16
509.602 14
509.616 9
509.631 7
509.645 11
509.660 3
509.675 4
509.689 15
509.704 17
509.718 22
509.733 15
509.748 11
509.762 3
509.777 0
509.791 1
509.806 11
509.821 1
509.835 2
509.850 3
509.865 10
509.879 27
509.894 24
509.908 26
509.923 3
509.938 0
509.952 8
509.967 4
509.981 1
509.996 7
510.011 8
510.025 10
510.040 7
510.055 6
510.069 24
510.084 14
510.098 0
510.113 0
510.128 5
510.142 9
510.157 10
510.172 8
510.186 5
510.201 3
510.215 11
510.230 12
510.245 3
510.259 10
510.274 0
510.288 0
510.303 20
510.318 34
510.332 8
510.347 9
510.362 30
510.376 49
510.391 30
510.405 71
510.420 55
510.435 49
510.449 31
510.464 16
510.479 35
510.493 33
510.508 10
510.522 21
510.537 36
510.552 11
510.566 0
510.581 0
510.596 2
510.610 16
510.625 5
510.639 3
510.654 3
510.669 4
510.683 14
510.698 23
510.713 12
510.727 6
510.742 0
510.756 9
510.771 19
510.786 8
510.800 1
510.815 1
510.830 6
510.844 10
510.859 0
510.873 1
510.888 0
510.903 5
510.917 8
510.932 10
510.947 5
510.961 1
510.976 10
510.991 8
511.005 5
511.020 0
511.034 0
511.049 4
511.064 10
511.078 8
511.093 15
511.108 28
511.122 21
511.137 9
511.151 13
511.166 6
511.181 1
511.195 11
511.210 2
511.225 0
511.239 6
511.254 4
511.269 9
511.283 7
511.298 5
511.312 4
511.327 11
511.342 31
511.356 14
511.371 27
511.386 33
511.400 30
511.415 25
511.430 34
511.444 14
511.459 26
511.473 18
511.488 10
511.503 3
511.517 15
511.532 11
511.547 10
511.561 0
511.576 0
511.591 1
511.605 5
511.620 6
511.634 5
511.649 8
511.664 0
511.678 5
511.693 8
511.708 0
511.722 3
511.737 5
511.752 10
511.766 16
511.781 12
511.796 1
511.810 1
511.825 13
511.839 4
511.854 11
511.869 14
511.883 10
511.898 9
511.913 6
511.927 4
511.942 4
511.957 0
511.971 0
511.986 5
512.001 12
512.015 0
512.030 5
512.044 5
512.059 0
512.074 5
512.088 0
512.103 7
512.118 17
512.132 11
512.147 5
512.162 1
512.176 0
512.191 4
512.206 7
512.220 1
512.235 7
512.250 6
512.264 7
512.279 4
512.293 0
512.308 7
512.323 14
512.337 12
512.352 6
512.367 5
512.381 10
512.396 14
512.411 10
512.425 28
512.440 11
512.455 1
512.469 4
512.484 10
512.499 0
512.513 0
512.528 7
512.543 16
512.557 0
512.572 0
512.586 5
512.601 5
512.616 0
512.630 0
512.645 0
512.660 0
512.674 4
512.689 3
512.704 7
512.718 2
512.733 0
512.748 0
512.762 4
512.777 0
512.792 0
512.806 8
512.821 1
512.836 2
512.850 9
512.865 9
512.880 0
512.894 6
512.909 19
512.924 17
512.938 6
512.953 1
512.968 14
512.982 11
512.997 2
513.012 6
513.026 8
513.041 7
513.056 11
513.070 19
513.085 4
513.099 2
513.114 3
513.129 10
513.143 15
513.158 10
513.173 1
513.187 11
513.202 3
513.217 7
513.231 8
513.246 2
513.261 1
513.275 4
513.290 1
513.305 0
513.319 5
513.334 0
513.349 2
513.363 7
513.378 6
513.393 0
513.407 7
513.422 1
513.437 3
513.451 1
513.466 0
513.481 0
513.495 1
513.510 0
513.525 1
513.539 1
513.554 5
513.569 0
513.583 0
513.598 0
513.613 13
513.627 4
513.642 0
513.657 3
513.671 2
513.686 6
513.701 4
513.715 3
513.730 1
513.745 8
513.759 25
513.774 2
513.789 5
513.803 0
513.818 0
513.833 0
513.847 3
513.862 3
513.877 0
513.891 10
513.906 2
513.921 26
513.935 9
513.950 1
513.965 0
513.980 14
513.994 11
514.009 16
514.024 31
514.038 11
514.053 0
514.068 0
514.082 0
514.097 3
514.112 19
514.126 7
514.141 11
514.156 12
514.170 4
514.185 0
514.200 9
514.214 3
514.229 0
514.244 16
514.258 15
514.273 8
514.288 2
514.302 2
514.317 2
514.332 17
514.346 7
514.361 19
514.376 6
514.390 9
514.405 6
514.420 4
514.434 7
514.449 15
514.464 18
514.479 27
514.493 23
514.508 4
514.523 0
514.537 5
514.552 6
514.567 1
514.581 2
514.596 1
514.611 4
514.625 0
514.640 0
514.655 0
514.669 1
514.684 3
514.699 10
514.713 0
514.728 0
514.743 6
514.758 2
514.772 0
514.787 5
514.802 15
514.816 11
514.831 0
514.846 0
514.860 3
514.875 13
514.890 20
514.904 7
514.919 0
514.934 0
514.948 0
514.963 0
514.978 0
514.992 0
515.007 3
515.022 5
515.037 13
515.051 1
515.066 6
515.081 2
515.095 0
515.110 0
515.125 0
515.139 0
515.154 6
515.169 11
515.183 10
515.198 3
515.213 0
515.228 0
515.242 0
515.257 0
515.272 14
515.286 3
515.301 2
515.316 3
515.330 7
515.345 7
515.360 1
515.374 0
515.389 0
515.404 0
515.419 0
515.433 8
515.448 1
515.463 5
515.477 9
515.492 1
515.507 4
515.521 5
515.536 1
515.551 0
515.565 2
515.580 6
515.595 0
515.610 5
515.624 13
515.639 2
515.654 4
515.668 0
515.683 2
515.698 0
515.712 6
515.727 3
515.742 3
515.757 1
515.771 3
515.786 2
515.801 0
515.815 0
515.830 0
515.845 13
515.859 3
515.874 0
515.889 3
515.904 0
515.918 10
515.933 7
515.948 7
515.962 10
515.977 7
515.992 8
516.006 5
516.021 6
516.036 2
516.051 0
516.065 0
516.080 15
516.095 22
516.109 12
516.124 8
516.139 15
516.153 5
516.168 0
516.183 0
516.198 0
516.212 8
516.227 4
516.242 5
516.256 13
516.271 17
516.286 1
516.301 0
516.315 1
516.330 12
516.345 8
516.359 2
516.374 16
516.389 10
516.403 7
516.418 1
516.433 0
516.448 3
516.462 8
516.477 4
516.492 0
516.506 0
516.521 0
516.536 0
516.551 0
516.565 7
516.580 0
516.595 2
516.609 8
516.624 14
516.639 18
516.654 1
516.668 0
516.683 3
516.698 0
516.712 0
516.727 0
516.742 4
516.757 0
516.771 0
516.786 8
516.801 8
516.815 1
516.830 0
516.845 25
516.860 19
516.874 6
516.889 1
516.904 3
516.918 2
516.933 1
516.948 0
516.963 0
516.977 0
516.992 0
517.007 0
517.021 0
517.036 0
517.051 0
517.066 6
517.080 6
517.095 0
517.110 0
517.124 0
517.139 5
517.154 12
517.169 14
517.183 10
517.198 14
517.213 12
517.227 13
517.242 1
517.257 0
517.272 1
517.286 0
517.301 0
517.316 0
517.331 0
517.345 0
517.360 0
517.375 0
517.389 1
517.404 2
517.419 0
517.434 0
517.448 20
517.463 5
517.478 0
517.492 0
517.507 12
517.522 5
517.537 3
517.551 2
517.566 0
517.581 0
517.596 0
517.610 3
517.625 2
517.640 3
517.654 0
517.669 2
517.684 0
517.699 1
517.713 6
517.728 8
517.743 0
517.758 0
517.772 0
517.787 0
517.802 0
517.816 7
517.831 0
517.846 0
517.861 21
517.875 2
517.890 0
517.905 4
517.920 1
517.934 6
517.949 1
517.964 0
517.978 0
517.993 2
518.008 3
518.023 0
518.037 0
518.052 1
518.067 0
518.082 5
518.096 13
518.111 5
518.126 7
518.141 14
518.155 12
518.170 0
518.185 0
518.199 10
518.214 2
518.229 0
518.244 0
518.258 4
518.273 13
518.288 26
518.303 15
518.317 4
518.332 3
518.347 10
518.362 10
518.376 7
518.391 10
518.406 8
518.420 8
518.435 9
518.450 8
518.465 4
518.479 9
518.494 26
518.509 18
518.524 1
518.538 0
518.553 0
518.568 6
518.583 11
518.597 0
518.612 1
518.627 0
518.642 4
518.656 0
518.671 16
518.686 6
518.700 7
518.715 0
518.730 0
518.745 0
518.759 0
518.774 0
518.789 0
518.804 0
518.818 0
518.833 0
518.848 2
518.863 0
518.877 0
518.892 0
518.907 0
518.922 6
518.936 5
518.951 2
518.966 0
518.981 0
518.995 0
519.010 6
519.025 9
519.040 15
519.054 5
519.069 0
519.084 0
519.099 0
519.113 0
519.128 5
519.143 5
519.158 5
519.172 0
519.187 0
519.202 5
519.217 6
519.231 6
519.246 12
519.261 2
519.276 13
519.290 16
519.305 3
519.320 3
519.335 1
519.349 9
519.364 5
519.379 14
519.394 10
519.408 4
519.423 21
519.438 15
519.453 1
519.467 4
519.482 10
519.497 1
519.512 2
519.526 7
519.541 7
519.556 4
519.571 0
519.585 1
519.600 3
519.615 6
519.630 6
519.644 1
519.659 0
519.674 1
519.689 4
519.703 5
519.718 1
519.733 6
519.748 2
519.762 1
519.777 11
519.792 7
519.807 0
519.821 0
519.836 0
519.851 9
519.866 6
519.880 0
519.895 0
519.910 0
519.925 0
519.939 3
519.954 7
519.969 13
519.984 10
519.998 32
520.013 14
520.028 0
520.043 0
520.058 7
520.072 5
520.087 7
520.102 7
520.117 0
520.131 2
520.146 6
520.161 0
520.176 2
520.190 7
520.205 27
520.220 4
520.235 0
520.249 7
520.264 9
520.279 2
520.294 0
520.308 0
520.323 6
520.338 18
520.353 24
520.368 22
520.382 10
520.397 17
520.412 38
520.427 82
520.441 48
520.456 45
520.471 60
520.486 47
520.500 30
520.515 37
520.530 16
520.545 0
520.560 6
520.574 13
520.589 22
520.604 3
520.619 0
520.633 22
520.648 10
520.663 3
520.678 3
520.692 0
520.707 2
520.722 0
520.737 0
520.751 23
520.766 12
520.781 0
520.796 0
520.811 1
520.825 5
520.840 23
520.855 10
520.870 1
520.884 12
520.899 2
520.914 0
520.929 4
520.944 6
520.958 0
520.973 5
520.988 10
521.003 13
521.017 2
521.032 4
521.047 8
521.062 5
521.076 2
521.091 12
521.106 12
521.121 6
521.136 5
521.150 7
521.165 1
521.180 2
521.195 0
521.209 2
521.224 6
521.239 0
521.254 6
521.269 11
521.283 14
521.298 4
521.313 6
521.328 0
521.342 0
521.357 12
521.372 5
521.387 24
521.402 9
521.416 13
521.431 20
521.446 40
521.461 48
521.475 13
521.490 12
521.505 6
521.520 26
521.535 11
521.549 0
521.564 0
521.579 19
521.594 42
521.609 8
521.623 2
521.638 6
521.653 16
521.668 4
521.682 0
521.697 0
521.712 11
521.727 3
521.742 0
521.756 0
521.771 0
521.786 16
521.801 19
521.815 14
521.830 8
521.845 6
521.860 0
521.875 0
521.889 0
521.904 0
521.919 0
521.934 6
521.949 7
521.963 9
521.978 0
521.993 7
522.008 17
522.022 4
522.037 6
522.052 4
522.067 5
522.082 3
522.096 18
522.111 0
522.126 5
522.141 12
522.156 8
522.170 12
522.185 6
522.200 16
522.215 8
522.230 12
522.244 15
522.259 14
522.274 8
522.289 7
522.303 12
522.318 6
522.333 9
522.348 65
522.363 75
522.377 162
522.392 367
522.407 867
522.422 1983
522.437 3607
522.451 5200
522.466 5423
522.481 4520
522.496 3434
522.511 2354
522.525 1684
522.540 1133
522.555 746
522.570 504
522.585 336
522.599 264
522.614 194
522.629 165
522.644 131
522.659 116
522.673 85
522.688 71
522.703 57
522.718 93
522.733 44
522.747 41
522.762 45
522.777 48
522.792 79
522.807 26
522.821 42
522.836 59
522.851 45
522.866 80
522.881 71
522.895 30
522.910 27
522.925 36
522.940 29
522.955 17
522.969 19
522.984 15
522.999 17
523.014 19
523.029 39
523.043 51
523.058 76
523.073 97
523.088 117
523.103 79
523.117 74
523.132 65
523.147 65
523.162 38
523.177 23
523.191 15
523.206 21
523.221 12
523.236 47
523.251 34
523.265 24
523.280 32
523.295 20
523.310 30
523.325 30
523.339 33
523.354 34
523.369 51
523.384 98
523.399 153
523.413 359
523.428 655
523.443 1280
523.458 1987
523.473 1845
523.488 1431
523.502 1076
523.517 816
523.532 552
523.547 339
523.562 221
523.576 199
523.591 156
523.606 127
523.621 121
523.636 118
523.650 97
523.665 108
523.680 93
523.695 54
523.710 74
523.724 61
523.739 41
523.754 36
523.769 47
523.784 27
523.799 19
523.813 30
523.828 34
523.843 59
523.858 48
523.873 44
523.887 32
523.902 34
523.917 43
523.932 22
523.947 38
523.962 73
523.976 41
523.991 46
524.006 60
524.021 46
524.036 32
524.050 52
524.065 37
524.080 37
524.095 23
524.110 26
524.124 33
524.139 37
524.154 40
524.169 27
524.184 10
524.199 33
524.213 30
524.228 24
524.243 54
524.258 58
524.273 34
524.287 26
524.302 12
524.317 16
524.332 58
524.347 67
524.362 129
524.376 99
524.391 90
524.406 66
524.421 152
524.436 192
524.451 283
524.465 258
524.480 296
524.495 218
524.510 180
524.525 87
524.539 87
524.554 45
524.569 35
524.584 21
524.599 16
524.614 11
524.628 50
524.643 27
524.658 42
524.673 26
524.688 11
524.703 16
524.717 10
524.732 2
524.747 10
524.762 30
524.777 39
524.791 37
524.806 15
524.821 20
524.836 38
524.851 21
524.866 20
524.880 27
524.895 23
524.910 12
524.925 32
524.940 16
524.955 11
524.969 13
524.984 24
524.999 1
525.014 6
525.029 27
525.044 11
525.058 11
525.073 34
525.088 22
525.103 30
525.118 8
525.133 21
525.147 21
525.162 37
525.177 35
525.192 16
525.207 29
525.222 22
525.236 26
525.251 60
525.266 26
525.281 17
525.296 21
525.311 47
525.325 26
525.340 15
525.355 7
525.370 29
525.385 62
525.400 33
525.414 27
525.429 49
525.444 97
525.459 88
525.474 55
525.489 24
525.503 42
525.518 31
525.533 7
525.548 37
525.563 21
525.578 17
525.592 17
525.607 32
525.622 24
525.637 8
525.652 15
525.667 10
525.682 17
525.696 16
525.711 29
525.726 28
525.741 8
525.756 27
525.771 26
525.785 9
525.800 10
525.815 11
525.830 27
525.845 11
525.860 23
525.874 20
525.889 3
525.904 14
525.919 19
525.934 37
525.949 38
525.963 10
525.978 22
525.993 15
526.008 16
526.023 14
526.038 12
526.053 2
526.067 20
526.082 38
526.097 38
526.112 14
526.127 13
526.142 38
526.156 51
526.171 20
526.186 8
526.201 8
526.216 20
526.231 39
526.246 30
526.260 22
526.275 36
526.290 28
526.305 26
526.320 50
526.335 46
526.350 15
526.364 38
526.379 22
526.394 34
526.409 31
526.424 35
526.439 28
526.453 11
526.468 21
526.483 24
526.498 12
526.513 4
526.528 4
526.543 15
526.557 12
526.572 31
526.587 13
526.602 19
526.617 13
526.632 18
526.647 33
526.661 24
526.676 5
526.691 32
526.706 26
526.721 12
526.736 29
526.751 27
526.765 16
526.780 7
526.795 25
526.810 15
526.825 16
526.840 48
526.855 55
526.869 24
526.884 17
526.899 22
526.914 12
526.929 14
526.944 19
526.959 4
526.973 2
526.988 7
527.003 4
527.018 6
527.033 26
527.048 19
527.063 16
527.077 23
527.092 12
527.107 2
527.122 21
527.137 47
527.152 63
527.167 43
527.181 16
527.196 20
527.211 30
527.226 34
527.241 8
527.256 5
527.271 13
527.285 7
527.300 12
527.315 6
527.330 5
527.345 22
527.360 15
527.375 1
527.389 17
527.404 25
527.419 28
527.434 17
527.449 2
527.464 4
527.479 7
527.494 25
527.508 13
527.523 9
527.538 19
527.553 19
527.568 15
527.583 16
527.598 8
527.612 2
527.627 10
527.642 20
527.657 21
527.672 19
527.687 4
527.702 24
527.717 39
527.731 31
527.746 16
527.761 11
527.776 5
527.791 13
527.806 12
527.821 12
527.835 14
527.850 6
527.865 11
527.880 28
527.895 5
527.910 5
527.925 4
527.940 6
527.954 15
527.969 5
527.984 10
527.999 2
528.014 5
528.029 27
528.044 19
528.059 9
528.073 2
528.088 32
528.103 57
528.118 14
528.133 4
528.148 11
528.163 10
528.178 3
528.192 5
528.207 25
528.222 34
528.237 38
528.252 10
528.267 8
528.282 9
528.297 10
528.311 11
528.326 3
528.341 1
528.356 3
528.371 29
528.386 76
528.401 13
528.416 3
528.430 1
528.445 12
528.460 14
528.475 10
528.490 0
528.505 0
528.520 5
528.535 33
528.549 4
528.564 1
528.579 2
528.594 30
528.609 11
528.624 12
528.639 3
528.654 0
528.669 1
528.683 25
528.698 13
528.713 2
528.728 33
528.743 26
528.758 11
528.773 14
528.788 23
528.802 40
528.817 55
528.832 32
528.847 4
528.862 16
528.877 8
528.892 19
528.907 14
528.922 22
528.936 15
528.951 14
528.966 8
528.981 13
528.996 14
529.011 20
529.026 15
529.041 11
529.056 4
529.070 4
529.085 19
529.100 13
529.115 4
529.130 2
529.145 13
529.160 10
529.175 6
529.190 2
529.204 3
529.219 7
529.234 11
529.249 8
529.264 5
529.279 0
529.294 6
529.309 13
529.324 13
529.338 20
529.353 33
529.368 22
529.383 7
529.398 5
529.413 4
529.428 18
529.443 18
529.458 14
529.472 9
529.487 40
529.502 18
529.517 11
529.532 5
529.547 0
529.562 4
529.577 9
529.592 19
529.607 14
529.621 23
529.636 9
529.651 18
529.666 13
529.681 14
529.696 20
529.711 16
529.726 6
529.741 23
529.755 29
529.770 14
529.785 13
529.800 22
529.815 11
529.830 15
529.845 8
529.860 7
529.875 9
529.890 15
529.904 18
529.919 2
529.934 14
529.949 13
529.964 4
529.979 7
529.994 7
530.009 15
530.024 18
530.039 3
530.053 0
530.068 9
530.083 19
530.098 14
530.113 15
530.128 11
530.143 9
530.158 9
530.173 1
530.188 12
530.202 3
530.217 4
530.232 4
530.247 13
530.262 28
530.277 7
530.292 13
530.307 8
530.322 16
530.337 16
530.352 4
530.366 3
530.381 3
530.396 10
530.411 0
530.426 7
530.441 8
530.456 3
530.471 0
530.486 2
530.501 0
530.516 0
530.530 0
530.545 0
530.560 2
530.575 5
530.590 5
530.605 0
530.620 13
530.635 20
530.650 5
530.665 16
530.680 11
530.694 0
530.709 3
530.724 16
530.739 13
530.754 3
530.769 0
530.784 4
530.799 6
530.814 0
530.829 19
530.844 29
530.858 6
530.873 7
530.888 7
530.903 20
530.918 22
530.933 12
530.948 0
530.963 9
530.978 8
530.993 8
531.008 7
531.022 14
531.037 2
531.052 20
531.067 15
531.082 0
531.097 18
531.112 26
531.127 8
531.142 6
531.157 2
531.172 23
531.187 10
531.201 7
531.216 2
531.231 2
531.246 23
531.261 22
531.276 4
531.291 24
531.306 17
531.321 9
531.336 21
531.351 11
531.366 6
531.381 16
531.395 11
531.410 6
531.425 20
531.440 5
531.455 5
531.470 23
531.485 5
531.500 1
531.515 4
531.530 7
531.545 17
531.560 21
531.575 5
531.589 2
531.604 0
531.619 0
531.634 0
531.649 5
531.664 9
531.679 25
531.694 26
531.709 5
531.724 4
531.739 10
531.754 8
531.769 0
531.783 29
531.798 9
531.813 13
531.828 10
531.843 5
531.858 12
531.873 14
531.888 2
531.903 20
531.918 10
531.933 4
531.948 5
531.963 6
531.977 4
531.992 4
532.007 10
532.022 0
532.037 3
532.052 2
532.067 1
532.082 14
532.097 14
532.112 21
532.127 23
532.142 14
532.157 17
532.172 19
532.187 31
532.201 26
532.216 10
532.231 7
532.246 10
532.261 8
532.276 9
532.291 3
532.306 6
532.321 5
532.336 3
532.351 5
532.366 7
532.381 5
532.396 0
532.411 8
532.425 11
532.440 25
532.455 9
532.470 8
532.485 1
532.500 0
532.515 11
532.530 20
532.545 25
532.560 11
532.575 3
532.590 21
532.605 33
532.620 9
532.635 8
532.649 9
532.664 3
532.679 10
532.694 10
532.709 12
532.724 10
532.739 9
532.754 3
532.769 4
532.784 7
532.799 3
532.814 0
532.829 13
532.844 9
532.859 19
532.874 7
532.889 21
532.903 26
532.918 4
532.933 0
532.948 5
532.963 0
532.978 19
532.993 17
533.008 13
533.023 9
533.038 2
533.053 8
533.068 7
533.083 9
533.098 22
533.113 12
533.128 18
533.143 18
533.157 12
533.172 2
533.187 1
533.202 12
533.217 2
533.232 8
533.247 0
533.262 5
533.277 11
533.292 11
533.307 0
533.322 7
533.337 10
533.352 4
533.367 3
533.382 0
533.397 1
533.412 0
533.427 0
533.441 0
533.456 3
533.471 11
533.486 12
533.501 8
533.516 3
533.531 8
533.546 10
533.561 4
533.576 11
533.591 32
533.606 2
533.621 3
533.636 3
533.651 2
533.666 15
533.681 8
533.696 9
533.711 12
533.726 7
533.741 0
533.755 5
533.770 1
533.785 0
533.800 4
533.815 6
533.830 13
533.845 4
533.860 12
533.875 10
533.890 4
533.905 0
533.920 9
533.935 6
533.950 19
533.965 9
533.980 23
533.995 16
534.010 24
534.025 6
534.040 0
534.055 26
534.070 34
534.084 2
534.099 0
534.114 5
534.129 2
534.144 4
534.159 7
534.174 9
534.189 9
534.204 1
534.219 9
534.234 9
534.249 0
534.264 0
534.279 18
534.294 17
534.309 12
534.324 4
534.339 3
534.354 4
534.369 3
534.384 5
534.399 20
534.414 24
534.429 32
534.444 47
534.459 44
534.473 31
534.488 21
534.503 33
534.518 38
534.533 12
534.548 0
534.563 3
534.578 1
534.593 10
534.608 12
534.623 11
534.638 8
534.653 1
534.668 1
534.683 1
534.698 0
534.713 10
534.728 15
534.743 10
534.758 9
534.773 10
534.788 34
534.803 13
534.818 8
534.833 2
534.848 13
534.863 24
534.878 33
534.893 11
534.908 0
534.922 4
534.937 9
534.952 1
534.967 24
534.982 26
534.997 8
535.012 5
535.027 14
535.042 18
535.057 11
535.072 1
535.087 8
535.102 13
535.117 8
535.132 1
535.147 7
535.162 10
535.177 13
535.192 14
535.207 10
535.222 12
535.237 11
535.252 3
535.267 0
535.282 0
535.297 6
535.312 11
535.327 8
535.342 21
535.357 34
535.372 19
535.387 24
535.402 18
535.417 39
535.432 42
535.447 43
535.462 34
535.477 11
535.491 11
535.506 26
535.521 8
535.536 5
535.551 1
535.566 2
535.581 7
535.596 4
535.611 17
535.626 13
535.641 6
535.656 11
535.671 6
535.686 17
535.701 7
535.716 0
535.731 0
535.746 1
535.761 8
535.776 28
535.791 9
535.806 0
535.821 4
535.836 10
535.851 4
535.866 0
535.881 10
535.896 13
535.911 14
535.926 8
535.941 12
535.956 1
535.971 9
535.986 7
536.001 6
536.016 10
536.031 31
536.046 21
536.061 3
536.076 0
536.091 5
536.106 9
536.121 21
536.136 7
536.151 0
536.166 5
536.181 3
536.196 0
536.211 0
536.226 1
536.241 13
536.256 3
536.271 13
536.286 10
536.301 22
536.316 12
536.331 19
536.346 25
536.361 40
536.376 48
536.391 61
536.406 288
536.421 506
536.435 621
536.450 677
536.465 682
536.480 631
536.495 452
536.510 424
536.525 299
536.540 163
536.555 88
536.570 63
536.585 52
536.600 48
536.615 30
536.630 29
536.645 16
536.660 16
536.675 38
536.690 24
536.705 8
536.720 1
536.735 6
536.750 15
536.765 14
536.780 20
536.795 20
536.810 20
536.825 30
536.840 20
536.855 23
536.870 40
536.885 22
536.900 17
536.915 8
536.930 3
536.945 2
536.960 7
536.975 8
536.990 16
537.005 13
537.020 11
537.035 3
537.050 11
537.065 12
537.080 28
537.095 56
537.110 24
537.125 11
537.140 21
537.155 20
537.170 10
537.185 4
537.200 5
537.215 2
537.230 5
537.245 0
537.260 10
537.275 17
537.290 19
537.305 17
537.320 12
537.335 46
537.350 18
537.365 8
537.380 51
537.395 79
537.410 130
537.425 140
537.440 163
537.455 221
537.470 192
537.485 190
537.500 165
537.515 130
537.530 81
537.545 30
537.560 17
537.575 19
537.590 13
537.605 55
537.620 42
537.635 21
537.650 19
537.665 47
537.680 16
537.695 14
537.710 33
537.726 7
537.741 4
537.756 3
537.771 16
537.786 13
537.801 3
537.816 6
537.831 9
537.846 17
537.861 9
537.876 21
537.891 17
537.906 2
537.921 7
537.936 13
537.951 26
537.966 33
537.981 25
537.996 17
538.011 13
538.026 27
538.041 22
538.056 17
538.071 2
538.086 0
538.101 13
538.116 14
538.131 17
538.146 8
538.161 9
538.176 12
538.191 19
538.206 27
538.221 17
538.236 32
538.251 10
538.266 2
538.281 8
538.296 12
538.311 17
538.326 22
538.341 14
538.356 3
538.371 43
538.386 52
538.401 108
538.416 75
538.431 121
538.446 191
538.461 172
538.476 143
538.491 119
538.506 90
538.521 85
538.536 33
538.551 42
538.566 22
538.581 48
538.596 60
538.611 16
538.626 4
538.641 1
538.656 1
538.671 16
538.687 9
538.702 20
538.717 24
538.732 11
538.747 0
538.762 14
538.777 13
538.792 59
538.807 27
538.822 4
538.837 24
538.852 9
538.867 15
538.882 17
538.897 7
538.912 14
538.927 6
538.942 7
538.957 4
538.972 10
538.987 11
539.002 9
539.017 5
539.032 7
539.047 29
539.062 34
539.077 19
539.092 28
539.107 24
539.122 16
539.137 19
539.152 19
539.167 23
539.182 6
539.197 5
539.212 12
539.227 5
539.242 18
539.258 31
539.273 16
539.288 10
539.303 15
539.318 2
539.333 15
539.348 16
539.363 18
539.378 5
539.393 8
539.408 25
539.423 41
539.438 34
539.453 40
539.468 53
539.483 34
539.498 37
539.513 30
539.528 11
539.543 14
539.558 21
539.573 36
539.588 31
539.603 13
539.618 7
539.633 13
539.648 8
539.663 4
539.678 0
539.693 12
539.709 4
539.724 29
539.739 6
539.754 17
539.769 12
539.784 25
539.799 14
539.814 1
539.829 6
539.844 5
539.859 19
539.874 19
539.889 10
539.904 1
539.919 0
539.934 4
539.949 10
539.964 10
539.979 27
539.994 19
540.009 16
540.024 7
540.039 0
540.054 11
540.069 0
540.085 4
540.100 19
540.115 29
540.130 5
540.145 3
540.160 2
540.175 15
540.190 6
540.205 16
540.220 14
540.235 3
540.250 0
540.265 5
540.280 10
540.295 1
540.310 8
540.325 18
540.340 32
540.355 44
540.370 33
540.385 8
540.400 0
540.415 13
540.431 17
540.446 20
540.461 11
540.476 35
540.491 21
540.506 27
540.521 24
540.536 21
540.551 9
540.566 4
540.581 8
540.596 0
540.611 18
540.626 10
540.641 7
540.656 1
540.671 5
540.686 5
540.701 9
540.716 7
540.732 10
540.747 0
540.762 16
540.777 2
540.792 0
540.807 6
540.822 9
540.837 7
540.852 6
540.867 15
540.882 17
540.897 4
540.912 16
540.927 16
540.942 13
540.957 17
540.972 9
540.987 16
541.002 18
541.018 19
541.033 23
541.048 6
541.063 25
541.078 25
541.093 15
541.108 8
541.123 13
541.138 0
541.153 6
541.168 16
541.183 2
541.198 7
541.213 8
541.228 9
541.243 27
541.258 22
541.273 10
541.289 1
541.304 4
541.319 5
541.334 0
541.349 0
541.364 1
541.379 27
541.394 40
541.409 23
541.424 9
541.439 20
541.454 9
541.469 10
541.484 9
541.499 13
541.514 9
541.530 8
541.545 2
541.560 0
541.575 0
541.590 9
541.605 6
541.620 10
541.635 1
541.650 0
541.665 0
541.680 0
541.695 0
541.710 3
541.725 3
541.740 24
541.755 12
541.771 13
541.786 22
541.801 1
541.816 0
541.831 0
541.846 4
541.861 24
541.876 25
541.891 6
541.906 6
541.921 8
541.936 2
541.951 5
541.966 3
541.981 8
541.997 6
542.012 7
542.027 7
542.042 10
542.057 23
542.072 20
542.087 10
542.102 21
542.117 17
542.132 15
542.147 22
542.162 5
542.177 1
542.192 5
542.208 4
542.223 12
542.238 4
542.253 7
542.268 20
542.283 5
542.298 1
542.313 9
542.328 10
542.343 13
542.358 7
542.373 5
542.388 11
542.403 5
542.419 18
542.434 5
542.449 7
542.464 5
542.479 25
542.494 6
542.509 17
542.524 32
542.539 38
542.554 27
542.569 18
542.584 20
542.599 3
542.615 0
542.630 0
542.645 0
542.660 0
542.675 0
542.690 8
542.705 13
542.720 13
542.735 1
542.750 0
542.765 10
542.780 21
542.795 6
542.811 0
542.826 1
542.841 2
542.856 1
542.871 19
542.886 25
542.901 27
542.916 18
542.931 9
542.946 9
542.961 22
542.976 10
542.992 7
543.007 2
543.022 3
543.037 15
543.052 22
543.067 14
543.082 19
543.097 3
543.112 0
543.127 5
543.142 19
543.157 4
543.173 14
543.188 8
543.203 0
543.218 0
543.233 0
543.248 29
543.263 28
543.278 15
543.293 9
543.308 9
543.323 18
543.338 8
543.354 0
543.369 14
543.384 6
543.399 7
543.414 10
543.429 0
543.444 12
543.459 16
543.474 8
543.489 10
543.504 6
543.520 10
543.535 4
543.550 10
543.565 4
543.580 6
543.595 17
543.610 24
543.625 6
543.640 4
543.655 9
543.670 6
543.686 1
543.701 9
543.716 0
543.731 0
543.746 5
543.761 21
543.776 14
543.791 17
543.806 13
543.821 28
543.836 25
543.852 9
543.867 9
543.882 6
543.897 9
543.912 0
543.927 11
543.942 0
543.957 0
543.972 1
543.987 0
544.003 0
544.018 14
544.033 14
544.048 13
544.063 6
544.078 3
544.093 19
544.108 13
544.123 0
544.138 0
544.153 19
544.169 22
544.184 22
544.199 14
544.214 7
544.229 9
544.244 8
544.259 23
544.274 15
544.289 15
544.304 9
544.320 1
544.335 17
544.350 19
544.365 14
544.380 5
544.395 21
544.410 14
544.425 0
544.440 5
544.455 5
544.471 24
544.486 17
544.501 12
544.516 4
544.531 8
544.546 5
544.561 6
544.576 10
544.591 11
544.607 2
544.622 4
544.637 0
544.652 1
544.667 17
544.682 20
544.697 13
544.712 3
544.727 10
544.742 5
544.758 13
544.773 5
544.788 1
544.803 5
544.818 29
544.833 20
544.848 6
544.863 0
544.878 6
544.894 1
544.909 2
544.924 2
544.939 10
544.954 11
544.969 10
544.984 5
544.999 4
545.014 0
545.030 0
545.045 0
545.060 3
545.075 0
545.090 2
545.105 8
545.120 9
545.135 12
545.150 12
545.166 9
545.181 0
545.196 20
545.211 3
545.226 21
545.241 29
545.256 10
545.271 12
545.286 16
545.302 0
545.317 6
545.332 1
545.347 0
545.362 1
545.377 20
545.392 20
545.407 2
545.423 7
545.438 1
545.453 14
545.468 18
545.483 8
545.498 24
545.513 3
545.528 0
545.543 0
545.559 0
545.574 9
545.589 5
545.604 17
545.619 8
545.634 4
545.649 0
545.664 3
545.680 1
545.695 10
545.710 0
545.725 7
545.740 0
545.755 0
545.770 9
545.785 3
545.800 9
545.816 9
545.831 6
545.846 10
545.861 13
545.876 3
545.891 2
545.906 12
545.921 1
545.937 11
545.952 11
545.967 18
545.982 3
545.997 0
546.012 0
546.027 0
546.042 0
546.058 7
546.073 12
546.088 2
546.103 11
546.118 4
546.133 36
546.148 35
546.163 3
546.179 9
546.194 7
546.209 1
546.224 9
546.239 11
546.254 12
546.269 24
546.284 7
546.300 17
546.315 10
546.330 32
546.345 18
546.360 13
546.375 13
546.390 3
546.406 15
546.421 3
546.436 22
546.451 27
546.466 15
546.481 24
546.496 38
546.511 15
546.527 3
546.542 10
546.557 1
546.572 3
546.587 0
546.602 15
546.617 10
546.632 4
546.648 2
546.663 15
546.678 6
546.693 0
546.708 0
546.723 13
546.738 8
546.754 6
546.769 0
546.784 0
546.799 10
546.814 7
546.829 1
546.844 0
546.859 6
546.875 3
546.890 1
546.905 0
546.920 4
546.935 13
546.950 8
546.965 1
546.981 1
546.996 15
547.011 15
547.026 10
547.041 1
547.056 0
547.071 1
547.087 16
547.102 4
547.117 10
547.132 8
547.147 26
547.162 21
547.177 11
547.193 0
547.208 0
547.223 0
547.238 7
547.253 1
547.268 2
547.283 2
547.299 11
547.314 6
547.329 11
547.344 19
547.359 40
547.374 31
547.389 6
547.405 0
547.420 7
547.435 7
547.450 8
547.465 25
547.480 19
547.495 8
547.511 8
547.526 3
547.541 2
547.556 4
547.571 16
547.586 16
547.601 5
547.617 0
547.632 0
547.647 0
547.662 0
547.677 9
547.692 10
547.707 6
547.723 1
547.738 2
547.753 8
547.768 7
547.783 0
547.798 19
547.813 12
547.829 8
547.844 22
547.859 21
547.874 16
547.889 5
547.904 8
547.920 10
547.935 19
547.950 22
547.965 12
547.980 4
547.995 5
548.010 0
548.026 0
548.041 4
548.056 7
548.071 4
548.086 0
548.101 15
548.117 9
548.132 12
548.147 5
548.162 6
548.177 9
548.192 9
548.207 22
548.223 14
548.238 14
548.253 2
548.268 0
548.283 14
548.298 6
548.314 9
548.329 15
548.344 0
548.359 6
548.374 7
548.389 5
548.404 9
548.420 15
548.435 41
548.450 81
548.465 84
548.480 153
548.495 185
548.511 142
548.526 85
548.541 49
548.556 21
548.571 29
548.586 9
548.602 7
548.617 16
548.632 13
548.647 27
548.662 34
548.677 21
548.693 12
548.708 12
548.723 15
548.738 8
548.753 10
548.768 9
548.783 0
548.799 13
548.814 3
548.829 0
548.844 0
548.859 20
548.874 5
548.890 9
548.905 13
548.920 2
548.935 5
548.950 7
548.965 9
548.981 8
548.996 1
549.011 9
549.026 0
549.041 0
549.056 1
549.072 7
549.087 8
549.102 0
549.117 0
549.132 10
549.147 1
549.163 0
549.178 0
549.193 1
549.208 14
549.223 5
549.238 16
549.254 0
549.269 0
549.284 2
549.299 0
549.314 0
549.329 1
549.345 1
549.360 7
549.375 12
549.390 5
549.405 11
549.421 6
549.436 16
549.451 45
549.466 51
549.481 70
549.496 86
549.512 56
549.527 24
549.542 22
549.557 20
549.572 29
549.587 8
549.603 1
549.618 1
549.633 7
549.648 11
549.663 10
549.678 1
549.694 5
549.709 1
549.724 3
549.739 3
549.754 4
549.770 4
549.785 25
549.800 7
549.815 0
549.830 6
549.845 16
549.861 12
549.876 6
549.891 8
549.906 2
549.921 3
549.936 4
549.952 6
549.967 22
549.982 6
549.997 14
550.012 3
550.028 2
550.043 17
550.058 0
550.073 5
550.088 1
550.103 5
550.119 8
550.134 4
550.149 7
550.164 8
550.179 1
550.195 13
550.210 25
550.225 11
550.240 8
550.255 10
550.270 13
550.286 5
550.301 10
550.316 21
550.331 37
550.346 5
550.362 27
550.377 19
550.392 45
550.407 163
550.422 185
550.437 397
550.453 974
550.468 2103
550.483 3890
550.498 5559
550.513 5218
550.529 4234
550.544 3169
550.559 2060
550.574 1312
550.589 853
550.605 612
550.620 403
550.635 302
550.650 212
550.665 209
550.680 196
550.696 192
550.711 194
550.726 121
550.741 74
550.756 67
550.772 71
550.787 75
550.802 97
550.817 52
550.832 46
550.848 55
550.863 71
550.878 60
550.893 46
550.908 50
550.924 71
550.939 47
550.954 31
550.969 25
550.984 43
550.999 35
551.015 43
551.030 31
551.045 40
551.060 49
551.075 66
551.091 55
551.106 84
551.121 76
551.136 90
551.151 79
551.167 72
551.182 44
551.197 47
551.212 44
551.227 75
551.243 31
551.258 40
551.273 58
551.288 46
551.303 18
551.319 43
551.334 52
551.349 44
551.364 36
551.379 22
551.395 59
551.410 68
551.425 90
551.440 118
551.455 378
551.471 649
551.486 1343
551.501 2231
551.516 2074
551.531 1640
551.547 1216
551.562 816
551.577 614
551.592 454
551.607 264
551.623 169
551.638 192
551.653 143
551.668 73
551.683 40
551.699 56
551.714 116
551.729 104
551.744 53
551.759 62
551.775 39
551.790 37
551.805 48
551.820 51
551.835 63
551.851 51
551.866 48
551.881 44
551.896 19
551.911 36
551.927 45
551.942 39
551.957 3
551.972 13
551.988 32
552.003 30
552.018 12
552.033 25
552.048 35
552.064 14
552.079 33
552.094 89
552.109 77
552.124 72
552.140 46
552.155 52
552.170 37
552.185 62
552.200 44
552.216 34
552.231 22
552.246 33
552.261 47
552.276 50
552.292 36
552.307 66
552.322 44
552.337 28
552.353 47
552.368 51
552.383 51
552.398 48
552.413 83
552.429 156
552.444 177
552.459 168
552.474 220
552.489 343
552.505 359
552.520 353
552.535 252
552.550 217
552.566 159
552.581 86
552.596 66
552.611 79
552.626 31
552.642 31
552.657 27
552.672 31
552.687 32
552.702 26
552.718 15
552.733 24
552.748 16
552.763 15
552.779 45
552.794 28
552.809 26
552.824 19
552.839 27
552.855 59
552.870 38
552.885 36
552.900 38
552.916 19
552.931 10
552.946 12
552.961 40
552.976 12
552.992 10
553.007 30
553.022 36
553.037 17
553.053 40
553.068 55
553.083 39
553.098 23
553.113 34
553.129 21
553.144 26
553.159 50
553.174 28
553.190 24
553.205 18
553.220 21
553.235 25
553.250 48
553.266 26
553.281 28
553.296 20
553.311 38
553.327 32
553.342 21
553.357 10
553.372 18
553.387 63
553.403 25
553.418 39
553.433 47
553.448 37
553.464 49
553.479 61
553.494 57
553.509 65
553.524 46
553.540 77
553.555 75
553.570 46
553.585 30
553.601 13
553.616 16
553.631 37
553.646 42
553.662 27
553.677 16
553.692 20
553.707 29
553.722 21
553.738 35
553.753 19
553.768 9
553.783 14
553.799 21
553.814 19
553.829 21
553.844 36
553.860 21
553.875 4
553.890 15
553.905 27
553.920 20
553.936 19
553.951 8
553.966 15
553.981 18
553.997 36
554.012 25
554.027 21
554.042 22
554.058 2
554.073 13
554.088 18
554.103 13
554.119 10
554.134 19
554.149 62
554.164 66
554.179 45
554.195 48
554.210 23
554.225 41
554.240 42
554.256 28
554.271 11
554.286 27
554.301 34
554.317 7
554.332 15
554.347 28
554.362 46
554.378 88
554.393 44
554.408 13
554.423 55
554.439 45
554.454 10
554.469 35
554.484 62
554.500 28
554.515 21
554.530 33
554.545 20
554.560 10
554.576 22
554.591 33
554.606 13
554.621 8
554.637 8
554.652 13
554.667 8
554.682 11
554.698 13
554.713 25
554.728 22
554.743 25
554.759 11
554.774 10
554.789 22
554.804 22
554.820 14
554.835 27
554.850 11
554.865 8
554.881 30
554.896 32
554.911 27
554.926 15
554.942 12
554.957 24
554.972 5
554.987 7
555.003 30
555.018 18
555.033 9
555.048 7
555.064 32
555.079 20
555.094 15
555.109 13
555.125 2
555.140 15
555.155 16
555.170 14
555.186 40
555.201 16
555.216 25
555.231 16
555.247 28
555.262 11
555.277 5
555.292 9
555.308 4
555.323 7
555.338 3
555.353 17
555.369 12
555.384 5
555.399 6
555.414 21
555.430 30
555.445 10
555.460 6
555.475 24
555.491 11
555.506 9
555.521 38
555.536 14
555.552 8
555.567 12
555.582 26
555.597 34
555.613 29
555.628 31
555.643 19
555.658 16
555.674 9
555.689 8
555.704 9
555.720 19
555.735 37
555.750 19
555.765 11
555.781 3
555.796 21
555.811 14
555.826 17
555.842 12
555.857 22
555.872 18
555.887 18
555.903 23
555.918 21
555.933 17
555.948 32
555.964 16
555.979 11
555.994 17
556.009 18
556.025 10
556.040 15
556.055 4
556.071 6
556.086 20
556.101 22
556.116 17
556.132 42
556.147 32
556.162 28
556.177 35
556.193 42
556.208 16
556.223 8
556.238 15
556.254 42
556.269 86
556.284 51
556.300 13
556.315 4
556.330 4
556.345 12
556.361 20
556.376 15
556.391 6
556.406 14
556.422 28
556.437 21
556.452 17
556.467 17
556.483 13
556.498 11
556.513 4
556.529 6
556.544 17
556.559 21
556.574 24
556.590 13
556.605 14
556.620 6
556.635 1
556.651 1
556.666 11
556.681 13
556.696 34
556.712 16
556.727 15
556.742 22
556.758 21
556.773 19
556.788 13
556.803 5
556.819 0
556.834 0
556.849 12
556.865 10
556.880 13
556.895 22
556.910 20
556.926 34
556.941 18
556.956 26
556.971 19
556.987 11
557.002 7
557.017 9
557.033 13
557.048 10
557.063 9
557.078 26
557.094 6
557.109 14
557.124 7
557.139 17
557.155 6
557.170 25
557.185 30
557.201 47
557.216 12
557.231 15
557.246 17
557.262 33
557.277 45
557.292 14
557.308 18
557.323 10
557.338 14
557.353 6
557.369 0
557.384 0
557.399 3
557.415 9
557.430 22
557.445 13
557.460 11
557.476 18
557.491 5
557.506 5
557.521 11
557.537 16
557.552 20
557.567 6
557.583 3
557.598 7
557.613 27
557.628 33
557.644 10
557.659 17
557.674 26
557.690 11
557.705 4
557.720 23
557.735 7
557.751 8
557.766 30
557.781 19
557.797 8
557.812 6
557.827 1
557.842 2
557.858 14
557.873 5
557.888 25
557.904 12
557.919 0
557.934 6
557.949 6
557.965 14
557.980 12
557.995 12
558.011 2
558.026 2
558.041 15
558.057 5
558.072 4
558.087 3
558.102 17
558.118 11
558.133 15
558.148 6
558.164 16
558.179 18
558.194 20
558.209 31
558.225 19
558.240 3
558.255 8
558.271 2
558.286 25
558.301 15
558.316 1
558.332 4
558.347 48
558.362 41
558.378 33
558.393 33
558.408 16
558.424 15
558.439 19
558.454 15
558.469 7
558.485 25
558.500 20
558.515 22
558.531 29
558.546 20
558.561 5
558.577 15
558.592 23
558.607 17
558.622 42
558.638 34
558.653 5
558.668 5
558.684 6
558.699 13
558.714 0
558.730 9
558.745 0
558.760 12
558.775 44
558.791 37
558.806 13
558.821 12
558.837 14
558.852 26
558.867 52
558.883 41
558.898 8
558.913 1
558.928 2
558.944 29
558.959 24
558.974 12
558.990 11
559.005 15
559.020 5
559.036 18
559.051 8
559.066 13
559.081 9
559.097 2
559.112 21
559.127 26
559.143 12
559.158 2
559.173 10
559.189 14
559.204 24
559.219 19
559.235 5
559.250 25
559.265 24
559.280 14
559.296 15
559.311 19
559.326 5
559.342 2
559.357 1
559.372 6
559.388 6
559.403 4
559.418 19
559.434 9
559.449 7
559.464 14
559.479 17
559.495 11
559.510 37
559.525 29
559.541 6
559.556 14
559.571 4
559.587 7
559.602 10
559.617 13
559.633 17
559.648 9
559.663 1
559.679 5
559.694 36
559.709 21
559.724 17
559.740 15
559.755 1
559.770 12
559.786 11
559.801 9
559.816 32
559.832 29
559.847 16
559.862 10
559.878 13
559.893 14
559.908 21
559.924 9
559.939 7
559.954 1
559.969 18
559.985 11
560.000 20
560.015 21
560.031 4
560.046 65
560.061 16
560.077 10
560.092 11
560.107 9
560.123 16
560.138 16
560.153 22
560.169 22
560.184 20
560.199 7
560.215 0
560.230 30
560.245 23
560.261 19
560.276 12
560.291 13
560.307 9
560.322 2
560.337 15
560.352 8
560.368 3
560.383 6
560.398 22
560.414 19
560.429 21
560.444 10
560.460 11
560.475 20
560.490 19
560.506 7
560.521 6
560.536 3
560.552 12
560.567 11
560.582 4
560.598 25
560.613 9
560.628 5
560.644 4
560.659 9
560.674 0
560.690 11
560.705 2
560.720 4
560.736 7
560.751 18
560.766 22
560.782 16
560.797 32
560.812 11
560.828 16
560.843 0
560.858 16
560.874 10
560.889 1
560.904 0
560.920 0
560.935 2
560.950 13
560.966 8
560.981 8
560.996 9
561.012 41
561.027 32
561.042 32
561.058 19
561.073 9
561.088 2
561.103 12
561.119 14
561.134 8
561.149 12
561.165 17
561.180 27
561.195 27
561.211 9
561.226 5
561.241 9
561.257 12
561.272 10
561.288 35
561.303 27
561.318 24
561.334 22
561.349 15
561.364 16
561.380 5
561.395 26
561.410 7
561.426 1
561.441 4
561.456 4
561.472 14
561.487 13
561.502 29
561.518 27
561.533 11
561.548 0
561.564 15
561.579 17
561.594 22
561.610 17
561.625 19
561.640 3
561.656 20
561.671 10
561.686 4
561.702 17
561.717 14
561.732 4
561.748 8
561.763 10
561.778 2
561.794 13
561.809 5
561.824 0
561.840 0
561.855 0
561.870 13
561.886 19
561.901 37
561.916 15
561.932 1
561.947 7
561.962 9
561.978 1
561.993 19
562.008 23
562.024 21
562.039 21
562.055 21
562.070 11
562.085 19
562.101 9
562.116 10
562.131 41
562.147 39
562.162 22
562.177 23
562.193 7
562.208 0
562.223 14
562.239 4
562.254 22
562.269 9
562.285 18
562.300 20
562.315 6
562.331 1
562.346 4
562.361 3
562.377 11
562.392 7
562.408 20
562.423 21
562.438 43
562.454 32
562.469 32
562.484 26
562.500 11
562.515 34
562.530 32
562.546 33
562.561 43
562.576 20
562.592 7
562.607 13
562.622 39
562.638 12
562.653 20
562.668 13
562.684 21
562.699 12
562.715 20
562.730 13
562.745 11
562.761 22
562.776 16
562.791 10
562.807 17
562.822 7
562.837 2
562.853 12
562.868 10
562.883 0
562.899 3
562.914 5
562.930 11
562.945 11
562.960 3
562.976 1
562.991 12
563.006 12
563.022 10
563.037 14
563.052 17
563.068 10
563.083 9
563.098 10
563.114 8
563.129 10
563.145 9
563.160 33
563.175 19
563.191 28
563.206 15
563.221 12
563.237 8
563.252 2
563.267 5
563.283 17
563.298 12
563.314 6
563.329 5
563.344 2
563.360 10
563.375 8
563.390 0
563.406 0
563.421 0
563.436 17
563.452 38
563.467 19
563.483 3
563.498 18
563.513 21
563.529 9
563.544 26
563.559 26
563.575 16
563.590 11
563.605 18
563.621 26
563.636 21
563.652 18
563.667 11
563.682 7
563.698 4
563.713 14
563.728 4
563.744 12
563.759 12
563.774 5
563.790 18
563.805 5
563.821 3
563.836 0
563.851 4
563.867 1
563.882 0
563.897 3
563.913 8
563.928 19
563.944 24
563.959 18
563.974 15
563.990 32
564.005 15
564.020 3
564.036 13
564.051 11
564.067 6
564.082 18
564.097 30
564.113 20
564.128 12
564.143 10
564.159 19
564.174 6
564.190 0
564.205 6
564.220 15
564.236 7
564.251 2
564.266 3
564.282 5
564.297 3
564.313 5
564.328 5
564.343 7
564.359 6
564.374 30
564.389 32
564.405 23
564.420 63
564.436 124
564.451 217
564.466 300
564.482 412
564.497 392
564.512 291
564.528 203
564.543 136
564.559 96
564.574 72
564.589 41
564.605 69
564.620 31
564.635 22
564.651 36
564.666 42
564.682 17
564.697 11
564.712 4
564.728 14
564.743 9
564.759 7
564.774 26
564.789 9
564.805 9
564.820 2
564.835 5
564.851 12
564.866 25
564.882 24
564.897 21
564.912 1
564.928 0
564.943 0
564.959 0
564.974 0
564.989 1
565.005 7
565.020 2
565.035 22
565.051 25
565.066 19
565.082 12
565.097 21
565.112 26
565.128 19
565.143 24
565.159 27
565.174 8
565.189 15
565.205 13
565.220 19
565.235 7
565.251 5
565.266 4
565.282 0
565.297 13
565.312 9
565.328 11
565.343 33
565.359 22
565.374 13
565.389 19
565.405 22
565.420 9
565.436 32
565.451 40
565.466 129
565.482 164
565.497 156
565.513 144
565.528 64
565.543 55
565.559 59
565.574 27
565.589 32
565.605 4
565.620 25
565.636 21
565.651 7
565.666 20
565.682 19
565.697 38
565.713 43
565.728 28
565.743 8
565.759 6
565.774 19
565.790 21
565.805 21
565.820 4
565.836 3
565.851 10
565.867 6
565.882 8
565.897 6
565.913 9
565.928 4
565.944 20
565.959 9
565.974 13
565.990 11
566.005 19
566.021 14
566.036 14
566.051 20
566.067 10
566.082 9
566.098 5
566.113 8
566.128 10
566.144 14
566.159 12
566.175 40
566.190 14
566.205 10
566.221 3
566.236 12
566.252 15
566.267 11
566.282 6
566.298 24
566.313 7
566.329 9
566.344 28
566.359 27
566.375 39
566.390 57
566.406 58
566.421 44
566.436 64
566.452 67
566.467 104
566.483 123
566.498 249
566.513 236
566.529 159
566.544 135
566.560 77
566.575 34
566.590 28
566.606 22
566.621 31
566.637 11
566.652 3
566.668 5
566.683 4
566.698 26
566.714 7
566.729 9
566.745 17
566.760 13
566.775 18
566.791 5
566.806 0
566.822 0
566.837 3
566.852 6
566.868 13
566.883 14
566.899 1
566.914 26
566.930 11
566.945 1
566.960 2
566.976 0
566.991 9
567.007 6
567.022 3
567.037 0
567.053 5
567.068 17
567.084 20
567.099 20
567.114 4
567.130 8
567.145 0
567.161 9
567.176 16
567.192 24
567.207 23
567.222 22
567.238 9
567.253 17
567.269 12
567.284 4
567.299 6
567.315 1
567.330 10
567.346 35
567.361 20
567.377 15
567.392 6
567.407 21
567.423 43
567.438 20
567.454 25
567.469 17
567.484 54
567.500 65
567.515 71
567.531 22
567.546 32
567.562 45
567.577 24
567.592 18
567.608 13
567.623 1
567.639 3
567.654 3
567.670 12
567.685 14
567.700 1
567.716 0
567.731 1
567.747 3
567.762 4
567.777 0
567.793 0
567.808 0
567.824 8
567.839 9
567.855 20
567.870 21
567.885 22
567.901 24
567.916 15
567.932 20
567.947 9
567.963 14
567.978 33
567.993 21
568.009 18
568.024 17
568.040 1
568.055 1
568.071 13
568.086 7
568.101 4
568.117 20
568.132 10
568.148 9
568.163 19
568.179 15
568.194 5
568.209 14
568.225 19
568.240 9
568.256 1
568.271 1
568.287 0
568.302 6
568.317 17
568.333 14
568.348 19
568.364 32
568.379 14
568.395 51
568.410 31
568.425 49
568.441 69
568.456 43
568.472 29
568.487 36
568.503 13
568.518 23
568.533 27
568.549 18
568.564 12
568.580 5
568.595 22
568.611 6
568.626 0
568.642 2
568.657 21
568.672 16
568.688 7
568.703 4
568.719 9
568.734 19
568.750 10
568.765 14
568.780 7
568.796 11
568.811 11
568.827 1
568.842 3
568.858 13
568.873 18
568.888 21
568.904 4
568.919 10
568.935 0
568.950 10
568.966 4
568.981 6
568.997 1
569.012 9
569.027 31
569.043 8
569.058 6
569.074 17
569.089 2
569.105 0
569.120 16
569.136 34
569.151 6
569.166 2
569.182 18
569.197 16
569.213 3
569.228 0
569.244 3
569.259 6
569.275 12
569.290 9
569.305 2
569.321 2
569.336 23
569.352 25
569.367 23
569.383 10
569.398 7
569.414 11
569.429 16
569.444 6
569.460 5
569.475 11
569.491 21
569.506 27
569.522 25
569.537 29
569.553 11
569.568 11
569.583 3
569.599 26
569.614 21
569.630 15
569.645 4
569.661 25
569.676 5
569.692 11
569.707 11
569.722 13
569.738 14
569.753 4
569.769 13
569.784 4
569.800 20
569.815 6
569.831 0
569.846 3
569.862 7
569.877 5
569.892 4
569.908 13
569.923 14
569.939 4
569.954 0
569.970 0
569.985 8
570.001 6
570.016 18
570.032 18
570.047 7
570.062 16
570.078 9
570.093 13
570.109 8
570.124 14
570.140 28
570.155 33
570.171 21
570.186 27
570.202 31
570.217 44
570.232 26
570.248 14
570.263 32
570.279 22
570.294 19
570.310 12
570.325 17
570.341 14
570.356 26
570.372 22
570.387 9
570.402 34
570.418 18
570.433 19
570.449 27
570.464 11
570.480 20
570.495 40
570.511 19
570.526 11
570.542 2
570.557 17
570.573 3
570.588 12
570.603 16
570.619 19
570.634 7
570.650 0
570.665 0
570.681 3
570.696 5
570.712 0
570.727 5
570.743 28
570.758 5
570.774 0
570.789 0
570.804 13
570.820 11
570.835 1
570.851 7
570.866 12
570.882 28
570.897 14
570.913 10
570.928 16
570.944 7
570.959 1
570.975 10
570.990 10
571.006 14
571.021 4
571.036 6
571.052 20
571.067 25
571.083 26
571.098 30
571.114 10
571.129 0
571.145 0
571.160 7
571.176 15
571.191 13
571.207 2
571.222 13
571.238 4
571.253 9
571.269 8
571.284 1
571.299 0
571.315 18
571.330 3
571.346 1
571.361 4
571.377 19
571.392 5
571.408 7
571.423 4
571.439 4
571.454 12
571.470 27
571.485 10
571.501 16
571.516 7
571.532 0
571.547 0
571.562 0
571.578 14
571.593 26
571.609 24
571.624 2
571.640 10
571.655 5
571.671 0
571.686 0
571.702 3
571.717 3
571.733 8
571.748 0
571.764 12
571.779 14
571.795 10
571.810 18
571.826 15
571.841 10
571.857 16
571.872 12
571.888 11
571.903 13
571.918 21
571.934 16
571.949 0
571.965 5
571.980 13
571.996 1
572.011 8
572.027 9
572.042 8
572.058 7
572.073 8
572.089 9
572.104 25
572.120 21
572.135 19
572.151 1
572.166 9
572.182 19
572.197 7
572.213 14
572.228 1
572.244 30
572.259 22
572.275 22
572.290 5
572.306 7
572.321 7
572.336 16
572.352 17
572.367 17
572.383 1
572.398 0
572.414 4
572.429 1
572.445 0
572.460 0
572.476 9
572.491 24
572.507 15
572.522 22
572.538 9
572.553 3
572.569 7
572.584 5
572.600 3
572.615 6
572.631 18
572.646 5
572.662 3
572.677 3
572.693 4
572.708 5
572.724 3
572.739 13
572.755 24
572.770 11
572.786 0
572.801 10
572.817 1
572.832 2
572.848 6
572.863 13
572.879 20
572.894 5
572.910 9
572.925 0
572.941 4
572.956 1
572.972 17
572.987 24
573.003 20
573.018 3
573.034 2
573.049 9
573.065 16
573.080 5
573.096 2
573.111 5
573.127 1
573.142 0
573.157 3
573.173 22
573.188 27
573.204 20
573.219 8
573.235 1
573.250 6
573.266 0
573.281 14
573.297 19
573.312 14
573.328 13
573.343 6
573.359 6
573.374 6
573.390 9
573.405 20
573.421 5
573.436 9
573.452 4
573.467 6
573.483 1
573.498 0
573.514 0
573.529 0
573.545 6
573.560 3
573.576 2
573.591 13
573.607 10
573.622 3
573.638 5
573.653 7
573.669 4
573.684 6
573.700 6
573.716 4
573.731 17
573.747 5
573.762 10
573.778 9
573.793 0
573.809 0
573.824 9
573.840 6
573.855 11
573.871 20
573.886 18
573.902 5
573.917 13
573.933 16
573.948 13
573.964 1
573.979 0
573.995 0
574.010 21
574.026 29
574.041 20
574.057 4
574.072 6
574.088 17
574.103 14
574.119 6
574.134 15
574.150 16
574.165 14
574.181 10
574.196 4
574.212 25
574.227 14
574.243 1
574.258 11
574.274 4
574.289 0
574.305 19
574.320 15
574.336 15
574.351 10
574.367 4
574.382 7
574.398 0
574.413 8
574.429 25
574.444 19
574.460 2
574.475 9
574.491 6
574.506 21
574.522 4
574.538 6
574.553 6
574.569 15
574.584 6
574.600 9
574.615 9
574.631 1
574.646 5
574.662 2
574.677 0
574.693 8
574.708 1
574.724 0
574.739 4
574.755 18
574.770 6
574.786 1
574.801 13
574.817 0
574.832 5
574.848 2
574.863 0
574.879 0
574.894 0
574.910 20
574.925 9
574.941 17
574.956 8
574.972 8
574.988 13
575.003 25
575.019 20
575.034 4
575.050 6
575.065 2
575.081 7
575.096 5
575.112 1
575.127 5
575.143 17
575.158 9
575.174 7
575.189 5
575.205 0
575.220 21
575.236 17
575.251 18
575.267 8
575.282 0
575.298 2
575.314 11
575.329 1
575.345 0
575.360 0
575.376 2
575.391 2
575.407 19
575.422 15
575.438 5
575.453 0
575.469 0
575.484 0
575.500 1
575.515 0
575.531 0
575.546 0
575.562 2
575.577 5
575.593 15
575.609 6
575.624 9
575.640 17
575.655 16
575.671 12
575.686 3
575.702 1
575.717 0
575.733 7
575.748 8
575.764 22
575.779 15
575.795 6
575.810 2
575.826 7
575.842 11
575.857 17
575.873 18
575.888 10
575.904 12
575.919 11
575.935 5
575.950 31
575.966 23
575.981 12
575.997 25
576.012 7
576.028 0
576.043 0
576.059 0
576.075 0
576.090 1
576.106 1
576.121 5
576.137 4
576.152 9
576.168 13
576.183 1
576.199 1
576.214 8
576.230 14
576.245 11
576.261 3
576.277 0
576.292 7
576.308 17
576.323 13
576.339 12
576.354 30
576.370 25
576.385 3
576.401 3
576.416 7
576.432 4
576.447 15
576.463 16
576.479 15
576.494 25
576.510 31
576.525 34
576.541 24
576.556 14
576.572 11
576.587 1
576.603 6
576.618 10
576.634 18
576.649 4
576.665 5
576.681 22
576.696 6
576.712 0
576.727 5
576.743 17
576.758 10
576.774 3
576.789 0
576.805 6
576.820 9
576.836 8
576.852 32
576.867 3
576.883 11
576.898 2
576.914 4
576.929 4
576.945 10
576.960 1
576.976 8
576.991 5
577.007 0
577.023 0
577.038 0
577.054 5
577.069 14
577.085 5
577.100 13
577.116 1
577.131 19
577.147 9
577.163 2
577.178 5
577.194 5
577.209 0
577.225 11
577.240 6
577.256 1
577.271 11
577.287 8
577.303 9
577.318 12
577.334 3
577.349 3
577.365 2
577.380 0
577.396 7
577.411 5
577.427 20
577.442 19
577.458 1
577.474 6
577.489 2
577.505 15
577.520 8
577.536 7
577.551 7
577.567 4
577.582 0
577.598 14
577.614 10
577.629 7
577.645 0
577.660 0
577.676 0
577.691 5
577.707 3
577.722 10
577.738 7
577.754 8
577.769 9
577.785 10
577.800 3
577.816 6
577.831 1
577.847 26
577.863 22
577.878 3
577.894 0
577.909 0
577.925 18
577.940 14
577.956 8
577.971 1
577.987 4
578.003 3
578.018 12
578.034 4
578.049 0
578.065 8
578.080 0
578.096 9
578.112 14
578.127 9
578.143 4
578.158 3
578.174 13
578.189 21
578.205 9
578.220 5
578.236 0
578.252 1
578.267 3
578.283 13
578.298 16
578.314 7
578.329 3
578.345 11
578.361 3
578.376 8
578.392 2
578.407 18
578.423 17
578.438 47
578.454 63
578.470 78
578.485 45
578.501 45
578.516 109
578.532 125
578.547 171
578.563 140
578.579 109
578.594 45
578.610 17
578.625 14
578.641 1
578.656 13
578.672 7
578.687 15
578.703 14
578.719 13
578.734 12
578.750 16
578.765 20
578.781 6
578.796 8
578.812 9
578.828 15
578.843 5
578.859 3
578.874 2
578.890 9
578.906 18
578.921 28
578.937 8
578.952 6
578.968 11
578.983 0
578.999 7
579.015 12
579.030 18
579.046 2
579.061 3
579.077 9
579.092 8
579.108 13
579.124 4
579.139 7
579.155 5
579.170 4
579.186 18
579.201 4
579.217 10
579.233 11
579.248 13
579.264 8
579.279 7
579.295 8
579.311 10
579.326 1
579.342 9
579.357 0
579.373 4
579.388 20
579.404 7
579.420 2
579.435 9
579.451 31
579.466 43
579.482 26
579.497 46
579.513 57
579.529 37
579.544 54
579.560 63
579.575 49
579.591 28
579.607 26
579.622 30
579.638 12
579.653 3
579.669 0
579.684 12
579.700 20
579.716 3
579.731 0
579.747 5
579.762 10
579.778 35
579.794 32
579.809 2
579.825 1
579.840 1
579.856 14
579.871 10
579.887 4
579.903 22
579.918 9
579.934 10
579.949 9
579.965 9
579.981 8
579.996 10
580.012 23
580.027 9
580.043 0
580.059 1
580.074 23
580.090 4
580.105 0
580.121 7
580.137 18
580.152 2
580.168 0
580.183 0
580.199 1
580.214 4
580.230 15
580.246 1
580.261 0
580.277 2
580.292 11
580.308 3
580.324 2
580.339 12
580.355 15
580.370 31
580.386 16
580.402 4
580.417 7
580.433 24
580.448 53
580.464 87
580.480 69
580.495 50
580.511 27
580.526 37
580.542 42
580.558 28
580.573 38
580.589 22
580.604 1
580.620 10
580.636 8
580.651 0
580.667 8
580.682 9
580.698 14
580.714 3
580.729 46
580.745 32
580.760 2
580.776 0
580.791 10
580.807 25
580.823 9
580.838 9
580.854 5
580.869 1
580.885 2
580.901 10
580.916 4
580.932 6
580.947 8
580.963 1
580.979 0
580.994 0
581.010 0
581.026 2
581.041 3
581.057 3
581.072 0
581.088 0
581.104 6
581.119 7
581.135 1
581.150 16
581.166 24
581.182 3
581.197 1
581.213 13
581.228 8
581.244 7
581.260 6
581.275 13
581.291 5
581.306 6
581.322 11
581.338 11
581.353 14
581.369 9
581.384 10
581.400 13
581.416 11
581.431 9
581.447 18
581.462 46
581.478 60
581.494 56
581.509 56
581.525 27
581.541 15
581.556 4
581.572 3
581.587 9
581.603 4
581.619 10
581.634 0
581.650 10
581.665 21
581.681 12
581.697 10
581.712 2
581.728 0
581.743 3
581.759 16
581.775 25
581.790 17
581.806 1
581.822 6
581.837 3
581.853 4
581.868 3
581.884 13
581.900 13
581.915 14
581.931 6
581.946 5
581.962 1
581.978 6
581.993 2
582.009 1
582.024 17
582.040 14
582.056 15
582.071 7
582.087 13
582.103 10
582.118 7
582.134 5
582.149 5
582.165 22
582.181 16
582.196 5
582.212 11
582.228 6
582.243 4
582.259 20
582.274 7
582.290 9
582.306 1
582.321 2
582.337 6
582.352 0
582.368 4
582.384 11
582.399 1
582.415 21
582.431 22
582.446 20
582.462 34
582.477 41
582.493 67
582.509 33
582.524 2
582.540 18
582.556 10
582.571 15
582.587 12
582.602 24
582.618 12
582.634 12
582.649 3
582.665 8
582.681 25
582.696 25
582.712 14
582.727 6
582.743 0
582.759 4
582.774 0
582.790 0
582.806 8
582.821 4
582.837 10
582.852 10
582.868 2
582.884 5
582.899 15
582.915 5
582.931 14
582.946 7
582.962 5
582.977 10
582.993 5
583.009 0
583.024 7
583.040 2
583.056 6
583.071 1
583.087 0
583.102 8
583.118 1
583.134 0
583.149 1
583.165 5
583.181 21
583.196 10
583.212 2
583.228 11
583.243 2
583.259 0
583.274 0
583.290 8
583.306 7
583.321 1
583.337 0
583.353 5
583.368 30
583.384 4
583.400 12
583.415 7
583.431 4
583.446 21
583.462 32
583.478 25
583.493 20
583.509 17
583.525 6
583.540 4
583.556 15
583.572 5
583.587 6
583.603 0
583.618 2
583.634 8
583.650 1
583.665 5
583.681 9
583.697 17
583.712 11
583.728 8
583.744 2
583.759 1
583.775 15
583.790 5
583.806 0
583.822 1
583.837 0
583.853 0
583.869 1
583.884 2
583.900 2
583.916 0
583.931 0
583.947 0
583.962 0
583.978 8
583.994 2
584.009 0
584.025 4
584.041 2
584.056 9
584.072 3
584.088 1
584.103 14
584.119 8
584.135 15
584.150 12
584.166 22
584.181 15
584.197 7
584.213 9
584.228 18
584.244 4
584.260 0
584.275 3
584.291 23
584.307 15
584.322 12
584.338 9
584.354 12
584.369 7
584.385 10
584.401 5
584.416 3
584.432 5
584.447 6
584.463 34
584.479 26
584.494 17
584.510 17
584.526 2
584.541 24
584.557 15
584.573 3
584.588 0
584.604 8
584.620 5
584.635 0
584.651 0
584.667 0
584.682 0
584.698 5
584.714 21
584.729 12
584.745 8
584.760 4
584.776 0
584.792 2
584.807 8
584.823 4
584.839 37
584.854 8
584.870 0
584.886 1
584.901 5
584.917 11
584.933 6
584.948 2
584.964 6
584.980 9
584.995 6
585.011 6
585.027 5
585.042 0
585.058 14
585.074 4
585.089 0
585.105 11
585.121 12
585.136 4
585.152 5
585.168 0
585.183 4
585.199 0
585.215 1
585.230 0
585.246 2
585.261 6
585.277 1
585.293 6
585.308 17
585.324 3
585.340 0
585.355 0
585.371 1
585.387 0
585.402 0
585.418 10
585.434 20
585.449 6
585.465 8
585.481 14
585.496 12
585.512 8
585.528 18
585.543 6
585.559 1
585.575 8
585.590 15
585.606 9
585.622 21
585.637 11
585.653 0
585.669 0
585.684 3
585.700 1
585.716 10
585.731 5
585.747 18
585.763 11
585.778 0
585.794 0
585.810 0
585.825 12
585.841 15
585.857 3
585.872 16
585.888 9
585.904 6
585.919 7
585.935 7
585.951 0
585.966 3
585.982 2
585.998 1
586.013 0
586.029 16
586.045 5
586.060 14
586.076 3
586.092 9
586.107 17
586.123 0
586.139 4
586.154 23
586.170 28
586.186 12
586.201 21
586.217 12
586.233 1
586.248 13
586.264 5
586.280 5
586.295 1
586.311 0
586.327 0
586.342 8
586.358 1
586.374 10
586.390 11
586.405 5
586.421 10
586.437 8
586.452 9
586.468 23
586.484 13
586.499 5
586.515 0
586.531 17
586.546 10
586.562 0
586.578 1
586.593 5
586.609 7
586.625 1
586.640 0
586.656 0
586.672 7
586.687 20
586.703 12
586.719 15
586.734 6
586.750 25
586.766 8
586.781 8
586.797 1
586.813 10
586.828 17
586.844 2
586.860 0
586.876 0
586.891 1
586.907 1
586.923 0
586.938 0
586.954 0
586.970 13
586.985 4
587.001 7
587.017 1
587.032 3
587.048 0
587.064 10
587.079 8
587.095 8
587.111 8
587.126 5
587.142 0
587.158 3
587.173 20
587.189 16
587.205 6
587.221 6
587.236 0
587.252 4
587.268 0
587.283 2
587.299 3
587.315 15
587.330 2
587.346 15
587.362 8
587.377 0
587.393 0
587.409 1
587.424 0
587.440 7
587.456 1
587.472 2
587.487 1
587.503 0
587.519 1
587.534 6
587.550 5
587.566 5
587.581 4
587.597 16
587.613 8
587.628 9
587.644 12
587.660 6
587.676 0
587.691 2
587.707 0
587.723 0
587.738 2
587.754 1
587.770 5
587.785 20
587.801 7
587.817 1
587.832 0
587.848 9
587.864 10
587.880 20
587.895 8
587.911 0
587.927 0
587.942 8
587.958 9
587.974 2
587.989 3
588.005 21
588.021 15
588.036 7
588.052 1
588.068 2
588.084 0
588.099 0
588.115 8
588.131 3
588.146 14
588.162 20
588.178 0
588.193 8
588.209 13
588.225 1
588.241 0
588.256 0
588.272 16
588.288 8
588.303 2
588.319 2
588.335 5
588.350 8
588.366 0
588.382 0
588.398 10
588.413 13
588.429 0
588.445 1
588.460 11
588.476 6
588.492 0
588.507 1
588.523 7
588.539 1
588.555 0
588.570 17
588.586 6
588.602 1
588.617 1
588.633 0
588.649 1
588.665 10
588.680 3
588.696 5
588.712 1
588.727 17
588.743 9
588.759 0
588.774 11
588.790 27
588.806 16
588.822 1
588.837 0
588.853 0
588.869 0
588.884 0
588.900 0
588.916 0
588.932 13
588.947 22
588.963 6
588.979 3
588.994 0
589.010 1
589.026 14
589.041 6
589.057 0
589.073 0
589.089 14
589.104 8
589.120 2
589.136 1
589.151 6
589.167 1
589.183 10
589.199 3
589.214 11
589.230 14
589.246 8
589.261 7
589.277 8
589.293 5
589.309 0
589.324 6
589.340 10
589.356 13
589.371 3
589.387 0
589.403 0
589.419 9
589.434 10
589.450 9
589.466 16
589.481 5
589.497 0
589.513 0
589.529 0
589.544 8
589.560 3
589.576 6
589.591 16
589.607 2
589.623 3
589.639 7
589.654 6
589.670 6
589.686 0
589.701 0
589.717 0
589.733 0
589.749 0
589.764 3
589.780 14
589.796 5
589.812 6
589.827 0
589.843 5
589.859 8
589.874 2
589.890 0
589.906 0
589.922 0
589.937 0
589.953 10
589.969 19
589.984 17
590.000 18
590.016 0
590.032 7
590.047 1
590.063 2
590.079 5
590.095 1
590.110 3
590.126 6
590.142 0
590.157 6
590.173 11
590.189 9
590.205 6
590.220 5
590.236 2
590.252 4
590.268 6
590.283 11
590.299 10
590.315 7
590.330 10
590.346 5
590.362 0
590.378 0
590.393 18
590.409 15
590.425 10
590.441 9
590.456 39
590.472 17
590.488 14
590.503 3
590.519 12
590.535 6
590.551 7
590.566 3
590.582 5
590.598 0
590.614 0
590.629 2
590.645 0
590.661 2
590.676 7
590.692 7
590.708 0
590.724 3
590.739 6
590.755 15
590.771 32
590.787 10
590.802 4
590.818 9
590.834 4
590.850 1
590.865 0
590.881 0
590.897 11
590.912 6
590.928 2
590.944 0
590.960 0
590.975 17
590.991 16
591.007 7
591.023 7
591.038 0
591.054 26
591.070 4
591.086 1
591.101 0
591.117 12
591.133 6
591.149 0
591.164 1
591.180 10
591.196 7
591.211 14
591.227 1
591.243 0
591.259 2
591.274 7
591.290 11
591.306 6
591.322 1
591.337 0
591.353 3
591.369 9
591.385 1
591.400 5
591.416 3
591.432 22
591.448 20
591.463 5
591.479 2
591.495 3
591.511 2
591.526 6
591.542 10
591.558 18
591.574 7
591.589 0
591.605 15
591.621 9
591.636 11
591.652 3
591.668 0
591.684 0
591.699 0
591.715 0
591.731 10
591.747 4
591.762 5
591.778 0
591.794 0
591.810 12
591.825 2
591.841 3
591.857 24
591.873 9
591.888 1
591.904 2
591.920 0
591.936 2
591.951 4
591.967 0
591.983 0
591.999 7
592.014 5
592.030 8
592.046 6
592.062 0
592.077 6
592.093 13
592.109 11
592.125 19
592.140 10
592.156 2
592.172 4
592.188 15
592.203 2
592.219 4
592.235 14
592.251 8
592.266 12
592.282 1
592.298 9
592.314 6
592.329 5
592.345 8
592.361 13
592.377 8
592.392 8
592.408 14
592.424 16
592.440 47
592.455 49
592.471 23
592.487 13
592.503 15
592.519 10
592.534 0
592.550 2
592.566 13
592.582 9
592.597 0
592.613 6
592.629 15
592.645 16
592.660 7
592.676 4
592.692 1
592.708 4
592.723 11
592.739 10
592.755 6
592.771 20
592.786 3
592.802 16
592.818 9
592.834 0
592.849 13
592.865 12
592.881 5
592.897 0
592.912 0
592.928 0
592.944 0
592.960 4
592.976 7
592.991 1
593.007 0
593.023 0
593.039 5
593.054 4
593.070 4
593.086 3
593.102 0
593.117 0
593.133 4
593.149 19
593.165 10
593.180 2
593.196 2
593.212 9
593.228 8
593.244 1
593.259 0
593.275 0
593.291 1
593.307 10
593.322 3
593.338 1
593.354 2
593.370 3
593.385 7
593.401 7
593.417 21
593.433 16
593.448 21
593.464 29
593.480 11
593.496 3
593.512 6
593.527 4
593.543 1
593.559 1
593.575 2
593.590 8
593.606 2
593.622 0
593.638 0
593.654 5
593.669 10
593.685 21
593.701 3
593.717 0
593.732 0
593.748 2
593.764 12
593.780 20
593.795 18
593.811 0
593.827 0
593.843 0
593.859 0
593.874 0
593.890 0
593.906 0
593.922 0
593.937 0
593.953 0
593.969 3
593.985 18
594.001 5
594.016 0
594.032 5
594.048 18
594.064 3
594.079 4
594.095 4
594.111 5
594.127 3
594.143 3
594.158 0
594.174 10
594.190 11
594.206 5
594.221 0
594.237 0
594.253 0
594.269 7
594.285 6
594.300 0
594.316 3
594.332 23
594.348 43
594.363 11
594.379 21
594.395 13
594.411 10
594.427 6
594.442 51
594.458 18
594.474 36
594.490 27
594.505 18
594.521 42
594.537 34
594.553 24
594.569 0
594.584 3
594.600 9
594.616 25
594.632 2
594.648 0
594.663 0
594.679 0
594.695 9
594.711 4
594.726 10
594.742 3
594.758 0
594.774 2
594.790 7
594.805 4
594.821 0
594.837 6
594.853 13
594.869 15
594.884 9
594.900 5
594.916 5
594.932 0
594.947 0
594.963 12
594.979 17
594.995 0
595.011 0
595.026 0
595.042 5
595.058 5
595.074 5
595.090 5
595.105 14
595.121 1
595.137 5
595.153 14
595.169 25
595.184 9
595.200 0
595.216 1
595.232 5
595.247 7
595.263 5
595.279 0
595.295 5
595.311 11
595.326 15
595.342 5
595.358 2
595.374 0
595.390 17
595.405 8
595.421 0
595.437 7
595.453 11
595.469 9
595.484 30
595.500 19
595.516 10
595.532 17
595.548 3
595.563 7
595.579 6
595.595 1
595.611 3
595.627 6
595.642 1
595.658 15
595.674 8
595.690 18
595.706 10
595.721 1
595.737 2
595.753 5
595.769 0
595.785 5
595.800 1
595.816 13
595.832 5
595.848 4
595.864 6
595.879 3
595.895 0
595.911 0
595.927 0
595.943 0
595.958 13
595.974 11
595.990 10
596.006 10
596.022 12
596.037 5
596.053 5
596.069 5
596.085 1
596.101 11
596.116 6
596.132 7
596.148 10
596.164 1
596.180 19
596.195 6
596.211 0
596.227 0
596.243 2
596.259 4
596.274 30
596.290 9
596.306 0
596.322 0
596.338 3
596.353 11
596.369 9
596.385 23
596.401 30
596.417 6
596.433 5
596.448 23
596.464 25
596.480 21
596.496 31
596.512 10
596.527 6
596.543 11
596.559 13
596.575 15
596.591 8
596.606 0
596.622 19
596.638 25
596.654 3
596.670 5
596.685 0
596.701 3
596.717 5
596.733 0
596.749 0
596.765 9
596.780 8
596.796 5
596.812 11
596.828 6
596.844 9
596.859 10
596.875 8
596.891 6
596.907 1
596.923 0
596.938 8
596.954 4
596.970 7
596.986 14
597.002 7
597.018 0
597.033 3
597.049 1
597.065 3
597.081 7
597.097 0
597.112 0
597.128 0
597.144 1
597.160 8
597.176 15
597.192 14
597.207 4
597.223 1
597.239 0
597.255 0
597.271 15
597.286 7
597.302 9
597.318 8
597.334 2
597.350 15
597.366 5
597.381 0
597.397 0
597.413 13
597.429 7
597.445 4
597.460 20
597.476 12
597.492 6
597.508 4
597.524 0
597.540 4
597.555 10
597.571 11
597.587 4
597.603 11
597.619 7
597.635 6
597.650 1
597.666 19
597.682 10
597.698 7
597.714 2
597.730 7
597.745 1
597.761 0
597.777 0
597.793 0
597.809 1
597.824 5
597.840 4
597.856 1
597.872 13
597.888 3
597.904 0
597.919 1
597.935 9
597.951 4
597.967 10
597.983 0
597.999 9
598.014 0
598.030 6
598.046 5
598.062 20
598.078 9
598.094 3
598.109 0
598.125 1
598.141 6
598.157 11
598.173 1
598.189 5
598.204 0
598.220 5
598.236 17
598.252 19
598.268 0
598.284 0
598.299 0
598.315 7
598.331 7
598.347 4
598.363 0
598.379 10
598.394 19
598.410 28
598.426 25
598.442 28
598.458 8
598.474 3
598.489 14
598.505 16
598.521 22
598.537 12
598.553 4
598.569 1
598.584 0
598.600 5
598.616 4
598.632 15
598.648 5
598.664 1
598.679 22
598.695 4
598.711 0
598.727 1
598.743 3
598.759 2
598.774 0
598.790 2
598.806 0
598.822 10
598.838 18
598.854 4
598.869 8
598.885 4
598.901 0
598.917 0
598.933 0
598.949 0
598.965 8
598.980 4
598.996 8
599.012 2
599.028 5
599.044 4
599.060 5
599.075 6
599.091 5
599.107 5
599.123 7
599.139 0
599.155 0
599.170 0
599.186 0
599.202 0
599.218 9
599.234 3
599.250 6
599.266 8
599.281 0
599.297 0
599.313 0
599.329 1
599.345 0
599.361 15
599.376 24
599.392 5
599.408 7
599.424 12
599.440 12
599.456 6
599.472 1
599.487 14
599.503 16
599.519 9
599.535 1
599.551 2
599.567 0
599.583 0
599.598 3
599.614 2
599.630 0
599.646 2
599.662 3
599.678 0
599.693 0
599.709 9
599.725 13
599.741 10
599.757 0
599.773 0
599.789 0
599.804 0
599.820 0
599.836 1
599.852 0
599.868 7
599.884 8
599.900 4
599.915 0
599.931 2
599.947 5
599.963 5
599.979 13
599.995 4
600.011 1
600.026 4
600.042 7
600.058 16
600.074 12
600.090 6
600.106 0
600.122 6
600.137 6
600.153 19
600.169 18
600.185 6
600.201 6
600.217 0
600.233 0
600.248 5
600.264 8
600.280 6
600.296 12
600.312 8
600.328 14
600.344 7
600.359 3
600.375 9
600.391 4
600.407 0
600.423 3
600.439 3
600.455 0
600.470 4
600.486 0
600.502 8
600.518 0
600.534 0
600.550 13
600.566 8
600.581 1
600.597 8
600.613 4
600.629 0
600.645 0
600.661 0
600.677 24
600.693 7
600.708 0
600.724 10
600.740 2
600.756 7
600.772 0
600.788 3
600.804 17
600.819 2
600.835 0
600.851 8
600.867 1
600.883 0
600.899 1
600.915 7
600.931 5
600.946 0
600.962 0
600.978 0
600.994 0
601.010 0
601.026 0
601.042 2
601.057 7
601.073 0
601.089 3
601.105 4
601.121 1
601.137 0
601.153 3
601.169 1
601.184 1
601.200 8
601.216 6
601.232 17
601.248 7
601.264 5
601.280 1
601.296 10
601.311 9
601.327 4
601.343 1
601.359 0
601.375 0
601.391 6
601.407 3
601.423 0
601.438 0
601.454 0
601.470 6
601.486 14
601.502 18
601.518 7
601.534 8
601.550 3
601.565 2
601.581 17
601.597 5
601.613 0
601.629 5
601.645 3
601.661 6
601.677 0
601.692 0
601.708 7
601.724 12
601.740 5
601.756 1
601.772 1
601.788 2
601.804 0
601.819 0
601.835 0
601.851 1
601.867 0
601.883 0
601.899 5
601.915 0
601.931 1
601.947 0
601.962 1
601.978 0
601.994 3
602.010 4
602.026 7
602.042 9
602.058 18
602.074 5
602.089 0
602.105 9
602.121 2
602.137 3
602.153 2
602.169 5
602.185 17
602.201 18
602.217 4
602.232 0
602.248 4
602.264 0
602.280 0
602.296 15
602.312 14
602.328 4
602.344 3
602.359 3
602.375 9
602.391 13
602.407 16
602.423 2
602.439 5
602.455 18
602.471 8
602.487 2
602.502 2
602.518 8
602.534 3
602.550 6
602.566 12
602.582 13
602.598 5
602.614 6
602.630 0
602.645 0
602.661 0
602.677 0
602.693 0
602.709 5
602.725 0
602.741 6
602.757 4
602.773 4
602.789 9
602.804 3
602.820 0
602.836 0
602.852 0
602.868 24
602.884 21
602.900 1
602.916 3
602.932 7
602.947 3
602.963 4
602.979 1
602.995 0
603.011 0
603.027 6
603.043 9
603.059 1
603.075 0
603.091 8
603.106 8
603.122 12
603.138 2
603.154 10
603.170 7
603.186 2
603.202 8
603.218 0
603.234 3
603.249 7
603.265 1
603.281 0
603.297 4
603.313 7
603.329 7
603.345 16
603.361 24
603.377 3
603.393 8
603.408 0
603.424 5
603.440 1
603.456 2
603.472 2
603.488 8
603.504 4
603.520 2
603.536 7
603.552 5
603.568 11
603.583 15
603.599 5
603.615 7
603.631 1
603.647 4
603.663 0
603.679 0
603.695 0
603.711 0
603.727 0
603.742 0
603.758 5
603.774 0
603.790 9
603.806 10
603.822 0
603.838 0
603.854 7
603.870 4
603.886 5
603.902 0
603.917 0
603.933 0
603.949 6
603.965 0
603.981 6
603.997 0
604.013 1
604.029 5
604.045 10
604.061 4
604.076 5
604.092 11
604.108 7
604.124 0
604.140 3
604.156 4
604.172 10
604.188 16
604.204 5
604.220 14
604.236 2
604.252 10
604.267 10
604.283 8
604.299 5
604.315 8
604.331 11
604.347 5
604.363 0
604.379 0
604.395 0
604.411 0
604.427 3
604.442 0
604.458 15
604.474 4
604.490 10
604.506 15
604.522 1
604.538 1
604.554 2
604.570 10
604.586 4
604.602 0
604.618 0
604.633 4
604.649 10
604.665 4
604.681 6
604.697 1
604.713 0
604.729 0
604.745 0
604.761 2
604.777 6
604.793 0
604.809 1
604.824 14
604.840 5
604.856 0
604.872 1
604.888 1
604.904 0
604.920 3
604.936 5
604.952 1
604.968 6
604.984 1
605.000 1
605.016 0
605.031 1
605.047 7
605.063 0
605.079 9
605.095 10
605.111 20
605.127 6
605.143 8
605.159 0
605.175 7
605.191 0
605.207 2
605.223 0
605.238 1
605.254 0
605.270 2
605.286 1
605.302 6
605.318 1
605.334 8
605.350 4
605.366 0
605.382 3
605.398 12
605.414 15
605.430 10
605.445 8
605.461 11
605.477 29
605.493 7
605.509 0
605.525 0
605.541 5
605.557 19
605.573 13
605.589 10
605.605 4
605.621 1
605.637 1
605.653 7
605.668 0
605.684 3
605.700 0
605.716 0
605.732 0
605.748 1
605.764 0
605.780 0
605.796 0
605.812 4
605.828 0
605.844 3
605.860 3
605.876 0
605.892 9
605.907 3
605.923 3
605.939 0
605.955 8
605.971 3
605.987 6
606.003 0
606.019 0
606.035 2
606.051 9
606.067 4
606.083 5
606.099 6
606.115 3
606.131 0
606.146 1
606.162 0
606.178 0
606.194 8
606.210 2
606.226 7
606.242 18
606.258 8
606.274 0
606.290 7
606.306 2
606.322 3
606.338 8
606.354 2
606.370 0
606.386 3
606.402 8
606.417 9
606.433 3
606.449 25
606.465 3
606.481 3
606.497 9
606.513 5
606.529 15
606.545 21
606.561 17
606.577 30
606.593 36
606.609 18
606.625 0
606.641 0
606.657 3
606.673 10
606.688 11
606.704 10
606.720 5
606.736 1
606.752 4
606.768 13
606.784 12
606.800 4
606.816 0
606.832 0
606.848 1
606.864 0
606.880 4
606.896 17
606.912 3
606.928 0
606.944 0
606.960 10
606.975 0
606.991 3
607.007 0
607.023 0
607.039 0
607.055 0
607.071 0
607.087 0
607.103 1
607.119 4
607.135 3
607.151 7
607.167 17
607.183 5
607.199 3
607.215 1
607.231 0
607.247 0
607.263 3
607.279 0
607.294 1
607.310 5
607.326 0
607.342 13
607.358 11
607.374 2
607.390 4
607.406 6
607.422 1
607.438 9
607.454 20
607.470 19
607.486 6
607.502 13
607.518 3
607.534 3
607.550 7
607.566 8
607.582 7
607.598 0
607.614 0
607.630 6
607.645 3
607.661 0
607.677 1
607.693 10
607.709 2
607.725 8
607.741 26
607.757 5
607.773 0
607.789 0
607.805 2
607.821 0
607.837 2
607.853 15
607.869 4
607.885 1
607.901 1
607.917 0
607.933 0
607.949 0
607.965 0
607.981 0
607.997 1
608.013 8
608.028 4
608.044 5
608.060 2
608.076 0
608.092 15
608.108 17
608.124 13
608.140 2
608.156 6
608.172 6
608.188 4
608.204 5
608.220 11
608.236 16
608.252 2
608.268 0
608.284 0
608.300 0
608.316 0
608.332 1
608.348 3
608.364 0
608.380 7
608.396 5
608.412 2
608.428 8
608.444 28
608.460 29
608.475 10
608.491 4
608.507 11
608.523 21
608.539 12
608.555 4
608.571 3
608.587 2
608.603 6
608.619 21
608.635 5
608.651 8
608.667 9
608.683 0
608.699 3
608.715 9
608.731 3
608.747 7
608.763 4
608.779 3
608.795 5
608.811 0
608.827 0
608.843 2
608.859 9
608.875 0
608.891 0
608.907 0
608.923 6
608.939 1
608.955 1
608.971 0
608.987 0
609.003 7
609.019 12
609.034 3
609.050 11
609.066 11
609.082 0
609.098 0
609.114 2
609.130 1
609.146 3
609.162 2
609.178 17
609.194 5
609.210 9
609.226 21
609.242 11
609.258 1
609.274 1
609.290 0
609.306 0
609.322 0
609.338 0
609.354 4
609.370 9
609.386 7
609.402 4
609.418 0
609.434 7
609.450 8
609.466 10
609.482 15
609.498 12
609.514 1
609.530 2
609.546 2
609.562 1
609.578 0
609.594 0
609.610 0
609.626 3
609.642 5
609.658 5
609.674 9
609.690 0
609.706 0
609.722 1
609.738 0
609.754 0
609.770 2
609.786 0
609.802 0
609.817 7
609.833 3
609.849 2
609.865 9
609.881 6
609.897 2
609.913 12
609.929 6
609.945 7
609.961 0
609.977 7
609.993 5
610.009 2
610.025 1
610.041 12
610.057 8
610.073 9
610.089 11
610.105 0
610.121 0
610.137 3
610.153 12
610.169 14
610.185 10
610.201 9
610.217 1
610.233 6
610.249 8
610.265 8
610.281 1
610.297 13
610.313 16
610.329 1
610.345 0
610.361 0
610.377 4
610.393 2
610.409 25
610.425 15
610.441 8
610.457 9
610.473 14
610.489 10
610.505 7
610.521 11
610.537 19
610.553 19
610.569 4
610.585 4
610.601 0
610.617 0
610.633 0
610.649 0
610.665 0
610.681 1
610.697 0
610.713 0
610.729 0
610.745 0
610.761 6
610.777 1
610.793 3
610.809 4
610.825 1
610.841 0
610.857 0
610.873 3
610.889 0
610.905 3
610.921 2
610.937 12
610.953 0
610.969 0
610.985 4
611.001 5
611.017 0
611.033 0
611.049 8
611.065 9
611.081 5
611.097 0
611.113 9
611.129 17
611.145 21
611.161 13
611.177 14
611.193 21
611.209 19
611.225 8
611.241 15
611.257 10
611.273 11
611.289 13
611.305 5
611.321 0
611.337 5
611.353 1
611.369 7
611.385 14
611.401 4
611.417 5
611.433 11
611.449 13
611.465 12
611.481 3
611.497 3
611.513 0
611.529 1
611.545 13
611.561 13
611.577 10
611.593 1
611.609 0
611.625 0
611.641 0
611.657 0
611.673 0
611.689 3
611.705 2
611.721 1
611.737 6
611.753 11
611.769 7
611.785 11
611.801 4
611.817 20
611.833 5
611.849 10
611.865 12
611.881 2
611.897 0
611.913 0
611.929 2
611.945 8
611.961 2
611.977 5
611.993 2
612.009 0
612.025 0
612.041 4
612.057 2
612.073 3
612.089 15
612.105 13
612.122 7
612.138 9
612.154 1
612.170 6
612.186 3
612.202 3
612.218 8
612.234 3
612.250 2
612.266 0
612.282 0
612.298 0
612.314 0
612.330 4
612.346 8
612.362 11
612.378 6
612.394 5
612.410 10
612.426 5
612.442 3
612.458 23
612.474 11
612.490 3
612.506 10
612.522 5
612.538 3
612.554 0
612.570 0
612.586 0
612.602 1
612.618 4
612.634 5
612.650 0
612.666 2
612.682 1
612.698 0
612.714 0
612.730 8
612.746 0
612.762 0
612.778 0
612.794 0
612.810 0
612.826 0
612.842 0
612.858 0
612.874 1
612.890 1
612.907 0
612.923 11
612.939 7
612.955 0
612.971 0
612.987 0
613.003 10
613.019 7
613.035 0
613.051 5
613.067 4
613.083 0
613.099 2
613.115 0
613.131 0
613.147 6
613.163 5
613.179 3
613.195 7
613.211 9
613.227 8
613.243 9
613.259 4
613.275 1
613.291 3
613.307 2
613.323 6
613.339 1
613.355 3
613.371 4
613.387 11
613.403 18
613.419 10
613.435 11
613.451 2
613.468 12
613.484 9
613.500 16
613.516 17
613.532 5
613.548 0
613.564 1
613.580 9
613.596 4
613.612 12
613.628 9
613.644 6
613.660 5
613.676 0
613.692 0
613.708 1
613.724 5
613.740 0
613.756 1
613.772 3
613.788 2
613.804 5
613.820 0
613.836 1
613.852 2
613.868 0
613.884 1
613.900 2
613.917 1
613.933 0
613.949 0
613.965 0
613.981 0
613.997 0
614.013 5
614.029 6
614.045 7
614.061 2
614.077 0
614.093 0
614.109 0
614.125 0
614.141 0
614.157 9
614.173 1
614.189 0
614.205 2
614.221 0
614.237 0
614.253 9
614.269 2
614.285 0
614.302 11
614.318 4
614.334 10
614.350 1
614.366 0
614.382 4
614.398 8
614.414 14
614.430 0
614.446 0
614.462 0
614.478 4
614.494 8
614.510 10
614.526 9
614.542 0
614.558 0
614.574 0
614.590 0
614.606 0
614.622 0
614.638 0
614.655 7
614.671 3
614.687 0
614.703 0
614.719 0
614.735 0
614.751 0
614.767 0
614.783 0
614.799 2
614.815 8
614.831 5
614.847 1
614.863 0
614.879 0
614.895 0
614.911 5
614.927 5
614.943 2
614.959 1
614.976 0
614.992 1
615.008 7
615.024 0
615.040 4
615.056 2
615.072 4
615.088 0
615.104 7
615.120 12
615.136 10
615.152 0
615.168 6
615.184 6
615.200 0
615.216 7
615.232 2
615.248 0
615.265 0
615.281 0
615.297 0
615.313 15
615.329 10
615.345 6
615.361 16
615.377 2
615.393 0
615.409 7
615.425 2
615.441 1
615.457 2
615.473 6
615.489 14
615.505 2
615.521 3
615.538 0
615.554 0
615.570 0
615.586 2
615.602 4
615.618 0
615.634 0
615.650 0
615.666 0
615.682 0
615.698 0
615.714 0
615.730 11
615.746 8
615.762 2
615.778 4
615.794 1
615.811 0
615.827 0
615.843 0
615.859 4
615.875 0
615.891 3
615.907 6
615.923 0
615.939 3
615.955 0
615.971 2
615.987 0
616.003 0
616.019 0
616.035 0
616.052 0
616.068 9
616.084 10
616.100 0
616.116 0
616.132 0
616.148 0
616.164 3
616.180 6
616.196 1
616.212 4
616.228 1
616.244 9
616.260 3
616.276 0
616.293 0
616.309 0
616.325 0
616.341 6
616.357 3
616.373 2
616.389 0
616.405 6
616.421 5
616.437 0
616.453 2
616.469 0
616.485 6
616.501 5
616.518 1
616.534 18
616.550 12
616.566 26
616.582 21
616.598 5
616.614 0
616.630 1
616.646 0
616.662 0
616.678 14
616.694 8
616.710 1
616.727 0
616.743 0
616.759 7
616.775 5
616.791 1
616.807 0
616.823 0
616.839 0
616.855 0
616.871 5
616.887 0
616.903 3
616.919 6
616.936 5
616.952 7
616.968 2
616.984 0
617.000 0
617.016 5
617.032 6
617.048 2
617.064 4
617.080 1
617.096 6
617.112 10
617.128 5
617.145 9
617.161 8
617.177 0
617.193 4
617.209 0
617.225 0
617.241 0
617.257 0
617.273 0
617.289 0
617.305 0
617.321 0
617.338 0
617.354 5
617.370 3
617.386 4
617.402 0
617.418 0
617.434 0
617.450 0
617.466 4
617.482 4
617.498 1
617.514 4
617.531 2
617.547 0
617.563 2
617.579 5
617.595 0
617.611 7
617.627 6
617.643 4
617.659 0
617.675 0
617.691 0
617.707 4
617.724 10
617.740 10
617.756 3
617.772 0
617.788 0
617.804 3
617.820 2
617.836 1
617.852 3
617.868 0
617.884 0
617.901 0
617.917 9
617.933 4
617.949 0
617.965 0
617.981 2
617.997 5
618.013 6
618.029 0
618.045 1
618.061 0
618.078 5
618.094 7
618.110 5
618.126 1
618.142 0
618.158 5
618.174 5
618.190 7
618.206 3
618.222 0
618.239 15
618.255 14
618.271 5
618.287 0
618.303 6
618.319 0
618.335 3
618.351 4
618.367 16
618.383 20
618.399 8
618.416 1
618.432 0
618.448 0
618.464 3
618.480 0
618.496 0
618.512 1
618.528 3
618.544 4
618.560 0
618.577 12
618.593 4
618.609 3
618.625 8
618.641 1
618.657 1
618.673 0
618.689 0
618.705 0
618.721 1
618.738 0
618.754 5
618.770 8
618.786 8
618.802 4
618.818 4
618.834 1
618.850 3
618.866 0
618.882 6
618.899 9
618.915 0
618.931 1
618.947 8
618.963 2
618.979 3
618.995 8
619.011 7
619.027 2
619.044 0
619.060 0
619.076 0
619.092 0
619.108 2
619.124 1
619.140 9
619.156 2
619.172 0
619.189 0
619.205 1
619.221 5
619.237 0
619.253 1
619.269 0
619.285 1
619.301 18
619.317 8
619.333 0
619.350 1
619.366 0
619.382 0
619.398 2
619.414 0
619.430 0
619.446 1
619.462 3
619.478 0
619.495 16
619.511 9
619.527 2
619.543 0
619.559 1
619.575 0
619.591 8
619.607 4
619.623 8
619.640 5
619.656 9
619.672 1
619.688 0
619.704 5
619.720 9
619.736 1
619.752 10
619.769 3
619.785 13
619.801 7
619.817 1
619.833 1
619.849 0
619.865 0
619.881 2
619.897 8
619.914 1
619.930 0
619.946 1
619.962 0
619.978 6
619.994 0
620.010 0
620.026 0
620.042 0
620.059 0
620.075 0
620.091 2
620.107 8
620.123 1
620.139 4
620.155 5
620.171 17
620.188 15
620.204 5
620.220 24
620.236 3
620.252 11
620.268 7
620.284 4
620.300 4
620.317 0
620.333 10
620.349 2
620.365 0
620.381 4
620.397 0
620.413 13
620.429 3
620.446 1
620.462 2
620.478 0
620.494 1
620.510 0
620.526 0
620.542 4
620.558 13
620.575 15
620.591 15
620.607 1
620.623 3
620.639 0
620.655 0
620.671 7
620.687 12
620.704 2
620.720 1
620.736 0
620.752 0
620.768 0
620.784 2
620.800 6
620.816 0
620.833 0
620.849 0
620.865 2
620.881 0
620.897 0
620.913 1
620.929 2
620.945 9
620.962 8
620.978 3
620.994 0
621.010 0
621.026 7
621.042 6
621.058 2
621.075 0
621.091 0
621.107 0
621.123 1
621.139 6
621.155 2
621.171 0
621.187 0
621.204 0
621.220 8
621.236 7
621.252 0
621.268 2
621.284 2
621.300 14
621.317 5
621.333 0
621.349 8
621.365 1
621.381 3
621.397 5
621.413 6
621.429 1
621.446 9
621.462 5
621.478 0
621.494 3
621.510 12
621.526 0
621.542 0
621.559 6
621.575 1
621.591 8
621.607 5
621.623 0
621.639 9
621.655 2
621.672 2
621.688 0
621.704 0
621.720 1
621.736 0
621.752 0
621.768 0
621.785 0
621.801 0
621.817 3
621.833 4
621.849 13
621.865 23
621.881 20
621.898 4
621.914 0
621.930 0
621.946 8
621.962 6
621.978 0
621.994 1
622.011 6
622.027 13
622.043 0
622.059 0
622.075 0
622.091 0
622.107 3
622.124 0
622.140 8
622.156 24
622.172 13
622.188 2
622.204 4
622.220 1
622.237 3
622.253 13
622.269 6
622.285 0
622.301 1
622.317 3
622.333 2
622.350 1
622.366 0
622.382 12
622.398 10
622.414 19
622.430 11
622.446 1
622.463 13
622.479 8
622.495 25
622.511 5
622.527 0
622.543 10
622.560 8
622.576 0
622.592 8
622.608 10
622.624 2
622.640 0
622.656 0
622.673 0
622.689 0
622.705 0
622.721 0
622.737 0
622.753 3
622.770 0
622.786 0
622.802 0
622.818 0
622.834 0
622.850 1
622.866 2
622.883 11
622.899 4
622.915 8
622.931 1
622.947 21
622.963 4
622.980 0
622.996 1
623.012 12
623.028 5
623.044 0
623.060 9
623.077 11
623.093 11
623.109 33
623.125 20
623.141 3
623.157 0
623.173 0
623.190 0
623.206 0
623.222 0
623.238 1
623.254 0
623.270 7
623.287 1
623.303 0
623.319 0
623.335 0
623.351 4
623.367 0
623.384 0
623.400 5
623.416 2
623.432 9
623.448 10
623.464 4
623.481 5
623.497 2
623.513 0
623.529 0
623.545 0
623.561 0
623.578 0
623.594 1
623.610 6
623.626 3
623.642 1
623.658 1
623.674 0
623.691 0
623.707 1
623.723 7
623.739 3
623.755 2
623.771 0
623.788 0
623.804 8
623.820 1
623.836 0
623.852 0
623.869 0
623.885 8
623.901 0
623.917 0
623.933 3
623.949 0
623.966 0
623.982 0
623.998 0
624.014 1
624.030 0
624.046 11
624.063 2
624.079 0
624.095 0
624.111 11
624.127 17
624.143 7
624.160 6
624.176 1
624.192 0
624.208 6
624.224 1
624.240 6
624.257 0
624.273 16
624.289 5
624.305 5
624.321 12
624.337 2
624.354 6
624.370 3
624.386 0
624.402 4
624.418 13
624.435 4
624.451 3
624.467 6
624.483 3
624.499 1
624.515 1
624.532 9
624.548 7
624.564 5
624.580 8
624.596 1
624.612 0
624.629 1
624.645 1
624.661 0
624.677 2
624.693 8
624.710 7
624.726 0
624.742 0
624.758 2
624.774 1
624.790 0
624.807 0
624.823 1
624.839 5
624.855 0
624.871 18
624.888 8
624.904 7
624.920 1
624.936 0
624.952 0
624.968 5
624.985 8
625.001 4
625.017 0
625.033 13
625.049 8
625.066 0
625.082 0
625.098 6
625.114 8
625.130 8
625.146 6
625.163 1
625.179 20
625.195 20
625.211 16
625.227 10
625.244 7
625.260 2
625.276 10
625.292 3
625.308 1
625.325 9
625.341 8
625.357 15
625.373 16
625.389 1
625.405 3
625.422 2
625.438 9
625.454 4
625.470 2
625.486 0
625.503 7
625.519 10
625.535 1
625.551 0
625.567 0
625.584 3
625.600 7
625.616 5
625.632 1
625.648 2
625.664 0
625.681 0
625.697 0
625.713 4
625.729 0
625.745 0
625.762 0
625.778 0
625.794 0
625.810 0
625.826 2
625.843 3
625.859 0
625.875 0
625.891 8
625.907 5
625.924 1
625.940 1
625.956 2
625.972 3
625.988 2
626.005 0
626.021 6
626.037 1
626.053 0
626.069 7
626.086 10
626.102 0
626.118 0
626.134 0
626.150 0
626.167 0
626.183 4
626.199 1
626.215 4
626.231 2
626.248 0
626.264 0
626.280 5
626.296 4
626.312 1
626.329 4
626.345 4
626.361 2
626.377 7
626.393 0
626.410 1
626.426 1
626.442 1
626.458 18
626.474 5
626.491 8
626.507 22
626.523 17
626.539 0
626.555 0
626.572 1
626.588 0
626.604 7
626.620 1
626.636 11
626.653 5
626.669 0
626.685 1
626.701 2
626.717 0
626.734 0
626.750 0
626.766 0
626.782 6
626.798 14
626.815 2
626.831 5
626.847 11
626.863 6
626.879 0
626.896 12
626.912 6
626.928 0
626.944 0
626.960 1
626.977 7
626.993 1
627.009 0
627.025 2
627.042 0
627.058 0
627.074 0
627.090 7
627.106 0
627.123 1
627.139 4
627.155 1
627.171 0
627.187 0
627.204 0
627.220 0
627.236 2
627.252 0
627.268 1
627.285 8
627.301 14
627.317 0
627.333 11
627.350 7
627.366 0
627.382 1
627.398 5
627.414 7
627.431 1
627.447 0
627.463 0
627.479 4
627.495 0
627.512 0
627.528 20
627.544 13
627.560 11
627.577 5
627.593 1
627.609 0
627.625 0
627.641 0
627.658 0
627.674 2
627.690 0
627.706 0
627.723 5
627.739 6
627.755 6
627.771 3
627.787 0
627.804 0
627.820 0
627.836 1
627.852 9
627.868 1
627.885 0
627.901 4
627.917 2
627.933 0
627.950 0
627.966 0
627.982 0
627.998 0
628.014 7
628.031 1
628.047 0
628.063 0
628.079 0
628.096 3
628.112 0
628.128 0
628.144 0
628.160 1
628.177 0
628.193 4
628.209 12
628.225 20
628.242 4
628.258 0
628.274 0
628.290 0
628.307 0
628.323 3
628.339 0
628.355 4
628.371 0
628.388 2
628.404 0
628.420 0
628.436 0
628.453 0
628.469 21
628.485 13
628.501 1
628.517 3
628.534 3
628.550 1
628.566 2
628.582 0
628.599 0
628.615 1
628.631 0
628.647 0
628.664 0
628.680 0
628.696 0
628.712 0
628.728 10
628.745 2
628.761 0
628.777 0
628.793 9
628.810 6
628.826 0
628.842 0
628.858 5
628.875 8
628.891 5
628.907 0
628.923 6
628.939 0
628.956 0
628.972 3
628.988 0
629.004 1
629.021 0
629.037 0
629.053 0
629.069 0
629.086 6
629.102 10
629.118 19
629.134 3
629.151 0
629.167 12
629.183 28
629.199 9
629.215 5
629.232 21
629.248 11
629.264 12
629.280 11
629.297 8
629.313 0
629.329 0
629.345 1
629.362 5
629.378 1
629.394 0
629.410 1
629.427 0
629.443 2
629.459 0
629.475 13
629.492 7
629.508 1
629.524 0
629.540 1
629.557 0
629.573 0
629.589 4
629.605 1
629.621 0
629.638 0
629.654 0
629.670 1
629.686 5
629.703 0
629.719 0
629.735 0
629.751 1
629.768 3
629.784 1
629.800 0
629.816 0
629.833 0
629.849 1
629.865 1
629.881 4
629.898 8
629.914 6
629.930 1
629.946 0
629.963 6
629.979 0
629.995 3
630.011 1
630.028 5
630.044 11
630.060 4
630.076 10
630.093 0
630.109 0
630.125 8
630.141 9
630.158 4
630.174 0
630.190 0
630.206 5
630.223 13
630.239 12
630.255 5
630.271 11
630.288 11
630.304 0
630.320 0
630.336 0
630.353 0
630.369 3
630.385 7
630.401 10
630.418 1
630.434 0
630.450 0
630.466 0
630.483 1
630.499 0
630.515 13
630.531 5
630.548 1
630.564 3
630.580 0
630.596 0
630.613 2
630.629 3
630.645 0
630.661 0
630.678 1
630.694 0
630.710 0
630.726 0
630.743 0
630.759 0
630.775 0
630.792 0
630.808 0
630.824 2
630.840 0
630.857 10
630.873 6
630.889 5
630.905 0
630.922 6
630.938 0
630.954 0
630.970 0
630.987 0
631.003 2
631.019 6
631.035 3
631.052 0
631.068 0
631.084 0
631.100 0
631.117 0
631.133 0
631.149 0
631.166 1
631.182 2
631.198 5
631.214 18
631.231 3
631.247 0
631.263 0
631.279 9
631.296 2
631.312 5
631.328 2
631.344 2
631.361 0
631.377 1
631.393 4
631.409 3
631.426 4
631.442 6
631.458 17
631.475 7
631.491 1
631.507 5
631.523 0
631.540 3
631.556 2
631.572 0
631.588 0
631.605 0
631.621 0
631.637 0
631.653 6
631.670 4
631.686 0
631.702 1
631.719 3
631.735 1
631.751 0
631.767 5
631.784 1
631.800 2
631.816 0
631.832 6
631.849 10
631.865 1
631.881 0
631.898 1
631.914 5
631.930 0
631.946 0
631.963 5
631.979 1
631.995 0
632.011 0
632.028 0
632.044 2
632.060 0
632.077 2
632.093 3
632.109 0
632.125 0
632.142 0
632.158 7
632.174 4
632.190 1
632.207 0
632.223 0
632.239 0
632.256 0
632.272 0
632.288 0
632.304 0
632.321 0
632.337 7
632.353 14
632.370 5
632.386 6
632.402 0
632.418 0
632.435 0
632.451 0
632.467 0
632.483 0
632.500 0
632.516 0
632.532 0
632.549 10
632.565 20
632.581 11
632.597 8
632.614 1
632.630 6
632.646 0
632.663 0
632.679 0
632.695 0
632.711 1
632.728 12
632.744 7
632.760 0
632.777 0
632.793 2
632.809 1
632.825 0
632.842 0
632.858 1
632.874 1
632.891 13
632.907 4
632.923 0
632.939 6
632.956 8
632.972 7
632.988 3
633.005 0
633.021 1
633.037 1
633.053 0
633.070 0
633.086 15
633.102 1
633.119 0
633.135 7
633.151 1
633.167 0
633.184 0
633.200 1
633.216 2
633.233 5
633.249 12
633.265 9
633.281 18
633.298 9
633.314 10
633.330 22
633.347 9
633.363 7
633.379 0
633.395 11
633.412 7
633.428 1
633.444 11
633.461 2
633.477 0
633.493 9
633.510 6
633.526 2
633.542 2
633.558 0
633.575 0
633.591 0
633.607 0
633.624 0
633.640 2
633.656 0
633.672 0
633.689 7
633.705 2
633.721 4
633.738 0
633.754 0
633.770 0
633.787 0
633.803 0
633.819 0
633.835 6
633.852 4
633.868 9
633.884 8
633.901 5
633.917 5
633.933 2
633.950 0
633.966 0
633.982 0
633.998 0
634.015 0
634.031 0
634.047 0
634.064 0
634.080 0
634.096 0
634.113 7
634.129 2
634.145 0
634.161 0
634.178 15
634.194 1
634.210 0
634.227 2
634.243 0
634.259 9
634.276 8
634.292 8
634.308 18
634.324 5
634.341 10
634.357 6
634.373 7
634.390 2
634.406 3
634.422 7
634.439 5
634.455 16
634.471 7
634.487 0
634.504 0
634.520 9
634.536 12
634.553 4
634.569 1
634.585 16
634.602 10
634.618 0
634.634 2
634.651 0
634.667 1
634.683 1
634.699 7
634.716 6
634.732 6
634.748 12
634.765 0
634.781 0
634.797 0
634.814 4
634.830 0
634.846 0
634.863 0
634.879 0
634.895 0
634.912 0
634.928 0
634.944 0
634.960 0
634.977 0
634.993 2
635.009 6
635.026 4
635.042 11
635.058 1
635.075 1
635.091 17
635.107 12
635.124 6
635.140 3
635.156 1
635.173 7
635.189 10
635.205 4
635.221 3
635.238 6
635.254 6
635.270 13
635.287 3
635.303 0
635.319 5
635.336 5
635.352 0
635.368 7
635.385 5
635.401 2
635.417 2
635.434 1
635.450 0
635.466 0
635.483 0
635.499 0
635.515 0
635.531 0
635.548 0
635.564 0
635.580 2
635.597 3
635.613 1
635.629 23
635.646 13
635.662 0
635.678 5
635.695 2
635.711 6
635.727 17
635.744 3
635.760 5
635.776 4
635.793 0
635.809 9
635.825 1
635.842 12
635.858 4
635.874 4
635.891 0
635.907 3
635.923 0
635.940 0
635.956 0
635.972 0
635.988 1
636.005 3
636.021 14
636.037 6
636.054 0
636.070 0
636.086 0
636.103 8
636.119 3
636.135 5
636.152 13
636.168 8
636.184 0
636.201 0
636.217 4
636.233 2
636.250 5
636.266 2
636.282 0
636.299 0
636.315 3
636.331 0
636.348 0
636.364 3
636.380 14
636.397 9
636.413 5
636.429 10
636.446 4
636.462 4
636.478 4
636.495 2
636.511 0
636.527 5
636.544 25
636.560 24
636.576 13
636.593 8
636.609 0
636.625 0
636.642 0
636.658 1
636.674 9
636.691 4
636.707 0
636.723 0
636.740 1
636.756 8
636.772 13
636.789 3
636.805 0
636.821 2
636.838 1
636.854 3
636.870 2
636.887 2
636.903 1
636.919 0
636.936 0
636.952 0
636.968 0
636.985 0
637.001 7
637.017 1
637.034 8
637.050 7
637.066 2
637.083 1
637.099 5
637.115 6
637.132 1
637.148 0
637.164 0
637.181 2
637.197 8
637.213 3
637.230 0
637.246 0
637.262 0
637.279 10
637.295 11
637.311 4
637.328 0
637.344 0
637.361 0
637.377 10
637.393 1
637.410 5
637.426 4
637.442 1
637.459 7
637.475 3
637.491 2
637.508 0
637.524 1
637.540 1
637.557 3
637.573 9
637.589 4
637.606 7
637.622 2
637.638 0
637.655 2
637.671 0
637.687 8
637.704 11
637.720 1
637.736 0
637.753 0
637.769 0
637.785 1
637.802 11
637.818 7
637.835 6
637.851 3
637.867 0
637.884 2
637.900 6
637.916 0
637.933 0
637.949 0
637.965 0
637.982 3
637.998 8
638.014 2
638.031 0
638.047 0
638.063 0
638.080 5
638.096 5
638.113 0
638.129 6
638.145 3
638.162 0
638.178 0
638.194 0
638.211 0
638.227 0
638.243 0
638.260 0
638.276 0
638.292 5
638.309 2
638.325 0
638.341 2
638.358 0
638.374 3
638.391 0
638.407 2
638.423 3
638.440 1
638.456 0
638.472 0
638.489 1
638.505 9
638.521 20
638.538 12
638.554 0
638.570 9
638.587 8
638.603 0
638.620 0
638.636 0
638.652 0
638.669 4
638.685 0
638.701 0
638.718 8
638.734 12
638.750 1
638.767 1
638.783 0
638.799 0
638.816 0
638.832 0
638.849 2
638.865 3
638.881 1
638.898 0
638.914 0
638.930 0
638.947 0
638.963 0
638.979 0
638.996 0
639.012 0
639.029 0
639.045 15
639.061 10
639.078 1
639.094 0
639.110 3
639.127 2
639.143 0
639.159 0
639.176 0
639.192 4
639.209 0
639.225 0
639.241 0
639.258 14
639.274 4
639.290 2
639.307 5
639.323 7
639.340 5
639.356 4
639.372 5
639.389 10
639.405 12
639.421 5
639.438 4
639.454 0
639.470 0
639.487 4
639.503 14
639.520 2
639.536 3
639.552 0
639.569 0
639.585 0
639.601 0
639.618 2
639.634 0
639.651 0
639.667 0
639.683 9
639.700 4
639.716 0
639.732 0
639.749 0
639.765 0
639.782 0
639.798 0
639.814 0
639.831 0
639.847 2
639.863 8
639.880 9
639.896 1
639.913 9
639.929 5
639.945 0
639.962 11
639.978 7
639.994 1
640.011 1
640.027 5
640.044 0
640.060 3
640.076 1
640.093 2
640.109 13
640.125 14
640.142 10
640.158 24
640.175 35
640.191 16
640.207 8
640.224 0
640.240 4
640.256 9
640.273 10
640.289 4
640.306 6
640.322 3
640.338 0
640.355 0
640.371 0
640.387 0
640.404 0
640.420 4
640.437 13
640.453 3
640.469 0
640.486 0
640.502 0
640.519 4
640.535 9
640.551 2
640.568 1
640.584 1
640.600 4
640.617 0
640.633 0
640.650 0
640.666 0
640.682 3
640.699 0
640.715 9
640.732 7
640.748 0
640.764 0
640.781 0
640.797 2
640.813 6
640.830 3
640.846 3
640.863 14
640.879 10
640.895 3
640.912 1
640.928 0
640.945 11
640.961 4
640.977 4
640.994 0
641.010 5
641.027 0
641.043 0
641.059 1
641.076 6
641.092 21
641.108 13
641.125 1
641.141 0
641.158 13
641.174 8
641.190 6
641.207 13
641.223 12
641.240 8
641.256 5
641.272 4
641.289 1
641.305 16
641.322 8
641.338 1
641.354 0
641.371 3
641.387 18
641.404 1
641.420 0
641.436 0
641.453 0
641.469 2
641.486 0
641.502 0
641.518 3
641.535 1
641.551 0
641.567 0
641.584 0
641.600 0
641.617 0
641.633 0
641.649 0
641.666 1
641.682 0
641.699 0
641.715 0
641.731 0
641.748 0
641.764 0
641.781 0
641.797 0
641.813 0
641.830 0
641.846 2
641.863 9
641.879 0
641.895 0
641.912 0
641.928 10
641.945 3
641.961 0
641.977 0
641.994 0
642.010 0
642.027 0
642.043 5
642.059 0
642.076 0
642.092 0
642.109 0
642.125 3
642.141 0
642.158 1
642.174 0
642.191 0
642.207 0
642.224 1
642.240 8
642.256 0
642.273 0
642.289 0
642.306 0
642.322 0
642.338 0
642.355 1
642.371 6
642.388 2
642.404 12
642.420 4
642.437 0
642.453 0
642.470 0
642.486 8
642.502 8
642.519 1
642.535 5
642.552 0
642.568 0
642.584 0
642.601 1
642.617 0
642.634 0
642.650 0
642.667 5
642.683 6
642.699 1
642.716 1
642.732 0
642.749 5
642.765 0
642.781 1
642.798 1
642.814 0
642.831 0
642.847 0
642.863 4
642.880 2
642.896 3
642.913 0
642.929 22
642.946 7
642.962 5
642.978 1
642.995 2
643.011 5
643.028 13
643.044 9
643.060 2
643.077 1
643.093 0
643.110 0
643.126 12
643.143 18
643.159 10
643.175 9
643.192 4
643.208 0
643.225 0
643.241 6
643.257 15
643.274 9
643.290 27
643.307 12
643.323 0
643.340 6
643.356 2
643.372 0
643.389 0
643.405 0
643.422 8
643.438 4
643.454 0
643.471 0
643.487 0
643.504 0
643.520 0
643.537 0
643.553 0
643.569 0
643.586 0
643.602 0
643.619 0
643.635 2
643.652 0
643.668 0
643.684 0
643.701 8
643.717 4
643.734 1
643.750 8
643.766 1
643.783 0
643.799 0
643.816 5
643.832 0
643.849 0
643.865 0
643.881 0
643.898 7
643.914 8
643.931 10
643.947 1
643.964 3
643.980 5
643.996 0
644.013 0
644.029 3
644.046 1
644.062 2
644.079 11
644.095 1
644.111 0
644.128 1
644.144 16
644.161 15
644.177 10
644.194 6
644.210 36
644.226 53
644.243 20
644.259 15
644.276 35
644.292 15
644.309 10
644.325 28
644.341 34
644.358 23
644.374 7
644.391 0
644.407 0
644.424 0
644.440 0
644.457 0
644.473 0
644.489 13
644.506 5
644.522 2
644.539 3
644.555 0
644.572 2
644.588 3
644.604 2
644.621 0
644.637 0
644.654 0
644.670 0
644.687 1
644.703 6
644.719 0
644.736 5
644.752 14
644.769 30
644.785 7
644.802 3
644.818 3
644.835 0
644.851 0
644.867 3
644.884 5
644.900 15
644.917 11
644.933 1
644.950 2
644.966 0
644.982 1
644.999 0
645.015 1
645.032 1
645.048 3
645.065 3
645.081 1
645.098 0
645.114 10
645.130 2
645.147 0
645.163 0
645.180 0
645.196 0
645.213 20
645.229 14
645.246 21
645.262 7
645.278 0
645.295 4
645.311 3
645.328 1
645.344 1
645.361 3
645.377 0
645.394 2
645.410 1
645.426 3
645.443 0
645.459 3
645.476 4
645.492 5
645.509 8
645.525 13
645.542 4
645.558 0
645.574 8
645.591 3
645.607 0
645.624 0
645.640 0
645.657 4
645.673 25
645.690 7
645.706 0
645.723 7
645.739 0
645.755 0
645.772 0
645.788 0
645.805 1
645.821 3
645.838 5
645.854 0
645.871 0
645.887 0
645.903 0
645.920 0
645.936 0
645.953 5
645.969 0
645.986 0
646.002 0
646.019 1
646.035 0
646.052 5
646.068 4
646.084 0
646.101 5
646.117 1
646.134 0
646.150 0
646.167 0
646.183 4
646.200 3
646.216 12
646.233 20
646.249 18
646.265 4
646.282 0
646.298 2
646.315 0
646.331 1
646.348 3
646.364 0
646.381 1
646.397 4
646.414 1
646.430 4
646.446 0
646.463 0
646.479 11
646.496 1
646.512 0
646.529 0
646.545 0
646.562 0
646.578 0
646.595 0
646.611 0
646.628 0
646.644 0
646.660 0
646.677 0
646.693 0
646.710 0
646.726 12
646.743 8
646.759 0
646.776 0
646.792 0
646.809 0
646.825 6
646.842 1
646.858 0
646.874 5
646.891 2
646.907 1
646.924 0
646.940 0
646.957 0
646.973 0
646.990 0
647.006 0
647.023 0
647.039 0
647.056 0
647.072 0
647.089 4
647.105 3
647.121 0
647.138 1
647.154 17
647.171 7
647.187 5
647.204 18
647.220 3
647.237 0
647.253 2
647.270 20
647.286 3
647.303 1
647.319 0
647.336 6
647.352 1
647.369 0
647.385 1
647.401 1
647.418 0
647.434 3
647.451 4
647.467 3
647.484 0
647.500 6
647.517 0
647.533 0
647.550 1
647.566 2
647.583 0
647.599 7
647.616 17
647.632 4
647.649 2
647.665 3
647.681 0
647.698 0
647.714 2
647.731 1
647.747 1
647.764 6
647.780 0
647.797 8
647.813 2
647.830 0
647.846 1
647.863 2
647.879 2
647.896 0
647.912 0
647.929 0
647.945 0
647.962 15
647.978 6
647.995 0
648.011 7
648.027 5
648.044 1
648.060 0
648.077 8
648.093 3
648.110 1
648.126 13
648.143 4
648.159 6
648.176 8
648.192 1
648.209 0
648.225 1
648.242 0
648.258 4
648.275 4
648.291 11
648.308 6
648.324 0
648.341 0
648.357 0
648.374 0
648.390 0
648.407 2
648.423 2
648.440 2
648.456 1
648.473 0
648.489 7
648.505 1
648.522 1
648.538 5
648.555 1
648.571 0
648.588 0
648.604 0
648.621 0
648.637 1
648.654 0
648.670 1
648.687 1
648.703 4
648.720 0
648.736 2
648.753 2
648.769 0
648.786 1
648.802 0
648.819 0
648.835 4
648.852 23
648.868 5
648.885 6
648.901 0
648.918 5
648.934 1
648.951 0
648.967 0
648.984 4
649.000 1
649.017 0
649.033 1
649.050 19
649.066 5
649.083 8
649.099 11
649.116 0
649.132 0
649.149 0
649.165 4
649.182 10
649.198 1
649.215 0
649.231 0
649.248 0
649.264 0
649.280 6
649.297 18
649.313 11
649.330 2
649.346 0
649.363 0
649.379 0
649.396 0
649.412 0
649.429 5
649.445 5
649.462 5
649.478 1
649.495 0
649.511 0
649.528 9
649.544 6
649.561 0
649.577 0
649.594 1
649.610 0
649.627 0
649.643 1
649.660 0
649.676 1
649.693 3
649.709 8
649.726 10
649.742 2
649.759 0
649.775 0
649.792 1
649.808 4
649.825 0
649.841 0
649.858 1
649.874 6
649.891 0
649.907 0
649.924 5
649.940 1
649.957 3
649.973 7
649.990 0
650.006 1
650.023 3
650.039 5
650.056 1
650.072 3
650.089 1
650.106 0
650.122 0
650.139 11
650.155 15
650.172 6
650.188 0
650.205 1
650.221 3
650.238 0
650.254 0
650.271 1
650.287 9
650.304 3
650.320 9
650.337 2
650.353 0
650.370 0
650.386 6
650.403 0
650.419 0
650.436 3
650.452 1
650.469 0
650.485 1
650.502 0
650.518 1
650.535 5
650.551 5
650.568 5
650.584 3
650.601 0
650.617 0
650.634 2
650.650 9
650.667 4
650.683 3
650.700 2
650.716 0
650.733 5
650.749 6
650.766 9
650.782 1
650.799 2
650.815 0
650.832 2
650.848 0
650.865 0
650.881 0
650.898 9
650.915 10
650.931 4
650.948 18
650.964 3
650.981 0
650.997 0
651.014 0
651.030 3
651.047 0
651.063 10
651.080 0
651.096 5
651.113 5
651.129 0
651.146 0
651.162 3
651.179 0
651.195 1
651.212 2
651.228 3
651.245 6
651.261 4
651.278 6
651.294 0
651.311 0
651.327 0
651.344 4
651.361 1
651.377 1
651.394 1
651.410 0
651.427 1
651.443 4
651.460 0
651.476 0
651.493 5
651.509 8
651.526 0
651.542 0
651.559 3
651.575 0
651.592 4
651.608 1
651.625 4
651.641 4
651.658 2
651.674 0
651.691 0
651.708 1
651.724 5
651.741 4
651.757 7
651.774 2
651.790 1
651.807 0
651.823 0
651.840 0
651.856 0
651.873 1
651.889 0
651.906 0
651.922 3
651.939 5
651.955 0
651.972 0
651.988 0
652.005 9
652.022 9
652.038 6
652.055 1
652.071 9
652.088 5
652.104 0
652.121 4
652.137 9
652.154 2
652.170 0
652.187 0
652.203 0
652.220 0
652.236 3
652.253 3
652.270 3
652.286 1
652.303 0
652.319 0
652.336 0
652.352 0
652.369 0
652.385 0
652.402 2
652.418 8
652.435 3
652.451 1
652.468 0
652.484 0
652.501 0
652.518 4
652.534 0
652.551 0
652.567 6
652.584 2
652.600 0
652.617 7
652.633 3
652.650 2
652.666 2
652.683 6
652.699 7
652.716 9
652.733 2
652.749 0
652.766 0
652.782 2
652.799 5
652.815 1
652.832 1
652.848 4
652.865 0
652.881 1
652.898 1
652.914 1
652.931 3
652.948 2
652.964 3
652.981 2
652.997 0
653.014 7
653.030 2
653.047 0
653.063 0
653.080 0
653.096 0
653.113 0
653.129 0
653.146 0
653.163 0
653.179 0
653.196 0
653.212 0
653.229 2
653.245 0
653.262 3
653.278 0
653.295 0
653.311 1
653.328 0
653.345 2
653.361 0
653.378 8
653.394 0
653.411 9
653.427 7
653.444 0
653.460 6
653.477 13
653.494 1
653.510 0
653.527 9
653.543 14
653.560 3
653.576 0
653.593 1
653.609 0
653.626 0
653.642 0
653.659 1
653.676 5
653.692 1
653.709 0
653.725 0
653.742 0
653.758 0
653.775 2
653.791 0
653.808 0
653.825 3
653.841 0
653.858 2
653.874 3
653.891 5
653.907 1
653.924 0
653.940 0
653.957 17
653.974 11
653.990 2
654.007 0
654.023 12
654.040 15
654.056 0
654.073 0
654.089 0
654.106 0
654.123 0
654.139 0
654.156 0
654.172 4
654.189 12
654.205 8
654.222 4
654.238 12
654.255 3
654.272 0
654.288 0
654.305 0
654.321 0
654.338 6
654.354 0
654.371 0
654.387 0
654.404 0
654.421 0
654.437 0
654.454 6
654.470 2
654.487 0
654.503 3
654.520 4
654.536 1
654.553 19
654.570 11
654.586 3
654.603 0
654.619 0
654.636 10
654.652 6
654.669 0
654.686 0
654.702 5
654.719 3
654.735 0
654.752 0
654.768 0
654.785 0
654.801 3
654.818 0
654.835 4
654.851 11
654.868 1
654.884 0
654.901 0
654.917 0
654.934 2
654.951 1
654.967 0
654.984 0
655.000 2
655.017 7
655.033 0
655.050 0
655.067 0
655.083 0
655.100 1
655.116 5
655.133 0
655.149 0
655.166 8
655.183 15
655.199 11
655.216 15
655.232 2
655.249 4
655.265 0
655.282 0
655.299 0
655.315 1
655.332 2
655.348 9
655.365 6
655.381 0
655.398 15
655.415 14
655.431 0
655.448 0
655.464 0
655.481 0
655.497 0
655.514 6
655.531 1
655.547 2
655.564 0
655.580 0
655.597 0
655.613 0
655.630 4
655.647 4
655.663 1
655.680 3
655.696 0
655.713 0
655.729 0
655.746 5
655.763 0
655.779 0
655.796 0
655.812 0
655.829 0
655.845 0
655.862 0
655.879 0
655.895 0
655.912 2
655.928 0
655.945 0
655.962 0
655.978 5
655.995 6
656.011 0
656.028 2
656.044 4
656.061 7
656.078 1
656.094 0
656.111 0
656.127 0
656.144 0
656.161 2
656.177 0
656.194 6
656.210 1
656.227 0
656.243 0
656.260 3
656.277 0
656.293 0
656.310 1
656.326 5
656.343 3
656.360 0
656.376 0
656.393 10
656.409 3
656.426 0
656.442 0
656.459 0
656.476 2
656.492 0
656.509 1
656.525 0
656.542 2
656.559 1
656.575 6
656.592 7
656.608 1
656.625 6
656.641 1
656.658 0
656.675 1
656.691 0
656.708 0
656.724 0
656.741 0
656.758 0
656.774 0
656.791 0
656.807 17
656.824 3
656.841 3
656.857 2
656.874 2
656.890 1
656.907 0
656.924 0
656.940 1
656.957 1
656.973 9
656.990 0
657.006 4
657.023 25
657.040 7
657.056 4
657.073 0
657.089 0
657.106 0
657.123 0
657.139 3
657.156 7
657.172 12
657.189 0
657.206 7
657.222 8
657.239 7
657.255 7
657.272 1
657.289 6
657.305 1
657.322 4
657.338 5
657.355 16
657.372 19
657.388 4
657.405 0
657.421 9
657.438 3
657.455 4
657.471 0
657.488 0
657.504 0
657.521 1
657.538 3
657.554 0
657.571 0
657.587 0
657.604 0
657.621 1
657.637 3
657.654 0
657.670 0
657.687 0
657.704 0
657.720 3
657.737 4
657.753 0
657.770 0
657.787 0
657.803 0
657.820 0
657.836 0
657.853 0
657.870 2
657.886 0
657.903 0
657.919 0
657.936 0
657.953 0
657.969 0
657.986 0
658.002 0
658.019 0
658.036 0
658.052 0
658.069 8
658.085 7
658.102 1
658.119 0
658.135 0
658.152 0
658.169 2
658.185 8
658.202 12
658.218 11
658.235 9
658.252 2
658.268 0
658.285 3
658.301 0
658.318 0
658.335 1
658.351 4
658.368 7
658.384 5
658.401 3
658.418 7
658.434 1
658.451 0
658.467 0
658.484 12
658.501 10
658.517 0
658.534 0
658.551 1
658.567 5
658.584 21
658.600 24
658.617 5
658.634 20
658.650 5
658.667 3
658.683 12
658.700 2
658.717 5
658.733 5
658.750 0
658.767 5
658.783 0
658.800 1
658.816 3
658.833 3
658.850 3
658.866 6
658.883 0
658.899 0
658.916 0
658.933 4
658.949 0
658.966 2
658.983 7
658.999 6
659.016 0
659.032 1
659.049 2
659.066 12
659.082 11
659.099 3
659.115 3
659.132 0
659.149 0
659.165 1
659.182 0
659.199 0
659.215 0
659.232 0
659.248 0
659.265 0
659.282 1
659.298 22
659.315 7
659.332 1
659.348 0
659.365 0
659.381 0
659.398 2
659.415 7
659.431 0
659.448 0
659.465 10
659.481 4
659.498 7
659.514 4
659.531 5
659.548 1
659.564 1
659.581 0
659.598 2
659.614 0
659.631 0
659.647 0
659.664 1
659.681 2
659.697 1
659.714 0
659.731 0
659.747 1
659.764 0
659.780 0
659.797 1
659.814 1
659.830 4
659.847 8
659.864 0
659.880 0
659.897 0
659.913 0
659.930 0
659.947 2
659.963 6
659.980 7
659.997 6
660.013 1
660.030 0
660.046 15
660.063 6
660.080 2
660.096 1
660.113 16
660.130 6
660.146 14
660.163 2
660.180 0
660.196 0
660.213 1
660.229 2
660.246 5
660.263 0
660.279 2
660.296 1
660.313 8
660.329 2
660.346 4
660.363 3
660.379 9
660.396 3
660.412 0
660.429 4
660.446 16
660.462 5
660.479 4
660.496 6
660.512 0
660.529 0
660.546 1
660.562 6
660.579 4
660.595 1
660.612 0
660.629 1
660.645 0
660.662 0
660.679 0
660.695 0
660.712 2
660.729 0
660.745 0
660.762 2
660.778 1
660.795 10
660.812 1
660.828 0
660.845 0
660.862 0
660.878 0
660.895 0
660.912 0
660.928 0
660.945 5
660.962 0
660.978 2
660.995 4
661.011 6
661.028 7
661.045 1
661.061 1
661.078 0
661.095 0
661.111 0
661.128 0
661.145 1
661.161 0
661.178 0
661.195 0
661.211 1
661.228 1
661.244 2
661.261 8
661.278 0
661.294 20
661.311 12
661.328 9
661.344 5
661.361 3
661.378 0
661.394 0
661.411 7
661.428 1
661.444 0
661.461 0
661.478 0
661.494 0
661.511 6
661.528 3
661.544 0
661.561 0
661.577 0
661.594 0
661.611 0
661.627 0
661.644 0
661.661 0
661.677 5
661.694 5
661.711 0
661.727 5
661.744 0
661.761 0
661.777 0
661.794 0
661.811 0
661.827 0
661.844 0
661.861 0
661.877 0
661.894 0
661.911 3
661.927 1
661.944 1
661.960 0
661.977 0
661.994 0
662.010 0
662.027 0
662.044 0
662.060 0
662.077 0
662.094 10
662.110 5
662.127 0
662.144 9
662.160 4
662.177 0
662.194 0
662.210 0
662.227 0
662.244 2
662.260 0
662.277 0
662.294 0
662.310 0
662.327 0
662.344 6
662.360 13
662.377 1
662.394 0
662.410 0
662.427 0
662.444 2
662.460 1
662.477 0
662.494 0
662.510 0
662.527 0
662.544 0
662.560 0
662.577 0
662.594 0
662.610 4
662.627 1
662.644 0
662.660 0
662.677 0
662.694 5
662.710 2
662.727 1
662.744 0
662.760 0
662.777 4
662.794 3
662.810 5
662.827 1
662.844 7
662.860 3
662.877 6
662.894 21
662.910 3
662.927 5
662.944 1
662.960 0
662.977 0
662.994 1
663.010 0
663.027 9
663.044 0
663.060 0
663.077 0
663.094 0
663.110 3
663.127 10
663.144 24
663.160 6
663.177 7
663.194 3
663.210 2
663.227 5
663.244 10
663.260 8
663.277 0
663.294 2
663.310 0
663.327 0
663.344 4
663.360 1
663.377 0
663.394 0
663.410 0
663.427 0
663.444 0
663.460 0
663.477 5
663.494 0
663.510 2
663.527 1
663.544 1
663.560 1
663.577 3
663.594 0
663.610 4
663.627 0
663.644 0
663.660 3
663.677 1
663.694 0
663.710 0
663.727 4
663.744 4
663.760 2
663.777 0
663.794 10
663.811 6
663.827 2
663.844 8
663.861 5
663.877 0
663.894 0
663.911 1
663.927 0
663.944 0
663.961 8
663.977 2
663.994 10
664.011 2
664.027 0
664.044 0
664.061 0
664.077 3
664.094 0
664.111 0
664.127 0
664.144 0
664.161 5
664.178 1
664.194 8
664.211 4
664.228 0
664.244 4
664.261 2
664.278 5
664.294 1
664.311 2
664.328 0
664.344 5
664.361 7
664.378 4
664.394 1
664.411 5
664.428 9
664.444 1
664.461 0
664.478 0
664.495 1
664.511 5
664.528 5
664.545 1
664.561 2
664.578 11
664.595 2
664.611 1
664.628 0
664.645 0
664.661 0
664.678 8
664.695 3
664.711 0
664.728 0
664.745 4
664.762 6
664.778 1
664.795 0
664.812 0
664.828 0
664.845 0
664.862 3
664.878 7
664.895 5
664.912 0
664.928 0
664.945 0
664.962 0
664.979 2
664.995 2
665.012 0
665.029 2
665.045 3
665.062 0
665.079 4
665.095 0
665.112 2
665.129 1
665.145 0
665.162 0
665.179 0
665.196 13
665.212 13
665.229 8
665.246 11
665.262 0
665.279 5
665.296 1
665.312 0
665.329 0
665.346 10
665.363 2
665.379 0
665.396 0
665.413 9
665.429 2
665.446 13
665.463 2
665.479 0
665.496 8
665.513 0
665.530 5
665.546 12
665.563 11
665.580 0
665.596 0
665.613 0
665.630 0
665.646 0
665.663 6
665.680 19
665.697 5
665.713 0
665.730 0
665.747 0
665.763 0
665.780 0
665.797 0
665.813 0
665.830 0
665.847 0
665.864 1
665.880 0
665.897 1
665.914 15
665.930 23
665.947 7
665.964 7
665.981 1
665.997 0
666.014 0
666.031 5
666.047 0
666.064 0
666.081 0
666.097 0
666.114 0
666.131 0
666.148 1
666.164 4
666.181 0
666.198 0
666.214 3
666.231 6
666.248 0
666.265 0
666.281 0
666.298 1
666.315 0
666.331 0
666.348 3
666.365 11
666.382 0
666.398 0
666.415 0
666.432 0
666.448 4
666.465 8
666.482 5
666.499 5
666.515 0
666.532 3
666.549 10
666.565 3
666.582 3
666.599 7
666.616 0
666.632 0
666.649 2
666.666 1
666.682 0
666.699 1
666.716 0
666.733 0
666.749 0
666.766 1
666.783 4
666.799 0
666.816 2
666.833 0
666.850 8
666.866 8
666.883 6
666.900 0
666.916 0
666.933 7
666.950 2
666.967 0
666.983 2
667.000 7
667.017 3
667.033 0
667.050 0
667.067 12
667.084 0
667.100 0
667.117 5
667.134 20
667.150 6
667.167 0
667.184 7
667.201 3
667.217 0
667.234 8
667.251 7
667.268 6
667.284 10
667.301 5
667.318 3
667.334 2
667.351 2
667.368 5
667.385 0
667.401 0
667.418 5
667.435 6
667.451 1
667.468 0
667.485 0
667.502 3
667.518 8
667.535 3
667.552 7
667.569 16
667.585 2
667.602 1
667.619 2
667.635 0
667.652 0
667.669 0
667.686 0
667.702 0
667.719 0
667.736 1
667.753 0
667.769 0
667.786 0
667.803 0
667.819 0
667.836 0
667.853 0
667.870 0
667.886 9
667.903 1
667.920 0
667.937 0
667.953 2
667.970 1
667.987 4
668.003 9
668.020 5
668.037 18
668.054 3
668.070 8
668.087 0
668.104 7
668.121 4
668.137 7
668.154 3
668.171 2
668.188 0
668.204 7
668.221 1
668.238 0
668.254 4
668.271 11
668.288 11
668.305 4
668.321 4
668.338 10
668.355 3
668.372 0
668.388 0
668.405 5
668.422 0
668.439 0
668.455 0
668.472 0
668.489 7
668.506 3
668.522 0
668.539 0
668.556 0
668.572 0
668.589 0
668.606 0
668.623 0
668.639 4
668.656 0
668.673 3
668.690 0
668.706 3
668.723 4
668.740 4
668.757 0
668.773 0
668.790 0
668.807 2
668.824 0
668.840 0
668.857 0
668.874 0
668.891 0
668.907 6
668.924 0
668.941 0
668.958 0
668.974 0
668.991 0
669.008 0
669.024 9
669.041 8
669.058 2
669.075 3
669.091 5
669.108 1
669.125 3
669.142 0
669.158 3
669.175 0
669.192 0
669.209 0
669.225 6
669.242 2
669.259 0
669.276 0
669.292 8
669.309 4
669.326 7
669.343 11
669.359 2
669.376 0
669.393 1
669.410 5
669.426 4
669.443 0
669.460 0
669.477 0
669.493 6
669.510 8
669.527 6
669.544 2
669.560 3
669.577 7
669.594 0
669.611 0
669.627 0
669.644 2
669.661 0
669.678 5
669.694 0
669.711 0
669.728 0
669.745 0
669.761 0
669.778 0
669.795 0
669.812 0
669.828 0
669.845 0
669.862 5
669.879 0
669.895 1
669.912 0
669.929 0
669.946 0
669.962 0
669.979 2
669.996 0
670.013 0
670.030 0
670.046 0
670.063 0
670.080 0
670.097 0
670.113 0
670.130 0
670.147 0
670.164 0
670.180 0
670.197 1
670.214 0
670.231 0
670.247 0
670.264 0
670.281 0
670.298 0
670.314 0
670.331 0
670.348 0
670.365 8
670.381 9
670.398 7
670.415 3
670.432 0
670.449 0
670.465 0
670.482 0
670.499 0
670.516 3
670.532 4
670.549 0
670.566 3
670.583 9
670.599 2
670.616 0
670.633 0
670.650 0
670.666 7
670.683 5
670.700 0
670.717 0
670.733 0
670.750 0
670.767 0
670.784 0
670.801 0
670.817 0
670.834 0
670.851 5
670.868 0
670.884 0
670.901 1
670.918 7
670.935 1
670.951 3
670.968 7
670.985 12
671.002 5
671.019 0
671.035 5
671.052 16
671.069 1
671.086 0
671.102 0
671.119 0
671.136 0
671.153 0
671.169 0
671.186 5
671.203 1
671.220 3
671.237 8
671.253 10
671.270 4
671.287 2
671.304 6
671.320 3
671.337 8
671.354 0
671.371 5
671.388 1
671.404 3
671.421 0
671.438 0
671.455 0
671.471 1
671.488 5
671.505 0
671.522 2
671.538 3
671.555 4
671.572 7
671.589 0
671.606 0
671.622 0
671.639 0
671.656 0
671.673 2
671.689 0
671.706 3
671.723 3
671.740 2
671.757 1
671.773 0
671.790 0
671.807 6
671.824 4
671.840 3
671.857 13
671.874 7
671.891 16
671.908 15
671.924 8
671.941 5
671.958 3
671.975 0
671.991 0
672.008 0
672.025 0
672.042 1
672.059 5
672.075 3
672.092 2
672.109 0
672.126 0
672.143 0
672.159 0
672.176 11
672.193 2
672.210 0
672.226 5
672.243 0
672.260 0
672.277 15
672.294 6
672.310 1
672.327 16
672.344 7
672.361 2
672.378 4
672.394 6
672.411 6
672.428 0
672.445 0
672.461 3
672.478 6
672.495 0
672.512 0
672.529 1
672.545 0
672.562 0
672.579 0
672.596 0
672.613 0
672.629 11
672.646 0
672.663 0
672.680 0
672.696 0
672.713 0
672.730 4
672.747 9
672.764 7
672.780 0
672.797 1
672.814 1
672.831 0
672.848 0
672.864 0
672.881 0
672.898 5
672.915 3
672.932 4
672.948 5
672.965 3
672.982 1
672.999 3
673.016 2
673.032 5
673.049 6
673.066 1
673.083 1
673.100 0
673.116 0
673.133 3
673.150 0
673.167 4
673.184 2
673.200 0
673.217 0
673.234 6
673.251 3
673.267 15
673.284 4
673.301 6
673.318 0
673.335 0
673.351 3
673.368 8
673.385 7
673.402 2
673.419 9
673.435 10
673.452 7
673.469 0
673.486 1
673.503 1
673.519 6
673.536 8
673.553 1
673.570 0
673.587 2
673.603 1
673.620 1
673.637 2
673.654 1
673.671 3
673.687 0
673.704 9
673.721 4
673.738 0
673.755 0
673.771 0
673.788 0
673.805 6
673.822 3
673.839 0
673.856 3
673.872 0
673.889 3
673.906 8
673.923 1
673.940 3
673.956 4
673.973 0
673.990 14
674.007 11
674.024 1
674.040 1
674.057 5
674.074 3
674.091 0
674.108 0
674.124 0
674.141 0
674.158 0
674.175 0
674.192 0
674.208 0
674.225 0
674.242 4
674.259 2
674.276 1
674.293 2
674.309 5
674.326 1
674.343 0
674.360 0
674.377 0
674.393 9
674.410 5
674.427 1
674.444 0
674.461 0
674.477 0
674.494 6
674.511 25
674.528 7
674.545 5
674.561 6
674.578 0
674.595 0
674.612 0
674.629 11
674.646 9
674.662 6
674.679 1
674.696 4
674.713 0
674.730 0
674.746 0
674.763 0
674.780 0
674.797 0
674.814 1
674.831 3
674.847 2
674.864 5
674.881 9
674.898 7
674.915 1
674.931 6
674.948 0
674.965 0
674.982 0
674.999 0
675.016 0
675.032 0
675.049 0
675.066 0
675.083 2
675.100 0
675.116 0
675.133 2
675.150 0
675.167 0
675.184 0
675.201 0
675.217 0
675.234 0
675.251 0
675.268 0
675.285 4
675.301 15
675.318 6
675.335 0
675.352 0
675.369 5
675.386 3
675.402 0
675.419 0
675.436 0
675.453 0
675.470 4
675.487 1
675.503 1
675.520 0
675.537 3
675.554 10
675.571 5
675.588 9
675.604 8
675.621 6
675.638 5
675.655 0
675.672 4
675.688 0
675.705 0
675.722 1
675.739 0
675.756 0
675.773 0
675.789 0
675.806 0
675.823 0
675.840 2
675.857 0
675.874 1
675.890 0
675.907 0
675.924 0
675.941 0
675.958 7
675.975 0
675.991 0
676.008 1
676.025 0
676.042 5
676.059 3
676.076 4
676.092 0
676.109 0
676.126 0
676.143 3
676.160 2
676.177 0
676.193 0
676.210 0
676.227 0
676.244 1
676.261 0
676.278 0
676.294 0
676.311 0
676.328 1
676.345 0
676.362 0
676.379 8
676.395 0
676.412 0
676.429 13
676.446 5
676.463 2
676.480 0
676.496 0
676.513 0
676.530 0
676.547 8
676.564 0
676.581 2
676.597 0
676.614 0
676.631 0
676.648 2
676.665 30
676.682 17
676.698 18
676.715 18
676.732 3
676.749 3
676.766 0
676.783 0
676.800 0
676.816 0
676.833 0
676.850 0
676.867 0
676.884 0
676.901 0
676.917 0
676.934 0
676.951 3
676.968 0
676.985 0
677.002 0
677.018 0
677.035 0
677.052 0
677.069 3
677.086 9
677.103 3
677.120 0
677.136 0
677.153 0
677.170 5
677.187 14
677.204 1
677.221 0
677.237 11
677.254 4
677.271 0
677.288 5
677.305 2
677.322 4
677.339 4
677.355 0
677.372 0
677.389 6
677.406 5
677.423 0
677.440 1
677.457 2
677.473 5
677.490 0
677.507 0
677.524 0
677.541 0
677.558 4
677.574 4
677.591 0
677.608 0
677.625 3
677.642 5
677.659 3
677.676 3
677.692 3
677.709 11
677.726 6
677.743 4
677.760 2
677.777 0
677.794 0
677.810 0
677.827 0
677.844 3
677.861 6
677.878 0
677.895 7
677.912 2
677.928 10
677.945 13
677.962 3
677.979 0
677.996 0
678.013 5
678.030 12
678.046 3
678.063 0
678.080 0
678.097 0
678.114 7
678.131 3
678.148 4
678.164 12
678.181 11
678.198 26
678.215 42
678.232 44
678.249 27
678.266 7
678.282 15
678.299 12
678.316 16
678.333 4
678.350 3
678.367 7
678.384 3
678.400 1
678.417 4
678.434 5
678.451 0
678.468 0
678.485 0
678.502 1
678.518 7
678.535 4
678.552 0
678.569 2
678.586 6
678.603 0
678.620 9
678.636 6
678.653 2
678.670 1
678.687 1
678.704 3
678.721 6
678.738 1
678.755 5
678.771 3
678.788 0
678.805 0
678.822 0
678.839 0
678.856 0
678.873 0
678.889 1
678.906 1
678.923 0
678.940 0
678.957 0
678.974 0
678.991 0
679.008 5
679.024 5
679.041 0
679.058 0
679.075 2
679.092 1
679.109 0
679.126 0
679.143 0
679.159 0
679.176 0
679.193 6
679.210 3
679.227 17
679.244 33
679.261 38
679.277 3
679.294 0
679.311 15
679.328 8
679.345 1
679.362 10
679.379 4
679.396 1
679.412 0
679.429 1
679.446 0
679.463 4
679.480 1
679.497 4
679.514 0
679.531 9
679.547 8
679.564 5
679.581 4
679.598 12
679.615 3
679.632 8
679.649 1
679.666 3
679.682 1
679.699 4
679.716 0
679.733 0
679.750 0
679.767 0
679.784 6
679.801 0
679.818 0
679.834 0
679.851 0
679.868 0
679.885 0
679.902 0
679.919 0
679.936 0
679.953 0
679.969 0
679.986 8
680.003 9
680.020 2
680.037 0
680.054 0
680.071 0
680.088 0
680.104 0
680.121 2
680.138 3
680.155 0
680.172 0
680.189 2
680.206 7
680.223 12
680.240 7
680.256 11
680.273 2
680.290 6
680.307 11
680.324 20
680.341 13
680.358 4
680.375 0
680.392 0
680.408 2
680.425 0
680.442 0
680.459 0
680.476 6
680.493 8
680.510 1
680.527 0
680.543 4
680.560 2
680.577 10
680.594 7
680.611 2
680.628 0
680.645 0
680.662 0
680.679 0
680.695 0
680.712 0
680.729 0
680.746 0
680.763 3
680.780 2
680.797 1
680.814 7
680.831 0
680.848 0
680.864 5
680.881 4
680.898 1
680.915 2
680.932 0
680.949 4
680.966 14
680.983 2
681.000 0
681.016 0
681.033 1
681.050 2
681.067 0
681.084 0
681.101 0
681.118 1
681.135 3
681.152 0
681.168 1
681.185 0
681.202 0
681.219 0
681.236 0
681.253 3
681.270 31
681.287 13
681.304 0
681.321 0
681.337 5
681.354 21
681.371 3
681.388 0
681.405 0
681.422 4
681.439 7
681.456 2
681.473 1
681.490 3
681.506 1
681.523 0
681.540 0
681.557 0
681.574 10
681.591 2
681.608 0
681.625 0
681.642 2
681.659 2
681.675 0
681.692 0
681.709 0
681.726 0
681.743 0
681.760 0
681.777 0
681.794 0
681.811 0
681.828 1
681.844 8
681.861 4
681.878 4
681.895 0
681.912 0
681.929 0
681.946 9
681.963 0
681.980 12
681.997 0
682.014 15
682.030 4
682.047 0
682.064 0
682.081 0
682.098 0
682.115 2
682.132 1
682.149 15
682.166 2
682.183 1
682.200 6
682.216 1
682.233 0
682.250 0
682.267 9
682.284 4
682.301 0
682.318 0
682.335 5
682.352 4
682.369 16
682.386 7
682.402 1
682.419 0
682.436 0
682.453 0
682.470 0
682.487 0
682.504 18
682.521 5
682.538 4
682.555 0
682.572 0
682.588 0
682.605 7
682.622 7
682.639 0
682.656 0
682.673 0
682.690 0
682.707 8
682.724 7
682.741 7
682.758 1
682.775 0
682.791 0
682.808 2
682.825 6
682.842 3
682.859 2
682.876 0
682.893 7
682.910 0
682.927 2
682.944 7
682.961 2
682.978 0
682.994 0
683.011 0
683.028 0
683.045 1
683.062 2
683.079 0
683.096 0
683.113 0
683.130 0
683.147 5
683.164 10
683.181 4
683.197 1
683.214 0
683.231 7
683.248 19
683.265 5
683.282 7
683.299 15
683.316 5
683.333 0
683.350 0
683.367 0
683.384 0
683.401 2
683.417 7
683.434 0
683.451 0
683.468 0
683.485 2
683.502 3
683.519 18
683.536 13
683.553 1
683.570 3
683.587 0
683.604 0
683.621 0
683.637 0
683.654 0
683.671 0
683.688 1
683.705 2
683.722 0
683.739 0
683.756 0
683.773 6
683.790 14
683.807 1
683.824 2
683.841 18
683.858 1
683.874 0
683.891 1
683.908 4
683.925 10
683.942 10
683.959 6
683.976 6
683.993 1
684.010 0
684.027 0
684.044 0
684.061 1
684.078 0
684.095 0
684.112 0
684.128 1
684.145 0
684.162 6
684.179 1
684.196 0
684.213 0
684.230 0
684.247 0
684.264 0
684.281 0
684.298 8
684.315 4
684.332 0
684.349 2
684.366 10
684.382 0
684.399 0
684.416 0
684.433 0
684.450 0
684.467 3
684.484 7
684.501 1
684.518 0
684.535 0
684.552 0
684.569 0
684.586 0
684.603 0
684.620 0
684.637 3
684.653 8
684.670 5
684.687 0
684.704 0
684.721 0
684.738 0
684.755 5
684.772 1
684.789 2
684.806 0
684.823 0
684.840 1
684.857 2
684.874 0
684.891 0
684.908 0
684.925 6
684.941 0
684.958 0
684.975 5
684.992 3
685.009 3
685.026 5
685.043 3
685.060 0
685.077 0
685.094 0
685.111 0
685.128 2
685.145 0
685.162 0
685.179 0
685.196 0
685.213 1
685.230 15
685.246 2
685.263 1
685.280 0
685.297 0
685.314 0
685.331 0
685.348 0
685.365 0
685.382 6
685.399 4
685.416 0
685.433 3
685.450 7
685.467 1
685.484 1
685.501 0
685.518 0
685.535 1
685.552 0
685.568 0
685.585 0
685.602 2
685.619 6
685.636 2
685.653 7
685.670 7
685.687 6
685.704 1
685.721 0
685.738 2
685.755 6
685.772 0
685.789 1
685.806 0
685.823 0
685.840 0
685.857 0
685.874 7
685.891 4
685.908 4
685.924 6
685.941 5
685.958 0
685.975 0
685.992 0
686.009 0
686.026 9
686.043 7
686.060 10
686.077 11
686.094 14
686.111 3
686.128 0
686.145 2
686.162 1
686.179 0
686.196 0
686.213 0
686.230 5
686.247 0
686.264 1
686.281 1
686.298 0
686.314 0
686.331 6
686.348 5
686.365 0
686.382 0
686.399 0
686.416 0
686.433 0
686.450 0
686.467 0
686.484 0
686.501 0
686.518 0
686.535 0
686.552 0
686.569 1
686.586 0
686.603 0
686.620 0
686.637 5
686.654 1
686.671 0
686.688 0
686.705 0
686.722 0
686.739 0
686.755 2
686.772 0
686.789 0
686.806 0
686.823 0
686.840 1
686.857 0
686.874 3
686.891 5
686.908 0
686.925 0
686.942 0
686.959 0
686.976 0
686.993 6
687.010 5
687.027 0
687.044 0
687.061 1
687.078 0
687.095 0
687.112 0
687.129 1
687.146 14
687.163 4
687.180 5
687.197 0
687.214 0
687.231 7
687.248 7
687.265 6
687.282 2
687.298 4
687.315 0
687.332 3
687.349 0
687.366 1
687.383 0
687.400 0
687.417 2
687.434 0
687.451 1
687.468 7
687.485 9
687.502 9
687.519 0
687.536 0
687.553 0
687.570 0
687.587 0
687.604 0
687.621 0
687.638 3
687.655 0
687.672 1
687.689 0
687.706 0
687.723 8
687.740 0
687.757 0
687.774 0
687.791 3
687.808 3
687.825 0
687.842 10
687.859 1
687.876 4
687.893 3
687.910 0
687.927 0
687.944 0
687.961 9
687.978 5
687.994 0
688.011 0
688.028 6
688.045 2
688.062 0
688.079 0
688.096 0
688.113 1
688.130 5
688.147 3
688.164 0
688.181 0
688.198 0
688.215 4
688.232 10
688.249 0
688.266 0
688.283 0
688.300 0
688.317 0
688.334 4
688.351 4
688.368 1
688.385 0
688.402 0
688.419 0
688.436 3
688.453 3
688.470 0
688.487 0
688.504 0
688.521 0
688.538 0
688.555 0
688.572 0
688.589 0
688.606 0
688.623 9
688.640 11
688.657 0
688.674 0
688.691 0
688.708 0
688.725 0
688.742 0
688.759 0
688.776 0
688.793 0
688.810 0
688.827 0
688.844 5
688.861 0
688.878 0
688.895 8
688.912 4
688.929 5
688.946 1
688.963 4
688.980 8
688.997 3
689.014 0
689.031 0
689.048 0
689.065 0
689.082 13
689.099 3
689.116 0
689.133 6
689.150 5
689.167 5
689.184 0
689.201 3
689.218 4
689.235 2
689.252 5
689.269 4
689.286 1
689.303 1
689.320 2
689.337 7
689.354 1
689.371 3
689.388 7
689.405 2
689.422 1
689.439 8
689.456 4
689.473 1
689.490 2
689.507 1
689.524 0
689.541 0
689.558 0
689.575 0
689.592 1
689.609 1
689.626 7
689.643 4
689.660 2
689.677 3
689.694 6
689.711 5
689.728 0
689.745 1
689.762 3
689.779 0
689.796 1
689.813 4
689.830 4
689.847 3
689.864 0
689.881 0
689.898 6
689.915 1
689.932 0
689.949 5
689.966 3
689.983 0
690.000 0
690.017 0
690.034 0
690.051 0
690.068 0
690.085 10
690.102 2
690.119 2
690.136 3
690.153 0
690.170 0
690.187 0
690.204 0
690.221 0
690.238 0
690.255 0
690.272 2
690.289 8
690.306 0
690.323 3
690.340 0
690.357 3
690.374 0
690.391 0
690.408 3
690.425 0
690.442 0
690.459 1
690.476 20
690.493 5
690.510 8
690.527 5
690.544 1
690.561 3
690.578 1
690.595 2
690.612 11
690.629 14
690.646 1
690.663 2
690.680 5
690.697 10
690.714 4
690.731 2
690.748 0
690.765 1
690.782 0
690.799 0
690.816 5
690.833 0
690.850 1
690.867 0
690.884 0
690.901 5
690.918 0
690.935 1
690.952 0
690.969 4
690.986 8
691.003 1
691.020 0
691.037 15
691.054 6
691.071 8
691.088 0
691.105 0
691.122 0
691.139 4
691.156 2
691.173 0
691.191 5
691.208 0
691.225 0
691.242 0
691.259 4
691.276 0
691.293 5
691.310 5
691.327 0
691.344 10
691.361 0
691.378 1
691.395 4
691.412 0
691.429 0
691.446 1
691.463 1
691.480 0
691.497 1
691.514 0
691.531 11
691.548 5
691.565 6
691.582 2
691.599 0
691.616 0
691.633 0
691.650 5
691.667 10
691.684 2
691.701 3
691.718 1
691.735 0
691.752 0
691.769 0
691.786 1
691.803 4
691.820 12
691.837 9
691.854 0
691.871 4
691.888 0
691.906 1
691.923 0
691.940 5
691.957 14
691.974 6
691.991 0
692.008 0
692.025 0
692.042 0
692.059 0
692.076 0
692.093 0
692.110 0
692.127 0
692.144 1
692.161 4
692.178 1
692.195 0
692.212 2
692.229 0
692.246 6
692.263 0
692.280 9
692.297 2
692.314 0
692.331 0
692.348 1
692.365 7
692.382 1
692.399 0
692.416 0
692.434 0
692.451 8
692.468 11
692.485 0
692.502 0
692.519 0
692.536 8
692.553 6
692.570 0
692.587 1
692.604 4
692.621 5
692.638 5
692.655 0
692.672 1
692.689 4
692.706 8
692.723 10
692.740 6
692.757 0
692.774 0
692.791 4
692.808 2
692.825 6
692.842 0
692.859 0
692.876 0
692.894 6
692.911 5
692.928 0
692.945 0
692.962 0
692.979 0
692.996 0
693.013 3
693.030 0
693.047 3
693.064 3
693.081 0
693.098 0
693.115 7
693.132 4
693.149 2
693.166 0
693.183 0
693.200 5
693.217 0
693.234 5
693.251 4
693.268 0
693.286 3
693.303 10
693.320 8
693.337 2
693.354 0
693.371 0
693.388 3
693.405 10
693.422 4
693.439 0
693.456 0
693.473 0
693.490 0
693.507 0
693.524 4
693.541 14
693.558 0
693.575 8
693.592 7
693.609 4
693.626 0
693.644 0
693.661 0
693.678 0
693.695 0
693.712 7
693.729 1
693.746 2
693.763 0
693.780 0
693.797 1
693.814 0
693.831 1
693.848 1
693.865 0
693.882 0
693.899 0
693.916 3
693.933 0
693.950 0
693.968 4
693.985 5
694.002 0
694.019 0
694.036 0
694.053 6
694.070 8
694.087 6
694.104 0
694.121 2
694.138 0
694.155 1
694.172 5
694.189 2
694.206 0
694.223 0
694.240 0
694.257 0
694.275 0
694.292 7
694.309 13
694.326 2
694.343 0
694.360 0
694.377 0
694.394 0
694.411 0
694.428 0
694.445 0
694.462 0
694.479 0
694.496 2
694.513 0
694.530 12
694.547 13
694.565 0
694.582 7
694.599 12
694.616 1
694.633 5
694.650 1
694.667 3
694.684 11
694.701 0
694.718 0
694.735 2
694.752 0
694.769 0
694.786 0
694.803 5
694.820 0
694.838 0
694.855 0
694.872 0
694.889 0
694.906 1
694.923 9
694.940 17
694.957 13
694.974 7
694.991 0
695.008 6
695.025 0
695.042 10
695.059 4
695.076 8
695.094 15
695.111 3
695.128 1
695.145 0
695.162 0
695.179 0
695.196 1
695.213 0
695.230 0
695.247 0
695.264 5
695.281 8
695.298 2
695.315 0
695.332 0
695.350 0
695.367 2
695.384 1
695.401 7
695.418 7
695.435 0
695.452 8
695.469 15
695.486 9
695.503 2
695.520 0
695.537 0
695.554 0
695.572 1
695.589 6
695.606 2
695.623 0
695.640 0
695.657 4
695.674 12
695.691 12
695.708 5
695.725 0
695.742 1
695.759 2
695.776 0
695.793 0
695.811 0
695.828 1
695.845 0
695.862 4
695.879 2
695.896 12
695.913 7
695.930 1
695.947 2
695.964 1
695.981 0
695.998 0
696.015 1
696.033 5
696.050 0
696.067 0
696.084 0
696.101 0
696.118 3
696.135 9
696.152 2
696.169 0
696.186 2
696.203 8
696.220 5
696.238 0
696.255 0
696.272 3
696.289 3
696.306 0
696.323 5
696.340 8
696.357 0
696.374 0
696.391 0
696.408 9
696.425 3
696.443 0
696.460 0
696.477 0
696.494 7
696.511 3
696.528 0
696.545 0
696.562 0
696.579 0
696.596 3
696.613 0
696.630 0
696.648 2
696.665 15
696.682 15
696.699 6
696.716 5
696.733 0
696.750 0
696.767 2
696.784 0
696.801 3
696.818 0
696.836 0
696.853 7
696.870 2
696.887 3
696.904 1
696.921 5
696.938 0
696.955 1
696.972 6
696.989 0
697.006 0
697.024 1
697.041 0
697.058 6
697.075 2
697.092 0
697.109 5
697.126 0
697.143 0
697.160 0
697.177 0
697.194 2
697.212 0
697.229 0
697.246 0
697.263 0
697.280 0
697.297 0
697.314 1
697.331 0
697.348 0
697.365 0
697.382 0
697.400 1
697.417 1
697.434 2
697.451 11
697.468 10
697.485 7
697.502 1
697.519 0
697.536 0
697.553 3
697.571 8
697.588 2
697.605 0
697.622 10
697.639 18
697.656 7
697.673 7
697.690 0
697.707 0
697.724 0
697.742 0
697.759 5
697.776 5
697.793 1
697.810 6
697.827 0
697.844 0
697.861 0
697.878 6
697.895 0
697.913 0
697.930 0
697.947 0
697.964 3
697.981 3
697.998 0
698.015 0
698.032 0
698.049 0
698.066 0
698.084 0
698.101 0
698.118 2
698.135 0
698.152 4
698.169 0
698.186 2
698.203 0
698.220 0
698.238 0
698.255 0
698.272 3
698.289 1
698.306 1
698.323 1
698.340 7
698.357 3
698.374 1
698.392 1
698.409 0
698.426 0
698.443 0
698.460 0
698.477 0
698.494 0
698.511 2
698.528 5
698.546 3
698.563 0
698.580 0
698.597 7
698.614 3
698.631 4
698.648 0
698.665 0
698.682 2
698.700 0
698.717 0
698.734 4
698.751 2
698.768 6
698.785 0
698.802 0
698.819 1
698.836 0
698.854 0
698.871 1
698.888 0
698.905 8
698.922 6
698.939 12
698.956 2
698.973 0
698.990 0
699.008 0
699.025 3
699.042 0
699.059 0
699.076 0
699.093 4
699.110 0
699.127 0
699.144 3
699.162 8
699.179 1
699.196 0
699.213 0
699.230 0
699.247 0
699.264 2
699.281 3
699.299 12
699.316 4
699.333 0
699.350 0
699.367 0
699.384 7
699.401 5
699.418 2
699.436 0
699.453 4
699.470 3
699.487 0
699.504 1
699.521 0
699.538 0
699.555 0
699.572 0
699.590 0
699.607 0
699.624 0
699.641 0
699.658 0
699.675 0
699.692 10
699.709 2
699.727 0
699.744 5
699.761 10
699.778 2
699.795 0
699.812 0
699.829 1
699.846 1
699.864 10
699.881 2
699.898 5
699.915 2
699.932 0
699.949 0
699.966 0
699.983 0
700.001 1
700.018 1
700.035 2
700.052 2
700.069 1
700.086 2
700.103 0
700.121 3
700.138 0
700.155 0
700.172 0
700.189 0
700.206 13
700.223 6
700.240 0
700.258 0
700.275 4
700.292 3
700.309 7
700.326 8
700.343 0
700.360 0
700.377 8
700.395 0
700.412 0
700.429 9
700.446 5
700.463 5
700.480 18
700.497 8
700.515 0
700.532 0
700.549 1
700.566 0
700.583 2
700.600 0
700.617 0
700.635 0
700.652 1
700.669 5
700.686 0
700.703 0
700.720 0
700.737 5
700.754 8
700.772 7
700.789 1
700.806 0
700.823 0
700.840 0
700.857 0
700.874 7
700.892 0
700.909 0
700.926 0
700.943 0
700.960 0
700.977 3
700.994 5
701.012 2
701.029 4
701.046 4
701.063 0
701.080 4
701.097 0
701.114 2
701.132 2
701.149 0
701.166 0
701.183 0
701.200 0
701.217 1
701.234 2
701.252 2
701.269 0
701.286 7
701.303 0
701.320 11
701.337 2
701.354 16
701.372 18
701.389 11
701.406 6
701.423 0
701.440 0
701.457 0
701.474 0
701.492 0
701.509 0
701.526 0
701.543 0
701.560 0
701.577 0
701.594 0
701.612 0
701.629 11
701.646 11
701.663 4
701.680 0
701.697 0
701.714 13
701.732 9
701.749 0
701.766 0
701.783 0
701.800 0
701.817 0
701.835 0
701.852 0
701.869 3
701.886 2
701.903 3
701.920 0
701.937 0
701.955 9
701.972 5
701.989 0
702.006 0
702.023 0
702.040 0
702.058 8
702.075 2
702.092 0
702.109 1
702.126 6
702.143 1
702.160 2
702.178 0
702.195 2
702.212 0
702.229 0
702.246 0
702.263 7
702.281 7
702.298 1
702.315 2
702.332 4
702.349 1
702.366 0
702.383 11
702.401 6
702.418 0
702.435 1
702.452 1
702.469 5
702.486 3
702.504 1
702.521 8
702.538 2
702.555 2
702.572 2
702.589 0
702.607 0
702.624 0
702.641 0
702.658 0
702.675 0
702.692 3
702.709 4
702.727 0
702.744 3
702.761 0
702.778 0
702.795 0
702.812 0
702.830 0
702.847 0
702.864 1
702.881 3
702.898 0
702.915 6
702.933 3
702.950 3
702.967 0
702.984 0
703.001 0
703.018 0
703.036 0
703.053 0
703.070 0
703.087 0
703.104 0
703.121 0
703.139 1
703.156 1
703.173 1
703.190 6
703.207 0
703.224 0
703.242 0
703.259 1
703.276 0
703.293 0
703.310 1
703.327 0
703.345 0
703.362 0
703.379 1
703.396 9
703.413 7
703.430 0
703.448 4
703.465 3
703.482 0
703.499 1
703.516 0
703.533 3
703.551 0
703.568 0
703.585 1
703.602 0
703.619 0
703.636 0
703.654 0
703.671 4
703.688 0
703.705 0
703.722 0
703.740 0
703.757 7
703.774 3
703.791 1
703.808 1
703.825 0
703.843 0
703.860 0
703.877 0
703.894 0
703.911 0
703.928 0
703.946 0
703.963 0
703.980 0
703.997 0
704.014 1
704.032 1
704.049 0
704.066 0
704.083 0
704.100 7
704.117 2
704.135 0
704.152 0
704.169 0
704.186 6
704.203 7
704.220 2
704.238 2
704.255 1
704.272 9
704.289 4
704.306 0
704.324 0
704.341 10
704.358 10
704.375 0
704.392 1
704.409 7
704.427 2
704.444 0
704.461 2
704.478 3
704.495 3
704.513 2
704.530 0
704.547 0
704.564 0
704.581 8
704.598 2
704.616 0
704.633 0
704.650 5
704.667 0
704.684 16
704.702 36
704.719 41
704.736 24
704.753 11
704.770 1
704.788 0
704.805 2
704.822 2
704.839 0
704.856 0
704.873 0
704.891 0
704.908 0
704.925 0
704.942 3
704.959 1
704.977 1
704.994 0
705.011 0
705.028 1
705.045 0
705.063 5
705.080 6
705.097 0
705.114 0
705.131 0
705.148 10
705.166 5
705.183 8
705.200 1
705.217 0
705.234 9
705.252 3
705.269 8
705.286 0
705.303 0
705.320 2
705.338 2
705.355 0
705.372 0
705.389 0
705.406 8
705.424 9
705.441 2
705.458 1
705.475 0
705.492 0
705.510 0
705.527 5
705.544 17
705.561 9
705.578 15
705.596 9
705.613 12
705.630 4
705.647 3
705.664 6
705.682 16
705.699 19
705.716 32
705.733 21
705.750 13
705.767 7
705.785 3
705.802 0
705.819 0
705.836 0
705.853 0
705.871 0
705.888 2
705.905 1
705.922 1
705.939 4
705.957 1
705.974 3
705.991 0
706.008 0
706.025 0
706.043 0
706.060 0
706.077 7
706.094 1
706.112 0
706.129 0
706.146 1
706.163 14
706.180 5
706.198 0
706.215 0
706.232 12
706.249 19
706.266 1
706.284 0
706.301 7
706.318 30
706.335 2
706.352 0
706.370 13
706.387 16
706.404 3
706.421 0
706.438 0
706.456 0
706.473 14
706.490 6
706.507 0
706.524 1
706.542 1
706.559 3
706.576 2
706.593 1
706.610 0
706.628 0
706.645 0
706.662 0
706.679 0
706.697 19
706.714 12
706.731 12
706.748 2
706.765 2
706.783 0
706.800 0
706.817 1
706.834 2
706.851 0
706.869 0
706.886 0
706.903 0
706.920 0
706.937 0
706.955 0
706.972 0
706.989 1
707.006 0
707.024 0
707.041 0
707.058 1
707.075 1
707.092 0
707.110 0
707.127 4
707.144 8
707.161 4
707.178 0
707.196 5
707.213 3
707.230 0
707.247 1
707.265 0
707.282 4
707.299 4
707.316 4
707.333 0
707.351 0
707.368 0
707.385 0
707.402 0
707.420 0
707.437 0
707.454 10
707.471 6
707.488 4
707.506 9
707.523 0
707.540 0
707.557 0
707.575 2
707.592 1
707.609 0
707.626 0
707.643 0
707.661 12
707.678 7
707.695 0
707.712 0
707.729 3
707.747 4
707.764 7
707.781 4
707.798 0
707.816 11
707.833 10
707.850 0
707.867 3
707.885 0
707.902 4
707.919 1
707.936 0
707.953 10
707.971 4
707.988 12
708.005 0
708.022 7
708.040 9
708.057 8
708.074 0
708.091 0
708.108 4
708.126 1
708.143 2
708.160 9
708.177 2
708.195 2
708.212 9
708.229 12
708.246 7
708.263 0
708.281 0
708.298 0
708.315 1
708.332 0
708.350 0
708.367 1
708.384 2
708.401 0
708.419 3
708.436 6
708.453 2
708.470 0
708.487 2
708.505 0
708.522 1
708.539 0
708.556 0
708.574 0
708.591 0
708.608 3
708.625 3
708.643 3
708.660 0
708.677 0
708.694 17
708.712 9
708.729 0
708.746 0
708.763 0
708.780 1
708.798 0
708.815 5
708.832 2
708.849 0
708.867 0
708.884 11
708.901 6
708.918 0
708.936 0
708.953 0
708.970 6
708.987 11
709.005 0
709.022 0
709.039 9
709.056 2
709.073 0
709.091 0
709.108 0
709.125 0
709.142 7
709.160 4
709.177 12
709.194 16
709.211 10
709.229 14
709.246 7
709.263 5
709.280 0
709.298 1
709.315 0
709.332 1
709.349 2
709.367 4
709.384 0
709.401 0
709.418 0
709.436 6
709.453 0
709.470 0
709.487 8
709.505 3
709.522 0
709.539 0
709.556 0
709.574 0
709.591 2
709.608 5
709.625 0
709.642 0
709.660 0
709.677 0
709.694 0
709.711 2
709.729 4
709.746 0
709.763 0
709.780 6
709.798 5
709.815 0
709.832 0
709.849 0
709.867 0
709.884 6
709.901 8
709.918 0
709.936 0
709.953 0
709.970 0
709.987 0
710.005 6
710.022 0
710.039 0
710.056 0
710.074 0
710.091 0
710.108 0
710.125 9
710.143 2
710.160 5
710.177 1
710.194 9
710.212 3
710.229 1
710.246 3
710.263 1
710.281 0
710.298 0
710.315 0
710.332 1
710.350 0
710.367 0
710.384 6
710.402 0
710.419 2
710.436 5
710.453 10
710.471 10
710.488 8
710.505 15
710.522 5
710.540 0
710.557 0
710.574 1
710.591 3
710.609 0
710.626 0
710.643 0
710.660 8
710.678 7
710.695 0
710.712 0
710.729 0
710.747 0
710.764 0
710.781 0
710.798 0
710.816 0
710.833 0
710.850 0
710.867 3
710.885 1
710.902 0
710.919 7
710.937 5
710.954 0
710.971 0
710.988 0
711.006 0
711.023 0
711.040 2
711.057 0
711.075 12
711.092 3
711.109 3
711.126 15
711.144 4
711.161 1
711.178 0
711.195 4
711.213 1
711.230 3
711.247 19
711.265 7
711.282 1
711.299 7
711.316 9
711.334 7
711.351 4
711.368 0
711.385 2
711.403 2
711.420 0
711.437 1
711.454 0
711.472 0
711.489 0
711.506 0
711.524 0
711.541 0
711.558 0
711.575 0
711.593 5
711.610 5
711.627 1
711.644 1
711.662 2
711.679 0
711.696 0
711.713 0
711.731 0
711.748 0
711.765 0
711.783 12
711.800 6
711.817 0
711.834 3
711.852 0
711.869 0
711.886 0
711.903 6
711.921 3
711.938 0
711.955 0
711.973 0
711.990 0
712.007 0
712.024 2
712.042 2
712.059 1
712.076 11
712.094 14
712.111 7
712.128 1
712.145 2
712.163 12
712.180 6
712.197 13
712.214 3
712.232 0
712.249 1
712.266 1
712.284 8
712.301 11
712.318 13
712.335 2
712.353 0
712.370 7
712.387 18
712.404 15
712.422 1
712.439 3
712.456 2
712.474 0
712.491 0
712.508 14
712.525 8
712.543 0
712.560 1
712.577 2
712.595 4
712.612 0
712.629 0
712.646 3
712.664 4
712.681 3
712.698 12
712.716 0
712.733 0
712.750 0
712.767 5
712.785 20
712.802 4
712.819 6
712.837 4
712.854 3
712.871 6
712.888 0
712.906 0
712.923 0
712.940 0
712.958 0
712.975 0
712.992 2
713.009 1
713.027 3
713.044 4
713.061 0
713.079 5
713.096 0
713.113 9
713.130 5
713.148 1
713.165 0
713.182 0
713.200 0
713.217 0
713.234 3
713.251 16
713.269 3
713.286 0
713.303 0
713.321 10
713.338 9
713.355 16
713.372 10
713.390 2
713.407 0
713.424 0
713.442 0
713.459 0
713.476 0
713.494 2
713.511 1
713.528 0
713.545 0
713.563 0
713.580 0
713.597 3
713.615 0
713.632 0
713.649 9
713.666 3
713.684 0
713.701 0
713.718 0
713.736 0
713.753 0
713.770 0
713.788 2
713.805 3
713.822 0
713.839 0
713.857 2
713.874 0
713.891 3
713.909 7
713.926 0
713.943 0
713.960 0
713.978 0
713.995 0
714.012 2
714.030 3
714.047 9
714.064 14
714.082 2
714.099 0
714.116 0
714.133 11
714.151 16
714.168 3
714.185 1
714.203 0
714.220 0
714.237 0
714.255 0
714.272 0
714.289 5
714.306 3
714.324 0
714.341 2
714.358 11
714.376 2
714.393 0
714.410 0
714.428 0
714.445 3
714.462 0
714.480 0
714.497 3
714.514 8
714.531 1
714.549 5
714.566 4
714.583 1
714.601 3
714.618 0
714.635 2
714.653 5
714.670 3
714.687 2
714.705 0
714.722 0
714.739 0
714.756 0
714.774 0
714.791 0
714.808 0
714.826 0
714.843 0
714.860 10
714.878 0
714.895 0
714.912 0
714.930 3
714.947 0
714.964 0
714.981 2
714.999 0
715.016 0
715.033 0
715.051 0
715.068 0
715.085 6
715.103 0
715.120 0
715.137 0
715.155 5
715.172 0
715.189 0
715.207 8
715.224 13
715.241 4
715.258 1
715.276 0
715.293 4
715.310 3
715.328 2
715.345 0
715.362 0
715.380 0
715.397 2
715.414 2
715.432 0
715.449 0
715.466 0
715.484 0
715.501 1
715.518 0
715.535 0
715.553 2
715.570 1
715.587 0
715.605 0
715.622 0
715.639 0
715.657 2
715.674 3
715.691 1
715.709 0
715.726 0
715.743 8
715.761 6
715.778 16
715.795 6
715.813 0
715.830 0
715.847 3
715.865 0
715.882 0
715.899 0
715.917 0
715.934 0
715.951 0
715.968 0
715.986 7
716.003 6
716.020 0
716.038 0
716.055 0
716.072 2
716.090 4
716.107 0
716.124 0
716.142 0
716.159 0
716.176 0
716.194 9
716.211 6
716.228 3
716.246 0
716.263 3
716.280 0
716.298 6
716.315 14
716.332 9
716.350 1
716.367 2
716.384 0
716.402 1
716.419 2
716.436 0
716.454 0
716.471 0
716.488 0
716.506 0
716.523 3
716.540 0
716.558 0
716.575 0
716.592 0
716.610 0
716.627 0
716.644 0
716.662 0
716.679 0
716.696 0
716.714 3
716.731 1
716.748 2
716.766 7
716.783 8
716.800 1
716.818 0
716.835 0
716.852 0
716.870 0
716.887 0
716.904 0
716.922 0
716.939 0
716.956 0
716.974 0
716.991 0
717.008 0
717.026 0
717.043 0
717.060 0
717.078 0
717.095 7
717.112 2
717.130 0
717.147 0
717.164 13
717.182 7
717.199 4
717.216 0
717.234 3
717.251 0
717.268 2
717.286 12
717.303 0
717.320 4
717.338 0
717.355 4
717.372 0
717.390 0
717.407 0
717.424 0
717.442 4
717.459 5
717.476 0
717.494 0
717.511 0
717.528 2
717.546 1
717.563 8
717.580 1
717.598 0
717.615 0
717.632 0
717.650 1
717.667 3
717.684 0
717.702 1
717.719 0
717.736 0
717.754 16
717.771 9
717.789 0
717.806 0
717.823 0
717.841 0
717.858 1
717.875 0
717.893 0
717.910 1
717.927 0
717.945 3
717.962 13
717.979 2
717.997 0
718.014 0
718.031 0
718.049 0
718.066 1
718.083 1
718.101 0
718.118 1
718.135 6
718.153 6
718.170 5
718.188 3
718.205 0
718.222 0
718.240 4
718.257 10
718.274 0
718.292 0
718.309 0
718.326 0
718.344 0
718.361 0
718.378 0
718.396 0
718.413 1
718.430 2
718.448 5
718.465 0
718.482 0
718.500 2
718.517 9
718.535 0
718.552 0
718.569 1
718.587 0
718.604 0
718.621 4
718.639 0
718.656 2
718.673 0
718.691 3
718.708 0
718.725 7
718.743 14
718.760 10
718.778 13
718.795 1
718.812 0
718.830 0
718.847 3
718.864 2
718.882 4
718.899 4
718.916 0
718.934 0
718.951 0
718.968 0
718.986 0
719.003 0
719.021 0
719.038 0
719.055 0
719.073 0
719.090 0
719.107 12
719.125 3
719.142 5
719.159 0
719.177 8
719.194 0
719.211 0
719.229 0
719.246 0
719.264 0
719.281 2
719.298 6
719.316 4
719.333 0
719.350 0
719.368 0
719.385 0
719.402 0
719.420 0
719.437 3
719.455 0
719.472 0
719.489 0
719.507 0
719.524 5
719.541 2
719.559 1
719.576 1
719.594 9
719.611 0
719.628 0
719.646 0
719.663 0
719.680 5
719.698 8
719.715 0
719.732 0
719.750 11
719.767 10
719.785 1
719.802 0
719.819 1
719.837 8
719.854 5
719.871 0
719.889 5
719.906 3
719.924 0
719.941 0
719.958 0
719.976 0
719.993 0
720.010 2
720.028 4
720.045 1
720.062 5
720.080 6
720.097 0
720.115 3
720.132 3
720.149 15
720.167 1
720.184 0
720.201 1
720.219 4
720.236 0
720.254 1
720.271 0
720.288 0
720.306 0
720.323 0
720.340 2
720.358 2
720.375 0
720.393 0
720.410 1
720.427 0
720.445 0
720.462 0
720.479 2
720.497 1
720.514 4
720.532 16
720.549 6
720.566 1
720.584 7
720.601 3
720.618 2
720.636 0
720.653 0
720.671 7
720.688 3
720.705 6
720.723 11
720.740 3
720.758 13
720.775 2
720.792 0
720.810 0
720.827 2
720.844 0
720.862 0
720.879 0
720.897 3
720.914 0
720.931 0
720.949 0
720.966 0
720.983 1
721.001 5
721.018 0
721.036 0
721.053 0
721.070 0
721.088 0
721.105 6
721.123 7
721.140 0
721.157 0
721.175 0
721.192 0
721.209 1
721.227 3
721.244 0
721.262 0
721.279 0
721.296 1
721.314 1
721.331 5
721.349 0
721.366 0
721.383 0
721.401 0
721.418 1
721.436 0
721.453 0
721.470 6
721.488 2
721.505 1
721.522 4
721.540 1
721.557 0
721.575 0
721.592 0
721.609 0
721.627 9
721.644 10
721.662 5
721.679 0
721.696 0
721.714 1
721.731 0
721.749 0
721.766 0
721.783 0
721.801 0
721.818 0
721.836 0
721.853 0
721.870 1
721.888 0
721.905 0
721.922 0
721.940 8
721.957 1
721.975 0
721.992 0
722.009 0
722.027 0
722.044 2
722.062 2
722.079 0
722.096 12
722.114 4
722.131 0
722.149 0
722.166 1
722.183 3
722.201 2
722.218 0
722.236 5
722.253 14
722.270 3
722.288 7
722.305 1
722.323 3
722.340 8
722.357 1
722.375 0
722.392 2
722.410 3
722.427 0
722.444 0
722.462 7
722.479 1
722.497 7
722.514 7
722.531 6
722.549 1
722.566 0
722.584 2
722.601 0
722.618 2
722.636 3
722.653 1
722.671 8
722.688 2
722.705 0
722.723 3
722.740 0
722.758 0
722.775 1
722.792 1
722.810 0
722.827 0
722.845 0
722.862 0
722.880 0
722.897 3
722.914 3
722.932 0
722.949 0
722.967 10
722.984 16
723.001 12
723.019 0
723.036 5
723.054 3
723.071 0
723.088 3
723.106 11
723.123 4
723.141 4
723.158 5
723.175 1
723.193 5
723.210 2
723.228 0
723.245 0
723.263 0
723.280 0
723.297 9
723.315 16
723.332 2
723.350 10
723.367 0
723.384 1
723.402 0
723.419 0
723.437 10
723.454 3
723.471 5
723.489 7
723.506 0
723.524 0
723.541 0
723.559 0
723.576 0
723.593 2
723.611 5
723.628 1
723.646 0
723.663 0
723.680 6
723.698 2
723.715 0
723.733 1
723.750 6
723.768 6
723.785 10
723.802 8
723.820 9
723.837 3
723.855 0
723.872 0
723.889 4
723.907 2
723.924 0
723.942 0
723.959 2
723.977 5
723.994 2
724.011 1
724.029 0
724.046 0
724.064 0
724.081 2
724.098 0
724.116 0
724.133 0
724.151 0
724.168 0
724.186 2
724.203 9
724.220 1
724.238 0
724.255 7
724.273 6
724.290 1
724.308 4
724.325 3
724.342 5
724.360 0
724.377 0
724.395 0
724.412 0
724.429 0
724.447 0
724.464 0
724.482 1
724.499 2
724.517 1
724.534 17
724.551 6
724.569 2
724.586 3
724.604 0
724.621 0
724.639 0
724.656 0
724.673 12
724.691 1
724.708 3
724.726 5
724.743 9
724.761 0
724.778 0
724.795 18
724.813 12
724.830 0
724.848 0
724.865 0
724.883 4
724.900 7
724.917 4
724.935 0
724.952 0
724.970 7
724.987 8
725.005 0
725.022 0
725.039 0
725.057 0
725.074 0
725.092 2
725.109 0
725.127 0
725.144 3
725.162 0
725.179 0
725.196 0
725.214 0
725.231 0
725.249 0
725.266 1
725.284 12
725.301 9
725.318 7
725.336 12
725.353 11
725.371 6
725.388 6
725.406 11
725.423 5
725.440 10
725.458 2
725.475 0
725.493 0
725.510 0
725.528 0
725.545 0
725.563 3
725.580 8
725.597 3
725.615 1
725.632 0
725.650 0
725.667 0
725.685 4
725.702 1
725.720 0
725.737 0
725.754 1
725.772 6
725.789 0
725.807 0
725.824 0
725.842 0
725.859 0
725.876 0
725.894 0
725.911 0
725.929 0
725.946 0
725.964 0
725.981 0
725.999 0
726.016 0
726.033 0
726.051 0
726.068 0
726.086 0
726.103 0
726.121 2
726.138 1
726.156 1
726.173 4
726.190 2
726.208 1
726.225 0
726.243 0
726.260 1
726.278 2
726.295 7
726.313 9
726.330 3
726.347 0
726.365 0
726.382 0
726.400 3
726.417 20
726.435 6
726.452 1
726.470 0
726.487 0
726.505 0
726.522 3
726.539 3
726.557 0
726.574 0
726.592 9
726.609 2
726.627 0
726.644 5
726.662 0
726.679 7
726.696 0
726.714 3
726.731 0
726.749 0
726.766 0
726.784 0
726.801 0
726.819 1
726.836 3
726.854 0
726.871 11
726.888 0
726.906 3
726.923 0
726.941 0
726.958 0
726.976 0
726.993 0
727.011 0
727.028 0
727.046 0
727.063 0
727.080 0
727.098 0
727.115 1
727.133 2
727.150 5
727.168 6
727.185 0
727.203 0
727.220 3
727.238 0
727.255 0
727.273 0
727.290 3
727.307 2
727.325 11
727.342 2
727.360 0
727.377 0
727.395 0
727.412 0
727.430 15
727.447 9
727.465 1
727.482 0
727.500 2
727.517 0
727.534 4
727.552 6
727.569 3
727.587 1
727.604 0
727.622 0
727.639 0
727.657 0
727.674 0
727.692 0
727.709 3
727.727 10
727.744 3
727.761 0
727.779 0
727.796 1
727.814 2
727.831 4
727.849 5
727.866 0
727.884 0
727.901 2
727.919 10
727.936 0
727.954 0
727.971 0
727.989 0
728.006 0
728.023 0
728.041 0
728.058 3
728.076 0
728.093 0
728.111 1
728.128 5
728.146 1
728.163 1
728.181 5
728.198 6
728.216 6
728.233 4
728.251 16
728.268 7
728.286 0
728.303 0
728.320 0
728.338 18
728.355 12
728.373 2
728.390 0
728.408 0
728.425 0
728.443 0
728.460 0
728.478 0
728.495 0
728.513 0
728.530 0
728.548 1
728.565 0
728.583 0
728.600 4
728.618 0
728.635 0
728.652 0
728.670 0
728.687 1
728.705 0
728.722 4
728.740 3
728.757 0
728.775 0
728.792 0
728.810 0
728.827 1
728.845 0
728.862 0
728.880 1
728.897 0
728.915 0
728.932 0
728.950 0
728.967 0
728.985 0
729.002 2
729.019 0
729.037 0
729.054 1
729.072 1
729.089 0
729.107 0
729.124 0
729.142 0
729.159 0
729.177 0
729.194 2
729.212 0
729.229 0
729.247 8
729.264 7
729.282 15
729.299 7
729.317 10
729.334 6
729.352 11
729.369 0
729.387 0
729.404 6
729.422 4
729.439 0
729.457 0
729.474 0
729.492 0
729.509 0
729.526 0
729.544 0
729.561 0
729.579 12
729.596 0
729.614 3
729.631 0
729.649 3
729.666 4
729.684 0
729.701 0
729.719 0
729.736 0
729.754 0
729.771 0
729.789 9
729.806 4
729.824 0
729.841 0
729.859 7
729.876 10
729.894 3
729.911 0
729.929 2
729.946 0
729.964 0
729.981 2
729.999 3
730.016 4
730.034 5
730.051 6
730.069 6
730.086 5
730.104 1
730.121 0
730.139 0
730.156 0
730.174 0
730.191 0
730.209 0
730.226 8
730.244 0
730.261 0
730.279 10
730.296 11
730.314 0
730.331 0
730.349 0
730.366 0
730.384 0
730.401 0
730.419 0
730.436 0
730.454 0
730.471 0
730.489 0
730.506 0
730.524 0
730.541 2
730.559 6
730.576 2
730.594 2
730.611 0
730.629 0
730.646 4
730.664 0
730.681 0
730.699 1
730.716 8
730.734 10
730.751 5
730.769 14
730.786 3
730.804 3
730.821 0
730.839 1
730.856 2
730.874 5
730.891 1
730.909 3
730.926 5
730.944 0
730.961 0
730.979 0
730.996 0
731.014 4
731.031 8
731.049 1
731.066 10
731.084 7
731.101 7
731.119 4
731.136 0
731.154 0
731.171 0
731.189 3
731.206 2
731.224 1
731.241 0
731.259 8
731.276 8
731.294 8
731.311 10
731.329 8
731.346 5
731.364 0
731.381 9
731.399 6
731.416 0
731.434 1
731.451 8
731.469 0
731.486 4
731.504 0
731.521 0
731.539 0
731.556 6
731.574 0
731.591 0
731.609 0
731.626 0
731.644 5
731.661 0
731.679 1
731.696 9
731.714 0
731.731 0
731.749 2
731.766 0
731.784 0
731.801 0
731.819 0
731.836 0
731.854 0
731.872 0
731.889 0
731.907 0
731.924 0
731.942 0
731.959 7
731.977 7
731.994 4
732.012 0
732.029 0
732.047 0
732.064 0
732.082 0
732.099 0
732.117 3
732.134 0
732.152 0
732.169 0
732.187 0
732.204 0
732.222 2
732.239 4
732.257 0
732.274 0
732.292 6
732.309 6
732.327 0
732.344 0
732.362 0
732.380 1
732.397 0
732.415 0
732.432 0
732.450 0
732.467 0
732.485 23
732.502 5
732.520 2
732.537 0
732.555 0
732.572 2
732.590 8
732.607 1
732.625 4
732.642 4
732.660 1
732.677 1
732.695 0
732.712 7
732.730 34
732.747 178
732.765 163
732.783 92
732.800 80
732.818 35
732.835 17
732.853 8
732.870 1
732.888 8
732.905 2
732.923 2
732.940 5
732.958 4
732.975 0
732.993 0
733.010 0
733.028 0
733.045 3
733.063 19
733.081 11
733.098 3
733.116 0
733.133 0
733.151 0
733.168 5
733.186 4
733.203 0
733.221 17
733.238 1
733.256 1
733.273 0
733.291 4
733.308 11
733.326 1
733.343 3
733.361 3
733.379 21
733.396 8
733.414 0
733.431 3
733.449 0
733.466 0
733.484 0
733.501 3
733.519 0
733.536 7
733.554 0
733.571 0
733.589 0
733.606 1
733.624 7
733.642 1
733.659 0
733.677 0
733.694 0
733.712 6
733.729 9
733.747 48
733.764 74
733.782 54
733.799 27
733.817 6
733.834 7
733.852 2
733.870 1
733.887 0
733.905 3
733.922 4
733.940 4
733.957 6
733.975 3
733.992 0
734.010 0
734.027 0
734.045 0
734.062 0
734.080 6
734.098 0
734.115 4
734.133 1
734.150 0
734.168 0
734.185 0
734.203 0
734.220 0
734.238 0
734.255 1
734.273 3
734.290 11
734.308 7
734.326 0
734.343 0
734.361 0
734.378 0
734.396 1
734.413 1
734.431 6
734.448 6
734.466 0
734.483 0
734.501 1
734.519 0
734.536 0
734.554 3
734.571 0
734.589 1
734.606 3
734.624 6
734.641 7
734.659 4
734.676 0
734.694 0
734.712 13
734.729 28
734.747 18
734.764 10
734.782 6
734.799 4
734.817 0
734.834 3
734.852 18
734.870 3
734.887 4
734.905 3
734.922 0
734.940 0
734.957 0
734.975 0
734.992 0
735.010 0
735.027 2
735.045 0
735.063 1
735.080 3
735.098 6
735.115 3
735.133 12
735.150 3
735.168 0
735.185 0
735.203 0
735.221 0
735.238 0
735.256 11
735.273 11
735.291 0
735.308 3
735.326 11
735.343 6
735.361 1
735.379 4
735.396 2
735.414 5
735.431 0
735.449 0
735.466 2
735.484 0
735.501 0
735.519 0
735.537 0
735.554 0
735.572 1
735.589 0
735.607 0
735.624 0
735.642 0
735.659 0
735.677 0
735.695 5
735.712 3
735.730 2
735.747 5
735.765 6
735.782 31
735.800 11
735.818 3
735.835 0
735.853 0
735.870 0
735.888 0
735.905 0
735.923 1
735.940 9
735.958 2
735.976 4
735.993 0
736.011 0
736.028 3
736.046 1
736.063 0
736.081 0
736.099 3
736.116 1
736.134 0
736.151 0
736.169 0
736.186 7
736.204 11
736.222 9
736.239 1
736.257 1
736.274 7
736.292 10
736.309 5
736.327 0
736.344 1
736.362 0
736.380 3
736.397 10
736.415 2
736.432 9
736.450 1
736.467 1
736.485 0
736.503 0
736.520 2
736.538 3
736.555 0
736.573 0
736.590 3
736.608 2
736.626 0
736.643 0
736.661 0
736.678 13
736.696 2
736.713 0
736.731 1
736.749 0
736.766 0
736.784 0
736.801 0
736.819 3
736.836 2
736.854 0
736.872 0
736.889 0
736.907 0
736.924 0
736.942 0
736.959 0
736.977 0
736.995 2
737.012 3
737.030 2
737.047 9
737.065 1
737.083 0
737.100 7
737.118 5
737.135 7
737.153 1
737.170 0
737.188 0
737.206 0
737.223 6
737.241 19
737.258 5
737.276 0
737.293 0
737.311 0
737.329 0
737.346 0
737.364 0
737.381 8
737.399 0
737.417 0
737.434 0
737.452 0
737.469 0
737.487 10
737.504 7
737.522 3
737.540 5
737.557 1
737.575 0
737.592 10
737.610 4
737.627 5
737.645 5
737.663 0
737.680 7
737.698 2
737.715 0
737.733 0
737.751 0
737.768 3
737.786 3
737.803 0
737.821 1
737.838 0
737.856 1
737.874 0
737.891 0
737.909 3
737.926 3
737.944 0
737.962 0
737.979 8
737.997 18
738.014 16
738.032 3
738.050 7
738.067 0
738.085 5
738.102 8
738.120 1
738.137 0
738.155 5
738.173 4
738.190 2
738.208 0
738.225 1
738.243 3
738.261 1
738.278 3
738.296 8
738.313 5
738.331 5
738.349 2
738.366 0
738.384 0
738.401 2
738.419 6
738.437 0
738.454 5
738.472 0
738.489 1
738.507 6
738.524 2
738.542 0
738.560 0
738.577 0
738.595 1
738.612 0
738.630 0
738.648 0
738.665 0
738.683 2
738.700 1
738.718 0
738.736 6
738.753 6
738.771 0
738.788 9
738.806 10
738.824 8
738.841 4
738.859 12
738.876 1
738.894 0
738.912 0
738.929 0
738.947 0
738.964 0
738.982 1
739.000 6
739.017 3
739.035 6
739.052 0
739.070 13
739.088 22
739.105 2
739.123 1
739.140 0
739.158 0
739.176 2
739.193 4
739.211 5
739.228 0
739.246 0
739.264 0
739.281 8
739.299 7
739.316 7
739.334 3
739.352 0
739.369 0
739.387 0
739.404 1
739.422 0
739.440 0
739.457 4
739.475 0
739.492 0
739.510 0
739.528 0
739.545 3
739.563 0
739.581 4
739.598 20
739.616 14
739.633 6
739.651 0
739.669 1
739.686 4
739.704 1
739.721 0
739.739 0
739.757 9
739.774 3
739.792 0
739.809 11
739.827 5
739.845 0
739.862 0
739.880 1
739.897 0
739.915 0
739.933 0
739.950 0
739.968 0
739.986 0
740.003 0
740.021 0
740.038 0
740.056 4
740.074 0
740.091 0
740.109 0
740.126 0
740.144 3
740.162 1
740.179 0
740.197 0
740.214 0
740.232 0
740.250 3
740.267 3
740.285 6
740.303 1
740.320 1
740.338 8
740.355 8
740.373 0
740.391 9
740.408 7
740.426 0
740.443 2
740.461 5
740.479 4
740.496 0
740.514 0
740.532 2
740.549 5
740.567 1
740.584 0
740.602 0
740.620 4
740.637 4
740.655 0
740.673 0
740.690 1
740.708 1
740.725 0
740.743 0
740.761 0
740.778 1
740.796 0
740.813 0
740.831 11
740.849 10
740.866 12
740.884 4
740.902 8
740.919 5
740.937 6
740.954 5
740.972 1
740.990 0
741.007 0
741.025 0
741.043 0
741.060 0
741.078 1
741.095 4
741.113 0
741.131 0
741.148 0
741.166 1
741.184 1
741.201 0
741.219 0
741.236 0
741.254 3
741.272 2
741.289 0
741.307 0
741.325 0
741.342 6
741.360 6
741.377 1
741.395 0
741.413 5
741.430 7
741.448 0
741.466 5
741.483 7
741.501 2
741.518 0
741.536 0
741.554 11
741.571 1
741.589 2
741.607 10
741.624 8
741.642 0
741.660 0
741.677 0
741.695 2
741.712 1
741.730 0
741.748 0
741.765 0
741.783 0
741.801 1
741.818 7
741.836 0
741.853 0
741.871 0
741.889 0
741.906 1
741.924 0
741.942 3
741.959 4
741.977 1
741.995 0
742.012 0
742.030 0
742.047 0
742.065 0
742.083 0
742.100 4
742.118 0
742.136 0
742.153 0
742.171 11
742.189 8
742.206 2
742.224 0
742.241 6
742.259 0
742.277 6
742.294 14
742.312 9
742.330 5
742.347 8
742.365 6
742.383 0
742.400 0
742.418 5
742.435 9
742.453 9
742.471 0
742.488 0
742.506 0
742.524 0
742.541 0
742.559 0
742.577 0
742.594 0
742.612 0
742.630 0
742.647 4
742.665 0
742.682 4
742.700 14
742.718 3
742.735 1
742.753 10
742.771 9
742.788 0
742.806 0
742.824 0
742.841 0
742.859 3
742.877 0
742.894 8
742.912 6
742.930 0
742.947 0
742.965 0
742.982 0
743.000 0
743.018 0
743.035 5
743.053 3
743.071 0
743.088 0
743.106 0
743.124 4
743.141 1
743.159 3
743.177 0
743.194 0
743.212 0
743.230 0
743.247 0
743.265 0
743.282 12
743.300 6
743.318 11
743.335 18
743.353 0
743.371 2
743.388 1
743.406 0
743.424 0
743.441 0
743.459 3
743.477 0
743.494 0
743.512 0
743.530 2
743.547 0
743.565 0
743.583 4
743.600 12
743.618 3
743.636 1
743.653 20
743.671 8
743.688 3
743.706 7
743.724 5
743.741 1
743.759 3
743.777 1
743.794 0
743.812 0
743.830 0
743.847 4
743.865 0
743.883 0
743.900 3
743.918 1
743.936 5
743.953 0
743.971 0
743.989 4
744.006 11
744.024 12
744.042 10
744.059 0
744.077 15
744.095 11
744.112 0
744.130 6
744.148 8
744.165 0
744.183 0
744.201 0
744.218 1
744.236 0
744.254 2
744.271 0
744.289 11
744.307 8
744.324 18
744.342 5
744.360 6
744.377 5
744.395 0
744.413 0
744.430 0
744.448 0
744.466 3
744.483 0
744.501 6
744.519 2
744.536 0
744.554 5
744.572 7
744.589 5
744.607 5
744.625 0
744.642 0
744.660 0
744.678 7
744.695 5
744.713 1
744.731 2
744.748 0
744.766 0
744.784 0
744.801 4
744.819 3
744.837 0
744.854 0
744.872 6
744.890 1
744.907 4
744.925 1
744.943 4
744.960 3
744.978 1
744.996 7
745.013 0
745.031 0
745.049 4
745.066 3
745.084 0
745.102 0
745.119 0
745.137 0
745.155 0
745.172 0
745.190 0
745.208 0
745.225 0
745.243 13
745.261 10
745.278 3
745.296 11
745.314 5
745.331 5
745.349 3
745.367 0
745.384 0
745.402 0
745.420 3
745.437 2
745.455 2
745.473 4
745.490 3
745.508 0
745.526 0
745.543 9
745.561 9
745.579 1
745.596 5
745.614 0
745.632 0
745.650 2
745.667 3
745.685 1
745.703 0
745.720 2
745.738 0
745.756 8
745.773 7
745.791 0
745.809 0
745.826 0
745.844 0
745.862 0
745.879 0
745.897 1
745.915 0
745.932 0
745.950 0
745.968 0
745.985 2
746.003 1
746.021 6
746.039 0
746.056 0
746.074 0
746.092 0
746.109 1
746.127 12
746.145 7
746.162 5
746.180 3
746.198 11
746.215 4
746.233 0
746.251 0
746.268 0
746.286 0
746.304 8
746.321 2
746.339 0
746.357 0
746.375 0
746.392 1
746.410 2
746.428 0
746.445 21
746.463 9
746.481 12
746.498 3
746.516 0
746.534 0
746.551 0
746.569 0
746.587 0
746.604 5
746.622 0
746.640 0
746.658 0
746.675 2
746.693 0
746.711 0
746.728 11
746.746 41
746.764 43
746.781 17
746.799 1
746.817 3
746.834 1
746.852 5
746.870 0
746.888 0
746.905 1
746.923 0
746.941 0
746.958 3
746.976 2
746.994 0
747.011 0
747.029 2
747.047 0
747.064 1
747.082 6
747.100 2
747.118 0
747.135 0
747.153 2
747.171 5
747.188 0
747.206 0
747.224 0
747.241 0
747.259 0
747.277 11
747.295 4
747.312 1
747.330 2
747.348 3
747.365 0
747.383 0
747.401 0
747.418 1
747.436 6
747.454 8
747.472 8
747.489 3
747.507 0
747.525 1
747.542 2
747.560 10
747.578 5
747.595 0
747.613 8
747.631 12
747.649 3
747.666 3
747.684 0
747.702 2
747.719 7
747.737 12
747.755 11
747.772 9
747.790 7
747.808 16
747.826 17
747.843 7
747.861 2
747.879 0
747.896 0
747.914 0
747.932 0
747.950 0
747.967 2
747.985 3
748.003 0
748.020 0
748.038 0
748.056 0
748.073 0
748.091 0
748.109 0
748.127 0
748.144 5
748.162 13
748.180 4
748.197 4
748.215 5
748.233 2
748.251 4
748.268 14
748.286 12
748.304 9
748.321 10
748.339 3
748.357 7
748.375 1
748.392 3
748.410 7
748.428 1
748.445 0
748.463 2
748.481 7
748.498 1
748.516 0
748.534 0
748.552 4
748.569 1
748.587 2
748.605 0
748.622 3
748.640 4
748.658 14
748.676 2
748.693 0
748.711 0
748.729 9
748.746 17
748.764 15
748.782 14
748.800 25
748.817 9
748.835 1
748.853 1
748.871 0
748.888 0
748.906 0
748.924 0
748.941 0
748.959 3
748.977 0
748.995 2
749.012 2
749.030 0
749.048 0
749.065 1
749.083 10
749.101 1
749.119 0
749.136 0
749.154 0
749.172 9
749.189 4
749.207 0
749.225 1
749.243 0
749.260 2
749.278 5
749.296 10
749.313 3
749.331 7
749.349 21
749.367 8
749.384 10
749.402 1
749.420 4
749.438 2
749.455 0
749.473 0
749.491 4
749.508 3
749.526 0
749.544 10
749.562 4
749.579 0
749.597 0
749.615 0
749.633 1
749.650 0
749.668 0
749.686 0
749.703 0
749.721 8
749.739 9
749.757 9
749.774 7
749.792 0
749.810 0
749.828 0
749.845 0
749.863 0
749.881 3
749.898 0
749.916 0
749.934 0
749.952 0
749.969 0
749.987 0
750.005 0
750.023 0
750.040 0
750.058 0
750.076 0
750.093 0
750.111 0
750.129 0
750.147 0
750.164 0
750.182 7
750.200 8
750.218 4
750.235 2
750.253 0
750.271 8
750.289 6
750.306 1
750.324 0
750.342 0
750.359 0
750.377 0
750.395 0
750.413 0
750.430 10
750.448 2
750.466 0
750.484 0
750.501 3
750.519 1
750.537 0
750.555 0
750.572 0
750.590 7
750.608 0
750.625 11
750.643 10
750.661 1
750.679 6
750.696 1
750.714 0
750.732 0
750.750 0
750.767 0
750.785 0
750.803 2
750.821 9
750.838 1
750.856 5
750.874 2
750.892 0
750.909 0
750.927 4
750.945 1
750.963 0
750.980 4
750.998 0
751.016 20
751.034 12
751.051 5
751.069 0
751.087 0
751.104 5
751.122 3
751.140 0
751.158 1
751.175 2
751.193 1
751.211 3
751.229 0
751.246 0
751.264 1
751.282 4
751.300 4
751.317 0
751.335 1
751.353 0
751.371 0
751.388 1
751.406 0
751.424 1
751.442 2
751.459 2
751.477 1
751.495 0
751.513 0
751.530 0
751.548 7
751.566 15
751.584 6
751.601 4
751.619 6
751.637 4
751.655 4
751.672 1
751.690 9
751.708 16
751.726 9
751.743 12
751.761 0
751.779 0
751.797 5
751.814 0
751.832 0
751.850 0
751.868 2
751.885 1
751.903 0
751.921 0
751.939 3
751.956 13
751.974 3
751.992 4
752.010 0
752.027 0
752.045 0
752.063 2
752.081 0
752.098 0
752.116 0
752.134 0
752.152 0
752.169 5
752.187 0
752.205 0
752.223 0
752.240 6
752.258 9
752.276 7
752.294 7
752.312 0
752.329 7
752.347 9
752.365 2
752.383 3
752.400 0
752.418 0
752.436 1
752.454 0
752.471 0
752.489 0
752.507 0
752.525 2
752.542 0
752.560 0
752.578 0
752.596 0
752.613 0
752.631 1
752.649 0
752.667 0
752.684 0
752.702 1
752.720 5
752.738 12
752.756 2
752.773 8
752.791 10
752.809 0
752.827 0
752.844 0
752.862 0
752.880 1
752.898 0
752.915 0
752.933 0
752.951 0
752.969 1
752.986 0
753.004 4
753.022 0
753.040 0
753.058 10
753.075 9
753.093 5
753.111 0
753.129 0
753.146 3
753.164 3
753.182 3
753.200 0
753.217 9
753.235 0
753.253 2
753.271 2
753.288 0
753.306 0
753.324 6
753.342 6
753.360 0
753.377 0
753.395 0
753.413 0
753.431 0
753.448 0
753.466 0
753.484 0
753.502 0
753.520 0
753.537 1
753.555 0
753.573 0
753.591 0
753.608 2
753.626 0
753.644 0
753.662 0
753.679 1
753.697 1
753.715 1
753.733 5
753.751 0
753.768 0
753.786 0
753.804 0
753.822 6
753.839 0
753.857 0
753.875 0
753.893 0
753.911 0
753.928 5
753.946 4
753.964 13
753.982 6
753.999 0
754.017 1
754.035 0
754.053 0
754.071 2
754.088 0
754.106 0
754.124 0
754.142 0
754.159 2
754.177 6
754.195 11
754.213 4
754.231 0
754.248 0
754.266 0
754.284 0
754.302 0
754.319 0
754.337 3
754.355 1
754.373 4
754.391 1
754.408 1
754.426 6
754.444 0
754.462 6
754.479 1
754.497 0
754.515 0
754.533 0
754.551 0
754.568 0
754.586 0
754.604 3
754.622 11
754.640 9
754.657 0
754.675 0
754.693 5
754.711 5
754.728 8
754.746 6
754.764 4
754.782 2
754.800 9
754.817 2
754.835 0
754.853 3
754.871 0
754.889 0
754.906 0
754.924 0
754.942 0
754.960 0
754.978 0
754.995 3
755.013 0
755.031 0
755.049 0
755.066 0
755.084 2
755.102 0
755.120 0
755.138 0
755.155 1
755.173 9
755.191 8
755.209 0
755.227 0
755.244 0
755.262 5
755.280 0
755.298 0
755.316 0
755.333 5
755.351 4
755.369 0
755.387 3
755.405 0
755.422 3
755.440 6
755.458 0
755.476 0
755.493 0
755.511 0
755.529 5
755.547 1
755.565 0
755.582 0
755.600 0
755.618 0
755.636 3
755.654 0
755.671 0
755.689 0
755.707 0
755.725 2
755.743 3
755.760 0
755.778 0
755.796 0
755.814 2
755.832 0
755.849 0
755.867 0
755.885 0
755.903 0
755.921 0
755.938 3
755.956 0
755.974 2
755.992 12
756.010 6
756.027 0
756.045 0
756.063 0
756.081 0
756.099 0
756.116 0
756.134 0
756.152 11
756.170 5
756.188 6
756.205 7
756.223 1
756.241 4
756.259 7
756.277 3
756.294 0
756.312 16
756.330 8
756.348 10
756.366 7
756.383 6
756.401 0
756.419 3
756.437 8
756.455 9
756.473 2
756.490 2
756.508 3
756.526 4
756.544 31
756.562 14
756.579 1
756.597 3
756.615 10
756.633 4
756.651 0
756.668 0
756.686 0
756.704 0
756.722 0
756.740 3
756.757 0
756.775 1
756.793 3
756.811 6
756.829 6
756.847 3
756.864 6
756.882 12
756.900 4
756.918 15
756.936 17
756.953 3
756.971 0
756.989 0
757.007 0
757.025 0
757.042 2
757.060 0
757.078 3
757.096 1
757.114 0
757.132 3
757.149 0
757.167 31
757.185 15
757.203 5
757.221 2
757.238 0
757.256 0
757.274 0
757.292 0
757.310 0
757.327 7
757.345 6
757.363 9
757.381 1
757.399 2
757.417 0
757.434 0
757.452 0
757.470 10
757.488 13
757.506 13
757.523 6
757.541 3
757.559 4
757.577 0
757.595 0
757.613 0
757.630 0
757.648 0
757.666 1
757.684 0
757.702 3
757.720 0
757.737 4
757.755 1
757.773 9
757.791 1
757.809 6
757.826 4
757.844 0
757.862 0
757.880 0
757.898 0
757.916 1
757.933 0
757.951 0
757.969 4
757.987 0
758.005 4
758.022 5
758.040 2
758.058 0
758.076 7
758.094 5
758.112 1
758.129 0
758.147 0
758.165 3
758.183 3
758.201 0
758.219 0
758.236 1
758.254 1
758.272 6
758.290 12
758.308 17
758.326 16
758.343 7
758.361 12
758.379 4
758.397 0
758.415 0
758.433 0
758.450 0
758.468 0
758.486 0
758.504 0
758.522 1
758.540 5
758.557 7
758.575 1
758.593 0
758.611 0
758.629 0
758.647 0
758.664 0
758.682 3
758.700 0
758.718 1
758.736 1
758.753 14
758.771 16
758.789 12
758.807 2
758.825 3
758.843 2
758.861 0
758.878 2
758.896 0
758.914 3
758.932 0
758.950 2
758.968 0
758.985 0
759.003 0
759.021 0
759.039 0
759.057 0
759.075 0
759.092 0
759.110 3
759.128 3
759.146 11
759.164 3
759.182 0
759.199 8
759.217 0
759.235 0
759.253 0
759.271 0
759.289 0
759.306 6
759.324 9
759.342 6
759.360 8
759.378 0
759.396 1
759.413 5
759.431 0
759.449 0
759.467 3
759.485 6
759.503 2
759.521 0
759.538 5
759.556 4
759.574 3
759.592 0
759.610 0
759.628 0
759.645 3
759.663 6
759.681 0
759.699 0
759.717 3
759.735 6
759.753 4
759.770 1
759.788 0
759.806 3
759.824 3
759.842 1
759.860 1
759.877 0
759.895 0
759.913 0
759.931 2
759.949 4
759.967 0
759.985 0
760.002 1
760.020 0
760.038 7
760.056 0
760.074 0
760.092 0
760.109 3
760.127 3
760.145 0
760.163 0
760.181 0
760.199 1
760.217 5
760.234 4
760.252 8
760.270 12
760.288 14
760.306 19
760.324 14
760.342 18
760.359 7
760.377 1
760.395 10
760.413 4
760.431 0
760.449 0
760.466 1
760.484 0
760.502 0
760.520 1
760.538 0
760.556 0
760.574 7
760.591 4
760.609 0
760.627 0
760.645 12
760.663 7
760.681 5
760.699 6
760.716 3
760.734 21
760.752 29
760.770 152
760.788 204
760.806 177
760.824 153
760.841 73
760.859 51
760.877 36
760.895 8
760.913 3
760.931 17
760.949 5
760.966 0
760.984 5
761.002 5
761.020 0
761.038 3
761.056 8
761.074 1
761.091 1
761.109 0
761.127 3
761.145 1
761.163 0
761.181 0
761.199 0
761.217 0
761.234 2
761.252 12
761.270 26
761.288 11
761.306 0
761.324 8
761.342 3
761.359 9
761.377 16
761.395 19
761.413 0
761.431 0
761.449 0
761.467 3
761.484 2
761.502 0
761.520 0
761.538 2
761.556 0
761.574 2
761.592 5
761.610 1
761.627 5
761.645 0
761.663 6
761.681 0
761.699 4
761.717 0
761.735 0
761.752 12
761.770 22
761.788 76
761.806 84
761.824 70
761.842 44
761.860 21
761.878 22
761.895 13
761.913 5
761.931 13
761.949 6
761.967 1
761.985 0
762.003 12
762.021 10
762.038 1
762.056 5
762.074 0
762.092 3
762.110 3
762.128 4
762.146 0
762.164 10
762.181 5
762.199 3
762.217 2
762.235 8
762.253 2
762.271 21
762.289 10
762.307 3
762.324 9
762.342 4
762.360 8
762.378 7
762.396 16
762.414 0
762.432 0
762.450 0
762.467 4
762.485 4
762.503 11
762.521 6
762.539 3
762.557 1
762.575 4
762.593 0
762.610 3
762.628 1
762.646 5
762.664 1
762.682 1
762.700 0
762.718 0
762.736 5
762.753 6
762.771 11
762.789 33
762.807 54
762.825 36
762.843 20
762.861 12
762.879 2
762.897 4
762.914 10
762.932 6
762.950 6
762.968 0
762.986 0
763.004 0
763.022 0
763.040 5
763.057 0
763.075 0
763.093 2
763.111 0
763.129 3
763.147 0
763.165 0
763.183 4
763.201 2
763.218 12
763.236 1
763.254 7
763.272 9
763.290 0
763.308 0
763.326 0
763.344 5
763.362 2
763.379 0
763.397 8
763.415 11
763.433 6
763.451 3
763.469 1
763.487 0
763.505 0
763.523 3
763.540 0
763.558 2
763.576 1
763.594 0
763.612 0
763.630 0
763.648 2
763.666 2
763.684 0
763.701 0
763.719 0
763.737 2
763.755 4
763.773 0
763.791 6
763.809 16
763.827 4
763.845 5
763.862 7
763.880 1
763.898 5
763.916 9
763.934 5
763.952 1
763.970 0
763.988 0
764.006 0
764.024 0
764.041 0
764.059 1
764.077 10
764.095 2
764.113 0
764.131 3
764.149 7
764.167 4
764.185 0
764.202 0
764.220 3
764.238 1
764.256 4
764.274 1
764.292 0
764.310 0
764.328 0
764.346 0
764.364 9
764.381 1
764.399 0
764.417 0
764.435 1
764.453 12
764.471 4
764.489 14
764.507 6
764.525 0
764.543 0
764.560 0
764.578 0
764.596 4
764.614 10
764.632 5
764.650 0
764.668 0
764.686 5
764.704 7
764.722 2
764.740 19
764.757 4
764.775 0
764.793 0
764.811 0
764.829 2
764.847 1
764.865 5
764.883 1
764.901 0
764.919 0
764.936 8
764.954 2
764.972 0
764.990 0
765.008 0
765.026 0
765.044 2
765.062 4
765.080 0
765.098 3
765.116 1
765.133 0
765.151 0
765.169 7
765.187 5
765.205 2
765.223 0
765.241 0
765.259 1
765.277 4
765.295 2
765.313 8
765.330 11
765.348 16
765.366 3
765.384 1
765.402 0
765.420 0
765.438 3
765.456 10
765.474 4
765.492 0
765.510 0
765.527 0
765.545 5
765.563 1
765.581 0
765.599 0
765.617 1
765.635 1
765.653 0
765.671 0
765.689 0
765.707 6
765.725 0
765.742 0
765.760 0
765.778 0
765.796 0
765.814 0
765.832 9
765.850 9
765.868 3
765.886 0
765.904 0
765.922 0
765.940 3
765.957 2
765.975 0
765.993 0
766.011 0
766.029 0
766.047 0
766.065 0
766.083 0
766.101 1
766.119 0
766.137 0
766.155 3
766.172 2
766.190 12
766.208 6
766.226 11
766.244 2
766.262 3
766.280 9
766.298 8
766.316 8
766.334 10
766.352 9
766.370 2
766.388 7
766.405 5
766.423 0
766.441 0
766.459 2
766.477 3
766.495 14
766.513 4
766.531 0
766.549 4
766.567 0
766.585 3
766.603 5
766.621 0
766.638 0
766.656 2
766.674 0
766.692 5
766.710 1
766.728 0
766.746 0
766.764 0
766.782 1
766.800 3
766.818 3
766.836 0
766.854 3
766.872 0
766.889 0
766.907 3
766.925 3
766.943 0
766.961 3
766.979 0
766.997 0
767.015 8
767.033 2
767.051 0
767.069 0
767.087 0
767.105 0
767.123 1
767.141 1
767.158 0
767.176 1
767.194 2
767.212 0
767.230 0
767.248 0
767.266 4
767.284 4
767.302 13
767.320 7
767.338 1
767.356 0
767.374 0
767.392 0
767.410 12
767.427 5
767.445 0
767.463 2
767.481 7
767.499 3
767.517 3
767.535 0
767.553 3
767.571 0
767.589 0
767.607 0
767.625 0
767.643 4
767.661 13
767.679 2
767.697 0
767.714 0
767.732 0
767.750 0
767.768 0
767.786 6
767.804 9
767.822 8
767.840 10
767.858 2
767.876 10
767.894 1
767.912 0
767.930 0
767.948 0
767.966 2
767.984 5
768.001 2
768.019 0
768.037 3
768.055 1
768.073 13
768.091 7
768.109 5
768.127 0
768.145 0
768.163 0
768.181 0
768.199 0
768.217 0
768.235 11
768.253 3
768.271 0
768.289 0
768.307 0
768.324 14
768.342 14
768.360 12
768.378 9
768.396 0
768.414 0
768.432 0
768.450 0
768.468 0
768.486 0
768.504 0
768.522 0
768.540 9
768.558 4
768.576 0
768.594 0
768.612 0
768.630 2
768.648 0
768.665 0
768.683 0
768.701 0
768.719 0
768.737 0
768.755 0
768.773 0
768.791 0
768.809 0
768.827 0
768.845 0
768.863 0
768.881 0
768.899 0
768.917 0
768.935 2
768.953 1
768.971 0
768.989 0
769.007 0
769.025 2
769.042 4
769.060 0
769.078 0
769.096 1
769.114 0
769.132 0
769.150 7
769.168 3
769.186 0
769.204 0
769.222 0
769.240 0
769.258 3
769.276 13
769.294 10
769.312 10
769.330 2
769.348 2
769.366 0
769.384 4
769.402 2
769.420 0
769.438 0
769.455 6
769.473 9
769.491 0
769.509 0
769.527 0
769.545 0
769.563 3
769.581 1
769.599 9
769.617 3
769.635 0
769.653 8
769.671 8
769.689 0
769.707 0
769.725 0
769.743 6
769.761 4
769.779 0
769.797 0
769.815 0
769.833 0
769.851 0
769.869 0
769.887 0
769.905 1
769.922 0
769.940 0
769.958 0
769.976 0
769.994 0
770.012 2
770.030 2
770.048 2
770.066 6
770.084 4
770.102 6
770.120 2
770.138 1
770.156 0
770.174 5
770.192 5
770.210 6
770.228 3
770.246 0
770.264 4
770.282 4
770.300 5
770.318 12
770.336 4
770.354 10
770.372 2
770.390 2
770.408 0
770.426 1
770.444 1
770.462 0
770.479 4
770.497 0
770.515 2
770.533 4
770.551 7
770.569 1
770.587 1
770.605 6
770.623 4
770.641 0
770.659 0
770.677 4
770.695 0
770.713 0
770.731 0
770.749 0
770.767 0
770.785 0
770.803 0
770.821 5
770.839 0
770.857 0
770.875 0
770.893 0
770.911 4
770.929 1
770.947 0
770.965 0
770.983 2
771.001 0
771.019 2
771.037 12
771.055 14
771.073 2
771.091 10
771.109 3
771.127 0
771.145 2
771.163 2
771.181 1
771.198 2
771.216 3
771.234 14
771.252 3
771.270 0
771.288 0
771.306 7
771.324 2
771.342 0
771.360 0
771.378 5
771.396 1
771.414 3
771.432 0
771.450 0
771.468 1
771.486 2
771.504 0
771.522 0
771.540 0
771.558 3
771.576 0
771.594 0
771.612 0
771.630 6
771.648 6
771.666 9
771.684 3
771.702 0
771.720 4
771.738 2
771.756 15
771.774 4
771.792 0
771.810 0
771.828 0
771.846 2
771.864 3
771.882 6
771.900 0
771.918 0
771.936 3
771.954 1
771.972 0
771.990 3
772.008 3
772.026 1
772.044 0
772.062 0
772.080 0
772.098 0
772.116 0
772.134 0
772.152 1
772.170 7
772.188 2
772.206 0
772.224 0
772.242 0
772.260 6
772.278 0
772.296 0
772.314 1
772.332 1
772.350 2
772.368 4
772.386 10
772.404 1
772.422 5
772.440 11
772.458 5
772.476 0
772.494 5
772.512 0
772.530 0
772.548 0
772.566 0
772.584 0
772.602 0
772.620 0
772.638 9
772.656 4
772.674 0
772.692 6
772.710 0
772.728 0
772.746 0
772.764 6
772.782 4
772.800 7
772.817 14
772.835 21
772.853 10
772.871 0
772.889 1
772.907 0
772.925 3
772.943 9
772.961 0
772.979 1
772.997 0
773.015 1
773.033 3
773.051 0
773.069 0
773.087 4
773.105 11
773.124 0
773.142 0
773.160 0
773.178 1
773.196 1
773.214 1
773.232 0
773.250 0
773.268 0
773.286 4
773.304 1
773.322 0
773.340 0
773.358 0
773.376 3
773.394 0
773.412 0
773.430 0
773.448 2
773.466 0
773.484 0
773.502 0
773.520 0
773.538 0
773.556 1
773.574 0
773.592 0
773.610 4
773.628 3
773.646 0
773.664 1
773.682 8
773.700 6
773.718 0
773.736 0
773.754 6
773.772 6
773.790 3
773.808 5
773.826 0
773.844 4
773.862 0
773.880 1
773.898 0
773.916 0
773.934 0
773.952 1
773.970 0
773.988 0
774.006 0
774.024 0
774.042 0
774.060 0
774.078 0
774.096 0
774.114 0
774.132 6
774.150 0
774.168 1
774.186 0
774.204 0
774.222 0
774.240 0
774.258 0
774.276 0
774.294 0
774.312 3
774.330 4
774.348 9
774.366 0
774.384 3
774.402 15
774.420 5
774.438 0
774.456 0
774.474 0
774.492 3
774.510 0
774.528 4
774.546 5
774.564 8
774.582 0
774.600 2
774.618 0
774.636 1
774.654 0
774.672 0
774.690 9
774.708 4
774.727 1
774.745 13
774.763 13
774.781 16
774.799 5
774.817 16
774.835 21
774.853 5
774.871 5
774.889 0
774.907 5
774.925 4
774.943 6
774.961 9
774.979 0
774.997 4
775.015 5
775.033 0
775.051 0
775.069 6
775.087 1
775.105 0
775.123 1
775.141 0
775.159 0
775.177 0
775.195 4
775.213 4
775.231 0
775.249 3
775.267 4
775.285 4
775.303 20
775.321 9
775.339 0
775.357 3
775.375 3
775.393 1
775.411 0
775.429 0
775.447 2
775.466 7
775.484 7
775.502 2
775.520 0
775.538 0
775.556 0
775.574 5
775.592 8
775.610 1
775.628 1
775.646 9
775.664 4
775.682 0
775.700 0
775.718 0
775.736 0
775.754 3
775.772 5
775.790 13
775.808 29
775.826 6
775.844 3
775.862 3
775.880 4
775.898 0
775.916 0
775.934 11
775.952 4
775.970 0
775.988 0
776.006 0
776.025 1
776.043 0
776.061 0
776.079 1
776.097 0
776.115 0
776.133 1
776.151 0
776.169 0
776.187 0
776.205 0
776.223 1
776.241 5
776.259 11
776.277 10
776.295 9
776.313 4
776.331 3
776.349 3
776.367 0
776.385 0
776.403 0
776.421 12
776.439 1
776.457 0
776.475 0
776.494 1
776.512 0
776.530 0
776.548 0
776.566 0
776.584 0
776.602 11
776.620 7
776.638 2
776.656 2
776.674 2
776.692 5
776.710 1
776.728 0
776.746 0
776.764 0
776.782 3
776.800 12
776.818 12
776.836 0
776.854 14
776.872 5
776.890 0
776.909 0
776.927 0
776.945 0
776.963 0
776.981 1
776.999 1
777.017 1
777.035 2
777.053 7
777.071 0
777.089 0
777.107 0
777.125 0
777.143 0
777.161 0
777.179 0
777.197 0
777.215 0
777.233 2
777.251 1
777.269 0
777.288 7
777.306 12
777.324 4
777.342 0
777.360 0
777.378 10
777.396 19
777.414 6
777.432 12
777.450 1
777.468 3
777.486 0
777.504 0
777.522 3
777.540 6
777.558 0
777.576 0
777.594 0
777.612 3
777.631 6
777.649 5
777.667 1
777.685 3
777.703 10
777.721 0
777.739 4
777.757 1
777.775 3
777.793 13
777.811 12
777.829 8
777.847 0
777.865 0
777.883 0
777.901 0
777.919 8
777.937 3
777.956 0
777.974 15
777.992 12
778.010 3
778.028 0
778.046 3
778.064 0
778.082 0
778.100 4
778.118 3
778.136 0
778.154 3
778.172 0
778.190 1
778.208 0
778.226 1
778.245 0
778.263 0
778.281 2
778.299 22
778.317 16
778.335 17
778.353 8
778.371 7
778.389 1
778.407 2
778.425 5
778.443 0
778.461 14
778.479 11
778.497 22
778.515 3
778.534 0
778.552 0
778.570 0
778.588 3
778.606 0
778.624 0
778.642 0
778.660 0
778.678 5
778.696 9
778.714 5
778.732 9
778.750 5
778.768 3
778.786 9
778.805 10
778.823 0
778.841 0
778.859 6
778.877 9
778.895 0
778.913 0
778.931 0
778.949 8
778.967 4
778.985 0
779.003 0
779.021 0
779.039 0
779.057 1
779.076 0
779.094 0
779.112 0
779.130 7
779.148 0
779.166 0
779.184 6
779.202 1
779.220 0
779.238 0
779.256 4
779.274 7
779.292 11
779.310 3
779.329 11
779.347 10
779.365 7
779.383 4
779.401 3
779.419 11
779.437 3
779.455 7
779.473 3
779.491 11
779.509 3
779.527 5
779.545 0
779.564 0
779.582 0
779.600 3
779.618 8
779.636 1
779.654 3
779.672 5
779.690 2
779.708 3
779.726 9
779.744 1
779.762 0
779.780 0
779.799 0
779.817 1
779.835 0
779.853 11
779.871 2
779.889 0
779.907 2
779.925 0
779.943 5
779.961 5
779.979 0
779.997 2
780.016 2
780.034 14
780.052 5
780.070 8
780.088 4
780.106 3
780.124 10
780.142 0
780.160 0
780.178 0
780.196 0
780.214 0
780.233 9
780.251 1
780.269 1
780.287 0
780.305 3
780.323 0
780.341 14
780.359 9
780.377 6
780.395 12
780.413 0
780.431 2
780.450 4
780.468 6
780.486 7
780.504 0
780.522 0
780.540 0
780.558 0
780.576 0
780.594 0
780.612 0
780.630 0
780.649 0
780.667 0
780.685 0
780.703 1
780.721 7
780.739 3
780.757 0
780.775 0
780.793 9
780.811 10
780.829 11
780.848 6
780.866 0
780.884 0
780.902 0
780.920 0
780.938 0
780.956 0
780.974 0
780.992 0
781.010 2
781.028 0
781.047 0
781.065 3
781.083 0
781.101 1
781.119 8
781.137 9
781.155 0
781.173 0
781.191 0
781.209 0
781.228 0
781.246 0
781.264 0
781.282 4
781.300 0
781.318 0
781.336 8
781.354 3
781.372 2
781.390 3
781.408 1
781.427 4
781.445 5
781.463 0
781.481 0
781.499 1
781.517 0
781.535 1
781.553 2
781.571 0
781.589 0
781.608 1
781.626 13
781.644 0
781.662 0
781.680 1
781.698 0
781.716 0
781.734 0
781.752 0
781.770 3
781.789 8
781.807 5
781.825 1
781.843 0
781.861 0
781.879 0
781.897 0
781.915 0
781.933 0
781.952 0
781.970 0
781.988 0
782.006 0
782.024 0
782.042 1
782.060 6
782.078 0
782.096 2
782.114 5
782.133 3
782.151 5
782.169 4
782.187 0
782.205 6
782.223 6
782.241 0
782.259 1
782.277 2
782.296 13
782.314 9
782.332 3
782.350 0
782.368 3
782.386 16
782.404 5
782.422 0
782.440 0
782.459 0
782.477 6
782.495 8
782.513 2
782.531 3
782.549 0
782.567 0
782.585 0
782.603 0
782.622 0
782.640 0
782.658 1
782.676 0
782.694 8
782.712 3
782.730 0
782.748 4
782.766 18
782.785 6
782.803 3
782.821 4
782.839 0
782.857 0
782.875 0
782.893 0
782.911 6
782.929 9
782.948 9
782.966 14
782.984 8
783.002 1
783.020 0
783.038 0
783.056 1
783.074 0
783.093 3
783.111 3
783.129 1
783.147 3
783.165 0
783.183 0
783.201 0
783.219 3
783.237 3
783.256 0
783.274 2
783.292 0
783.310 7
783.328 17
783.346 19
783.364 36
783.382 8
783.401 2
783.419 11
783.437 1
783.455 2
783.473 0
783.491 0
783.509 3
783.527 0
783.546 1
783.564 0
783.582 0
783.600 0
783.618 0
783.636 0
783.654 0
783.672 0
783.691 3
783.709 1
783.727 0
783.745 3
783.763 8
783.781 4
783.799 1
783.817 2
783.836 0
783.854 5
783.872 4
783.890 3
783.908 22
783.926 16
783.944 0
783.962 0
783.981 1
783.999 15
784.017 5
784.035 1
784.053 0
784.071 0
784.089 8
784.107 1
784.126 0
784.144 0
784.162 6
784.180 0
784.198 0
784.216 0
784.234 0
784.252 1
784.271 0
784.289 1
784.307 5
784.325 12
784.343 6
784.361 9
784.379 26
784.398 36
784.416 17
784.434 14
784.452 1
784.470 6
784.488 0
784.506 0
784.524 0
784.543 3
784.561 2
784.579 8
784.597 3
784.615 3
784.633 0
784.651 0
784.670 1
784.688 0
784.706 0
784.724 0
784.742 0
784.760 0
784.778 6
784.797 6
784.815 0
784.833 0
784.851 0
784.869 2
784.887 0
784.905 0
784.923 0
784.942 0
784.960 0
784.978 0
784.996 0
785.014 0
785.032 0
785.050 5
785.069 9
785.087 5
785.105 0
785.123 0
785.141 7
785.159 3
785.177 11
785.196 2
785.214 0
785.232 0
785.250 0
785.268 0
785.286 8
785.304 9
785.323 12
785.341 19
785.359 33
785.377 22
785.395 32
785.413 30
785.431 21
785.450 7
785.468 0
785.486 0
785.504 3
785.522 2
785.540 2
785.558 11
785.577 5
785.595 0
785.613 0
785.631 0
785.649 0
785.667 0
785.686 0
785.704 5
785.722 3
785.740 4
785.758 2
785.776 9
785.794 1
785.813 0
785.831 4
785.849 0
785.867 2
785.885 7
785.903 4
785.921 2
785.940 0
785.958 0
785.976 0
785.994 0
786.012 2
786.030 0
786.049 0
786.067 2
786.085 13
786.103 0
786.121 0
786.139 2
786.157 0
786.176 8
786.194 0
786.212 1
786.230 4
786.248 0
786.266 0
786.285 4
786.303 4
786.321 5
786.339 0
786.357 6
786.375 16
786.393 6
786.412 1
786.430 0
786.448 0
786.466 5
786.484 2
786.502 0
786.521 0
786.539 0
786.557 0
786.575 0
786.593 1
786.611 3
786.629 0
786.648 6
786.666 0
786.684 3
786.702 6
786.720 0
786.738 0
786.757 14
786.775 25
786.793 5
786.811 6
786.829 12
786.847 4
786.866 8
786.884 0
786.902 0
786.920 0
786.938 0
786.956 1
786.975 8
786.993 2
787.011 0
787.029 1
787.047 1
787.065 0
787.084 2
787.102 0
787.120 5
787.138 0
787.156 0
787.174 0
787.193 2
787.211 2
787.229 10
787.247 0
787.265 5
787.283 2
787.302 0
787.320 8
787.338 4
787.356 5
787.374 2
787.392 9
787.411 4
787.429 0
787.447 0
787.465 0
787.483 0
787.501 11
787.520 3
787.538 0
787.556 0
787.574 0
787.592 2
787.610 0
787.629 0
787.647 0
787.665 0
787.683 0
787.701 1
787.719 0
787.738 0
787.756 0
787.774 4
787.792 28
787.810 11
787.828 3
787.847 5
787.865 1
787.883 1
787.901 0
787.919 0
787.937 0
787.956 0
787.974 2
787.992 0
788.010 0
788.028 0
788.047 0
788.065 0
788.083 7
788.101 5
788.119 9
788.137 1
788.156 0
788.174 0
788.192 6
788.210 4
788.228 0
788.246 0
788.265 0
788.283 6
788.301 7
788.319 3
788.337 6
788.356 5
788.374 0
788.392 0
788.410 10
788.428 1
788.446 0
788.465 7
788.483 0
788.501 0
788.519 0
788.537 2
788.555 2
788.574 7
788.592 5
788.610 3
788.628 2
788.646 0
788.665 0
788.683 0
788.701 17
788.719 7
788.737 8
788.755 2
788.774 0
788.792 4
788.810 36
788.828 119
788.846 164
788.865 87
788.883 60
788.901 55
788.919 29
788.937 9
788.956 14
788.974 12
788.992 6
789.010 1
789.028 4
789.046 0
789.065 0
789.083 0
789.101 3
789.119 2
789.137 1
789.156 5
789.174 12
789.192 1
789.210 0
789.228 1
789.247 9
789.265 1
789.283 0
789.301 0
789.319 2
789.337 1
789.356 14
789.374 0
789.392 6
789.410 0
789.428 0
789.447 0
789.465 1
789.483 0
789.501 6
789.519 2
789.538 0
789.556 0
789.574 5
789.592 0
789.610 2
789.629 4
789.647 0
789.665 4
789.683 3
789.701 2
789.720 0
789.738 0
789.756 5
789.774 3
789.792 6
789.810 23
789.829 70
789.847 48
789.865 42
789.883 24
789.901 3
789.920 7
789.938 12
789.956 5
789.974 2
789.992 0
790.011 1
790.029 12
790.047 3
790.065 5
790.083 1
790.102 0
790.120 0
790.138 0
790.156 0
790.174 0
790.193 0
790.211 1
790.229 0
790.247 8
790.265 4
790.284 0
790.302 8
790.320 2
790.338 3
790.356 0
790.375 0
790.393 0
790.411 4
790.429 5
790.447 0
790.466 0
790.484 0
790.502 2
790.520 2
790.538 0
790.557 0
790.575 3
790.593 0
790.611 0
790.629 0
790.648 0
790.666 6
790.684 0
790.702 5
790.721 1
790.739 0
790.757 1
790.775 8
790.793 14
790.812 26
790.830 13
790.848 12
790.866 23
790.884 12
790.903 0
790.921 0
790.939 4
790.957 3
790.975 0
790.994 3
791.012 0
791.030 0
791.048 3
791.066 2
791.085 3
791.103 2
791.121 1
791.139 7
791.158 12
791.176 4
791.194 3
791.212 3
791.230 1
791.249 5
791.267 2
791.285 0
791.303 15
791.321 4
791.340 5
791.358 8
791.376 7
791.394 6
791.412 4
791.431 3
791.449 13
791.467 15
791.485 8
791.504 2
791.522 10
791.540 3
791.558 15
791.576 3
791.595 3
791.613 0
791.631 4
791.649 5
791.668 11
791.686 9
791.704 9
791.722 10
791.740 9
791.759 10
791.777 6
791.795 8
791.813 2
791.831 4
791.850 8
791.868 4
791.886 0
791.904 0
791.923 10
791.941 7
791.959 10
791.977 2
791.995 1
792.014 0
792.032 0
792.050 0
792.068 8
792.087 5
792.105 1
792.123 0
792.141 0
792.159 0
792.178 0
792.196 0
792.214 5
792.232 4
792.251 10
792.269 24
792.287 12
792.305 6
792.323 10
792.342 12
792.360 13
792.378 8
792.396 0
792.415 0
792.433 0
792.451 0
792.469 1
792.487 0
792.506 0
792.524 0
792.542 3
792.560 0
792.579 7
792.597 4
792.615 0
792.633 8
792.652 5
792.670 1
792.688 0
792.706 1
792.724 1
792.743 3
792.761 2
792.779 16
792.797 7
792.816 0
792.834 0
792.852 0
792.870 0
792.889 0
792.907 0
792.925 0
792.943 0
792.961 2
792.980 2
792.998 0
793.016 0
793.034 0
793.053 0
793.071 3
793.089 5
793.107 3
793.126 1
793.144 12
793.162 5
793.180 3
793.198 4
793.217 1
793.235 0
793.253 0
793.271 2
793.290 6
793.308 3
793.326 0
793.344 1
793.363 11
793.381 26
793.399 32
793.417 14
793.436 0
793.454 0
793.472 0
793.490 0
793.508 0
793.527 0
793.545 0
793.563 9
793.581 6
793.600 0
793.618 8
793.636 3
793.654 0
793.673 9
793.691 3
793.709 0
793.727 1
793.746 0
793.764 0
793.782 8
793.800 14
793.819 9
793.837 2
793.855 0
793.873 5
793.892 0
793.910 0
793.928 0
793.946 0
793.964 0
793.983 0
794.001 6
794.019 2
794.037 1
794.056 1
794.074 4
794.092 1
794.110 1
794.129 0
794.147 0
794.165 0
794.183 9
794.202 1
794.220 4
794.238 4
794.256 1
794.275 0
794.293 2
794.311 0
794.329 3
794.348 1
794.366 0
794.384 4
794.402 3
794.421 0
794.439 0
794.457 0
794.475 0
794.494 1
794.512 0
794.530 0
794.548 0
794.567 0
794.585 3
794.603 0
794.621 4
794.640 8
794.658 2
794.676 0
794.694 2
794.713 5
794.731 4
794.749 4
794.767 9
794.786 8
794.804 8
794.822 0
794.840 0
794.859 8
794.877 5
794.895 6
794.913 3
794.932 1
794.950 0
794.968 0
794.986 2
795.005 11
795.023 4
795.041 0
795.059 0
795.078 0
795.096 1
795.114 5
795.133 8
795.151 0
795.169 9
795.187 6
795.206 0
795.224 0
795.242 0
795.260 1
795.279 0
795.297 5
795.315 10
795.333 8
795.352 5
795.370 0
795.388 5
795.406 0
795.425 0
795.443 0
795.461 0
795.479 4
795.498 0
795.516 5
795.534 0
795.552 0
795.571 0
795.589 12
795.607 8
795.626 0
795.644 0
795.662 3
795.680 1
795.699 3
795.717 4
795.735 0
795.753 0
795.772 0
795.790 6
795.808 1
795.826 0
795.845 0
795.863 1
795.881 4
795.899 3
795.918 0
795.936 3
795.954 0
795.973 7
795.991 0
796.009 1
796.027 1
796.046 2
796.064 5
796.082 1
796.100 13
796.119 5
796.137 0
796.155 1
796.173 8
796.192 0
796.210 0
796.228 0
796.247 0
796.265 2
796.283 0
796.301 0
796.320 3
796.338 4
796.356 10
796.374 20
796.393 12
796.411 1
796.429 8
796.448 5
796.466 0
796.484 0
796.502 0
796.521 3
796.539 0
796.557 2
796.575 7
796.594 1
796.612 0
796.630 0
796.649 0
796.667 0
796.685 0
796.703 0
796.722 0
796.740 0
796.758 0
796.776 7
796.795 0
796.813 0
796.831 0
796.850 0
796.868 0
796.886 0
796.904 1
796.923 1
796.941 3
796.959 0
796.978 0
796.996 4
797.014 6
797.032 0
797.051 0
797.069 0
797.087 2
797.105 1
797.124 0
797.142 0
797.160 1
797.179 3
797.197 11
797.215 2
797.233 2
797.252 4
797.270 0
797.288 1
797.307 0
797.325 2
797.343 6
797.361 3
797.380 6
797.398 2
797.416 1
797.435 1
797.453 1
797.471 3
797.489 8
797.508 1
797.526 0
797.544 5
797.563 2
797.581 8
797.599 3
797.617 3
797.636 0
797.654 0
797.672 2
797.691 8
797.709 3
797.727 2
797.745 9
797.764 2
797.782 10
797.800 7
797.819 1
797.837 0
797.855 0
797.873 0
797.892 0
797.910 0
797.928 0
797.947 0
797.965 5
797.983 6
798.001 6
798.020 0
798.038 8
798.056 0
798.075 23
798.093 8
798.111 3
798.129 0
798.148 0
798.166 0
798.184 1
798.203 0
798.221 0
798.239 0
798.257 9
798.276 0
798.294 11
798.312 2
798.331 1
798.349 5
798.367 15
798.386 23
798.404 2
798.422 9
798.440 8
798.459 3
798.477 2
798.495 11
798.514 3
798.532 2
798.550 0
798.568 0
798.587 0
798.605 1
798.623 0
798.642 8
798.660 1
798.678 0
798.697 0
798.715 0
798.733 0
798.751 5
798.770 2
798.788 0
798.806 0
798.825 0
798.843 4
798.861 12
798.880 7
798.898 0
798.916 9
798.934 5
798.953 6
798.971 4
798.989 9
799.008 13
799.026 1
799.044 5
799.063 6
799.081 8
799.099 1
799.117 2
799.136 0
799.154 0
799.172 2
799.191 1
799.209 0
799.227 4
799.246 12
799.264 1
799.282 4
799.301 4
799.319 1
799.337 0
799.355 10
799.374 5
799.392 8
799.410 0
799.429 2
799.447 0
799.465 0
799.484 1
799.502 0
799.520 10
799.538 2
799.557 0
799.575 0
799.593 6
799.612 14
799.630 3
799.648 3
799.667 0
799.685 6
799.703 2
799.722 11
799.740 6
799.758 4
799.776 5
799.795 0
799.813 0
799.831 0
799.850 3
799.868 5
799.886 0
799.905 0
799.923 0
799.941 0
799.960 2
799.978 2
799.996 0
800.015 1
800.033 0
800.051 3
800.069 0
800.088 9
800.106 0
800.124 0
800.143 7
800.161 8
800.179 0
800.198 0
800.216 0
800.234 1
800.253 7
800.271 0
800.289 1
800.308 5
800.326 1
800.344 1
800.363 0
800.381 7
800.399 5
800.417 9
800.436 2
800.454 2
800.472 2
800.491 1
800.509 0
800.527 0
800.546 0
800.564 1
800.582 8
800.601 10
800.619 0
800.637 0
800.656 0
800.674 0
800.692 0
800.711 2
800.729 3
800.747 0
800.766 3
800.784 19
800.802 3
800.821 0
800.839 1
800.857 1
800.875 0
800.894 5
800.912 0
800.930 0
800.949 0
800.967 0
800.985 0
801.004 1
801.022 0
801.040 0
801.059 1
801.077 0
801.095 0
801.114 0
801.132 0
801.150 0
801.169 0
801.187 2
801.205 18
801.224 14
801.242 0
801.260 1
801.279 5
801.297 2
801.315 0
801.334 1
801.352 16
801.370 2
801.389 1
801.407 2
801.425 8
801.444 10
801.462 3
801.480 0
801.499 3
801.517 7
801.535 0
801.554 0
801.572 4
801.590 0
801.609 0
801.627 0
801.645 0
801.664 1
801.682 0
801.700 7
801.719 0
801.737 0
801.755 5
801.774 3
801.792 0
801.810 5
801.829 14
801.847 0
801.865 0
801.884 0
801.902 0
801.920 0
801.939 0
801.957 0
801.975 3
801.994 5
802.012 0
802.030 0
802.049 0
802.067 0
802.085 0
802.104 0
802.122 0
802.140 10
802.159 4
802.177 5
802.195 8
802.214 5
802.232 0
802.250 0
802.269 2
802.287 0
802.305 7
802.324 1
802.342 0
802.360 1
802.379 9
802.397 4
802.415 1
802.434 0
802.452 0
802.470 0
802.489 0
802.507 5
802.525 1
802.544 1
802.562 1
802.580 0
802.599 6
802.617 6
802.635 5
802.654 5
802.672 4
802.690 0
802.709 0
802.727 0
802.745 3
802.764 0
802.782 0
802.801 0
802.819 6
802.837 16
802.856 13
802.874 0
802.892 0
802.911 0
802.929 0
802.947 0
802.966 0
802.984 0
803.002 0
803.021 0
803.039 0
803.057 1
803.076 0
803.094 0
803.112 8
803.131 0
803.149 0
803.167 0
803.186 8
803.204 3
803.223 8
803.241 3
803.259 0
803.278 4
803.296 9
803.314 3
803.333 0
803.351 4
803.369 14
803.388 2
803.406 0
803.424 2
803.443 8
803.461 2
803.479 2
803.498 3
803.516 3
803.534 0
803.553 0
803.571 0
803.590 0
803.608 0
803.626 0
803.645 3
803.663 1
803.681 0
803.700 0
803.718 0
803.736 0
803.755 2
803.773 2
803.791 0
803.810 0
803.828 14
803.847 13
803.865 3
803.883 0
803.902 0
803.920 13
803.938 3
803.957 4
803.975 0
803.993 3
804.012 0
804.030 0
804.048 0
804.067 0
804.085 0
804.104 0
804.122 0
804.140 0
804.159 4
804.177 2
804.195 1
804.214 4
804.232 2
804.250 4
804.269 0
804.287 0
804.305 0
804.324 0
804.342 4
804.361 4
804.379 3
804.397 3
804.416 0
804.434 0
804.452 7
804.471 5
804.489 0
804.507 0
804.526 0
804.544 1
804.563 4
804.581 0
804.599 0
804.618 0
804.636 2
804.654 0
804.673 0
804.691 6
804.710 4
804.728 4
804.746 7
804.765 6
804.783 8
804.801 17
804.820 8
804.838 2
804.856 4
804.875 0
804.893 1
804.912 2
804.930 7
804.948 0
804.967 0
804.985 12
805.003 7
805.022 4
805.040 9
805.059 4
805.077 0
805.095 2
805.114 1
805.132 3
805.150 0
805.169 10
805.187 6
805.205 0
805.224 0
805.242 13
805.261 7
805.279 2
805.297 0
805.316 11
805.334 20
805.352 36
805.371 45
805.389 7
805.408 4
805.426 3
805.444 0
805.463 1
805.481 1
805.499 6
805.518 5
805.536 1
805.555 4
805.573 6
805.591 1
805.610 3
805.628 3
805.646 5
805.665 2
805.683 10
805.702 5
805.720 11
805.738 4
805.757 0
805.775 0
805.793 0
805.812 0
805.830 3
805.849 10
805.867 3
805.885 0
805.904 0
805.922 0
805.941 0
805.959 1
805.977 5
805.996 1
806.014 0
806.032 0
806.051 5
806.069 0
806.088 0
806.106 8
806.124 7
806.143 3
806.161 0
806.180 0
806.198 0
806.216 0
806.235 4
806.253 0
806.271 5
806.290 6
806.308 1
806.327 4
806.345 11
806.363 10
806.382 23
806.400 12
806.419 11
806.437 1
806.455 0
806.474 0
806.492 0
806.510 0
806.529 0
806.547 5
806.566 3
806.584 1
806.602 11
806.621 6
806.639 5
806.658 2
806.676 5
806.694 6
806.713 13
806.731 4
806.749 1
806.768 1
806.786 5
806.805 2
806.823 3
806.841 0
806.860 6
806.878 0
806.897 0
806.915 1
806.933 6
806.952 1
806.970 1
806.989 7
807.007 0
807.025 0
807.044 0
807.062 0
807.081 0
807.099 0
807.117 5
807.136 9
807.154 0
807.173 5
807.191 5
807.209 0
807.228 0
807.246 0
807.264 7
807.283 3
807.301 11
807.320 26
807.338 6
807.356 4
807.375 11
807.393 2
807.412 2
807.430 3
807.448 3
807.467 0
807.485 0
807.504 0
807.522 0
807.540 0
807.559 0
807.577 5
807.596 1
807.614 2
807.632 0
807.651 0
807.669 0
807.688 0
807.706 9
807.724 7
807.743 0
807.761 3
807.780 0
807.798 3
807.816 0
807.835 0
807.853 2
807.872 2
807.890 1
807.908 2
807.927 3
807.945 1
807.964 4
807.982 0
808.000 0
808.019 0
808.037 0
808.056 0
808.074 0
808.093 0
808.111 1
808.129 6
808.148 0
808.166 0
808.185 0
808.203 5
808.221 11
808.240 1
808.258 1
808.277 2
808.295 0
808.313 0
808.332 3
808.350 7
808.369 0
808.387 0
808.405 1
808.424 3
808.442 8
808.461 2
808.479 0
808.497 7
808.516 7
808.534 8
808.553 1
808.571 2
808.590 3
808.608 0
808.626 0
808.645 0
808.663 0
808.682 24
808.700 16
808.718 14
808.737 1
808.755 0
808.774 0
808.792 0
808.810 0
808.829 3
808.847 0
808.866 0
808.884 0
808.903 2
808.921 0
808.939 8
808.958 6
808.976 0
808.995 1
809.013 5
809.031 0
809.050 0
809.068 0
809.087 0
809.105 2
809.124 0
809.142 1
809.160 0
809.179 0
809.197 0
809.216 0
809.234 0
809.252 1
809.271 0
809.289 3
809.308 5
809.326 6
809.345 3
809.363 38
809.381 49
809.400 40
809.418 8
809.437 8
809.455 12
809.473 2
809.492 0
809.510 0
809.529 8
809.547 3
809.566 0
809.584 0
809.602 15
809.621 2
809.639 0
809.658 1
809.676 0
809.695 0
809.713 0
809.731 0
809.750 0
809.768 2
809.787 8
809.805 7
809.824 4
809.842 0
809.860 2
809.879 0
809.897 0
809.916 0
809.934 0
809.953 0
809.971 2
809.989 0
810.008 0
810.026 0
810.045 0
810.063 0
810.081 0
810.100 6
810.118 6
810.137 4
810.155 1
810.174 0
810.192 4
810.210 0
810.229 1
810.247 0
810.266 0
810.284 0
810.303 0
810.321 1
810.340 0
810.358 11
810.376 13
810.395 16
810.413 19
810.432 26
810.450 13
810.469 2
810.487 11
810.505 0
810.524 15
810.542 4
810.561 0
810.579 0
810.598 0
810.616 0
810.634 0
810.653 3
810.671 1
810.690 0
810.708 1
810.727 0
810.745 3
810.763 5
810.782 2
810.800 0
810.819 2
810.837 2
810.856 0
810.874 0
810.893 0
810.911 0
810.929 2
810.948 3
810.966 6
810.985 0
811.003 2
811.022 4
811.040 1
811.058 0
811.077 0
811.095 3
811.114 3
811.132 0
811.151 3
811.169 1
811.188 4
811.206 0
811.224 0
811.243 2
811.261 1
811.280 6
811.298 0
811.317 7
811.335 9
811.354 23
811.372 26
811.390 10
811.409 15
811.427 15
811.446 4
811.464 12
811.483 13
811.501 14
811.520 5
811.538 0
811.556 0
811.575 0
811.593 4
811.612 3
811.630 2
811.649 3
811.667 1
811.686 10
811.704 2
811.722 1
811.741 3
811.759 3
811.778 7
811.796 2
811.815 0
811.833 3
811.852 6
811.870 1
811.888 0
811.907 5
811.925 6
811.944 6
811.962 0
811.981 0
811.999 4
812.018 0
812.036 0
812.054 5
812.073 2
812.091 2
812.110 0
812.128 0
812.147 0
812.165 1
812.184 2
812.202 1
812.221 0
812.239 5
812.257 5
812.276 7
812.294 5
812.313 8
812.331 1
812.350 11
812.368 6
812.387 2
812.405 0
812.424 0
812.442 6
812.460 1
812.479 0
812.497 2
812.516 1
812.534 2
812.553 1
812.571 0
812.590 0
812.608 2
812.627 1
812.645 4
812.663 1
812.682 1
812.700 4
812.719 13
812.737 3
812.756 0
812.774 2
812.793 2
812.811 5
812.830 20
812.848 9
812.866 2
812.885 0
812.903 5
812.922 0
812.940 0
812.959 1
812.977 5
812.996 8
813.014 0
813.033 0
813.051 3
813.070 0
813.088 0
813.106 0
813.125 0
813.143 6
813.162 8
813.180 0
813.199 0
813.217 0
813.236 0
813.254 0
813.273 4
813.291 3
813.310 2
813.328 3
813.347 3
813.365 4
813.383 6
813.402 2
813.420 0
813.439 5
813.457 4
813.476 1
813.494 0
813.513 2
813.531 0
813.550 4
813.568 1
813.587 0
813.605 0
813.624 4
813.642 0
813.660 0
813.679 0
813.697 0
813.716 2
813.734 7
813.753 2
813.771 3
813.790 2
813.808 0
813.827 0
813.845 3
813.864 2
813.882 0
813.901 5
813.919 1
813.938 0
813.956 0
813.974 4
813.993 3
814.011 1
814.030 0
814.048 0
814.067 0
814.085 0
814.104 0
814.122 0
814.141 0
814.159 2
814.178 5
814.196 4
814.215 0
814.233 0
814.252 1
814.270 4
814.289 0
814.307 1
814.325 3
814.344 4
814.362 1
814.381 0
814.399 0
814.418 0
814.436 7
814.455 2
814.473 0
814.492 0
814.510 0
814.529 0
814.547 0
814.566 0
814.584 0
814.603 2
814.621 2
814.640 5
814.658 0
814.677 0
814.695 0
814.714 7
814.732 0
814.750 3
814.769 13
814.787 5
814.806 20
814.824 14
814.843 0
814.861 0
814.880 0
814.898 4
814.917 7
814.935 10
814.954 5
814.972 0
814.991 1
815.009 5
815.028 0
815.046 2
815.065 2
815.083 0
815.102 0
815.120 0
815.139 0
815.157 0
815.176 0
815.194 0
815.213 0
815.231 0
815.250 0
815.268 0
815.287 3
815.305 0
815.323 0
815.342 0
815.360 11
815.379 8
815.397 1
815.416 0
815.434 0
815.453 0
815.471 0
815.490 0
815.508 6
815.527 0
815.545 0
815.564 0
815.582 0
815.601 1
815.619 3
815.638 4
815.656 0
815.675 3
815.693 5
815.712 0
815.730 3
815.749 0
815.767 3
815.786 2
815.804 0
815.823 10
815.841 5
815.860 2
815.878 0
815.897 0
815.915 0
815.934 0
815.952 0
815.971 0
815.989 0
816.008 0
816.026 0
816.045 0
816.063 11
816.082 4
816.100 0
816.119 0
816.137 0
816.156 3
816.174 3
816.193 0
816.211 0
816.230 0
816.248 4
816.267 0
816.285 0
816.304 3
816.322 0
816.341 0
816.359 7
816.378 3
816.396 0
816.415 0
816.433 0
816.452 2
816.470 4
816.489 1
816.507 0
816.526 0
816.544 2
816.563 1
816.581 0
816.600 0
816.618 0
816.637 0
816.655 3
816.674 0
816.692 0
816.711 0
816.729 0
816.748 17
816.766 6
816.785 8
816.803 4
816.822 0
816.840 12
816.859 9
816.877 11
816.896 8
816.914 2
816.933 0
816.951 0
816.970 4
816.988 5
817.007 0
817.025 1
817.044 0
817.062 0
817.081 0
817.099 0
817.118 0
817.136 3
817.155 0
817.173 0
817.192 0
817.210 0
817.229 3
817.247 0
817.266 0
817.284 0
817.303 2
817.321 12
817.340 10
817.358 3
817.377 7
817.395 3
817.414 5
817.432 0
817.451 0
817.469 0
817.488 0
817.506 6
817.525 6
817.543 0
817.562 0
817.581 0
817.599 4
817.618 0
817.636 0
817.655 0
817.673 3
817.692 1
817.710 0
817.729 6
817.747 9
817.766 3
817.784 2
817.803 2
817.821 8
817.840 11
817.858 0
817.877 4
817.895 9
817.914 15
817.932 1
817.951 0
817.969 0
817.988 0
818.006 0
818.025 0
818.043 1
818.062 5
818.080 0
818.099 0
818.117 0
818.136 0
818.155 1
818.173 0
818.192 13
818.210 11
818.229 0
818.247 0
818.266 5
818.284 11
818.303 1
818.321 0
818.340 0
818.358 2
818.377 8
818.395 11
818.414 13
818.432 5
818.451 0
818.469 0
818.488 0
818.506 5
818.525 14
818.543 3
818.562 0
818.581 0
818.599 0
818.618 0
818.636 4
818.655 9
818.673 8
818.692 9
818.710 3
818.729 0
818.747 6
818.766 0
818.784 4
818.803 0
818.821 6
818.840 10
818.858 1
818.877 0
818.895 1
818.914 0
818.933 1
818.951 0
818.970 3
818.988 0
819.007 0
819.025 0
819.044 0
819.062 0
819.081 0
819.099 0
819.118 0
819.136 0
819.155 0
819.173 0
819.192 0
819.210 0
819.229 0
819.248 0
819.266 0
819.285 0
819.303 2
819.322 0
819.340 7
819.359 5
819.377 3
819.396 3
819.414 0
819.433 0
819.451 0
819.470 0
819.488 13
819.507 6
819.526 0
819.544 0
819.563 5
819.581 4
819.600 0
819.618 0
819.637 0
819.655 0
819.674 0
819.692 1
819.711 7
819.729 0
819.748 6
819.767 3
819.785 0
819.804 0
819.822 7
819.841 14
819.859 4
819.878 0
819.896 0
819.915 1
819.933 0
819.952 0
819.970 3
819.989 0
820.008 1
820.026 3
820.045 0
820.063 1
820.082 1
820.100 11
820.119 5
820.137 0
820.156 0
820.174 0
820.193 3
820.211 5
820.230 3
820.249 11
820.267 7
820.286 6
820.304 1
820.323 0
820.341 0
820.360 4
820.378 3
820.397 0
820.415 6
820.434 0
820.453 0
820.471 0
820.490 1
820.508 6
820.527 1
820.545 0
820.564 0
820.582 0
820.601 2
820.619 1
820.638 2
820.657 0
820.675 2
820.694 0
820.712 0
820.731 0
820.749 5
820.768 10
820.786 0
820.805 3
820.824 21
820.842 4
820.861 8
820.879 17
820.898 18
820.916 4
820.935 0
820.953 0
820.972 0
820.990 0
821.009 0
821.028 0
821.046 0
821.065 0
821.083 0
821.102 0
821.120 0
821.139 2
821.157 0
821.176 0
821.195 0
821.213 0
821.232 0
821.250 9
821.269 9
821.287 2
821.306 3
821.324 8
821.343 18
821.362 13
821.380 16
821.399 15
821.417 5
821.436 11
821.454 3
821.473 0
821.491 2
821.510 0
821.529 11
821.547 2
821.566 0
821.584 0
821.603 0
821.621 0
821.640 0
821.658 0
821.677 0
821.696 4
821.714 0
821.733 0
821.751 0
821.770 0
821.788 0
821.807 6
821.826 8
821.844 1
821.863 1
821.881 0
821.900 0
821.918 0
821.937 0
821.955 5
821.974 0
821.993 0
822.011 0
822.030 0
822.048 0
822.067 0
822.085 0
822.104 0
822.123 0
822.141 2
822.160 4
822.178 0
822.197 1
822.215 0
822.234 0
822.252 0
822.271 1
822.290 0
822.308 11
822.327 5
822.345 14
822.364 16
822.382 4
822.401 17
822.420 11
822.438 0
822.457 4
822.475 2
822.494 1
822.512 0
822.531 1
822.550 0
822.568 0
822.587 2
822.605 4
822.624 0
822.642 0
822.661 5
822.680 3
822.698 0
822.717 0
822.735 0
822.754 0
822.772 0
822.791 0
822.810 8
822.828 7
822.847 3
822.865 0
822.884 4
822.902 2
822.921 0
822.940 0
822.958 0
822.977 0
822.995 0
823.014 0
823.032 4
823.051 0
823.070 1
823.088 0
823.107 0
823.125 17
823.144 3
823.162 13
823.181 10
823.200 6
823.218 2
823.237 0
823.255 0
823.274 11
823.293 8
823.311 10
823.330 5
823.348 6
823.367 0
823.385 10
823.404 12
823.423 10
823.441 1
823.460 6
823.478 7
823.497 14
823.515 10
823.534 2
823.553 3
823.571 0
823.590 0
823.608 2
823.627 0
823.646 0
823.664 0
823.683 7
823.701 8
823.720 3
823.738 2
823.757 2
823.776 0
823.794 0
823.813 0
823.831 0
823.850 1
823.869 0
823.887 0
823.906 0
823.924 0
823.943 3
823.961 17
823.980 4
823.999 1
824.017 6
824.036 10
824.054 2
824.073 0
824.092 4
824.110 0
824.129 1
824.147 6
824.166 1
824.184 0
824.203 0
824.222 0
824.240 5
824.259 0
824.277 15
824.296 3
824.315 7
824.333 9
824.352 13
824.370 3
824.389 5
824.408 15
824.426 22
824.445 7
824.463 14
824.482 4
824.501 8
824.519 1
824.538 0
824.556 4
824.575 1
824.593 0
824.612 6
824.631 1
824.649 0
824.668 0
824.686 0
824.705 10
824.724 1
824.742 0
824.761 0
824.779 1
824.798 7
824.817 4
824.835 1
824.854 0
824.872 0
824.891 1
824.910 0
824.928 0
824.947 0
824.965 0
824.984 8
825.003 11
825.021 5
825.040 0
825.058 0
825.077 0
825.096 0
825.114 0
825.133 0
825.151 0
825.170 0
825.189 0
825.207 0
825.226 1
825.244 0
825.263 0
825.282 0
825.300 0
825.319 0
825.337 0
825.356 5
825.375 2
825.393 8
825.412 22
825.430 4
825.449 8
825.468 4
825.486 0
825.505 0
825.523 0
825.542 0
825.561 0
825.579 0
825.598 0
825.616 0
825.635 3
825.654 6
825.672 6
825.691 5
825.709 5
825.728 0
825.747 2
825.765 0
825.784 0
825.802 3
825.821 7
825.840 1
825.858 0
825.877 0
825.895 1
825.914 0
825.933 0
825.951 0
825.970 0
825.989 0
826.007 4
826.026 0
826.044 9
826.063 6
826.082 2
826.100 1
826.119 10
826.137 5
826.156 0
826.175 0
826.193 0
826.212 0
826.230 0
826.249 0
826.268 0
826.286 0
826.305 2
826.323 3
826.342 3
826.361 0
826.379 5
826.398 0
826.417 0
826.435 0
826.454 0
826.472 0
826.491 0
826.510 5
826.528 4
826.547 0
826.565 0
826.584 6
826.603 0
826.621 0
826.640 0
826.659 0
826.677 0
826.696 0
826.714 2
826.733 5
826.752 0
826.770 0
826.789 0
826.807 0
826.826 0
826.845 0
826.863 0
826.882 0
826.901 0
826.919 0
826.938 0
826.956 2
826.975 3
826.994 2
827.012 0
827.031 0
827.050 15
827.068 6
827.087 4
827.105 0
827.124 8
827.143 3
827.161 6
827.180 0
827.198 0
827.217 0
827.236 4
827.254 0
827.273 0
827.292 11
827.310 13
827.329 2
827.347 3
827.366 16
827.385 20
827.403 13
827.422 3
827.441 6
827.459 3
827.478 6
827.496 0
827.515 1
827.534 12
827.552 2
827.571 0
827.590 0
827.608 0
827.627 0
827.645 0
827.664 0
827.683 4
827.701 0
827.720 0
827.739 0
827.757 0
827.776 0
827.794 5
827.813 0
827.832 0
827.850 0
827.869 0
827.888 4
827.906 3
827.925 0
827.944 0
827.962 0
827.981 0
827.999 0
828.018 0
828.037 0
828.055 0
828.074 0
828.093 0
828.111 0
828.130 3
828.148 0
828.167 0
828.186 0
828.204 3
828.223 6
828.242 3
828.260 0
828.279 0
828.298 0
828.316 0
828.335 0
828.353 8
828.372 30
828.391 15
828.409 6
828.428 6
828.447 6
828.465 9
828.484 1
828.503 1
828.521 0
828.540 3
828.558 17
828.577 11
828.596 5
828.614 3
828.633 0
828.652 0
828.670 5
828.689 4
828.708 9
828.726 8
828.745 4
828.763 0
828.782 0
828.801 9
828.819 0
828.838 15
828.857 9
828.875 1
828.894 2
828.913 0
828.931 0
828.950 0
828.969 0
828.987 0
829.006 2
829.024 0
829.043 0
829.062 0
829.080 0
829.099 6
829.118 4
829.136 10
829.155 0
829.174 0
829.192 4
829.211 3
829.230 0
829.248 4
829.267 2
829.285 3
829.304 2
829.323 5
829.341 2
829.360 3
829.379 9
829.397 1
829.416 0
829.435 0
829.453 2
829.472 1
829.491 0
829.509 1
829.528 1
829.547 0
829.565 0
829.584 4
829.602 0
829.621 0
829.640 0
829.658 0
829.677 5
829.696 5
829.714 2
829.733 1
829.752 0
829.770 6
829.789 4
829.808 0
829.826 1
829.845 2
829.864 0
829.882 1
829.901 0
829.920 4
829.938 0
829.957 0
829.975 3
829.994 0
830.013 0
830.031 0
830.050 0
830.069 3
830.087 0
830.106 2
830.125 2
830.143 4
830.162 0
830.181 14
830.199 14
830.218 11
830.237 7
830.255 15
830.274 8
830.293 0
830.311 0
830.330 0
830.349 0
830.367 6
830.386 0
830.405 0
830.423 0
830.442 8
830.461 3
830.479 0
830.498 0
830.517 0
830.535 2
830.554 0
830.572 0
830.591 0
830.610 2
830.628 0
830.647 0
830.666 0
830.684 12
830.703 11
830.722 0
830.740 0
830.759 0
830.778 0
830.796 5
830.815 9
830.834 9
830.852 13
830.871 0
830.890 0
830.908 0
830.927 30
830.946 14
830.964 1
830.983 0
831.002 2
831.020 5
831.039 0
831.058 0
831.076 0
831.095 0
831.114 0
831.132 3
831.151 0
831.170 7
831.188 2
831.207 5
831.226 1
831.244 7
831.263 9
831.282 8
831.300 8
831.319 5
831.338 15
831.356 3
831.375 0
831.394 0
831.412 0
831.431 4
831.450 5
831.468 0
831.487 0
831.506 0
831.524 0
831.543 1
831.562 0
831.580 0
831.599 0
831.618 0
831.636 0
831.655 0
831.674 0
831.692 0
831.711 0
831.730 0
831.748 0
831.767 0
831.786 6
831.804 8
831.823 1
831.842 1
831.861 0
831.879 0
831.898 0
831.917 0
831.935 0
831.954 0
831.973 0
831.991 0
832.010 0
832.029 1
832.047 0
832.066 0
832.085 0
832.103 6
832.122 3
832.141 0
832.159 2
832.178 12
832.197 11
832.215 6
832.234 7
832.253 3
832.271 3
832.290 6
832.309 3
832.327 0
832.346 5
832.365 6
832.383 0
832.402 6
832.421 12
832.440 6
832.458 1
832.477 0
832.496 0
832.514 0
832.533 0
832.552 0
832.570 0
832.589 3
832.608 9
832.626 2
832.645 12
832.664 5
832.682 1
832.701 0
832.720 3
832.738 11
832.757 4
832.776 0
832.794 0
832.813 1
832.832 18
832.851 5
832.869 7
832.888 6
832.907 4
832.925 0
832.944 6
832.963 0
832.981 0
833.000 3
833.019 2
833.037 3
833.056 0
833.075 4
833.093 12
833.112 1
833.131 1
833.150 3
833.168 3
833.187 19
833.206 4
833.224 5
833.243 0
833.262 2
833.280 6
833.299 3
833.318 7
833.336 4
833.355 7
833.374 9
833.393 2
833.411 0
833.430 0
833.449 0
833.467 0
833.486 0
833.505 1
833.523 1
833.542 0
833.561 0
833.579 0
833.598 0
833.617 6
833.636 0
833.654 0
833.673 0
833.692 0
833.710 6
833.729 5
833.748 0
833.766 3
833.785 1
833.804 0
833.822 0
833.841 0
833.860 0
833.879 0
833.897 0
833.916 0
833.935 0
833.953 1
833.972 0
833.991 0
834.009 0
834.028 0
834.047 0
834.066 0
834.084 3
834.103 6
834.122 0
834.140 0
834.159 2
834.178 2
834.196 0
834.215 0
834.234 0
834.253 0
834.271 0
834.290 5
834.309 3
834.327 5
834.346 0
834.365 2
834.383 1
834.402 0
834.421 0
834.440 0
834.458 6
834.477 4
834.496 0
834.514 0
834.533 0
834.552 0
834.571 0
834.589 0
834.608 0
834.627 8
834.645 12
834.664 0
834.683 0
834.701 0
834.720 3
834.739 7
834.758 5
834.776 11
834.795 1
834.814 1
834.832 9
834.851 0
834.870 2
834.889 0
834.907 0
834.926 3
834.945 1
834.963 10
834.982 2
835.001 0
835.019 3
835.038 4
835.057 0
835.076 0
835.094 0
835.113 0
835.132 0
835.150 5
835.169 5
835.188 1
835.207 4
835.225 5
835.244 17
835.263 3
835.281 3
835.300 9
835.319 14
835.338 14
835.356 18
835.375 7
835.394 20
835.412 22
835.431 1
835.450 4
835.469 6
835.487 6
835.506 1
835.525 0
835.543 0
835.562 0
835.581 0
835.600 0
835.618 0
835.637 0
835.656 7
835.674 15
835.693 6
835.712 0
835.731 0
835.749 0
835.768 1
835.787 2
835.805 6
835.824 0
835.843 3
835.862 6
835.880 6
835.899 2
835.918 0
835.937 0
835.955 0
835.974 2
835.993 4
836.011 0
836.030 1
836.049 5
836.068 1
836.086 6
836.105 4
836.124 0
836.142 2
836.161 2
836.180 14
836.199 3
836.217 0
836.236 3
836.255 4
836.274 0
836.292 2
836.311 19
836.330 27
836.348 34
836.367 159
836.386 208
836.405 230
836.423 101
836.442 62
836.461 43
836.479 37
836.498 8
836.517 6
836.536 8
836.554 1
836.573 13
836.592 15
836.611 2
836.629 0
836.648 0
836.667 0
836.685 0
836.704 0
836.723 0
836.742 1
836.760 2
836.779 0
836.798 7
836.817 3
836.835 0
836.854 0
836.873 0
836.892 0
836.910 0
836.929 1
836.948 0
836.966 7
836.985 16
837.004 5
837.023 6
837.041 2
837.060 0
837.079 2
837.098 1
837.116 0
837.135 0
837.154 0
837.173 0
837.191 0
837.210 1
837.229 2
837.247 1
837.266 0
837.285 0
837.304 7
837.322 6
837.341 21
837.360 20
837.379 108
837.397 102
837.416 67
837.435 48
837.454 11
837.472 15
837.491 17
837.510 4
837.528 0
837.547 0
837.566 5
837.585 0
837.603 0
837.622 1
837.641 1
837.660 3
837.678 0
837.697 3
837.716 2
837.735 2
837.753 0
837.772 5
837.791 5
837.810 4
837.828 2
837.847 1
837.866 0
837.885 0
837.903 8
837.922 9
837.941 0
837.960 0
837.978 0
837.997 0
838.016 0
838.034 0
838.053 0
838.072 2
838.091 10
838.109 5
838.128 0
838.147 0
838.166 0
838.184 5
838.203 2
838.222 0
838.241 5
838.259 1
838.278 9
838.297 8
838.316 6
838.334 12
838.353 9
838.372 19
838.391 29
838.409 36
838.428 33
838.447 11
838.466 2
838.484 1
838.503 11
838.522 6
838.541 4
838.559 6
838.578 4
838.597 5
838.616 0
838.634 4
838.653 3
838.672 0
838.691 6
838.709 8
838.728 5
838.747 0
838.766 0
838.784 1
838.803 0
838.822 0
838.841 0
838.859 0
838.878 0
838.897 0
838.916 4
838.934 0
838.953 0
838.972 0
838.991 5
839.009 0
839.028 0
839.047 0
839.066 0
839.084 0
839.103 0
839.122 6
839.141 1
839.159 4
839.178 0
839.197 0
839.216 0
839.235 0
839.253 0
839.272 0
839.291 0
839.310 0
839.328 5
839.347 10
839.366 5
839.385 4
839.403 2
839.422 0
839.441 0
839.460 2
839.478 7
839.497 0
839.516 1
839.535 0
839.553 0
839.572 0
839.591 0
839.610 5
839.628 1
839.647 1
839.666 0
839.685 9
839.704 3
839.722 0
839.741 4
839.760 3
839.779 0
839.797 1
839.816 0
839.835 1
839.854 4
839.872 0
839.891 0
839.910 3
839.929 1
839.947 0
839.966 0
839.985 0
840.004 2
840.023 3
840.041 0
840.060 2
840.079 0
840.098 0
840.116 0
840.135 2
840.154 0
840.173 0
840.191 4
840.210 2
840.229 0
840.248 0
840.266 0
840.285 0
840.304 0
840.323 1
840.342 5
840.360 2
840.379 7
840.398 6
840.417 12
840.435 24
840.454 10
840.473 5
840.492 8
840.510 4
840.529 1
840.548 1
840.567 0
840.586 0
840.604 0
840.623 0
840.642 6
840.661 0
840.679 1
840.698 9
840.717 14
840.736 5
840.755 0
840.773 0
840.792 0
840.811 11
840.830 1
840.848 0
840.867 3
840.886 0
840.905 0
840.924 0
840.942 0
840.961 0
840.980 1
840.999 0
841.017 0
841.036 0
841.055 0
841.074 1
841.093 0
841.111 0
841.130 0
841.149 9
841.168 6
841.186 0
841.205 5
841.224 9
841.243 8
841.262 3
841.280 0
841.299 0
841.318 3
841.337 3
841.355 3
841.374 15
841.393 31
841.412 36
841.431 31
841.449 11
841.468 11
841.487 1
841.506 0
841.524 1
841.543 2
841.562 0
841.581 0
841.600 0
841.618 0
841.637 0
841.656 0
841.675 5
841.694 0
841.712 0
841.731 0
841.750 0
841.769 2
841.787 1
841.806 0
841.825 4
841.844 4
841.863 3
841.881 3
841.900 2
841.919 0
841.938 0
841.957 0
841.975 0
841.994 0
842.013 0
842.032 0
842.050 0
842.069 0
842.088 0
842.107 0
842.126 0
842.144 0
842.163 0
842.182 0
842.201 8
842.220 3
842.238 0
842.257 9
842.276 11
842.295 0
842.314 4
842.332 2
842.351 2
842.370 2
842.389 12
842.407 11
842.426 7
842.445 6
842.464 6
842.483 9
842.501 8
842.520 3
842.539 0
842.558 1
842.577 0
842.595 7
842.614 8
842.633 0
842.652 0
842.671 8
842.689 7
842.708 0
842.727 0
842.746 2
842.765 3
842.783 3
842.802 0
842.821 0
842.840 0
842.859 0
842.877 17
842.896 8
842.915 2
842.934 1
842.953 1
842.971 4
842.990 0
843.009 0
843.028 0
843.047 0
843.065 0
843.084 0
843.103 0
843.122 4
843.141 1
843.159 0
843.178 0
843.197 0
843.216 0
843.235 0
843.253 0
843.272 1
843.291 0
843.310 0
843.329 0
843.347 9
843.366 12
843.385 13
843.404 2
843.423 0
843.441 4
843.460 17
843.479 17
843.498 10
843.517 6
843.535 3
843.554 0
843.573 0
843.592 0
843.611 9
843.629 8
843.648 0
843.667 1
843.686 0
843.705 0
843.723 0
843.742 1
843.761 1
843.780 0
843.799 0
843.818 0
843.836 3
843.855 9
843.874 0
843.893 2
843.912 5
843.930 0
843.949 0
843.968 4
843.987 16
844.006 3
844.024 0
844.043 4
844.062 3
844.081 0
844.100 2
844.118 0
844.137 0
844.156 10
844.175 7
844.194 12
844.213 3
844.231 0
844.250 0
844.269 0
844.288 0
844.307 2
844.325 2
844.344 13
844.363 7
844.382 1
844.401 0
844.419 0
844.438 0
844.457 0
844.476 1
844.495 1
844.514 0
844.532 0
844.551 0
844.570 0
844.589 5
844.608 0
844.626 0
844.645 5
844.664 1
844.683 6
844.702 1
844.721 0
844.739 0
844.758 0
844.777 4
844.796 3
844.815 5
844.833 0
844.852 2
844.871 2
844.890 1
844.909 0
844.928 0
844.946 0
844.965 0
844.984 0
845.003 0
845.022 0
845.040 0
845.059 9
845.078 1
845.097 0
845.116 0
845.135 6
845.153 0
845.172 0
845.191 0
845.210 0
845.229 0
845.248 0
845.266 0
845.285 9
845.304 1
845.323 2
845.342 4
845.360 1
845.379 0
845.398 0
845.417 20
845.436 3
845.455 2
845.473 8
845.492 3
845.511 5
845.530 2
845.549 0
845.568 8
845.586 0
845.605 8
845.624 0
845.643 1
845.662 4
845.681 0
845.699 0
845.718 0
845.737 0
845.756 0
845.775 0
845.794 3
845.812 6
845.831 1
845.850 0
845.869 2
845.888 0
845.907 0
845.925 2
845.944 1
845.963 1
845.982 2
846.001 5
846.020 0
846.038 0
846.057 8
846.076 4
846.095 0
846.114 0
846.133 0
846.151 0
846.170 10
846.189 3
846.208 0
846.227 0
846.246 0
846.264 0
846.283 0
846.302 0
846.321 2
846.340 0
846.359 0
846.377 8
846.396 11
846.415 10
846.434 0
846.453 0
846.472 1
846.490 4
846.509 2
846.528 0
846.547 5
846.566 2
846.585 0
846.603 5
846.622 5
846.641 2
846.660 15
846.679 3
846.698 0
846.716 0
846.735 0
846.754 0
846.773 0
846.792 0
846.811 0
846.830 0
846.848 0
846.867 2
846.886 0
846.905 0
846.924 0
846.943 1
846.961 0
846.980 0
846.999 0
847.018 3
847.037 2
847.056 4
847.074 1
847.093 0
847.112 0
847.131 0
847.150 0
847.169 1
847.188 0
847.206 0
847.225 1
847.244 0
847.263 0
847.282 0
847.301 5
847.319 1
847.338 0
847.357 1
847.376 0
847.395 0
847.414 0
847.433 1
847.451 1
847.470 1
847.489 0
847.508 0
847.527 3
847.546 0
847.565 0
847.583 10
847.602 1
847.621 0
847.640 0
847.659 6
847.678 3
847.696 0
847.715 4
847.734 1
847.753 2
847.772 1
847.791 0
847.810 4
847.828 1
847.847 0
847.866 0
847.885 0
847.904 1
847.923 4
847.942 0
847.960 0
847.979 0
847.998 0
848.017 0
848.036 0
848.055 0
848.074 0
848.092 1
848.111 0
848.130 0
848.149 0
848.168 0
848.187 0
848.206 0
848.224 3
848.243 2
848.262 0
848.281 7
848.300 3
848.319 7
848.338 4
848.356 2
848.375 0
848.394 0
848.413 0
848.432 0
848.451 2
848.470 0
848.488 1
848.507 1
848.526 0
848.545 0
848.564 0
848.583 0
848.602 0
848.620 0
848.639 0
848.658 0
848.677 7
848.696 18
848.715 14
848.734 2
848.752 0
848.771 2
848.790 0
848.809 0
848.828 0
848.847 0
848.866 1
848.885 3
848.903 0
848.922 3
848.941 0
848.960 0
848.979 1
848.998 0
849.017 0
849.035 0
849.054 0
849.073 0
849.092 0
849.111 0
849.130 0
849.149 0
849.168 0
849.186 0
849.205 4
849.224 0
849.243 1
849.262 0
849.281 1
849.300 0
849.318 6
849.337 7
849.356 0
849.375 1
849.394 2
849.413 5
849.432 7
849.451 4
849.469 19
849.488 14
849.507 1
849.526 0
849.545 1
849.564 5
849.583 1
849.602 0
849.620 0
849.639 0
849.658 0
849.677 0
849.696 7
849.715 3
849.734 0
849.753 0
849.771 9
849.790 4
849.809 2
849.828 0
849.847 0
849.866 0
849.885 0
849.904 3
849.922 3
849.941 13
849.960 4
849.979 0
849.998 0
850.017 1
850.036 0
850.055 0
850.073 0
850.092 0
850.111 0
850.130 0
850.149 0
850.168 1
850.187 4
850.206 0
850.224 0
850.243 0
850.262 0
850.281 0
850.300 1
850.319 0
850.338 0
850.357 1
850.376 5
850.394 1
850.413 6
850.432 2
850.451 4
850.470 2
850.489 3
850.508 0
850.527 0
850.545 4
850.564 1
850.583 0
850.602 0
850.621 0
850.640 0
850.659 0
850.678 0
850.697 0
850.715 0
850.734 4
850.753 5
850.772 0
850.791 1
850.810 0
850.829 0
850.848 3
850.867 0
850.885 0
850.904 9
850.923 7
850.942 6
850.961 2
850.980 0
850.999 0
851.018 0
851.037 2
851.055 0
851.074 2
851.093 0
851.112 0
851.131 6
851.150 0
851.169 0
851.188 1
851.207 0
851.225 0
851.244 0
851.263 0
851.282 4
851.301 1
851.320 1
851.339 0
851.358 13
851.377 14
851.395 7
851.414 10
851.433 2
851.452 0
851.471 7
851.490 11
851.509 3
851.528 6
851.547 13
851.565 3
851.584 4
851.603 6
851.622 3
851.641 6
851.660 0
851.679 0
851.698 0
851.717 0
851.736 0
851.754 1
851.773 0
851.792 0
851.811 1
851.830 4
851.849 0
851.868 0
851.887 0
851.906 0
851.925 0
851.943 0
851.962 6
851.981 4
852.000 5
852.019 1
852.038 1
852.057 0
852.076 0
852.095 1
852.114 0
852.132 0
852.151 0
852.170 4
852.189 1
852.208 0
852.227 1
852.246 0
852.265 0
852.284 2
852.303 0
852.321 5
852.340 28
852.359 29
852.378 45
852.397 35
852.416 32
852.435 19
852.454 8
852.473 3
852.492 2
852.510 0
852.529 0
852.548 3
852.567 7
852.586 6
852.605 1
852.624 6
852.643 1
852.662 1
852.681 1
852.700 7
852.718 0
852.737 1
852.756 1
852.775 0
852.794 0
852.813 0
852.832 0
852.851 0
852.870 0
852.889 0
852.908 1
852.926 0
852.945 0
852.964 3
852.983 0
853.002 0
853.021 1
853.040 3
853.059 0
853.078 0
853.097 0
853.116 0
853.134 4
853.153 10
853.172 0
853.191 0
853.210 3
853.229 3
853.248 10
853.267 1
853.286 8
853.305 2
853.324 7
853.342 11
853.361 33
853.380 26
853.399 28
853.418 39
853.437 11
853.456 2
853.475 4
853.494 0
853.513 0
853.532 5
853.551 2
853.569 6
853.588 12
853.607 0
853.626 7
853.645 4
853.664 1
853.683 5
853.702 3
853.721 0
853.740 1
853.759 1
853.778 2
853.796 0
853.815 0
853.834 0
853.853 0
853.872 0
853.891 4
853.910 1
853.929 0
853.948 0
853.967 0
853.986 0
854.005 2
854.024 0
854.042 0
854.061 1
854.080 5
854.099 0
854.118 0
854.137 0
854.156 0
854.175 0
854.194 3
854.213 2
854.232 3
854.251 0
854.270 5
854.288 3
854.307 5
854.326 2
854.345 0
854.364 33
854.383 51
854.402 30
854.421 33
854.440 29
854.459 5
854.478 1
854.497 0
854.516 6
854.535 8
854.553 11
854.572 3
854.591 0
854.610 3
854.629 3
854.648 16
854.667 0
854.686 0
854.705 0
854.724 0
854.743 3
854.762 0
854.781 0
854.800 0
854.818 6
854.837 3
854.856 3
854.875 3
854.894 0
854.913 0
854.932 1
854.951 0
854.970 0
854.989 0
855.008 0
855.027 0
855.046 10
855.065 2
855.084 0
855.102 15
855.121 3
855.140 7
855.159 4
855.178 0
855.197 5
855.216 1
855.235 0
855.254 13
855.273 3
855.292 8
855.311 4
855.330 0
855.349 3
855.368 13
855.386 17
855.405 15
855.424 8
855.443 21
855.462 24
855.481 8
855.500 0
855.519 6
855.538 0
855.557 6
855.576 3
855.595 4
855.614 7
855.633 2
855.652 5
855.671 1
855.689 0
855.708 0
855.727 0
855.746 0
855.765 0
855.784 0
855.803 1
855.822 0
855.841 5
855.860 2
855.879 0
855.898 3
855.917 1
855.936 0
855.955 0
855.974 0
855.993 0
856.012 1
856.030 0
856.049 0
856.068 0
856.087 0
856.106 0
856.125 0
856.144 0
856.163 1
856.182 0
856.201 4
856.220 0
856.239 0
856.258 0
856.277 0
856.296 1
856.315 0
856.334 0
856.353 2
856.371 12
856.390 6
856.409 12
856.428 6
856.447 6
856.466 3
856.485 0
856.504 0
856.523 0
856.542 2
856.561 3
856.580 0
856.599 0
856.618 1
856.637 9
856.656 1
856.675 3
856.694 4
856.713 1
856.732 4
856.750 6
856.769 9
856.788 0
856.807 0
856.826 0
856.845 0
856.864 0
856.883 12
856.902 9
856.921 0
856.940 0
856.959 0
856.978 7
856.997 0
857.016 0
857.035 0
857.054 0
857.073 10
857.092 6
857.111 1
857.130 5
857.149 7
857.167 1
857.186 1
857.205 3
857.224 0
857.243 0
857.262 0
857.281 0
857.300 4
857.319 0
857.338 0
857.357 5
857.376 11
857.395 7
857.414 4
857.433 5
857.452 0
857.471 3
857.490 2
857.509 2
857.528 1
857.547 5
857.566 0
857.585 2
857.604 1
857.623 0
857.641 3
857.660 0
857.679 0
857.698 0
857.717 14
857.736 3
857.755 0
857.774 9
857.793 1
857.812 0
857.831 1
857.850 0
857.869 1
857.888 0
857.907 3
857.926 3
857.945 2
857.964 0
857.983 0
858.002 0
858.021 0
858.040 5
858.059 13
858.078 1
858.097 0
858.116 0
858.135 0
858.154 0
858.172 0
858.191 3
858.210 1
858.229 3
858.248 1
858.267 1
858.286 0
858.305 0
858.324 5
858.343 17
858.362 26
858.381 24
858.400 20
858.419 22
858.438 11
858.457 0
858.476 0
858.495 0
858.514 4
858.533 0
858.552 11
858.571 0
858.590 0
858.609 0
858.628 0
858.647 0
858.666 0
858.685 0
858.704 0
858.723 0
858.742 0
858.761 0
858.780 0
858.799 3
858.818 0
858.836 0
858.855 1
858.874 3
858.893 7
858.912 0
858.931 0
858.950 0
858.969 0
858.988 0
859.007 0
859.026 5
859.045 2
859.064 2
859.083 2
859.102 0
859.121 0
859.140 3
859.159 9
859.178 3
859.197 0
859.216 0
859.235 0
859.254 3
859.273 14
859.292 6
859.311 3
859.330 2
859.349 1
859.368 6
859.387 9
859.406 2
859.425 0
859.444 0
859.463 0
859.482 0
859.501 0
859.520 3
859.539 6
859.558 1
859.577 2
859.596 5
859.615 1
859.634 0
859.653 0
859.672 0
859.691 2
859.710 4
859.729 0
859.748 0
859.767 0
859.786 0
859.805 0
859.823 9
859.842 5
859.861 0
859.880 1
859.899 0
859.918 6
859.937 6
859.956 0
859.975 0
859.994 0
860.013 0
860.032 0
860.051 0
860.070 2
860.089 0
860.108 12
860.127 2
860.146 0
860.165 0
860.184 0
860.203 0
860.222 0
860.241 0
860.260 0
860.279 0
860.298 0
860.317 0
860.336 1
860.355 6
860.374 6
860.393 17
860.412 22
860.431 16
860.450 3
860.469 0
860.488 0
860.507 4
860.526 5
860.545 7
860.564 1
860.583 0
860.602 3
860.621 0
860.640 5
860.659 3
860.678 2
860.697 0
860.716 1
860.735 1
860.754 4
860.773 6
860.792 0
860.811 4
860.830 6
860.849 8
860.868 13
860.887 9
860.906 10
860.925 4
860.944 3
860.963 0
860.982 3
861.001 0
861.020 3
861.039 0
861.058 0
861.077 3
861.096 5
861.115 1
861.134 0
861.153 0
861.172 4
861.191 10
861.210 0
861.229 0
861.248 0
861.267 5
861.286 7
861.305 2
861.324 2
861.343 28
861.362 9
861.381 25
861.400 34
861.419 17
861.438 5
861.457 0
861.476 3
861.495 3
861.514 0
861.533 0
861.552 3
861.571 1
861.590 0
861.609 16
861.628 5
861.647 0
861.666 1
861.685 2
861.704 8
861.723 0
861.742 0
861.761 0
861.780 4
861.799 0
861.818 0
861.837 0
861.856 0
861.875 0
861.894 0
861.913 0
861.932 0
861.951 0
861.970 2
861.989 8
862.008 0
862.027 2
862.046 0
862.065 0
862.084 2
862.103 4
862.122 0
862.141 5
862.160 0
862.179 4
862.198 1
862.217 0
862.236 0
862.255 0
862.274 0
862.293 0
862.312 0
862.332 2
862.351 10
862.370 4
862.389 19
862.408 17
862.427 3
862.446 0
862.465 0
862.484 5
862.503 4
862.522 0
862.541 0
862.560 9
862.579 3
862.598 6
862.617 2
862.636 0
862.655 0
862.674 1
862.693 1
862.712 0
862.731 0
862.750 0
862.769 0
862.788 3
862.807 3
862.826 0
862.845 0
862.864 0
862.883 0
862.902 0
862.921 0
862.940 3
862.959 5
862.978 3
862.997 9
863.016 4
863.035 0
863.054 0
863.073 1
863.092 2
863.111 0
863.130 0
863.149 3
863.168 0
863.187 4
863.206 5
863.225 0
863.244 0
863.263 0
863.282 6
863.301 4
863.321 1
863.340 2
863.359 16
863.378 11
863.397 2
863.416 0
863.435 0
863.454 4
863.473 8
863.492 0
863.511 0
863.530 1
863.549 3
863.568 0
863.587 0
863.606 0
863.625 4
863.644 1
863.663 0
863.682 0
863.701 1
863.720 9
863.739 1
863.758 0
863.777 3
863.796 0
863.815 0
863.834 0
863.853 0
863.872 2
863.891 1
863.910 0
863.929 0
863.948 0
863.967 0
863.987 0
864.006 0
864.025 0
864.044 4
864.063 0
864.082 2
864.101 0
864.120 0
864.139 0
864.158 0
864.177 0
864.196 0
864.215 7
864.234 2
864.253 2
864.272 4
864.291 0
864.310 1
864.329 10
864.348 6
864.367 5
864.386 2
864.405 0
864.424 4
864.443 0
864.462 0
864.481 0
864.500 0
864.519 9
864.539 1
864.558 1
864.577 0
864.596 0
864.615 0
864.634 5
864.653 3
864.672 5
864.691 0
864.710 0
864.729 0
864.748 0
864.767 1
864.786 4
864.805 12
864.824 2
864.843 3
864.862 5
864.881 0
864.900 0
864.919 0
864.938 0
864.957 0
864.976 1
864.996 2
865.015 2
865.034 0
865.053 0
865.072 2
865.091 4
865.110 7
865.129 1
865.148 8
865.167 2
865.186 0
865.205 0
865.224 0
865.243 0
865.262 0
865.281 0
865.300 8
865.319 22
865.338 14
865.357 2
865.376 2
865.395 5
865.415 4
865.434 0
865.453 8
865.472 26
865.491 2
865.510 5
865.529 3
865.548 6
865.567 5
865.586 0
865.605 0
865.624 0
865.643 1
865.662 0
865.681 0
865.700 0
865.719 0
865.738 0
865.757 0
865.776 0
865.796 0
865.815 0
865.834 0
865.853 0
865.872 0
865.891 0
865.910 0
865.929 0
865.948 1
865.967 0
865.986 1
866.005 0
866.024 0
866.043 1
866.062 0
866.081 0
866.100 0
866.119 0
866.138 0
866.158 1
866.177 1
866.196 0
866.215 17
866.234 10
866.253 0
866.272 0
866.291 4
866.310 3
866.329 5
866.348 0
866.367 0
866.386 2
866.405 3
866.424 1
866.443 0
866.462 6
866.482 8
866.501 0
866.520 0
866.539 0
866.558 0
866.577 2
866.596 0
866.615 0
866.634 1
866.653 5
866.672 0
866.691 4
866.710 0
866.729 0
866.748 0
866.767 6
866.787 6
866.806 1
866.825 0
866.844 3
866.863 0
866.882 0
866.901 0
866.920 0
866.939 1
866.958 2
866.977 4
866.996 0
867.015 0
867.034 0
867.053 0
867.072 0
867.092 0
867.111 0
867.130 0
867.149 0
867.168 8
867.187 0
867.206 5
867.225 7
867.244 0
867.263 1
867.282 0
867.301 1
867.320 0
867.339 4
867.358 0
867.378 0
867.397 0
867.416 5
867.435 0
867.454 0
867.473 0
867.492 4
867.511 0
867.530 0
867.549 10
867.568 5
867.587 0
867.606 1
867.625 5
867.645 5
867.664 0
867.683 2
867.702 1
867.721 0
867.740 0
867.759 0
867.778 4
867.797 3
867.816 0
867.835 0
867.854 0
867.873 0
867.893 1
867.912 4
867.931 1
867.950 2
867.969 0
867.988 0
868.007 0
868.026 0
868.045 0
868.064 1
868.083 2
868.102 0
868.121 0
868.141 0
868.160 5
868.179 0
868.198 0
868.217 0
868.236 3
868.255 13
868.274 0
868.293 2
868.312 0
868.331 4
868.350 1
868.369 1
868.389 13
868.408 37
868.427 68
868.446 62
868.465 30
868.484 4
868.503 0
868.522 3
868.541 0
868.560 8
868.579 1
868.598 0
868.618 5
868.637 0
868.656 0
868.675 0
868.694 1
868.713 0
868.732 0
868.751 0
868.770 0
868.789 0
868.808 0
868.827 3
868.847 0
868.866 0
868.885 0
868.904 0
868.923 0
868.942 1
868.961 0
868.980 1
868.999 0
869.018 3
869.037 7
869.057 1
869.076 0
869.095 0
869.114 0
869.133 0
869.152 0
869.171 0
869.190 4
869.209 0
869.228 0
869.247 0
869.266 0
869.286 0
869.305 0
869.324 0
869.343 0
869.362 13
869.381 19
869.400 12
869.419 43
869.438 39
869.457 4
869.476 5
869.496 1
869.515 0
869.534 0
869.553 0
869.572 0
869.591 0
869.610 0
869.629 0
869.648 0
869.667 0
869.687 0
869.706 1
869.725 0
869.744 0
869.763 0
869.782 0
869.801 0
869.820 0
869.839 0
869.858 1
869.877 13
869.897 2
869.916 0
869.935 0
869.954 0
869.973 0
869.992 0
870.011 0
870.030 0
870.049 0
870.068 0
870.088 3
870.107 0
870.126 0
870.145 0
870.164 0
870.183 0
870.202 0
870.221 1
870.240 0
870.259 7
870.279 0
870.298 7
870.317 6
870.336 5
870.355 14
870.374 5
870.393 7
870.412 15
870.431 8
870.450 9
870.470 0
870.489 2
870.508 10
870.527 3
870.546 0
870.565 6
870.584 0
870.603 0
870.622 0
870.642 10
870.661 10
870.680 0
870.699 1
870.718 2
870.737 0
870.756 0
870.775 0
870.794 0
870.813 0
870.833 4
870.852 11
870.871 3
870.890 6
870.909 3
870.928 1
870.947 1
870.966 0
870.985 0
871.005 0
871.024 0
871.043 0
871.062 0
871.081 1
871.100 0
871.119 0
871.138 0
871.157 0
871.177 5
871.196 11
871.215 0
871.234 0
871.253 5
871.272 0
871.291 0
871.310 0
871.329 0
871.349 7
871.368 19
871.387 12
871.406 2
871.425 0
871.444 0
871.463 0
871.482 7
871.501 11
871.521 0
871.540 0
871.559 0
871.578 0
871.597 0
871.616 0
871.635 0
871.654 0
871.674 0
871.693 0
871.712 6
871.731 0
871.750 8
871.769 5
871.788 2
871.807 0
871.826 6
871.846 8
871.865 5
871.884 0
871.903 0
871.922 0
871.941 0
871.960 5
871.979 4
871.999 5
872.018 4
872.037 0
872.056 0
872.075 0
872.094 1
872.113 0
872.132 0
872.152 0
872.171 0
872.190 0
872.209 0
872.228 0
872.247 8
872.266 3
872.285 0
872.305 6
872.324 0
872.343 2
872.362 9
872.381 2
872.400 1
872.419 2
872.438 9
872.458 0
872.477 0
872.496 0
872.515 0
872.534 0
872.553 0
872.572 0
872.591 0
872.611 0
872.630 2
872.649 0
872.668 0
872.687 13
872.706 1
872.725 0
872.744 0
872.764 0
872.783 0
872.802 0
872.821 0
872.840 0
872.859 0
872.878 0
872.897 2
872.917 2
872.936 0
872.955 0
872.974 0
872.993 0
873.012 0
873.031 0
873.050 0
873.070 7
873.089 5
873.108 0
873.127 0
873.146 0
873.165 0
873.184 3
873.204 0
873.223 8
873.242 4
873.261 0
873.280 0
873.299 0
873.318 11
873.337 3
873.357 2
873.376 6
873.395 5
873.414 0
873.433 4
873.452 0
873.471 0
873.491 0
873.510 0
873.529 0
873.548 0
873.567 0
873.586 6
873.605 0
873.625 0
873.644 0
873.663 0
873.682 0
873.701 0
873.720 0
873.739 6
873.759 0
873.778 0
873.797 0
873.816 0
873.835 0
873.854 0
873.873 0
873.893 0
873.912 0
873.931 2
873.950 0
873.969 1
873.988 0
874.007 1
874.026 1
874.046 0
874.065 0
874.084 3
874.103 1
874.122 0
874.141 0
874.160 0
874.180 4
874.199 1
874.218 7
874.237 0
874.256 0
874.275 3
874.295 4
874.314 3
874.333 5
874.352 14
874.371 10
874.390 15
874.409 6
874.429 0
874.448 2
874.467 15
874.486 1
874.505 4
874.524 2
874.543 1
874.563 4
874.582 0
874.601 0
874.620 12
874.639 3
874.658 0
874.677 5
874.697 0
874.716 0
874.735 4
874.754 1
874.773 0
874.792 0
874.812 0
874.831 0
874.850 0
874.869 0
874.888 0
874.907 0
874.926 3
874.946 0
874.965 1
874.984 0
875.003 0
875.022 0
875.041 0
875.061 0
875.080 3
875.099 0
875.118 0
875.137 0
875.156 2
875.175 4
875.195 0
875.214 1
875.233 0
875.252 0
875.271 5
875.290 5
875.310 0
875.329 0
875.348 2
875.367 7
875.386 5
875.405 8
875.424 6
875.444 1
875.463 0
875.482 0
875.501 0
875.520 2
875.539 3
875.559 1
875.578 3
875.597 0
875.616 7
875.635 4
875.654 0
875.674 0
875.693 0
875.712 0
875.731 6
875.750 2
875.769 9
875.789 2
875.808 1
875.827 7
875.846 7
875.865 0
875.884 0
875.903 2
875.923 0
875.942 0
875.961 0
875.980 0
875.999 1
876.018 3
876.038 0
876.057 2
876.076 0
876.095 0
876.114 0
876.133 0
876.153 0
876.172 0
876.191 4
876.210 1
876.229 7
876.248 2
876.268 0
876.287 0
876.306 1
876.325 0
876.344 8
876.363 26
876.383 9
876.402 5
876.421 0
876.440 5
876.459 4
876.478 0
876.498 0
876.517 0
876.536 0
876.555 0
876.574 0
876.593 0
876.613 3
876.632 0
876.651 0
876.670 2
876.689 4
876.709 7
876.728 4
876.747 2
876.766 5
876.785 3
876.804 6
876.824 4
876.843 11
876.862 10
876.881 6
876.900 0
876.919 3
876.939 7
876.958 0
876.977 0
876.996 4
877.015 2
877.034 0
877.054 8
877.073 4
877.092 5
877.111 1
877.130 1
877.150 0
877.169 8
877.188 5
877.207 0
877.226 0
877.245 0
877.265 0
877.284 0
877.303 1
877.322 6
877.341 17
877.360 4
877.380 0
877.399 0
877.418 10
877.437 13
877.456 2
877.476 0
877.495 0
877.514 4
877.533 0
877.552 6
877.571 0
877.591 0
877.610 5
877.629 3
877.648 1
877.667 3
877.687 7
877.706 4
877.725 0
877.744 2
877.763 0
877.782 0
877.802 0
877.821 1
877.840 0
877.859 0
877.878 2
877.898 0
877.917 0
877.936 0
877.955 2
877.974 1
877.994 1
878.013 2
878.032 1
878.051 0
878.070 1
878.089 3
878.109 0
878.128 0
878.147 0
878.166 0
878.185 0
878.205 0
878.224 0
878.243 0
878.262 0
878.281 0
878.301 0
878.320 12
878.339 13
878.358 8
878.377 5
878.396 4
878.416 4
878.435 9
878.454 2
878.473 0
878.492 4
878.512 0
878.531 1
878.550 0
878.569 0
878.588 0
878.608 0
878.627 0
878.646 0
878.665 0
878.684 0
878.704 0
878.723 0
878.742 0
878.761 0
878.780 1
878.800 0
878.819 0
878.838 0
878.857 0
878.876 4
878.896 7
878.915 0
878.934 0
878.953 0
878.972 8
878.991 6
879.011 0
879.030 2
879.049 1
879.068 0
879.087 0
879.107 0
879.126 0
879.145 1
879.164 0
879.183 0
879.203 0
879.222 0
879.241 0
879.260 0
879.279 0
879.299 0
879.318 0
879.337 1
879.356 5
879.375 29
879.395 18
879.414 12
879.433 11
879.452 1
879.471 8
879.491 1
879.510 9
879.529 0
879.548 0
879.567 0
879.587 0
879.606 0
879.625 0
879.644 0
879.664 1
879.683 7
879.702 0
879.721 0
879.740 3
879.760 2
879.779 0
879.798 0
879.817 0
879.836 0
879.856 3
879.875 0
879.894 2
879.913 1
879.932 1
879.952 0
879.971 5
879.990 1
880.009 5
880.028 1
880.048 0
880.067 11
880.086 5
880.105 0
880.124 0
880.144 3
880.163 0
880.182 0
880.201 6
880.221 0
880.240 7
880.259 8
880.278 3
880.297 0
880.317 0
880.336 8
880.355 3
880.374 1
880.393 5
880.413 0
880.432 0
880.451 0
880.470 0
880.489 5
880.509 3
880.528 0
880.547 0
880.566 0
880.586 0
880.605 0
880.624 0
880.643 6
880.662 0
880.682 0
880.701 0
880.720 3
880.739 0
880.759 0
880.778 4
880.797 11
880.816 1
880.835 13
880.855 9
880.874 0
880.893 2
880.912 0
880.931 0
880.951 0
880.970 3
880.989 1
881.008 0
881.028 0
881.047 0
881.066 5
881.085 0
881.104 0
881.124 0
881.143 3
881.162 11
881.181 0
881.201 0
881.220 0
881.239 0
881.258 0
881.277 0
881.297 0
881.316 3
881.335 6
881.354 5
881.374 7
881.393 1
881.412 3
881.431 1
881.450 14
881.470 10
881.489 11
881.508 4
881.527 0
881.547 5
881.566 4
881.585 12
881.604 0
881.623 0
881.643 0
881.662 0
881.681 0
881.700 1
881.720 1
881.739 0
881.758 0
881.777 0
881.796 0
881.816 9
881.835 8
881.854 0
881.873 0
881.893 0
881.912 1
881.931 0
881.950 1
881.970 0
881.989 0
882.008 0
882.027 0
882.046 0
882.066 0
882.085 0
882.104 1
882.123 2
882.143 4
882.162 0
882.181 0
882.200 2
882.220 5
882.239 0
882.258 0
882.277 0
882.296 0
882.316 0
882.335 11
882.354 7
882.373 10
882.393 3
882.412 0
882.431 5
882.450 4
882.470 0
882.489 0
882.508 0
882.527 0
882.547 1
882.566 2
882.585 1
882.604 1
882.623 1
882.643 0
882.662 0
882.681 2
882.700 16
882.720 3
882.739 0
882.758 0
882.777 0
882.797 0
882.816 0
882.835 0
882.854 3
882.874 3
882.893 6
882.912 0
882.931 0
882.951 0
882.970 0
882.989 0
883.008 0
883.027 0
883.047 0
883.066 0
883.085 4
883.104 1
883.124 0
883.143 0
883.162 1
883.181 0
883.201 0
883.220 0
883.239 0
883.258 2
883.278 0
883.297 0
883.316 0
883.335 0
883.355 0
883.374 0
883.393 8
883.412 7
883.432 0
883.451 0
883.470 8
883.489 4
883.509 0
883.528 0
883.547 4
883.566 0
883.586 6
883.605 2
883.624 0
883.643 3
883.663 6
883.682 0
883.701 0
883.720 0
883.740 0
883.759 0
883.778 11
883.797 4
883.817 0
883.836 0
883.855 0
883.874 0
883.894 0
883.913 3
883.932 0
883.951 0
883.971 0
883.990 0
884.009 1
884.028 3
884.048 2
884.067 1
884.086 0
884.105 0
884.125 0
884.144 0
884.163 1
884.182 1
884.202 0
884.221 4
884.240 0
884.259 0
884.279 0
884.298 0
884.317 0
884.336 0
884.356 0
884.375 0
884.394 0
884.413 7
884.433 17
884.452 3
884.471 10
884.490 3
884.510 0
884.529 0
884.548 0
884.567 1
884.587 0
884.606 8
884.625 17
884.644 20
884.664 6
884.683 0
884.702 0
884.722 0
884.741 5
884.760 0
884.779 0
884.799 2
884.818 0
884.837 0
884.856 0
884.876 0
884.895 0
884.914 1
884.933 0
884.953 0
884.972 5
884.991 4
885.010 0
885.030 0
885.049 5
885.068 3
885.088 7
885.107 5
885.126 0
885.145 7
885.165 11
885.184 4
885.203 8
885.222 7
885.242 8
885.261 0
885.280 0
885.299 0
885.319 0
885.338 3
885.357 6
885.376 10
885.396 1
885.415 0
885.434 0
885.454 0
885.473 0
885.492 1
885.511 3
885.531 0
885.550 0
885.569 4
885.588 1
885.608 0
885.627 2
885.646 5
885.666 0
885.685 0
885.704 0
885.723 0
885.743 0
885.762 0
885.781 0
885.800 1
885.820 3
885.839 0
885.858 0
885.877 0
885.897 7
885.916 6
885.935 0
885.955 6
885.974 19
885.993 3
886.012 2
886.032 1
886.051 0
886.070 0
886.089 5
886.109 1
886.128 0
886.147 0
886.167 0
886.186 0
886.205 0
886.224 1
886.244 0
886.263 0
886.282 0
886.302 0
886.321 0
886.340 6
886.359 3
886.379 4
886.398 27
886.417 2
886.436 0
886.456 2
886.475 5
886.494 13
886.514 1
886.533 0
886.552 0
886.571 0
886.591 0
886.610 0
886.629 8
886.649 3
886.668 0
886.687 0
886.706 2
886.726 1
886.745 3
886.764 6
886.784 1
886.803 4
886.822 1
886.841 0
886.861 0
886.880 0
886.899 3
886.918 3
886.938 0
886.957 1
886.976 5
886.996 8
887.015 0
887.034 8
887.053 7
887.073 0
887.092 8
887.111 5
887.131 0
887.150 0
887.169 0
887.188 0
887.208 0
887.227 0
887.246 0
887.266 6
887.285 0
887.304 2
887.323 0
887.343 0
887.362 5
887.381 12
887.401 15
887.420 4
887.439 0
887.459 0
887.478 0
887.497 0
887.516 0
887.536 0
887.555 0
887.574 0
887.594 7
887.613 0
887.632 0
887.651 1
887.671 0
887.690 1
887.709 0
887.729 7
887.748 5
887.767 0
887.786 4
887.806 3
887.825 2
887.844 9
887.864 7
887.883 0
887.902 6
887.922 1
887.941 0
887.960 2
887.979 10
887.999 0
888.018 2
888.037 1
888.057 4
888.076 8
888.095 4
888.114 1
888.134 0
888.153 0
888.172 0
888.192 0
888.211 0
888.230 0
888.250 0
888.269 0
888.288 0
888.307 1
888.327 0
888.346 0
888.365 0
888.385 9
888.404 8
888.423 18
888.443 7
888.462 10
888.481 2
888.500 0
888.520 1
888.539 0
888.558 1
888.578 4
888.597 1
888.616 1
888.636 0
888.655 3
888.674 0
888.693 12
888.713 4
888.732 4
888.751 2
888.771 0
888.790 1
888.809 0
888.829 0
888.848 0
888.867 0
888.887 1
888.906 0
888.925 0
888.944 1
888.964 2
888.983 2
889.002 0
889.022 0
889.041 10
889.060 12
889.080 1
889.099 0
889.118 0
889.137 0
889.157 0
889.176 1
889.195 3
889.215 0
889.234 0
889.253 0
889.273 0
889.292 0
889.311 0
889.331 0
889.350 9
889.369 8
889.389 2
889.408 8
889.427 3
889.446 0
889.466 0
889.485 0
889.504 0
889.524 0
889.543 4
889.562 0
889.582 0
889.601 5
889.620 2
889.640 0
889.659 5
889.678 11
889.698 0
889.717 0
889.736 0
889.755 0
889.775 0
889.794 0
889.813 0
889.833 2
889.852 2
889.871 1
889.891 1
889.910 2
889.929 0
889.949 0
889.968 0
889.987 0
890.007 3
890.026 0
890.045 0
890.065 0
890.084 0
890.103 2
890.122 0
890.142 0
890.161 0
890.180 4
890.200 0
890.219 2
890.238 0
890.258 0
890.277 1
890.296 5
890.316 1
890.335 4
890.354 2
890.374 0
890.393 3
890.412 6
890.432 0
890.451 0
890.470 0
890.490 2
890.509 0
890.528 0
890.548 6
890.567 7
890.586 1
890.605 1
890.625 0
890.644 0
890.663 0
890.683 5
890.702 7
890.721 0
890.741 0
890.760 0
890.779 6
890.799 6
890.818 0
890.837 1
890.857 11
890.876 3
890.895 3
890.915 0
890.934 0
890.953 0
890.973 0
890.992 0
891.011 0
891.031 0
891.050 0
891.069 0
891.089 1
891.108 0
891.127 0
891.147 0
891.166 2
891.185 0
891.205 0
891.224 0
891.243 0
891.263 0
891.282 0
891.301 0
891.321 0
891.340 0
891.359 19
891.379 7
891.398 9
891.417 6
891.437 5
891.456 17
891.475 6
891.495 4
891.514 11
891.533 5
891.553 4
891.572 1
891.591 2
891.611 0
891.630 4
891.649 6
891.669 0
891.688 3
891.707 11
891.727 3
891.746 0
891.765 2
891.785 3
891.804 6
891.823 6
891.843 0
891.862 4
891.881 0
891.901 0
891.920 0
891.939 1
891.959 3
891.978 3
891.997 5
892.017 5
892.036 4
892.055 0
892.075 0
892.094 1
892.113 0
892.133 7
892.152 2
892.171 1
892.191 0
892.210 4
892.229 4
892.249 0
892.268 0
892.287 0
892.307 5
892.326 6
892.345 1
892.365 2
892.384 0
892.403 1
892.423 11
892.442 21
892.462 31
892.481 18
892.500 8
892.520 11
892.539 1
892.558 0
892.578 0
892.597 0
892.616 0
892.636 0
892.655 0
892.674 3
892.694 3
892.713 1
892.732 0
892.752 1
892.771 0
892.790 7
892.810 0
892.829 0
892.848 0
892.868 0
892.887 0
892.906 11
892.926 15
892.945 2
892.965 0
892.984 0
893.003 4
893.023 0
893.042 4
893.061 0
893.081 3
893.100 1
893.119 0
893.139 4
893.158 2
893.177 0
893.197 0
893.216 0
893.235 0
893.255 0
893.274 4
893.294 0
893.313 0
893.332 0
893.352 0
893.371 15
893.390 11
893.410 3
893.429 0
893.448 2
893.468 18
893.487 6
893.506 0
893.526 1
893.545 13
893.564 8
893.584 1
893.603 0
893.623 2
893.642 0
893.661 0
893.681 2
893.700 3
893.719 10
893.739 9
893.758 0
893.777 0
893.797 1
893.816 6
893.835 0
893.855 0
893.874 4
893.894 8
893.913 6
893.932 2
893.952 3
893.971 0
893.990 0
894.010 0
894.029 0
894.048 0
894.068 0
894.087 0
894.107 0
894.126 0
894.145 0
894.165 0
894.184 0
894.203 17
894.223 17
894.242 11
894.261 3
894.281 0
894.300 0
894.320 0
894.339 3
894.358 0
894.378 25
894.397 15
894.416 5
894.436 1
894.455 8
894.474 8
894.494 0
894.513 4
894.533 7
894.552 0
894.571 0
894.591 0
894.610 1
894.629 3
894.649 0
894.668 0
894.687 0
894.707 1
894.726 1
894.746 1
894.765 4
894.784 3
894.804 0
894.823 0
894.842 0
894.862 0
894.881 0
894.901 5
894.920 0
894.939 0
894.959 0
894.978 0
894.997 0
895.017 2
895.036 3
895.055 2
895.075 0
895.094 0
895.114 6
895.133 2
895.152 0
895.172 4
895.191 4
895.210 1
895.230 3
895.249 0
895.269 0
895.288 0
895.307 0
895.327 0
895.346 1
895.365 0
895.385 8
895.404 8
895.424 3
895.443 6
895.462 1
895.482 5
895.501 10
895.520 22
895.540 6
895.559 1
895.579 0
895.598 0
895.617 2
895.637 0
895.656 0
895.675 6
895.695 4
895.714 0
895.734 0
895.753 0
895.772 0
895.792 0
895.811 0
895.831 0
895.850 0
895.869 7
895.889 0
895.908 8
895.927 3
895.947 0
895.966 0
895.986 0
896.005 4
896.024 1
896.044 0
896.063 6
896.082 14
896.102 6
896.121 0
896.141 0
896.160 0
896.179 10
896.199 2
896.218 0
896.238 4
896.257 3
896.276 0
896.296 2
896.315 6
896.334 7
896.354 3
896.373 0
896.393 4
896.412 0
896.431 0
896.451 6
896.470 10
896.490 5
896.509 0
896.528 0
896.548 0
896.567 0
896.587 0
896.606 0
896.625 0
896.645 8
896.664 6
896.683 3
896.703 0
896.722 0
896.742 0
896.761 3
896.780 0
896.800 0
896.819 0
896.839 0
896.858 1
896.877 0
896.897 4
896.916 3
896.936 0
896.955 0
896.974 0
896.994 0
897.013 3
897.033 3
897.052 4
897.071 4
897.091 2
897.110 3
897.129 2
897.149 2
897.168 0
897.188 0
897.207 2
897.226 5
897.246 4
897.265 0
897.285 0
897.304 5
897.323 14
897.343 9
897.362 9
897.382 13
897.401 9
897.420 5
897.440 1
897.459 5
897.479 3
897.498 4
897.517 1
897.537 5
897.556 0
897.576 0
897.595 0
897.614 0
897.634 0
897.653 0
897.673 0
897.692 0
897.711 0
897.731 0
897.750 0
897.770 0
897.789 0
897.808 0
897.828 0
897.847 1
897.867 0
897.886 0
897.905 0
897.925 0
897.944 0
897.964 0
897.983 0
898.002 2
898.022 0
898.041 0
898.061 1
898.080 11
898.099 18
898.119 4
898.138 0
898.158 0
898.177 0
898.197 1
898.216 0
898.235 0
898.255 2
898.274 0
898.294 0
898.313 4
898.332 8
898.352 0
898.371 4
898.391 8
898.410 20
898.429 33
898.449 106
898.468 138
898.488 169
898.507 123
898.526 60
898.546 16
898.565 13
898.585 24
898.604 16
898.623 10
898.643 2
898.662 0
898.682 0
898.701 0
898.721 0
898.740 0
898.759 0
898.779 10
898.798 22
898.818 1
898.837 0
898.856 0
898.876 0
898.895 0
898.915 2
898.934 10
898.953 0
898.973 3
898.992 0
899.012 0
899.031 0
899.051 0
899.070 2
899.089 2
899.109 0
899.128 6
899.148 1
899.167 1
899.186 8
899.206 1
899.225 0
899.245 0
899.264 0
899.284 0
899.303 0
899.322 3
899.342 3
899.361 2
899.381 4
899.400 4
899.419 11
899.439 39
899.458 72
899.478 74
899.497 34
899.517 40
899.536 15
899.555 16
899.575 9
899.594 4
899.614 4
899.633 0
899.653 4
899.672 5
899.691 10
899.711 6
899.730 0
899.750 0
899.769 0
899.789 0
899.808 4
899.827 0
899.847 3
899.866 1
899.886 0
899.905 0
899.924 3
899.944 0
899.963 4
899.983 2
900.002 7
900.022 2
900.041 0
900.060 0
900.080 0
900.099 0
900.119 0
900.138 1
900.158 0
900.177 0
900.196 1
900.216 4
900.235 2
900.255 0
900.274 0
900.294 0
900.313 0
900.332 0
900.352 5
900.371 0
900.391 4
900.410 9
900.430 10
900.449 12
900.468 26
900.488 13
900.507 20
900.527 15
900.546 4
900.566 0
900.585 0
900.604 0
900.624 0
900.643 3
900.663 1
900.682 0
900.702 10
900.721 8
900.740 8
900.760 0
900.779 0
900.799 0
900.818 2
900.838 0
900.857 2
900.877 1
900.896 0
900.915 0
900.935 2
900.954 0
900.974 0
900.993 2
901.013 3
901.032 0
901.051 0
901.071 0
901.090 0
901.110 0
901.129 0
901.149 0
901.168 1
901.188 4
901.207 4
901.226 1
901.246 2
901.265 3
901.285 2
901.304 0
901.324 0
901.343 7
901.362 7
901.382 7
901.401 0
901.421 2
901.440 0
901.460 3
901.479 2
901.499 2
901.518 10
901.537 10
901.557 3
901.576 1
901.596 1
901.615 0
901.635 0
901.654 5
901.674 8
901.693 2
901.712 3
901.732 6
901.751 1
901.771 0
901.790 0
901.810 4
901.829 4
901.849 3
901.868 0
901.887 8
901.907 1
901.926 8
901.946 14
901.965 0
901.985 1
902.004 0
902.024 0
902.043 1
902.062 0
902.082 0
902.101 5
902.121 4
902.140 7
902.160 4
902.179 3
902.199 0
902.218 2
902.237 0
902.257 0
902.276 0
902.296 2
902.315 1
902.335 7
902.354 5
902.374 0
902.393 4
902.413 2
902.432 3
902.451 0
902.471 0
902.490 0
902.510 0
902.529 0
902.549 0
902.568 0
902.588 0
902.607 5
902.627 2
902.646 3
902.665 0
902.685 0
902.704 0
902.724 1
902.743 0
902.763 0
902.782 1
902.802 0
902.821 3
902.841 0
902.860 0
902.879 0
902.899 2
902.918 2
902.938 0
902.957 0
902.977 0
902.996 4
903.016 6
903.035 4
903.055 0
903.074 0
903.093 10
903.113 2
903.132 3
903.152 2
903.171 6
903.191 3
903.210 0
903.230 0
903.249 0
903.269 6
903.288 2
903.308 0
903.327 0
903.346 1
903.366 1
903.385 1
903.405 11
903.424 8
903.444 2
903.463 0
903.483 0
903.502 0
903.522 9
903.541 3
903.561 0
903.580 0
903.599 0
903.619 0
903.638 6
903.658 0
903.677 0
903.697 0
903.716 0
903.736 0
903.755 0
903.775 0
903.794 0
903.814 0
903.833 0
903.853 0
903.872 1
903.891 0
903.911 0
903.930 0
903.950 3
903.969 0
903.989 0
904.008 0
904.028 0
904.047 0
904.067 0
904.086 0
904.106 1
904.125 0
904.145 0
904.164 0
904.184 0
904.203 0
904.222 0
904.242 0
904.261 1
904.281 2
904.300 0
904.320 0
904.339 0
904.359 7
904.378 4
904.398 0
904.417 1
904.437 0
904.456 3
904.476 0
904.495 0
904.515 0
904.534 0
904.553 0
904.573 1
904.592 3
904.612 0
904.631 0
904.651 1
904.670 7
904.690 0
904.709 17
904.729 18
904.748 4
904.768 1
904.787 0
904.807 0
904.826 4
904.846 0
904.865 0
904.885 10
904.904 5
904.924 0
904.943 5
904.963 7
904.982 5
905.001 2
905.021 4
905.040 0
905.060 0
905.079 0
905.099 0
905.118 0
905.138 5
905.157 0
905.177 0
905.196 0
905.216 1
905.235 2
905.255 0
905.274 3
905.294 0
905.313 3
905.333 0
905.352 6
905.372 10
905.391 4
905.411 2
905.430 0
905.450 1
905.469 10
905.489 11
905.508 9
905.527 3
905.547 7
905.566 1
905.586 1
905.605 1
905.625 5
905.644 1
905.664 0
905.683 3
905.703 2
905.722 13
905.742 7
905.761 0
905.781 0
905.800 0
905.820 2
905.839 1
905.859 0
905.878 0
905.898 1
905.917 5
905.937 3
905.956 0
905.976 0
905.995 0
906.015 0
906.034 0
906.054 1
906.073 0
906.093 1
906.112 3
906.132 0
906.151 1
906.171 0
906.190 14
906.210 2
906.229 0
906.249 7
906.268 1
906.288 4
906.307 2
906.327 7
906.346 19
906.366 11
906.385 8
906.405 4
906.424 5
906.444 15
906.463 5
906.483 8
906.502 6
906.522 0
906.541 0
906.561 0
906.580 4
906.599 0
906.619 0
906.638 0
906.658 0
906.677 1
906.697 0
906.716 2
906.736 0
906.755 7
906.775 7
906.794 0
906.814 3
906.833 2
906.853 0
906.872 0
906.892 0
906.911 0
906.931 0
906.950 3
906.970 0
906.989 0
907.009 0
907.028 0
907.048 3
907.067 0
907.087 0
907.106 0
907.126 1
907.145 2
907.165 0
907.184 0
907.204 6
907.223 2
907.243 0
907.263 0
907.282 5
907.302 1
907.321 0
907.341 0
907.360 0
907.380 0
907.399 0
907.419 0
907.438 0
907.458 3
907.477 0
907.497 0
907.516 5
907.536 0
907.555 0
907.575 1
907.594 13
907.614 2
907.633 0
907.653 0
907.672 0
907.692 0
907.711 8
907.731 15
907.750 4
907.770 0
907.789 5
907.809 1
907.828 2
907.848 0
907.867 0
907.887 1
907.906 1
907.926 0
907.945 5
907.965 5
907.984 0
908.004 5
908.023 5
908.043 0
908.062 0
908.082 0
908.101 0
908.121 4
908.140 3
908.160 0
908.179 0
908.199 1
908.218 5
908.238 1
908.257 0
908.277 0
908.297 0
908.316 0
908.336 1
908.355 0
908.375 1
908.394 4
908.414 2
908.433 4
908.453 25
908.472 10
908.492 12
908.511 9
908.531 2
908.550 5
908.570 0
908.589 1
908.609 1
908.628 1
908.648 6
908.667 3
908.687 1
908.706 0
908.726 0
908.745 0
908.765 6
908.784 4
908.804 0
908.823 1
908.843 0
908.863 9
908.882 2
908.902 0
908.921 0
908.941 0
908.960 0
908.980 0
908.999 0
909.019 0
909.038 1
909.058 0
909.077 4
909.097 0
909.116 0
909.136 0
909.155 0
909.175 0
909.194 0
909.214 1
909.233 0
909.253 3
909.273 5
909.292 3
909.312 0
909.331 0
909.351 1
909.370 1
909.390 5
909.409 0
909.429 0
909.448 19
909.468 19
909.487 4
909.507 0
909.526 0
909.546 8
909.565 8
909.585 0
909.604 0
909.624 0
909.644 7
909.663 0
909.683 1
909.702 0
909.722 8
909.741 0
909.761 0
909.780 0
909.800 0
909.819 0
909.839 0
909.858 0
909.878 0
909.897 0
909.917 0
909.937 0
909.956 0
909.976 0
909.995 7
910.015 0
910.034 4
910.054 0
910.073 0
910.093 0
910.112 0
910.132 0
910.151 0
910.171 0
910.190 0
910.210 5
910.230 8
910.249 7
910.269 0
910.288 0
910.308 0
910.327 0
910.347 0
910.366 9
910.386 3
910.405 0
910.425 1
910.444 3
910.464 2
910.484 0
910.503 0
910.523 5
910.542 0
910.562 2
910.581 8
910.601 0
910.620 3
910.640 0
910.659 0
910.679 0
910.698 1
910.718 1
910.738 8
910.757 0
910.777 8
910.796 5
910.816 2
910.835 0
910.855 0
910.874 0
910.894 4
910.913 1
910.933 2
910.952 0
910.972 0
910.992 0
911.011 0
911.031 0
911.050 0
911.070 1
911.089 0
911.109 0
911.128 0
911.148 0
911.167 8
911.187 1
911.207 2
911.226 0
911.246 0
911.265 2
911.285 2
911.304 6
911.324 2
911.343 9
911.363 4
911.382 3
911.402 1
911.422 2
911.441 6
911.461 0
911.480 1
911.500 0
911.519 0
911.539 0
911.558 0
911.578 11
911.598 5
911.617 3
911.637 3
911.656 0
911.676 0
911.695 0
911.715 0
911.734 3
911.754 4
911.774 0
911.793 3
911.813 0
911.832 0
911.852 0
911.871 0
911.891 0
911.910 2
911.930 0
911.949 2
911.969 2
911.989 0
912.008 0
912.028 0
912.047 4
912.067 8
912.086 1
912.106 0
912.125 0
912.145 0
912.165 0
912.184 0
912.204 3
912.223 4
912.243 4
912.262 5
912.282 0
912.301 0
912.321 0
912.341 7
912.360 5
912.380 0
912.399 0
912.419 0
912.438 5
912.458 7
912.478 11
912.497 15
912.517 4
912.536 0
912.556 0
912.575 9
912.595 3
912.614 0
912.634 0
912.654 6
912.673 1
912.693 2
912.712 0
912.732 0
912.751 0
912.771 0
912.791 3
912.810 3
912.830 5
912.849 6
912.869 16
912.888 2
912.908 0
912.927 0
912.947 0
912.967 0
912.986 0
913.006 0
913.025 1
913.045 0
913.064 1
913.084 0
913.104 1
913.123 0
913.143 0
913.162 1
913.182 0
913.201 0
913.221 3
913.241 0
913.260 4
913.280 11
913.299 5
913.319 8
913.338 7
913.358 0
913.378 0
913.397 1
913.417 1
913.436 0
913.456 2
913.475 9
913.495 15
913.514 3
913.534 0
913.554 0
913.573 0
913.593 0
913.612 3
913.632 0
913.652 0
913.671 0
913.691 0
913.710 0
913.730 0
913.749 2
913.769 0
913.789 0
913.808 0
913.828 1
913.847 0
913.867 4
913.886 7
913.906 4
913.926 0
913.945 1
913.965 0
913.984 0
914.004 0
914.023 2
914.043 2
914.063 7
914.082 1
914.102 0
914.121 3
914.141 0
914.160 0
914.180 0
914.200 0
914.219 7
914.239 1
914.258 0
914.278 2
914.298 1
914.317 8
914.337 3
914.356 5
914.376 1
914.395 0
914.415 0
914.435 3
914.454 3
914.474 10
914.493 0
914.513 5
914.532 14
914.552 14
914.572 5
914.591 3
914.611 0
914.630 0
914.650 1
914.670 0
914.689 0
914.709 0
914.728 0
914.748 0
914.767 4
914.787 5
914.807 0
914.826 2
914.846 2
914.865 11
914.885 5
914.905 1
914.924 15
914.944 6
914.963 10
914.983 15
915.003 1
915.022 1
915.042 6
915.061 13
915.081 14
915.100 2
915.120 4
915.140 2
915.159 0
915.179 0
915.198 0
915.218 0
915.238 2
915.257 0
915.277 0
915.296 0
915.316 1
915.336 5
915.355 0
915.375 0
915.394 2
915.414 4
915.433 1
915.453 10
915.473 4
915.492 6
915.512 1
915.531 1
915.551 1
915.571 0
915.590 6
915.610 1
915.629 0
915.649 2
915.669 1
915.688 0
915.708 2
915.727 10
915.747 9
915.767 9
915.786 4
915.806 5
915.825 6
915.845 3
915.865 4
915.884 0
915.904 0
915.923 2
915.943 8
915.963 3
915.982 1
916.002 0
916.021 5
916.041 7
916.061 6
916.080 10
916.100 0
916.119 1
916.139 1
916.159 0
916.178 0
916.198 3
916.217 0
916.237 0
916.257 1
916.276 3
916.296 6
916.315 1
916.335 0
916.355 11
916.374 16
916.394 16
916.413 6
916.433 0
916.453 2
916.472 0
916.492 0
916.511 3
916.531 1
916.551 0
916.570 0
916.590 0
916.609 2
916.629 0
916.649 0
916.668 3
916.688 3
916.707 0
916.727 0
916.747 0
916.766 0
916.786 3
916.805 3
916.825 10
916.845 8
916.864 3
916.884 1
916.903 0
916.923 0
916.943 0
916.962 4
916.982 2
917.001 0
917.021 1
917.041 1
917.060 6
917.080 7
917.100 4
917.119 0
917.139 3
917.158 0
917.178 1
917.198 0
917.217 0
917.237 1
917.256 13
917.276 3
917.296 0
917.315 0
917.335 1
917.354 0
917.374 1
917.394 9
917.413 16
917.433 5
917.453 2
917.472 1
917.492 5
917.511 1
917.531 0
917.551 0
917.570 0
917.590 0
917.609 1
917.629 0
917.649 2
917.668 9
917.688 5
917.708 0
917.727 0
917.747 0
917.766 0
917.786 0
917.806 0
917.825 3
917.845 4
917.864 5
917.884 0
917.904 0
917.923 0
917.943 0
917.963 0
917.982 0
918.002 5
918.021 1
918.041 3
918.061 0
918.080 0
918.100 0
918.120 0
918.139 10
918.159 4
918.178 0
918.198 0
918.218 0
918.237 0
918.257 0
918.276 0
918.296 8
918.316 5
918.335 2
918.355 0
918.375 0
918.394 1
918.414 6
918.433 10
918.453 3
918.473 6
918.492 5
918.512 3
918.532 6
918.551 0
918.571 1
918.590 2
918.610 0
918.630 0
918.649 0
918.669 0
918.689 0
918.708 0
918.728 2
918.747 9
918.767 3
918.787 0
918.806 0
918.826 0
918.846 0
918.865 0
918.885 0
918.904 6
918.924 6
918.944 11
918.963 2
918.983 2
919.003 0
919.022 1
919.042 0
919.062 0
919.081 0
919.101 0
919.120 0
919.140 2
919.160 3
919.179 0
919.199 3
919.219 0
919.238 0
919.258 0
919.277 1
919.297 0
919.317 0
919.336 0
919.356 9
919.376 3
919.395 5
919.415 1
919.435 8
919.454 1
919.474 0
919.493 0
919.513 0
919.533 0
919.552 0
919.572 0
919.592 0
919.611 0
919.631 0
919.651 0
919.670 0
919.690 6
919.709 12
919.729 8
919.749 4
919.768 0
919.788 3
919.808 11
919.827 8
919.847 1
919.867 2
919.886 0
919.906 3
919.925 0
919.945 2
919.965 0
919.984 0
920.004 9
920.024 3
920.043 0
920.063 0
920.083 0
920.102 0
920.122 0
920.142 0
920.161 1
920.181 0
920.200 0
920.220 0
920.240 1
920.259 6
920.279 8
920.299 3
920.318 7
920.338 5
920.358 0
920.377 4
920.397 2
920.417 6
920.436 6
920.456 36
920.475 29
920.495 20
920.515 14
920.534 0
920.554 1
920.574 0
920.593 0
920.613 0
920.633 0
920.652 1
920.672 8
920.692 4
920.711 0
920.731 3
920.751 0
920.770 0
920.790 0
920.809 6
920.829 0
920.849 0
920.868 0
920.888 2
920.908 5
920.927 0
920.947 0
920.967 0
920.986 0
921.006 0
921.026 0
921.045 0
921.065 0
921.085 1
921.104 3
921.124 0
921.144 0
921.163 0
921.183 1
921.203 2
921.222 0
921.242 0
921.261 0
921.281 0
921.301 0
921.320 0
921.340 0
921.360 5
921.379 2
921.399 4
921.419 2
921.438 10
921.458 20
921.478 5
921.497 0
921.517 3
921.537 0
921.556 0
921.576 0
921.596 0
921.615 0
921.635 0
921.655 0
921.674 0
921.694 0
921.714 0
921.733 7
921.753 7
921.773 0
921.792 4
921.812 3
921.832 0
921.851 0
921.871 0
921.890 0
921.910 0
921.930 1
921.949 1
921.969 0
921.989 5
922.008 2
922.028 0
922.048 3
922.067 0
922.087 3
922.107 6
922.126 10
922.146 1
922.166 0
922.185 0
922.205 1
922.225 1
922.244 0
922.264 0
922.284 0
922.303 1
922.323 2
922.343 2
922.362 0
922.382 0
922.402 0
922.421 0
922.441 1
922.461 1
922.480 12
922.500 0
922.520 5
922.539 6
922.559 1
922.579 0
922.598 0
922.618 2
922.638 4
922.657 0
922.677 0
922.697 0
922.716 0
922.736 0
922.756 0
922.775 0
922.795 0
922.815 0
922.834 0
922.854 2
922.874 5
922.893 0
922.913 0
922.933 0
922.952 0
922.972 0
922.992 3
923.012 7
923.031 4
923.051 5
923.071 0
923.090 0
923.110 4
923.130 6
923.149 5
923.169 1
923.189 0
923.208 0
923.228 8
923.248 3
923.267 0
923.287 2
923.307 0
923.326 0
923.346 0
923.366 0
923.385 0
923.405 0
923.425 3
923.444 3
923.464 0
923.484 0
923.503 0
923.523 0
923.543 0
923.562 0
923.582 0
923.602 0
923.621 0
923.641 0
923.661 1
923.680 0
923.700 0
923.720 0
923.740 0
923.759 0
923.779 0
923.799 0
923.818 0
923.838 0
923.858 0
923.877 0
923.897 0
923.917 0
923.936 1
923.956 0
923.976 0
923.995 1
924.015 2
924.035 3
924.054 4
924.074 2
924.094 0
924.114 0
924.133 7
924.153 6
924.173 2
924.192 0
924.212 0
924.232 2
924.251 3
924.271 7
924.291 0
924.310 4
924.330 0
924.350 2
924.369 5
924.389 2
924.409 5
924.428 0
924.448 0
924.468 0
924.488 0
924.507 15
924.527 8
924.547 3
924.566 3
924.586 0
924.606 0
924.625 0
924.645 2
924.665 2
924.684 0
924.704 0
924.724 1
924.744 4
924.763 0
924.783 0
924.803 1
924.822 11
924.842 3
924.862 0
924.881 0
924.901 5
924.921 14
924.940 10
924.960 1
924.980 0
925.000 0
925.019 0
925.039 0
925.059 0
925.078 0
925.098 0
925.118 0
925.137 9
925.157 4
925.177 0
925.196 2
925.216 5
925.236 0
925.256 2
925.275 9
925.295 14
925.315 0
925.334 0
925.354 0
925.374 4
925.393 1
925.413 5
925.433 3
925.453 0
925.472 1
925.492 0
925.512 0
925.531 0
925.551 1
925.571 0
925.590 1
925.610 0
925.630 15
925.650 1
925.669 0
925.689 0
925.709 0
925.728 0
925.748 0
925.768 0
925.787 0
925.807 6
925.827 0
925.847 0
925.866 0
925.886 3
925.906 0
925.925 0
925.945 0
925.965 0
925.984 0
926.004 0
926.024 0
926.044 0
926.063 0
926.083 0
926.103 0
926.122 4
926.142 4
926.162 0
926.182 0
926.201 0
926.221 2
926.241 1
926.260 0
926.280 4
926.300 0
926.319 0
926.339 0
926.359 0
926.379 0
926.398 12
926.418 14
926.438 2
926.457 15
926.477 13
926.497 1
926.517 0
926.536 0
926.556 0
926.576 0
926.595 0
926.615 0
926.635 0
926.655 0
926.674 0
926.694 0
926.714 0
926.733 0
926.753 0
926.773 0
926.793 0
926.812 0
926.832 0
926.852 0
926.871 0
926.891 0
926.911 0
926.931 0
926.950 0
926.970 0
926.990 2
927.009 1
927.029 1
927.049 0
927.069 0
927.088 0
927.108 0
927.128 0
927.147 0
927.167 0
927.187 0
927.207 0
927.226 0
927.246 2
927.266 1
927.285 9
927.305 8
927.325 0
927.345 0
927.364 0
927.384 4
927.404 0
927.423 10
927.443 13
927.463 4
927.483 5
927.502 0
927.522 0
927.542 0
927.562 0
927.581 1
927.601 2
927.621 2
927.640 0
927.660 3
927.680 0
927.700 1
927.719 0
927.739 0
927.759 5
927.778 0
927.798 0
927.818 0
927.838 0
927.857 0
927.877 2
927.897 8
927.917 0
927.936 0
927.956 0
927.976 1
927.995 9
928.015 0
928.035 0
928.055 0
928.074 0
928.094 12
928.114 4
928.134 1
928.153 2
928.173 0
928.193 0
928.212 0
928.232 3
928.252 0
928.272 0
928.291 0
928.311 0
928.331 0
928.351 0
928.370 5
928.390 6
928.410 16
928.429 7
928.449 4
928.469 1
928.489 2
928.508 0
928.528 0
928.548 0
928.568 4
928.587 4
928.607 5
928.627 0
928.646 0
928.666 0
928.686 6
928.706 2
928.725 8
928.745 7
928.765 0
928.785 0
928.804 0
928.824 0
928.844 4
928.864 1
928.883 4
928.903 2
928.923 0
928.943 0
928.962 0
928.982 3
929.002 2
929.021 0
929.041 0
929.061 0
929.081 0
929.100 0
929.120 0
929.140 1
929.160 0
929.179 0
929.199 0
929.219 0
929.239 0
929.258 0
929.278 1
929.298 0
929.318 0
929.337 5
929.357 5
929.377 3
929.396 0
929.416 1
929.436 0
929.456 1
929.475 0
929.495 0
929.515 0
929.535 4
929.554 0
929.574 0
929.594 0
929.614 5
929.633 1
929.653 0
929.673 0
929.693 0
929.712 1
929.732 0
929.752 4
929.772 0
929.791 1
929.811 0
929.831 2
929.851 0
929.870 0
929.890 0
929.910 0
929.930 0
929.949 0
929.969 3
929.989 7
930.009 7
930.028 0
930.048 0
930.068 2
930.088 2
930.107 1
930.127 3
930.147 9
930.167 4
930.186 4
930.206 3
930.226 0
930.246 0
930.265 0
930.285 0
930.305 1
930.325 4
930.344 2
930.364 7
930.384 5
930.404 6
930.423 12
930.443 8
930.463 1
930.483 0
930.502 2
930.522 0
930.542 0
930.562 0
930.581 1
930.601 0
930.621 0
930.641 0
930.660 6
930.680 1
930.700 5
930.720 1
930.739 4
930.759 0
930.779 2
930.799 0
930.818 5
930.838 1
930.858 0
930.878 0
930.897 1
930.917 2
930.937 12
930.957 10
930.976 0
930.996 0
931.016 0
931.036 0
931.055 0
931.075 0
931.095 1
931.115 9
931.134 2
931.154 2
931.174 12
931.194 13
931.214 4
931.233 0
931.253 0
931.273 0
931.293 0
931.312 2
931.332 0
931.352 0
931.372 2
931.391 0
931.411 0
931.431 0
931.451 1
931.470 0
931.490 4
931.510 3
931.530 0
931.549 0
931.569 4
931.589 0
931.609 5
931.629 3
931.648 1
931.668 0
931.688 1
931.708 5
931.727 2
931.747 0
931.767 6
931.787 1
931.806 0
931.826 2
931.846 0
931.866 0
931.886 0
931.905 0
931.925 5
931.945 3
931.965 3
931.984 0
932.004 0
932.024 0
932.044 0
932.063 2
932.083 0
932.103 0
932.123 0
932.142 0
932.162 0
932.182 3
932.202 0
932.222 0
932.241 0
932.261 0
932.281 0
932.301 0
932.320 3
932.340 0
932.360 1
932.380 0
932.400 3
932.419 2
932.439 1
932.459 0
932.479 0
932.498 1
932.518 10
932.538 0
932.558 0
932.577 0
932.597 0
932.617 0
932.637 0
932.657 0
932.676 3
932.696 1
932.716 3
932.736 0
932.755 0
932.775 0
932.795 5
932.815 7
932.835 1
932.854 0
932.874 0
932.894 0
932.914 6
932.933 3
932.953 0
932.973 1
932.993 0
933.013 0
933.032 0
933.052 0
933.072 0
933.092 2
933.111 5
933.131 0
933.151 0
933.171 1
933.191 2
933.210 7
933.230 1
933.250 0
933.270 5
933.290 2
933.309 2
933.329 8
933.349 3
933.369 10
933.388 0
933.408 0
933.428 4
933.448 0
933.468 1
933.487 0
933.507 0
933.527 0
933.547 0
933.566 0
933.586 0
933.606 0
933.626 0
933.646 0
933.665 0
933.685 2
933.705 0
933.725 1
933.745 0
933.764 0
933.784 0
933.804 0
933.824 4
933.843 0
933.863 7
933.883 3
933.903 4
933.923 2
933.942 3
933.962 0
933.982 0
934.002 0
934.022 0
934.041 0
934.061 3
934.081 7
934.101 1
934.121 0
934.140 3
934.160 3
934.180 0
934.200 0
934.220 0
934.239 0
934.259 6
934.279 15
934.299 7
934.318 0
934.338 0
934.358 3
934.378 5
934.398 9
934.417 3
934.437 0
934.457 0
934.477 0
934.497 1
934.516 7
934.536 4
934.556 2
934.576 6
934.596 8
934.615 0
934.635 0
934.655 0
934.675 0
934.695 1
934.714 1
934.734 4
934.754 4
934.774 0
934.794 0
934.813 0
934.833 0
934.853 0
934.873 0
934.893 0
934.912 0
934.932 1
934.952 0
934.972 0
934.992 1
935.011 0
935.031 0
935.051 0
935.071 5
935.091 0
935.110 0
935.130 0
935.150 4
935.170 7
935.190 0
935.209 9
935.229 11
935.249 1
935.269 0
935.289 0
935.308 0
935.328 4
935.348 0
935.368 0
935.388 6
935.407 9
935.427 23
935.447 14
935.467 4
935.487 0
935.506 0
935.526 0
935.546 2
935.566 3
935.586 2
935.605 0
935.625 0
935.645 0
935.665 0
935.685 0
935.704 2
935.724 1
935.744 0
935.764 0
935.784 3
935.804 0
935.823 0
935.843 0
935.863 0
935.883 5
935.903 2
935.922 2
935.942 2
935.962 0
935.982 0
936.002 0
936.021 0
936.041 0
936.061 4
936.081 0
936.101 1
936.121 0
936.140 2
936.160 0
936.180 0
936.200 0
936.220 0
936.239 0
936.259 0
936.279 0
936.299 0
936.319 0
936.338 0
936.358 0
936.378 4
936.398 2
936.418 3
936.438 12
936.457 0
936.477 20
936.497 5
936.517 0
936.537 3
936.556 2
936.576 0
936.596 0
936.616 0
936.636 0
936.656 0
936.675 0
936.695 1
936.715 0
936.735 0
936.755 0
936.774 0
936.794 0
936.814 1
936.834 2
936.854 4
936.874 0
936.893 0
936.913 1
936.933 1
936.953 0
936.973 0
936.992 0
937.012 5
937.032 4
937.052 0
937.072 0
937.092 2
937.111 5
937.131 0
937.151 3
937.171 3
937.191 0
937.210 0
937.230 0
937.250 0
937.270 1
937.290 2
937.310 4
937.329 0
937.349 4
937.369 0
937.389 6
937.409 4
937.429 2
937.448 18
937.468 12
937.488 1
937.508 0
937.528 1
937.548 1
937.567 2
937.587 5
937.607 1
937.627 1
937.647 0
937.666 0
937.686 0
937.706 0
937.726 0
937.746 0
937.766 0
937.785 0
937.805 0
937.825 0
937.845 0
937.865 3
937.885 1
937.904 2
937.924 0
937.944 0
937.964 0
937.984 3
938.004 6
938.023 0
938.043 0
938.063 0
938.083 5
938.103 1
938.123 0
938.142 1
938.162 6
938.182 0
938.202 1
938.222 9
938.242 11
938.261 0
938.281 0
938.301 0
938.321 0
938.341 0
938.361 8
938.380 1
938.400 5
938.420 4
938.440 10
938.460 9
938.480 19
938.499 16
938.519 6
938.539 0
938.559 0
938.579 0
938.599 0
938.619 0
938.638 0
938.658 0
938.678 0
938.698 0
938.718 0
938.738 0
938.757 0
938.777 0
938.797 1
938.817 3
938.837 1
938.857 1
938.876 0
938.896 3
938.916 0
938.936 5
938.956 0
938.976 0
938.995 0
939.015 0
939.035 0
939.055 0
939.075 2
939.095 0
939.115 7
939.134 10
939.154 1
939.174 0
939.194 1
939.214 0
939.234 0
939.253 1
939.273 0
939.293 0
939.313 4
939.333 9
939.353 8
939.373 0
939.392 0
939.412 3
939.432 5
939.452 1
939.472 0
939.492 0
939.511 0
939.531 0
939.551 0
939.571 3
939.591 5
939.611 1
939.631 0
939.650 2
939.670 0
939.690 5
939.710 0
939.730 0
939.750 8
939.770 1
939.789 9
939.809 3
939.829 6
939.849 9
939.869 4
939.889 0
939.908 4
939.928 0
939.948 8
939.968 0
939.988 4
940.008 4
940.028 6
940.047 10
940.067 0
940.087 0
940.107 0
940.127 5
940.147 0
940.167 0
940.186 0
940.206 0
940.226 9
940.246 10
940.266 1
940.286 0
940.306 0
940.325 4
940.345 6
940.365 0
940.385 0
940.405 1
940.425 8
940.445 5
940.464 0
940.484 0
940.504 6
940.524 0
940.544 0
940.564 3
940.584 2
940.603 4
940.623 3
940.643 0
940.663 0
940.683 0
940.703 0
940.723 0
940.742 0
940.762 0
940.782 0
940.802 0
940.822 1
940.842 7
940.862 6
940.881 0
940.901 1
940.921 0
940.941 0
940.961 0
940.981 0
941.001 6
941.021 4
941.040 5
941.060 8
941.080 0
941.100 0
941.120 0
941.140 0
941.160 0
941.179 2
941.199 0
941.219 0
941.239 1
941.259 1
941.279 2
941.299 1
941.319 0
941.338 0
941.358 0
941.378 0
941.398 0
941.418 0
941.438 4
941.458 0
941.477 1
941.497 7
941.517 0
941.537 0
941.557 0
941.577 3
941.597 2
941.617 6
941.636 1
941.656 0
941.676 2
941.696 0
941.716 0
941.736 0
941.756 2
941.776 6
941.795 2
941.815 6
941.835 2
941.855 0
941.875 0
941.895 10
941.915 2
941.934 0
941.954 6
941.974 0
941.994 0
942.014 0
942.034 0
942.054 0
942.074 0
942.093 0
942.113 3
942.133 5
942.153 0
942.173 1
942.193 13
942.213 8
942.233 1
942.253 0
942.272 0
942.292 3
942.312 0
942.332 0
942.352 0
942.372 9
942.392 17
942.412 7
942.431 10
942.451 8
942.471 4
942.491 0
942.511 0
942.531 1
942.551 0
942.571 3
942.590 6
942.610 1
942.630 0
942.650 0
942.670 0
942.690 5
942.710 5
942.730 1
942.749 0
942.769 0
942.789 8
942.809 0
942.829 1
942.849 2
942.869 0
942.889 0
942.909 1
942.928 6
942.948 3
942.968 0
942.988 0
943.008 0
943.028 0
943.048 1
943.068 5
943.088 0
943.107 0
943.127 0
943.147 0
943.167 0
943.187 0
943.207 0
943.227 4
943.247 0
943.267 0
943.286 1
943.306 0
943.326 7
943.346 4
943.366 3
943.386 0
943.406 1
943.426 4
943.446 5
943.465 8
943.485 0
943.505 2
943.525 10
943.545 3
943.565 0
943.585 6
943.605 3
943.625 0
943.644 0
943.664 0
943.684 0
943.704 0
943.724 0
943.744 0
943.764 1
943.784 0
943.804 0
943.823 0
943.843 1
943.863 1
943.883 0
943.903 0
943.923 0
943.943 0
943.963 0
943.983 2
944.003 9
944.022 0
944.042 5
944.062 7
944.082 7
944.102 2
944.122 0
944.142 0
944.162 11
944.182 13
944.201 1
944.221 1
944.241 14
944.261 3
944.281 5
944.301 0
944.321 9
944.341 7
944.361 1
944.381 1
944.400 1
944.420 3
944.440 4
944.460 20
944.480 9
944.500 3
944.520 5
944.540 14
944.560 6
944.580 2
944.599 0
944.619 0
944.639 0
944.659 0
944.679 0
944.699 0
944.719 1
944.739 1
944.759 0
944.779 0
944.798 0
944.818 1
944.838 1
944.858 5
944.878 0
944.898 0
944.918 0
944.938 1
944.958 1
944.978 2
944.998 5
945.017 1
945.037 3
945.057 5
945.077 2
945.097 0
945.117 1
945.137 0
945.157 0
945.177 0
945.197 2
945.217 6
945.236 1
945.256 0
945.276 0
945.296 0
945.316 0
945.336 0
945.356 0
945.376 1
945.396 1
945.416 5
945.436 0
945.455 8
945.475 0
945.495 0
945.515 0
945.535 4
945.555 3
945.575 0
945.595 0
945.615 0
945.635 1
945.655 0
945.674 0
945.694 2
945.714 1
945.734 2
945.754 0
945.774 4
945.794 0
945.814 0
945.834 0
945.854 0
945.874 4
945.894 10
945.913 2
945.933 0
945.953 0
945.973 0
945.993 0
946.013 0
946.033 0
946.053 0
946.073 1
946.093 0
946.113 2
946.133 10
946.152 1
946.172 0
946.192 5
946.212 0
946.232 0
946.252 0
946.272 0
946.292 0
946.312 0
946.332 2
946.352 4
946.372 12
946.391 16
946.411 8
946.431 4
946.451 0
946.471 0
946.491 6
946.511 0
946.531 0
946.551 0
946.571 3
946.591 0
946.611 3
946.631 8
946.650 2
946.670 0
946.690 0
946.710 0
946.730 1
946.750 1
946.770 0
946.790 0
946.810 0
946.830 0
946.850 0
946.870 1
946.890 0
946.909 0
946.929 5
946.949 6
946.969 0
946.989 0
947.009 0
947.029 8
947.049 9
947.069 1
947.089 0
947.109 0
947.129 0
947.149 6
947.169 5
947.188 0
947.208 9
947.228 5
947.248 0
947.268 0
947.288 0
947.308 8
947.328 0
947.348 0
947.368 6
947.388 2
947.408 3
947.428 2
947.448 13
947.468 6
947.487 0
947.507 3
947.527 0
947.547 9
947.567 9
947.587 0
947.607 9
947.627 7
947.647 2
947.667 0
947.687 0
947.707 1
947.727 0
947.747 5
947.767 7
947.786 1
947.806 5
947.826 1
947.846 0
947.866 0
947.886 6
947.906 6
947.926 0
947.946 0
947.966 11
947.986 7
948.006 0
948.026 0
948.046 1
948.066 0
948.086 0
948.105 0
948.125 0
948.145 0
948.165 3
948.185 4
948.205 13
948.225 20
948.245 2
948.265 0
948.285 0
948.305 0
948.325 0
948.345 0
948.365 0
948.385 4
948.405 3
948.425 5
948.444 6
948.464 12
948.484 5
948.504 0
948.524 7
948.544 3
948.564 0
948.584 0
948.604 7
948.624 8
948.644 0
948.664 0
948.684 5
948.704 4
948.724 0
948.744 0
948.764 0
948.783 2
948.803 12
948.823 2
948.843 0
948.863 5
948.883 0
948.903 0
948.923 0
948.943 0
948.963 0
948.983 1
949.003 2
949.023 0
949.043 0
949.063 0
949.083 1
949.103 0
949.123 0
949.143 0
949.163 0
949.182 9
949.202 3
949.222 0
949.242 0
949.262 7
949.282 0
949.302 7
949.322 10
949.342 11
949.362 0
949.382 6
949.402 3
949.422 0
949.442 5
949.462 4
949.482 0
949.502 0
949.522 1
949.542 0
949.562 0
949.582 0
949.601 0
949.621 0
949.641 0
949.661 0
949.681 0
949.701 0
949.721 15
949.741 6
949.761 2
949.781 2
949.801 9
949.821 0
949.841 0
949.861 0
949.881 5
949.901 1
949.921 0
949.941 0
949.961 0
949.981 0
950.001 0
950.021 0
950.041 3
950.060 1
950.080 0
950.100 0
950.120 0
950.140 0
950.160 0
950.180 0
950.200 0
950.220 0
950.240 0
950.260 0
950.280 0
950.300 0
950.320 0
950.340 4
950.360 5
950.380 5
950.400 7
950.420 5
950.440 7
950.460 7
950.480 2
950.500 1
950.520 0
950.540 1
950.560 4
950.579 0
950.599 0
950.619 0
950.639 0
950.659 4
950.679 5
950.699 3
950.719 0
950.739 0
950.759 2
950.779 0
950.799 0
950.819 2
950.839 0
950.859 0
950.879 6
950.899 0
950.919 0
950.939 0
950.959 1
950.979 0
950.999 0
951.019 0
951.039 0
951.059 0
951.079 5
951.099 5
951.119 2
951.139 1
951.159 0
951.179 0
951.198 0
951.218 0
951.238 0
951.258 0
951.278 3
951.298 5
951.318 0
951.338 0
951.358 0
951.378 0
951.398 3
951.418 2
951.438 5
951.458 8
951.478 8
951.498 8
951.518 4
951.538 4
951.558 0
951.578 0
951.598 2
951.618 0
951.638 4
951.658 6
951.678 1
951.698 0
951.718 0
951.738 0
951.758 0
951.778 13
951.798 8
951.818 6
951.838 0
951.858 0
951.878 0
951.898 7
951.918 2
951.938 3
951.958 5
951.978 11
951.998 7
952.018 0
952.037 3
952.057 0
952.077 0
952.097 0
952.117 0
952.137 0
952.157 0
952.177 2
952.197 0
952.217 7
952.237 5
952.257 0
952.277 0
952.297 0
952.317 4
952.337 0
952.357 4
952.377 6
952.397 0
952.417 0
952.437 6
952.457 3
952.477 0
952.497 2
952.517 6
952.537 2
952.557 0
952.577 0
952.597 0
952.617 0
952.637 0
952.657 0
952.677 0
952.697 0
952.717 0
952.737 0
952.757 3
952.777 0
952.797 0
952.817 0
952.837 0
952.857 0
952.877 2
952.897 0
952.917 0
952.937 1
952.957 0
952.977 4
952.997 6
953.017 0
953.037 0
953.057 0
953.077 0
953.097 0
953.117 0
953.137 0
953.157 0
953.177 0
953.197 3
953.217 0
953.237 0
953.257 0
953.277 0
953.297 2
953.317 1
953.337 0
953.357 6
953.377 7
953.397 0
953.417 2
953.437 8
953.457 2
953.477 0
953.497 2
953.517 0
953.537 0
953.557 0
953.577 3
953.597 9
953.617 7
953.637 0
953.657 0
953.677 6
953.697 9
953.717 0
953.737 0
953.757 0
953.777 0
953.797 0
953.817 0
953.837 0
953.857 1
953.877 12
953.897 8
953.917 1
953.937 0
953.957 0
953.977 1
953.997 0
954.017 0
954.037 0
954.057 1
954.077 0
954.097 0
954.117 0
954.137 0
954.157 0
954.177 4
954.197 4
954.217 0
954.237 1
954.257 8
954.277 3
954.297 0
954.317 0
954.337 1
954.357 0
954.377 3
954.397 1
954.417 3
954.437 24
954.457 57
954.477 19
954.497 11
954.517 7
954.537 8
954.557 15
954.577 5
954.597 0
954.617 0
954.637 2
954.657 9
954.677 0
954.697 0
954.717 0
954.737 0
954.757 0
954.777 0
954.797 0
954.817 3
954.837 0
954.857 0
954.877 5
954.897 2
954.917 0
954.937 0
954.957 0
954.977 0
954.997 0
955.017 2
955.037 6
955.057 4
955.077 0
955.097 0
955.117 0
955.137 0
955.157 6
955.177 0
955.197 1
955.217 5
955.237 5
955.257 16
955.277 3
955.297 0
955.317 0
955.337 0
955.357 2
955.377 2
955.397 2
955.417 2
955.437 7
955.457 16
955.477 28
955.497 3
955.517 8
955.537 5
955.557 3
955.577 0
955.597 0
955.617 0
955.637 0
955.657 0
955.677 2
955.697 4
955.717 0
955.737 0
955.757 0
955.777 0
955.797 0
955.818 3
955.838 8
955.858 0
955.878 0
955.898 0
955.918 0
955.938 7
955.958 11
955.978 2
955.998 0
956.018 0
956.038 1
956.058 3
956.078 8
956.098 0
956.118 2
956.138 1
956.158 2
956.178 0
956.198 0
956.218 0
956.238 4
956.258 2
956.278 7
956.298 0
956.318 0
956.338 0
956.358 0
956.378 0
956.398 0
956.418 23
956.438 19
956.458 16
956.478 17
956.498 13
956.518 12
956.538 2
956.558 0
956.578 0
956.598 0
956.618 0
956.638 1
956.659 2
956.679 0
956.699 16
956.719 7
956.739 3
956.759 8
956.779 14
956.799 1
956.819 0
956.839 3
956.859 0
956.879 0
956.899 0
956.919 1
956.939 2
956.959 0
956.979 3
956.999 11
957.019 3
957.039 0
957.059 0
957.079 0
957.099 11
957.119 13
957.139 2
957.159 0
957.179 0
957.199 2
957.219 1
957.239 0
957.259 0
957.280 0
957.300 0
957.320 0
957.340 4
957.360 2
957.380 0
957.400 0
957.420 1
957.440 0
957.460 0
957.480 0
957.500 3
957.520 1
957.540 0
957.560 3
957.580 2
957.600 0
957.620 0
957.640 3
957.660 3
957.680 4
957.700 0
957.720 0
957.740 0
957.760 0
957.780 0
957.801 0
957.821 0
957.841 3
957.861 0
957.881 0
957.901 0
957.921 0
957.941 3
957.961 0
957.981 0
958.001 0
958.021 0
958.041 6
958.061 0
958.081 0
958.101 0
958.121 0
958.141 0
958.161 0
958.181 0
958.201 0
958.221 9
958.241 4
958.261 0
958.282 6
958.302 8
958.322 0
958.342 0
958.362 7
958.382 6
958.402 0
958.422 0
958.442 0
958.462 0
958.482 0
958.502 0
958.522 9
958.542 7
958.562 0
958.582 0
958.602 1
958.622 1
958.642 0
958.662 0
958.683 0
958.703 4
958.723 5
958.743 0
958.763 1
958.783 0
958.803 0
958.823 0
958.843 1
958.863 2
958.883 0
958.903 1
958.923 0
958.943 0
958.963 0
958.983 0
959.003 0
959.023 0
959.043 1
959.063 0
959.084 0
959.104 0
959.124 0
959.144 0
959.164 3
959.184 2
959.204 0
959.224 0
959.244 0
959.264 0
959.284 0
959.304 1
959.324 1
959.344 4
959.364 0
959.384 0
959.404 0
959.424 0
959.445 7
959.465 3
959.485 0
959.505 3
959.525 2
959.545 0
959.565 0
959.585 0
959.605 0
959.625 3
959.645 7
959.665 1
959.685 2
959.705 5
959.725 1
959.745 2
959.766 0
959.786 0
959.806 1
959.826 5
959.846 1
959.866 0
959.886 7
959.906 2
959.926 1
959.946 10
959.966 0
959.986 5
960.006 2
960.026 0
960.046 0
960.066 0
960.087 0
960.107 2
960.127 0
960.147 0
960.167 0
960.187 0
960.207 16
960.227 6
960.247 1
960.267 0
960.287 0
960.307 0
960.327 0
960.347 0
960.367 10
960.388 8
960.408 3
960.428 0
960.448 9
960.468 1
960.488 2
960.508 4
960.528 5
960.548 3
960.568 5
960.588 0
960.608 3
960.628 0
960.648 0
960.668 0
960.689 1
960.709 1
960.729 0
960.749 1
960.769 1
960.789 9
960.809 2
960.829 0
960.849 4
960.869 3
960.889 0
960.909 0
960.929 0
960.949 0
960.970 0
960.990 0
961.010 0
961.030 1
961.050 0
961.070 1
961.090 9
961.110 1
961.130 0
961.150 0
961.170 0
961.190 0
961.210 0
961.231 2
961.251 6
961.271 9
961.291 4
961.311 2
961.331 1
961.351 1
961.371 0
961.391 0
961.411 0
961.431 5
961.451 0
961.471 0
961.492 0
961.512 2
961.532 11
961.552 2
961.572 0
961.592 5
961.612 4
961.632 0
961.652 3
961.672 0
961.692 0
961.712 0
961.733 0
961.753 0
961.773 0
961.793 0
961.813 0
961.833 3
961.853 2
961.873 0
961.893 6
961.913 0
961.933 0
961.953 3
961.974 4
961.994 0
962.014 0
962.034 1
962.054 0
962.074 2
962.094 4
962.114 0
962.134 2
962.154 2
962.174 0
962.194 0
962.215 10
962.235 6
962.255 0
962.275 1
962.295 0
962.315 0
962.335 0
962.355 0
962.375 0
962.395 0
962.415 0
962.436 0
962.456 4
962.476 1
962.496 0
962.516 0
962.536 0
962.556 0
962.576 0
962.596 0
962.616 3
962.636 0
962.657 0
962.677 0
962.697 5
962.717 4
962.737 1
962.757 0
962.777 0
962.797 0
962.817 0
962.837 0
962.857 5
962.878 1
962.898 3
962.918 0
962.938 5
962.958 0
962.978 0
962.998 0
963.018 0
963.038 0
963.058 0
963.078 0
963.099 0
963.119 1
963.139 0
963.159 1
963.179 0
963.199 4
963.219 0
963.239 0
963.259 0
963.279 7
963.300 3
963.320 0
963.340 0
963.360 0
963.380 0
963.400 0
963.420 0
963.440 0
963.460 0
963.480 0
963.501 0
963.521 15
963.541 0
963.561 0
963.581 0
963.601 0
963.621 1
963.641 5
963.661 1
963.681 6
963.702 5
963.722 0
963.742 0
963.762 0
963.782 1
963.802 0
963.822 2
963.842 0
963.862 0
963.882 3
963.903 0
963.923 0
963.943 0
963.963 0
963.983 1
964.003 1
964.023 1
964.043 0
964.063 0
964.084 2
964.104 8
964.124 0
964.144 0
964.164 0
964.184 0
964.204 0
964.224 4
964.244 0
964.265 1
964.285 0
964.305 2
964.325 0
964.345 2
964.365 0
964.385 0
964.405 1
964.425 1
964.445 0
964.466 0
964.486 7
964.506 1
964.526 0
964.546 6
964.566 1
964.586 11
964.606 1
964.626 1
964.647 11
964.667 4
964.687 0
964.707 0
964.727 0
964.747 3
964.767 0
964.787 0
964.808 0
964.828 1
964.848 0
964.868 0
964.888 0
964.908 0
964.928 0
964.948 0
964.968 0
964.989 0
965.009 2
965.029 0
965.049 0
965.069 0
965.089 0
965.109 0
965.129 0
965.149 0
965.170 0
965.190 0
965.210 9
965.230 5
965.250 0
965.270 0
965.290 5
965.310 0
965.331 3
965.351 0
965.371 4
965.391 6
965.411 17
965.431 9
965.451 13
965.471 1
965.492 0
965.512 2
965.532 3
965.552 1
965.572 0
965.592 1
965.612 3
965.632 0
965.652 0
965.673 0
965.693 0
965.713 0
965.733 0
965.753 0
965.773 0
965.793 2
965.813 0
965.834 3
965.854 4
965.874 1
965.894 8
965.914 10
965.934 0
965.954 8
965.974 0
965.995 7
966.015 1
966.035 0
966.055 2
966.075 13
966.095 5
966.115 2
966.135 5
966.156 0
966.176 0
966.196 0
966.216 0
966.236 0
966.256 0
966.276 0
966.297 0
966.317 0
966.337 0
966.357 0
966.377 6
966.397 5
966.417 4
966.437 6
966.458 7
966.478 0
966.498 4
966.518 2
966.538 0
966.558 0
966.578 1
966.598 8
966.619 6
966.639 1
966.659 0
966.679 3
966.699 0
966.719 5
966.739 4
966.760 0
966.780 0
966.800 0
966.820 0
966.840 0
966.860 0
966.880 0
966.901 5
966.921 0
966.941 3
966.961 0
966.981 0
967.001 9
967.021 3
967.041 0
967.062 0
967.082 0
967.102 3
967.122 3
967.142 0
967.162 0
967.182 0
967.203 0
967.223 0
967.243 0
967.263 9
967.283 6
967.303 0
967.323 1
967.344 2
967.364 0
967.384 0
967.404 0
967.424 0
967.444 0
967.464 0
967.485 0
967.505 0
967.525 1
967.545 9
967.565 0
967.585 0
967.605 0
967.626 0
967.646 7
967.666 1
967.686 0
967.706 0
967.726 2
967.746 5
967.767 5
967.787 0
967.807 0
967.827 4
967.847 0
967.867 0
967.887 5
967.908 0
967.928 0
967.948 0
967.968 0
967.988 0
968.008 0
968.028 4
968.049 3
968.069 0
968.089 2
968.109 3
968.129 2
968.149 0
968.169 0
968.190 0
968.210 6
968.230 8
968.250 1
968.270 0
968.290 0
968.311 6
968.331 3
968.351 1
968.371 0
968.391 14
968.411 11
968.431 12
968.452 9
968.472 0
968.492 4
968.512 0
968.532 0
968.552 7
968.573 7
968.593 3
968.613 7
968.633 1
968.653 3
968.673 3
968.693 0
968.714 0
968.734 4
968.754 9
968.774 3
968.794 1
968.814 0
968.835 0
968.855 0
968.875 0
968.895 0
968.915 1
968.935 2
968.955 6
968.976 5
968.996 4
969.016 5
969.036 2
969.056 0
969.076 0
969.097 0
969.117 0
969.137 1
969.157 2
969.177 10
969.197 2
969.218 0
969.238 0
969.258 0
969.278 0
969.298 3
969.318 0
969.338 3
969.359 10
969.379 0
969.399 0
969.419 0
969.439 12
969.459 2
969.480 0
969.500 0
969.520 4
969.540 1
969.560 0
969.580 2
969.601 1
969.621 0
969.641 0
969.661 0
969.681 0
969.701 0
969.722 0
969.742 2
969.762 2
969.782 0
969.802 5
969.822 0
969.843 0
969.863 1
969.883 8
969.903 0
969.923 0
969.943 0
969.964 0
969.984 5
970.004 1
970.024 1
970.044 0
970.064 0
970.085 0
970.105 0
970.125 1
970.145 1
970.165 7
970.185 11
970.206 2
970.226 1
970.246 0
970.266 4
970.286 6
970.306 1
970.327 9
970.347 5
970.367 0
970.387 0
970.407 15
970.428 39
970.448 64
970.468 54
970.488 17
970.508 19
970.528 0
970.549 0
970.569 0
970.589 0
970.609 0
970.629 0
970.649 5
970.670 1
970.690 0
970.710 0
970.730 0
970.750 0
970.770 4
970.791 1
970.811 0
970.831 0
970.851 0
970.871 0
970.892 2
970.912 0
970.932 0
970.952 0
970.972 2
970.992 0
971.013 0
971.033 0
971.053 4
971.073 0
971.093 0
971.114 0
971.134 0
971.154 0
971.174 0
971.194 0
971.214 0
971.235 4
971.255 7
971.275 2
971.295 0
971.315 0
971.335 5
971.356 8
971.376 0
971.396 2
971.416 3
971.436 19
971.457 44
971.477 27
971.497 16
971.517 2
971.537 0
971.558 14
971.578 5
971.598 3
971.618 0
971.638 4
971.658 3
971.679 0
971.699 0
971.719 5
971.739 0
971.759 0
971.780 0
971.800 0
971.820 1
971.840 0
971.860 2
971.880 0
971.901 0
971.921 0
971.941 0
971.961 0
971.981 0
972.002 2
972.022 1
972.042 0
972.062 0
972.082 0
972.103 0
972.123 2
972.143 9
972.163 0
972.183 0
972.204 0
972.224 3
972.244 2
972.264 10
972.284 0
972.304 6
972.325 6
972.345 1
972.365 0
972.385 3
972.405 7
972.426 4
972.446 9
972.466 12
972.486 4
972.506 10
972.527 1
972.547 0
972.567 0
972.587 0
972.607 0
972.628 1
972.648 1
972.668 0
972.688 3
972.708 0
972.729 0
972.749 0
972.769 0
972.789 0
972.809 0
972.830 0
972.850 0
972.870 3
972.890 2
972.910 0
972.931 1
972.951 11
972.971 0
972.991 0
973.011 0
973.032 0
973.052 0
973.072 0
973.092 5
973.112 3
973.133 0
973.153 0
973.173 3
973.193 3
973.213 1
973.234 2
973.254 0
973.274 6
973.294 7
973.314 2
973.335 0
973.355 0
973.375 1
973.395 1
973.415 2
973.436 1
973.456 4
973.476 4
973.496 0
973.516 0
973.537 0
973.557 0
973.577 0
973.597 0
973.617 1
973.638 0
973.658 0
973.678 0
973.698 0
973.718 0
973.739 2
973.759 2
973.779 0
973.799 0
973.819 0
973.840 0
973.860 0
973.880 2
973.900 3
973.921 0
973.941 0
973.961 0
973.981 11
974.001 9
974.022 2
974.042 0
974.062 11
974.082 8
974.102 0
974.123 1
974.143 0
974.163 0
974.183 0
974.203 3
974.224 3
974.244 0
974.264 0
974.284 0
974.305 0
974.325 0
974.345 1
974.365 0
974.385 0
974.406 2
974.426 10
974.446 2
974.466 3
974.486 10
974.507 4
974.527 0
974.547 1
974.567 0
974.588 6
974.608 5
974.628 0
974.648 3
974.668 0
974.689 0
974.709 0
974.729 0
974.749 0
974.769 0
974.790 0
974.810 0
974.830 0
974.850 0
974.871 0
974.891 0
974.911 0
974.931 1
974.951 0
974.972 0
974.992 3
975.012 0
975.032 0
975.053 0
975.073 0
975.093 0
975.113 5
975.133 0
975.154 0
975.174 0
975.194 0
975.214 1
975.235 0
975.255 0
975.275 0
975.295 0
975.315 0
975.336 0
975.356 0
975.376 8
975.396 8
975.417 0
975.437 0
975.457 0
975.477 0
975.497 0
975.518 6
975.538 0
975.558 0
975.578 0
975.599 1
975.619 4
975.639 6
975.659 4
975.679 4
975.700 0
975.720 2
975.740 0
975.760 6
975.781 3
975.801 0
975.821 0
975.841 0
975.862 0
975.882 0
975.902 0
975.922 1
975.942 0
975.963 3
975.983 1
976.003 0
976.023 0
976.044 0
976.064 0
976.084 0
976.104 0
976.125 0
976.145 3
976.165 6
976.185 3
976.205 0
976.226 2
976.246 1
976.266 1
976.286 0
976.307 0
976.327 0
976.347 0
976.367 0
976.388 0
976.408 5
976.428 3
976.448 1
976.469 2
976.489 0
976.509 0
976.529 2
976.549 0
976.570 0
976.590 0
976.610 0
976.630 0
976.651 3
976.671 2
976.691 0
976.711 0
976.732 0
976.752 0
976.772 0
976.792 0
976.813 5
976.833 0
976.853 0
976.873 0
976.894 6
976.914 0
976.934 0
976.954 0
976.974 7
976.995 1
977.015 5
977.035 5
977.055 0
977.076 1
977.096 3
977.116 0
977.136 2
977.157 10
977.177 0
977.197 0
977.217 1
977.238 2
977.258 0
977.278 0
977.298 0
977.319 0
977.339 1
977.359 0
977.379 0
977.400 7
977.420 2
977.440 14
977.460 4
977.481 0
977.501 0
977.521 0
977.541 6
977.562 6
977.582 5
977.602 7
977.622 0
977.643 0
977.663 0
977.683 0
977.703 3
977.724 0
977.744 5
977.764 2
977.784 0
977.805 0
977.825 0
977.845 0
977.865 0
977.886 0
977.906 0
977.926 0
977.946 0
977.967 0
977.987 6
978.007 8
978.027 1
978.048 0
978.068 0
978.088 0
978.108 0
978.129 0
978.149 0
978.169 0
978.189 2
978.210 0
978.230 0
978.250 0
978.270 1
978.291 3
978.311 0
978.331 10
978.351 7
978.372 0
978.392 0
978.412 0
978.432 0
978.453 4
978.473 2
978.493 4
978.513 0
978.534 0
978.554 0
978.574 0
978.594 4
978.615 1
978.635 0
978.655 0
978.675 1
978.696 0
978.716 2
978.736 0
978.756 0
978.777 0
978.797 5
978.817 2
978.838 2
978.858 2
978.878 1
978.898 0
978.919 1
978.939 0
978.959 0
978.979 0
979.000 0
979.020 0
979.040 0
979.060 5
979.081 0
979.101 0
979.121 0
979.141 3
979.162 0
979.182 0
979.202 1
979.222 4
979.243 0
979.263 0
979.283 0
979.304 0
979.324 6
979.344 2
979.364 4
979.385 0
979.405 8
979.425 4
979.445 0
979.466 3
979.486 9
979.506 0
979.526 6
979.547 4
979.567 0
979.587 1
979.608 0
979.628 0
979.648 3
979.668 0
979.689 0
979.709 3
979.729 0
979.749 2
979.770 5
979.790 1
979.810 0
979.831 0
979.851 0
979.871 1
979.891 0
979.912 0
979.932 5
979.952 0
979.972 1
979.993 2
980.013 2
980.033 0
980.053 2
980.074 2
980.094 0
980.114 0
980.135 0
980.155 0
980.175 3
980.195 0
980.216 0
980.236 2
980.256 0
980.277 0
980.297 0
980.317 2
980.337 5
980.358 1
980.378 0
980.398 3
980.418 5
980.439 3
980.459 2
980.479 5
980.500 5
980.520 0
980.540 1
980.560 5
980.581 0
980.601 0
980.621 0
980.641 0
980.662 0
980.682 0
980.702 0
980.723 2
980.743 3
980.763 0
980.783 3
980.804 1
980.824 0
980.844 4
980.865 2
980.885 6
980.905 1
980.925 0
980.946 0
980.966 0
980.986 0
981.007 5
981.027 1
981.047 0
981.067 0
981.088 0
981.108 7
981.128 1
981.149 2
981.169 8
981.189 4
981.209 0
981.230 7
981.250 8
981.270 7
981.291 0
981.311 0
981.331 0
981.351 0
981.372 0
981.392 9
981.412 11
981.433 8
981.453 2
981.473 0
981.493 3
981.514 0
981.534 2
981.554 8
981.575 9
981.595 12
981.615 3
981.635 0
981.656 3
981.676 1
981.696 3
981.717 3
981.737 4
981.757 0
981.777 0
981.798 0
981.818 0
981.838 0
981.859 0
981.879 0
981.899 0
981.919 0
981.940 0
981.960 0
981.980 0
982.001 0
982.021 0
982.041 0
982.062 1
982.082 4
982.102 0
982.122 2
982.143 1
982.163 0
982.183 0
982.204 0
982.224 0
982.244 4
982.264 4
982.285 0
982.305 0
982.325 1
982.346 0
982.366 0
982.386 0
982.407 0
982.427 2
982.447 3
982.467 1
982.488 0
982.508 3
982.528 8
982.549 0
982.569 1
982.589 0
982.610 0
982.630 0
982.650 0
982.670 0
982.691 0
982.711 0
982.731 0
982.752 0
982.772 0
982.792 0
982.813 2
982.833 0
982.853 0
982.873 9
982.894 3
982.914 6
982.934 2
982.955 0
982.975 0
982.995 2
983.016 0
983.036 0
983.056 0
983.076 2
983.097 0
983.117 2
983.137 13
983.158 1
983.178 0
983.198 0
983.219 4
983.239 5
983.259 0
983.279 0
983.300 0
983.320 0
983.340 0
983.361 3
983.381 0
983.401 0
983.422 3
983.442 1
983.462 0
983.483 0
983.503 5
983.523 5
983.543 3
983.564 0
983.584 0
983.604 3
983.625 0
983.645 5
983.665 0
983.686 0
983.706 1
983.726 3
983.747 0
983.767 0
983.787 0
983.808 0
983.828 0
983.848 1
983.868 5
983.889 0
983.909 0
983.929 0
983.950 8
983.970 8
983.990 3
984.011 1
984.031 0
984.051 2
984.072 1
984.092 0
984.112 0
984.133 2
984.153 4
984.173 5
984.193 2
984.214 3
984.234 0
984.254 0
984.275 8
984.295 3
984.315 0
984.336 0
984.356 3
984.376 0
984.397 2
984.417 12
984.437 5
984.458 2
984.478 4
984.498 12
984.519 7
984.539 5
984.559 0
984.580 2
984.600 0
984.620 0
984.640 0
984.661 1
984.681 2
984.701 8
984.722 5
984.742 0
984.762 2
984.783 0
984.803 0
984.823 4
984.844 9
984.864 1
984.884 0
984.905 0
984.925 0
984.945 6
984.966 0
984.986 0
985.006 0
985.027 0
985.047 0
985.067 5
985.088 0
985.108 0
985.128 8
985.149 1
985.169 0
985.189 0
985.210 0
985.230 4
985.250 2
985.270 0
985.291 1
985.311 0
985.331 0
985.352 0
985.372 19
985.392 7
985.413 8
985.433 0
985.453 4
985.474 8
985.494 10
985.514 15
985.535 8
985.555 0
985.575 0
985.596 0
985.616 0
985.636 1
985.657 8
985.677 6
985.697 0
985.718 0
985.738 0
985.758 0
985.779 0
985.799 0
985.819 0
985.840 0
985.860 3
985.880 0
985.901 0
985.921 0
985.941 0
985.962 0
985.982 0
986.002 0
986.023 0
986.043 0
986.063 0
986.084 2
986.104 0
986.124 0
986.145 0
986.165 2
986.185 8
986.206 1
986.226 0
986.246 0
986.267 1
986.287 4
986.307 3
986.328 0
986.348 0
986.368 0
986.389 9
986.409 12
986.429 12
986.450 2
986.470 0
986.490 0
986.511 3
986.531 0
986.551 5
986.572 4
986.592 0
986.613 0
986.633 0
986.653 0
986.674 0
986.694 1
986.714 0
986.735 0
986.755 0
986.775 0
986.796 0
986.816 0
986.836 4
986.857 0
986.877 0
986.897 0
986.918 0
986.938 0
986.958 0
986.979 1
986.999 1
987.019 0
987.040 1
987.060 0
987.080 0
987.101 0
987.121 0
987.141 0
987.162 2
987.182 3
987.202 1
987.223 10
987.243 4
987.264 1
987.284 0
987.304 0
987.325 1
987.345 0
987.365 0
987.386 2
987.406 5
987.426 2
987.447 0
987.467 0
987.487 0
987.508 0
987.528 0
987.548 0
987.569 0
987.589 0
987.609 0
987.630 9
987.650 1
987.671 0
987.691 0
987.711 2
987.732 2
987.752 0
987.772 0
987.793 9
987.813 1
987.833 0
987.854 0
987.874 0
987.894 0
987.915 0
987.935 1
987.955 0
987.976 4
987.996 5
988.017 5
988.037 2
988.057 3
988.078 0
988.098 0
988.118 0
988.139 0
988.159 0
988.179 0
988.200 0
988.220 0
988.240 0
988.261 1
988.281 0
988.301 3
988.322 3
988.342 0
988.363 0
988.383 0
988.403 0
988.424 0
988.444 4
988.464 7
988.485 3
988.505 1
988.525 1
988.546 0
988.566 2
988.587 0
988.607 0
988.627 0
988.648 2
988.668 2
988.688 0
988.709 0
988.729 0
988.749 6
988.770 0
988.790 0
988.811 0
988.831 0
988.851 0
988.872 0
988.892 0
988.912 0
988.933 3
988.953 9
988.973 3
988.994 0
989.014 18
989.035 9
989.055 0
989.075 0
989.096 0
989.116 0
989.136 0
989.157 0
989.177 2
989.197 7
989.218 6
989.238 4
989.259 0
989.279 0
989.299 5
989.320 8
989.340 0
989.360 5
989.381 11
989.401 0
989.422 0
989.442 1
989.462 0
989.483 5
989.503 2
989.523 1
989.544 1
989.564 1
989.584 4
989.605 0
989.625 0
989.646 0
989.666 0
989.686 0
989.707 0
989.727 0
989.747 0
989.768 0
989.788 0
989.809 0
989.829 0
989.849 0
989.870 0
989.890 0
989.910 0
989.931 0
989.951 0
989.972 0
989.992 0
990.012 0
990.033 0
990.053 0
990.073 1
990.094 0
990.114 0
990.135 0
990.155 1
990.175 0
990.196 0
990.216 0
990.236 0
990.257 0
990.277 4
990.298 10
990.318 2
990.338 0
990.359 0
990.379 0
990.399 0
990.420 0
990.440 1
990.461 0
990.481 0
990.501 0
990.522 0
990.542 0
990.563 0
990.583 10
990.603 5
990.624 2
990.644 0
990.664 0
990.685 0
990.705 0
990.726 0
990.746 0
990.766 0
990.787 0
990.807 3
990.827 0
990.848 0
990.868 2
990.889 2
990.909 0
990.929 4
990.950 2
990.970 0
990.991 0
991.011 0
991.031 3
991.052 0
991.072 0
991.093 0
991.113 0
991.133 2
991.154 0
991.174 0
991.194 2
991.215 0
991.235 0
991.256 0
991.276 0
991.296 0
991.317 0
991.337 0
991.358 0
991.378 7
991.398 2
991.419 0
991.439 0
991.460 0
991.480 0
991.500 0
991.521 0
991.541 0
991.561 0
991.582 0
991.602 0
991.623 0
991.643 0
991.663 0
991.684 0
991.704 0
991.725 0
991.745 0
991.765 0
991.786 1
991.806 0
991.827 5
991.847 3
991.867 1
991.888 0
991.908 0
991.929 0
991.949 0
991.969 0
991.990 0
992.010 3
992.031 4
992.051 2
992.071 7
992.092 2
992.112 0
992.133 0
992.153 0
992.173 1
992.194 2
992.214 0
992.234 0
992.255 0
992.275 2
992.296 3
992.316 0
992.336 0
992.357 4
992.377 7
992.398 11
992.418 22
992.438 10
992.459 8
992.479 8
992.500 2
992.520 2
992.540 2
992.561 3
992.581 0
992.602 0
992.622 0
992.643 0
992.663 3
992.683 1
992.704 4
992.724 10
992.745 2
992.765 0
992.785 0
992.806 3
992.826 5
992.847 0
992.867 0
992.887 0
992.908 8
992.928 0
992.949 0
992.969 3
992.989 0
993.010 0
993.030 0
993.051 3
993.071 0
993.091 3
993.112 3
993.132 0
993.153 0
993.173 0
993.193 5
993.214 4
993.234 0
993.255 0
993.275 0
993.295 5
993.316 9
993.336 2
993.357 0
993.377 4
993.398 5
993.418 1
993.438 5
993.459 0
993.479 1
993.500 5
993.520 3
993.540 0
993.561 3
993.581 17
993.602 14
993.622 1
993.642 0
993.663 5
993.683 1
993.704 1
993.724 0
993.745 1
993.765 1
993.785 0
993.806 0
993.826 0
993.847 0
993.867 0
993.887 0
993.908 0
993.928 0
993.949 1
993.969 4
993.990 5
994.010 11
994.030 16
994.051 2
994.071 1
994.092 1
994.112 5
994.132 0
994.153 0
994.173 0
994.194 0
994.214 0
994.235 0
994.255 2
994.275 1
994.296 0
994.316 8
994.337 18
994.357 9
994.377 0
994.398 0
994.418 0
994.439 0
994.459 0
994.480 2
994.500 4
994.520 1
994.541 0
994.561 12
994.582 6
994.602 2
994.623 1
994.643 0
994.663 0
994.684 1
994.704 0
994.725 0
994.745 0
994.766 0
994.786 0
994.806 2
994.827 0
994.847 0
994.868 5
994.888 0
994.908 0
994.929 0
994.949 1
994.970 0
994.990 1
995.011 0
995.031 0
995.051 4
995.072 1
995.092 0
995.113 0
995.133 5
995.154 4
995.174 6
995.194 0
995.215 0
995.235 0
995.256 0
995.276 2
995.297 0
995.317 0
995.337 9
995.358 3
995.378 0
995.399 0
995.419 4
995.440 3
995.460 0
995.481 0
995.501 0
995.521 0
995.542 13
995.562 10
995.583 1
995.603 0
995.624 4
995.644 14
995.664 1
995.685 0
995.705 0
995.726 1
995.746 0
995.767 0
995.787 0
995.807 0
995.828 0
995.848 5
995.869 2
995.889 1
995.910 0
995.930 0
995.950 8
995.971 1
995.991 0
996.012 1
996.032 6
996.053 2
996.073 5
996.094 0
996.114 0
996.134 0
996.155 0
996.175 0
996.196 0
996.216 4
996.237 1
996.257 0
996.278 0
996.298 0
996.318 0
996.339 0
996.359 0
996.380 1
996.400 2
996.421 10
996.441 6
996.461 0
996.482 1
996.502 0
996.523 0
996.543 0
996.564 0
996.584 3
996.605 1
996.625 0
996.645 0
996.666 1
996.686 0
996.707 0
996.727 0
996.748 0
996.768 3
996.789 2
996.809 4
996.829 2
996.850 0
996.870 0
996.891 6
996.911 2
996.932 0
996.952 0
996.973 0
996.993 0
997.013 0
997.034 0
997.054 0
997.075 0
997.095 0
997.116 0
997.136 1
997.157 0
997.177 0
997.198 1
997.218 4
997.238 0
997.259 0
997.279 2
997.300 1
997.320 0
997.341 0
997.361 3
997.382 3
997.402 0
997.422 0
997.443 0
997.463 0
997.484 0
997.504 0
997.525 0
997.545 0
997.566 0
997.586 0
997.607 0
997.627 0
997.647 0
997.668 0
997.688 2
997.709 1
997.729 11
997.750 9
997.770 0
997.791 0
997.811 0
997.832 1
997.852 3
997.872 0
997.893 0
997.913 2
997.934 4
997.954 0
997.975 0
997.995 0
998.016 0
998.036 7
998.057 3
998.077 6
998.098 1
998.118 0
998.138 0
998.159 0
998.179 0
998.200 0
998.220 0
998.241 1
998.261 0
998.282 0
998.302 0
998.323 0
998.343 5
998.363 0
998.384 0
998.404 1
998.425 9
998.445 0
998.466 0
998.486 0
998.507 1
998.527 9
998.548 0
998.568 0
998.589 1
998.609 0
998.630 12
998.650 2
998.670 5
998.691 9
998.711 1
998.732 0
998.752 0
998.773 0
998.793 6
998.814 8
998.834 2
998.855 0
998.875 0
998.896 4
998.916 1
998.936 0
998.957 3
998.977 0
998.998 1
999.018 5
999.039 11
999.059 7
999.080 2
999.100 1
999.121 5
999.141 2
999.162 0
999.182 0
999.203 0
999.223 0
999.244 0
999.264 0
999.284 5
999.305 3
999.325 0
999.346 2
999.366 0
999.387 0
999.407 0
999.428 0
999.448 4
999.469 1
999.489 6
999.510 15
999.530 7
999.551 0
999.571 2
999.592 3
999.612 9
999.633 0
999.653 0
999.673 5
999.694 3
999.714 1
999.735 0
999.755 0
999.776 3
999.796 3
999.817 0
999.837 2
999.858 0
999.878 0
999.899 1
999.919 0
999.940 0
999.960 0
999.981 0
1000.001 0
1000.022 0
1000.042 0
1000.063 0
1000.083 7
1000.103 0
1000.124 0
1000.144 2
1000.165 4
1000.185 3
1000.206 0
1000.226 1
1000.247 0
1000.267 0
1000.288 1
1000.308 1
1000.329 0
1000.349 0
1000.370 0
1000.390 0
1000.411 6
1000.431 1
1000.452 0
1000.472 4
1000.493 6
1000.513 1
1000.534 0
1000.554 0
1000.575 3
1000.595 0
1000.616 0
1000.636 4
1000.656 10
1000.677 5
1000.697 5
1000.718 2
1000.738 0
1000.759 0
1000.779 4
1000.800 1
1000.820 0
1000.841 3
1000.861 0
1000.882 0
1000.902 0
1000.923 0
1000.943 0
1000.964 0
1000.984 5
1001.005 5
1001.025 5
1001.046 7
1001.066 1
1001.087 0
1001.107 0
1001.128 0
1001.148 2
1001.169 0
1001.189 3
1001.210 2
1001.230 2
1001.251 0
1001.271 0
1001.292 0
1001.312 6
1001.333 6
1001.353 1
1001.374 0
1001.394 0
1001.415 3
1001.435 8
1001.456 1
1001.476 0
1001.497 0
1001.517 4
1001.538 10
1001.558 1
1001.579 0
1001.599 2
1001.620 6
1001.640 2
1001.661 0
1001.681 1
1001.702 1
1001.722 0
1001.742 0
1001.763 0
1001.783 4
1001.804 6
1001.824 0
1001.845 5
1001.865 1
1001.886 0
1001.906 1
1001.927 0
1001.947 8
1001.968 9
1001.988 23
1002.009 12
1002.029 0
1002.050 0
1002.070 0
1002.091 0
1002.111 4
1002.132 2
1002.152 4
1002.173 0
1002.193 0
1002.214 0
1002.234 6
1002.255 5
1002.275 0
1002.296 0
1002.316 0
1002.337 0
1002.357 0
1002.378 0
1002.398 0
1002.419 5
1002.439 2
1002.460 2
1002.480 3
1002.501 1
1002.522 0
1002.542 0
1002.563 0
1002.583 4
1002.604 3
1002.624 0
1002.645 0
1002.665 0
1002.686 0
1002.706 0
1002.727 1
1002.747 1
1002.768 0
1002.788 1
1002.809 1
1002.829 0
1002.850 7
1002.870 2
1002.891 1
1002.911 4
1002.932 0
1002.952 0
1002.973 0
1002.993 0
1003.014 0
1003.034 0
1003.055 0
1003.075 0
1003.096 4
1003.116 7
1003.137 1
1003.157 1
1003.178 1
1003.198 0
1003.219 0
1003.239 0
1003.260 0
1003.280 0
1003.301 0
1003.321 0
1003.342 0
1003.362 5
1003.383 2
1003.403 10
1003.424 3
1003.444 0
1003.465 8
1003.485 3
1003.506 16
1003.526 6
1003.547 0
1003.567 0
1003.588 0
1003.609 0
1003.629 0
1003.650 1
1003.670 0
1003.691 0
1003.711 0
1003.732 0
1003.752 5
1003.773 7
1003.793 0
1003.814 0
1003.834 0
1003.855 0
1003.875 0
1003.896 0
1003.916 3
1003.937 12
1003.957 3
1003.978 0
1003.998 3
1004.019 1
1004.039 4
1004.060 3
1004.080 3
1004.101 0
1004.121 0
1004.142 0
1004.163 0
1004.183 6
1004.204 1
1004.224 0
1004.245 0
1004.265 0
1004.286 0
1004.306 5
1004.327 11
1004.347 3
1004.368 0
1004.388 0
1004.409 0
1004.429 6
1004.450 2
1004.470 1
1004.491 5
1004.511 0
1004.532 4
1004.552 3
1004.573 0
1004.593 11
1004.614 9
1004.635 1
1004.655 6
1004.676 0
1004.696 1
1004.717 0
1004.737 2
1004.758 2
1004.778 0
1004.799 0
1004.819 0
1004.840 0
1004.860 0
1004.881 0
1004.901 0
1004.922 13
1004.942 4
1004.963 0
1004.984 4
1005.004 1
1005.025 0
1005.045 4
1005.066 1
1005.086 0
1005.107 0
1005.127 0
1005.148 1
1005.168 4
1005.189 1
1005.209 1
1005.230 0
1005.250 0
1005.271 1
1005.291 6
1005.312 0
1005.333 0
1005.353 0
1005.374 2
1005.394 9
1005.415 0
1005.435 0
1005.456 0
1005.476 5
1005.497 6
1005.517 12
1005.538 5
1005.558 3
1005.579 3
1005.599 0
1005.620 1
1005.641 2
1005.661 1
1005.682 0
1005.702 0
1005.723 0
1005.743 0
1005.764 0
1005.784 0
1005.805 1
1005.825 2
1005.846 2
1005.866 6
1005.887 0
1005.908 0
1005.928 0
1005.949 0
1005.969 0
1005.990 0
1006.010 0
1006.031 0
1006.051 5
1006.072 9
1006.092 4
1006.113 5
1006.133 0
1006.154 0
1006.175 2
1006.195 3
1006.216 0
1006.236 0
1006.257 9
1006.277 11
1006.298 4
1006.318 0
1006.339 0
1006.359 0
1006.380 2
1006.401 0
1006.421 0
1006.442 0
1006.462 1
1006.483 0
1006.503 1
1006.524 12
1006.544 11
1006.565 6
1006.585 2
1006.606 2
1006.627 0
1006.647 0
1006.668 6
1006.688 0
1006.709 0
1006.729 0
1006.750 2
1006.770 1
1006.791 2
1006.811 0
1006.832 0
1006.853 0
1006.873 0
1006.894 0
1006.914 6
1006.935 5
1006.955 4
1006.976 6
1006.996 4
1007.017 3
1007.037 1
1007.058 0
1007.079 0
1007.099 0
1007.120 0
1007.140 0
1007.161 0
1007.181 0
1007.202 0
1007.222 0
1007.243 0
1007.264 0
1007.284 0
1007.305 4
1007.325 2
1007.346 0
1007.366 0
1007.387 1
1007.407 2
1007.428 3
1007.449 1
1007.469 0
1007.490 4
1007.510 20
1007.531 20
1007.551 7
1007.572 3
1007.592 1
1007.613 4
1007.634 3
1007.654 2
1007.675 1
1007.695 2
1007.716 3
1007.736 0
1007.757 0
1007.777 0
1007.798 0
1007.819 0
1007.839 0
1007.860 0
1007.880 0
1007.901 1
1007.921 0
1007.942 0
1007.962 0
1007.983 1
1008.004 0
1008.024 0
1008.045 1
1008.065 2
1008.086 3
1008.106 0
1008.127 0
1008.148 7
1008.168 1
1008.189 0
1008.209 0
1008.230 0
1008.250 0
1008.271 0
1008.291 0
1008.312 0
1008.333 3
1008.353 1
1008.374 3
1008.394 0
1008.415 0
1008.435 5
1008.456 1
1008.477 0
1008.497 0
1008.518 0
1008.538 1
1008.559 9
1008.579 8
1008.600 0
1008.621 3
1008.641 0
1008.662 2
1008.682 2
1008.703 0
1008.723 2
1008.744 0
1008.764 0
1008.785 0
1008.806 0
1008.826 0
1008.847 0
1008.867 0
1008.888 6
1008.908 0
1008.929 0
1008.950 0
1008.970 0
1008.991 0
1009.011 0
1009.032 0
1009.052 0
1009.073 0
1009.094 4
1009.114 11
1009.135 1
1009.155 6
1009.176 0
1009.196 1
1009.217 0
1009.238 0
1009.258 5
1009.279 2
1009.299 0
1009.320 0
1009.340 0
1009.361 1
1009.382 0
1009.402 0
1009.423 0
1009.443 0
1009.464 2
1009.484 7
1009.505 4
1009.526 7
1009.546 7
1009.567 0
1009.587 4
1009.608 1
1009.629 0
1009.649 0
1009.670 0
1009.690 0
1009.711 3
1009.731 5
1009.752 16
1009.773 0
1009.793 0
1009.814 1
1009.834 0
1009.855 0
1009.875 0
1009.896 0
1009.917 0
1009.937 0
1009.958 0
1009.978 0
1009.999 0
1010.020 0
1010.040 2
1010.061 6
1010.081 1
1010.102 0
1010.122 1
1010.143 3
1010.164 4
1010.184 10
1010.205 3
1010.225 0
1010.246 0
1010.266 0
1010.287 0
1010.308 0
1010.328 0
1010.349 2
1010.369 0
1010.390 0
1010.411 3
1010.431 6
1010.452 7
1010.472 0
1010.493 1
1010.514 9
1010.534 0
1010.555 0
1010.575 0
1010.596 0
1010.616 0
1010.637 0
1010.658 1
1010.678 3
1010.699 0
1010.719 1
1010.740 3
1010.761 0
1010.781 0
1010.802 0
1010.822 0
1010.843 0
1010.864 0
1010.884 0
1010.905 0
1010.925 3
1010.946 0
1010.966 1
1010.987 0
1011.008 0
1011.028 0
1011.049 0
1011.069 4
1011.090 6
1011.111 1
1011.131 0
1011.152 0
1011.172 0
1011.193 0
1011.214 0
1011.234 0
1011.255 0
1011.275 6
1011.296 0
1011.317 0
1011.337 0
1011.358 1
1011.378 0
1011.399 0
1011.419 9
1011.440 3
1011.461 4
1011.481 1
1011.502 1
1011.522 13
1011.543 4
1011.564 2
1011.584 1
1011.605 0
1011.625 11
1011.646 10
1011.667 4
1011.687 0
1011.708 0
1011.728 1
1011.749 0
1011.770 0
1011.790 4
1011.811 5
1011.831 0
1011.852 1
1011.873 1
1011.893 0
1011.914 0
1011.934 0
1011.955 0
1011.976 0
1011.996 0
1012.017 0
1012.037 7
1012.058 2
1012.079 0
1012.099 0
1012.120 0
1012.140 0
1012.161 8
1012.182 1
1012.202 0
1012.223 0
1012.243 0
1012.264 0
1012.285 6
1012.305 5
1012.326 1
1012.346 0
1012.367 0
1012.388 0
1012.408 2
1012.429 8
1012.450 8
1012.470 7
1012.491 7
1012.511 1
1012.532 0
1012.553 0
1012.573 0
1012.594 0
1012.614 0
1012.635 0
1012.656 0
1012.676 4
1012.697 10
1012.717 2
1012.738 5
1012.759 2
1012.779 0
1012.800 0
1012.820 0
1012.841 0
1012.862 0
1012.882 0
1012.903 0
1012.923 1
1012.944 1
1012.965 0
1012.985 0
1013.006 2
1013.027 7
1013.047 5
1013.068 2
1013.088 1
1013.109 0
1013.130 0
1013.150 0
1013.171 3
1013.191 0
1013.212 0
1013.233 0
1013.253 3
1013.274 1
1013.295 0
1013.315 0
1013.336 0
1013.356 2
1013.377 2
1013.398 3
1013.418 3
1013.439 2
1013.459 0
1013.480 4
1013.501 15
1013.521 1
1013.542 4
1013.563 4
1013.583 0
1013.604 1
1013.624 2
1013.645 5
1013.666 0
1013.686 0
1013.707 3
1013.727 1
1013.748 0
1013.769 0
1013.789 0
1013.810 0
1013.831 0
1013.851 1
1013.872 0
1013.892 0
1013.913 0
1013.934 0
1013.954 0
1013.975 3
1013.996 2
1014.016 0
1014.037 0
1014.057 0
1014.078 7
1014.099 10
1014.119 3
1014.140 2
1014.161 2
1014.181 0
1014.202 0
1014.222 7
1014.243 6
1014.264 2
1014.284 3
1014.305 6
1014.325 0
1014.346 8
1014.367 7
1014.387 0
1014.408 0
1014.429 7
1014.449 5
1014.470 0
1014.490 6
1014.511 0
1014.532 0
1014.552 0
1014.573 5
1014.594 0
1014.614 0
1014.635 6
1014.656 7
1014.676 0
1014.697 0
1014.717 1
1014.738 0
1014.759 7
1014.779 6
1014.800 0
1014.821 1
1014.841 4
1014.862 0
1014.882 3
1014.903 0
1014.924 0
1014.944 0
1014.965 0
1014.986 0
1015.006 0
1015.027 4
1015.047 2
1015.068 0
1015.089 0
1015.109 2
1015.130 3
1015.151 3
1015.171 0
1015.192 0
1015.213 0
1015.233 0
1015.254 2
1015.274 0
1015.295 0
1015.316 1
1015.336 1
1015.357 0
1015.378 0
1015.398 0
1015.419 6
1015.440 1
1015.460 0
1015.481 0
1015.501 3
1015.522 10
1015.543 4
1015.563 1
1015.584 0
1015.605 5
1015.625 1
1015.646 0
1015.667 0
1015.687 1
1015.708 0
1015.728 6
1015.749 2
1015.770 0
1015.790 1
1015.811 1
1015.832 5
1015.852 0
1015.873 0
1015.894 0
1015.914 3
1015.935 2
1015.956 0
1015.976 0
1015.997 0
1016.017 0
1016.038 1
1016.059 3
1016.079 3
1016.100 3
1016.121 4
1016.141 0
1016.162 0
1016.183 0
1016.203 0
1016.224 5
1016.245 2
1016.265 0
1016.286 0
1016.306 0
1016.327 0
1016.348 0
1016.368 1
1016.389 0
1016.410 7
1016.430 16
1016.451 4
1016.472 4
1016.492 0
1016.513 1
1016.534 0
1016.554 0
1016.575 0
1016.595 0
1016.616 5
1016.637 1
1016.657 0
1016.678 0
1016.699 0
1016.719 0
1016.740 0
1016.761 4
1016.781 3
1016.802 0
1016.823 5
1016.843 1
1016.864 0
1016.885 0
1016.905 0
1016.926 0
1016.947 0
1016.967 0
1016.988 0
1017.008 1
1017.029 2
1017.050 0
1017.070 1
1017.091 4
1017.112 1
1017.132 2
1017.153 3
1017.174 1
1017.194 1
1017.215 1
1017.236 8
1017.256 9
1017.277 2
1017.298 0
1017.318 1
1017.339 5
1017.360 1
1017.380 5
1017.401 0
1017.422 0
1017.442 0
1017.463 10
1017.484 7
1017.504 5
1017.525 0
1017.546 14
1017.566 6
1017.587 1
1017.607 0
1017.628 0
1017.649 0
1017.669 0
1017.690 6
1017.711 7
1017.731 2
1017.752 0
1017.773 0
1017.793 0
1017.814 0
1017.835 0
1017.855 0
1017.876 0
1017.897 0
1017.917 0
1017.938 3
1017.959 1
1017.979 0
1018.000 0
1018.021 0
1018.041 1
1018.062 0
1018.083 0
1018.103 1
1018.124 0
1018.145 0
1018.165 0
1018.186 1
1018.207 0
1018.227 0
1018.248 0
1018.269 0
1018.289 0
1018.310 1
1018.331 0
1018.351 3
1018.372 7
1018.393 0
1018.413 3
1018.434 6
1018.455 6
1018.475 16
1018.496 1
1018.517 2
1018.537 0
1018.558 7
1018.579 0
1018.599 1
1018.620 6
1018.641 7
1018.661 4
1018.682 0
1018.703 0
1018.723 3
1018.744 0
1018.765 0
1018.785 2
1018.806 3
1018.827 2
1018.847 2
1018.868 4
1018.889 0
1018.909 0
1018.930 0
1018.951 0
1018.971 0
1018.992 0
1019.013 1
1019.033 1
1019.054 3
1019.075 0
1019.095 5
1019.116 1
1019.137 5
1019.157 2
1019.178 2
1019.199 0
1019.219 0
1019.240 0
1019.261 0
1019.281 0
1019.302 2
1019.323 0
1019.344 2
1019.364 0
1019.385 1
1019.406 1
1019.426 3
1019.447 0
1019.468 6
1019.488 11
1019.509 6
1019.530 12
1019.550 4
1019.571 0
1019.592 0
1019.612 0
1019.633 0
1019.654 0
1019.674 4
1019.695 0
1019.716 1
1019.736 2
1019.757 1
1019.778 0
1019.798 0
1019.819 4
1019.840 9
1019.860 5
1019.881 0
1019.902 7
1019.923 2
1019.943 0
1019.964 2
1019.985 6
1020.005 1
1020.026 0
1020.047 0
1020.067 0
1020.088 0
1020.109 0
1020.129 1
1020.150 0
1020.171 0
1020.191 0
1020.212 0
1020.233 5
1020.253 1
1020.274 0
1020.295 3
1020.316 5
1020.336 0
1020.357 0
1020.378 0
1020.398 0
1020.419 7
1020.440 1
1020.460 0
1020.481 4
1020.502 10
1020.522 1
1020.543 8
1020.564 3
1020.584 7
1020.605 0
1020.626 0
1020.646 4
1020.667 0
1020.688 0
1020.709 0
1020.729 2
1020.750 1
1020.771 1
1020.791 0
1020.812 0
1020.833 3
1020.853 0
1020.874 0
1020.895 0
1020.915 2
1020.936 0
1020.957 5
1020.978 1
1020.998 0
1021.019 0
1021.040 0
1021.060 4
1021.081 1
1021.102 0
1021.122 0
1021.143 0
1021.164 6
1021.184 0
1021.205 0
1021.226 0
1021.247 6
1021.267 6
1021.288 6
1021.309 9
1021.329 0
1021.350 0
1021.371 0
1021.391 4
1021.412 4
1021.433 19
1021.454 3
1021.474 1
1021.495 2
1021.516 15
1021.536 8
1021.557 1
1021.578 0
1021.598 2
1021.619 1
1021.640 1
1021.661 0
1021.681 1
1021.702 0
1021.723 1
1021.743 0
1021.764 0
1021.785 5
1021.805 8
1021.826 0
1021.847 0
1021.868 0
1021.888 0
1021.909 0
1021.930 3
1021.950 0
1021.971 1
1021.992 1
1022.012 0
1022.033 0
1022.054 13
1022.075 2
1022.095 0
1022.116 0
1022.137 0
1022.157 0
1022.178 0
1022.199 0
1022.219 1
1022.240 0
1022.261 0
1022.282 0
1022.302 4
1022.323 0
1022.344 0
1022.364 4
1022.385 1
1022.406 5
1022.427 0
1022.447 0
1022.468 0
1022.489 0
1022.509 0
1022.530 3
1022.551 1
1022.571 0
1022.592 0
1022.613 0
1022.634 7
1022.654 0
1022.675 0
1022.696 0
1022.716 1
1022.737 6
1022.758 5
1022.779 0
1022.799 2
1022.820 0
1022.841 0
1022.861 1
1022.882 2
1022.903 4
1022.924 0
1022.944 0
1022.965 3
1022.986 0
1023.006 0
1023.027 0
1023.048 0
1023.069 2
1023.089 0
1023.110 0
1023.131 0
1023.151 0
1023.172 1
1023.193 3
1023.214 4
1023.234 0
1023.255 0
1023.276 1
1023.296 8
1023.317 13
1023.338 4
1023.359 16
1023.379 1
1023.400 1
1023.421 1
1023.441 0
1023.462 8
1023.483 6
1023.504 18
1023.524 16
1023.545 1
1023.566 1
1023.586 0
1023.607 1
1023.628 1
1023.649 0
1023.669 6
1023.690 8
1023.711 1
1023.731 0
1023.752 5
1023.773 8
1023.794 0
1023.814 5
1023.835 0
1023.856 0
1023.877 0
1023.897 5
1023.918 2
1023.939 0
1023.959 0
1023.980 0
1024.001 0
1024.022 0
1024.042 0
1024.063 2
1024.084 0
1024.104 0
1024.125 8
1024.146 5
1024.167 7
1024.187 5
1024.208 0
1024.229 0
1024.250 0
1024.270 0
1024.291 0
1024.312 0
1024.332 0
1024.353 0
1024.374 0
1024.395 1
1024.415 1
1024.436 0
1024.457 0
1024.478 12
1024.498 19
1024.519 8
1024.540 0
1024.560 5
1024.581 9
1024.602 16
1024.623 5
1024.643 0
1024.664 4
1024.685 6
1024.706 0
1024.726 0
1024.747 0
1024.768 0
1024.789 0
1024.809 5
1024.830 4
1024.851 0
1024.871 0
1024.892 5
1024.913 0
1024.934 1
1024.954 0
1024.975 0
1024.996 5
1025.017 2
1025.037 0
1025.058 0
1025.079 1
1025.099 3
1025.120 4
1025.141 0
1025.162 3
1025.182 0
1025.203 0
1025.224 0
1025.245 0
1025.265 7
1025.286 5
1025.307 0
1025.328 3
1025.348 1
1025.369 0
1025.390 1
1025.411 12
1025.431 4
1025.452 0
1025.473 0
1025.493 0
1025.514 5
1025.535 4
1025.556 1
1025.576 0
1025.597 0
1025.618 0
1025.639 0
1025.659 0
1025.680 0
1025.701 6
1025.722 3
1025.742 3
1025.763 0
1025.784 0
1025.805 3
1025.825 2
1025.846 6
1025.867 1
1025.888 0
1025.908 1
1025.929 0
1025.950 0
1025.971 3
1025.991 0
1026.012 0
1026.033 0
1026.053 0
1026.074 0
1026.095 2
1026.116 6
1026.136 5
1026.157 1
1026.178 0
1026.199 0
1026.219 0
1026.240 1
1026.261 0
1026.282 3
1026.302 1
1026.323 0
1026.344 7
1026.365 1
1026.385 2
1026.406 0
1026.427 0
1026.448 3
1026.468 0
1026.489 0
1026.510 4
1026.531 12
1026.551 2
1026.572 4
1026.593 1
1026.614 0
1026.634 2
1026.655 9
1026.676 0
1026.697 0
1026.717 0
1026.738 0
1026.759 0
1026.780 0
1026.800 0
1026.821 3
1026.842 0
1026.863 0
1026.883 0
1026.904 9
1026.925 9
1026.946 0
1026.966 0
1026.987 0
1027.008 0
1027.029 0
1027.049 0
1027.070 0
1027.091 0
1027.112 1
1027.132 1
1027.153 1
1027.174 0
1027.195 0
1027.215 0
1027.236 5
1027.257 10
1027.278 1
1027.299 0
1027.319 5
1027.340 6
1027.361 0
1027.382 0
1027.402 0
1027.423 0
1027.444 0
1027.465 3
1027.485 4
1027.506 0
1027.527 0
1027.548 0
1027.568 0
1027.589 0
1027.610 2
1027.631 7
1027.651 5
1027.672 5
1027.693 2
1027.714 0
1027.734 4
1027.755 6
1027.776 4
1027.797 7
1027.817 7
1027.838 3
1027.859 0
1027.880 0
1027.901 0
1027.921 4
1027.942 17
1027.963 5
1027.984 1
1028.004 0
1028.025 0
1028.046 0
1028.067 4
1028.087 1
1028.108 0
1028.129 0
1028.150 0
1028.170 0
1028.191 4
1028.212 1
1028.233 0
1028.254 0
1028.274 0
1028.295 0
1028.316 0
1028.337 0
1028.357 0
1028.378 0
1028.399 0
1028.420 0
1028.440 0
1028.461 1
1028.482 7
1028.503 12
1028.523 8
1028.544 12
1028.565 10
1028.586 3
1028.607 0
1028.627 0
1028.648 0
1028.669 0
1028.690 0
1028.710 0
1028.731 7
1028.752 4
1028.773 2
1028.794 2
1028.814 0
1028.835 0
1028.856 0
1028.877 3
1028.897 0
1028.918 6
1028.939 22
1028.960 13
1028.980 3
1029.001 0
1029.022 0
1029.043 1
1029.064 0
1029.084 7
1029.105 5
1029.126 7
1029.147 6
1029.167 0
1029.188 0
1029.209 0
1029.230 2
1029.251 1
1029.271 0
1029.292 0
1029.313 0
1029.334 5
1029.354 0
1029.375 0
1029.396 4
1029.417 1
1029.438 2
1029.458 4
1029.479 8
1029.500 7
1029.521 0
1029.541 0
1029.562 2
1029.583 3
1029.604 0
1029.625 2
1029.645 1
1029.666 2
1029.687 0
1029.708 0
1029.728 1
1029.749 0
1029.770 1
1029.791 3
1029.812 1
1029.832 1
1029.853 3
1029.874 4
1029.895 1
1029.915 0
1029.936 0
1029.957 3
1029.978 1
1029.999 0
1030.019 5
1030.040 2
1030.061 0
1030.082 0
1030.103 0
1030.123 0
1030.144 0
1030.165 0
1030.186 0
1030.206 7
1030.227 1
1030.248 0
1030.269 0
1030.290 2
1030.310 0
1030.331 7
1030.352 2
1030.373 0
1030.394 0
1030.414 0
1030.435 0
1030.456 2
1030.477 6
1030.497 2
1030.518 0
1030.539 3
1030.560 3
1030.581 2
1030.601 1
1030.622 5
1030.643 1
1030.664 0
1030.685 0
1030.705 0
1030.726 3
1030.747 0
1030.768 6
1030.789 3
1030.809 2
1030.830 0
1030.851 0
1030.872 0
1030.893 4
1030.913 11
1030.934 5
1030.955 0
1030.976 4
1030.996 1
1031.017 0
1031.038 0
1031.059 0
1031.080 0
1031.100 0
1031.121 0
1031.142 3
1031.163 0
1031.184 1
1031.204 0
1031.225 0
1031.246 0
1031.267 0
1031.288 1
1031.308 8
1031.329 1
1031.350 4
1031.371 0
1031.392 9
1031.412 12
1031.433 5
1031.454 2
1031.475 1
1031.496 3
1031.516 3
1031.537 0
1031.558 0
1031.579 0
1031.600 7
1031.620 4
1031.641 0
1031.662 1
1031.683 1
1031.704 1
1031.724 4
1031.745 1
1031.766 4
1031.787 3
1031.808 3
1031.828 2
1031.849 0
1031.870 7
1031.891 6
1031.912 1
1031.932 1
1031.953 2
1031.974 0
1031.995 0
1032.016 0
1032.036 0
1032.057 0
1032.078 0
1032.099 0
1032.120 0
1032.140 0
1032.161 0
1032.182 0
1032.203 8
1032.224 6
1032.244 1
1032.265 3
1032.286 0
1032.307 0
1032.328 2
1032.349 0
1032.369 0
1032.390 2
1032.411 0
1032.432 0
1032.453 1
1032.473 6
1032.494 7
1032.515 5
1032.536 0
1032.557 1
1032.577 3
1032.598 2
1032.619 0
1032.640 3
1032.661 1
1032.681 0
1032.702 0
1032.723 0
1032.744 0
1032.765 0
1032.786 0
1032.806 0
1032.827 5
1032.848 0
1032.869 1
1032.890 2
1032.910 1
1032.931 5
1032.952 0
1032.973 4
1032.994 3
1033.014 0
1033.035 0
1033.056 5
1033.077 2
1033.098 2
1033.119 0
1033.139 3
1033.160 2
1033.181 0
1033.202 0
1033.223 0
1033.243 1
1033.264 1
1033.285 0
1033.306 4
1033.327 0
1033.348 0
1033.368 0
1033.389 2
1033.410 1
1033.431 6
1033.452 3
1033.472 0
1033.493 0
1033.514 5
1033.535 2
1033.556 0
1033.577 2
1033.597 0
1033.618 0
1033.639 0
1033.660 0
1033.681 2
1033.701 11
1033.722 1
1033.743 0
1033.764 0
1033.785 0
1033.806 2
1033.826 2
1033.847 0
1033.868 2
1033.889 8
1033.910 1
1033.931 0
1033.951 2
1033.972 5
1033.993 2
1034.014 3
1034.035 2
1034.055 0
1034.076 0
1034.097 6
1034.118 0
1034.139 3
1034.160 4
1034.180 0
1034.201 0
1034.222 0
1034.243 0
1034.264 0
1034.285 0
1034.305 0
1034.326 0
1034.347 0
1034.368 0
1034.389 0
1034.409 0
1034.430 0
1034.451 0
1034.472 0
1034.493 3
1034.514 0
1034.534 3
1034.555 2
1034.576 0
1034.597 0
1034.618 0
1034.639 0
1034.659 0
1034.680 3
1034.701 3
1034.722 0
1034.743 6
1034.764 0
1034.784 0
1034.805 0
1034.826 5
1034.847 9
1034.868 6
1034.889 5
1034.909 0
1034.930 2
1034.951 0
1034.972 0
1034.993 0
1035.014 0
1035.034 0
1035.055 0
1035.076 0
1035.097 0
1035.118 1
1035.139 2
1035.159 0
1035.180 3
1035.201 0
1035.222 9
1035.243 14
1035.264 4
1035.284 0
1035.305 6
1035.326 10
1035.347 3
1035.368 0
1035.389 0
1035.410 0
1035.430 0
1035.451 0
1035.472 5
1035.493 4
1035.514 0
1035.535 0
1035.555 0
1035.576 3
1035.597 0
1035.618 0
1035.639 1
1035.660 0
1035.680 0
1035.701 0
1035.722 0
1035.743 5
1035.764 5
1035.785 0
1035.805 0
1035.826 0
1035.847 0
1035.868 0
1035.889 0
1035.910 0
1035.931 0
1035.951 0
1035.972 0
1035.993 0
1036.014 0
1036.035 0
1036.056 6
1036.076 5
1036.097 7
1036.118 6
1036.139 0
1036.160 0
1036.181 3
1036.202 1
1036.222 0
1036.243 0
1036.264 0
1036.285 0
1036.306 0
1036.327 2
1036.347 0
1036.368 0
1036.389 0
1036.410 0
1036.431 0
1036.452 0
1036.473 2
1036.493 10
1036.514 0
1036.535 3
1036.556 28
1036.577 22
1036.598 17
1036.618 1
1036.639 0
1036.660 0
1036.681 0
1036.702 0
1036.723 0
1036.744 0
1036.764 6
1036.785 0
1036.806 0
1036.827 4
1036.848 0
1036.869 0
1036.890 0
1036.910 0
1036.931 2
1036.952 0
1036.973 0
1036.994 0
1037.015 3
1037.036 4
1037.056 2
1037.077 1
1037.098 8
1037.119 8
1037.140 0
1037.161 0
1037.182 0
1037.202 0
1037.223 3
1037.244 1
1037.265 0
1037.286 0
1037.307 0
1037.328 0
1037.348 1
1037.369 0
1037.390 0
1037.411 0
1037.432 0
1037.453 4
1037.474 8
1037.494 3
1037.515 5
1037.536 6
1037.557 0
1037.578 0
1037.599 5
1037.620 2
1037.640 0
1037.661 0
1037.682 4
1037.703 0
1037.724 0
1037.745 7
1037.766 2
1037.786 0
1037.807 0
1037.828 0
1037.849 0
1037.870 0
1037.891 0
1037.912 5
1037.932 10
1037.953 1
1037.974 6
1037.995 0
1038.016 0
1038.037 0
1038.058 0
1038.079 0
1038.099 0
1038.120 0
1038.141 0
1038.162 0
1038.183 0
1038.204 0
1038.225 0
1038.245 0
1038.266 3
1038.287 0
1038.308 0
1038.329 6
1038.350 6
1038.371 0
1038.392 0
1038.412 0
1038.433 0
1038.454 3
1038.475 4
1038.496 5
1038.517 1
1038.538 5
1038.558 6
1038.579 0
1038.600 0
1038.621 0
1038.642 4
1038.663 0
1038.684 0
1038.705 0
1038.725 2
1038.746 2
1038.767 1
1038.788 0
1038.809 7
1038.830 1
1038.851 0
1038.872 0
1038.892 2
1038.913 0
1038.934 0
1038.955 0
1038.976 0
1038.997 1
1039.018 0
1039.039 0
1039.059 0
1039.080 0
1039.101 0
1039.122 0
1039.143 1
1039.164 1
1039.185 0
1039.206 0
1039.226 0
1039.247 0
1039.268 0
1039.289 0
1039.310 1
1039.331 6
1039.352 2
1039.373 0
1039.393 2
1039.414 0
1039.435 0
1039.456 0
1039.477 0
1039.498 1
1039.519 10
1039.540 6
1039.561 0
1039.581 3
1039.602 2
1039.623 0
1039.644 0
1039.665 0
1039.686 0
1039.707 0
1039.728 0
1039.748 0
1039.769 2
1039.790 4
1039.811 1
1039.832 5
1039.853 1
1039.874 0
1039.895 0
1039.915 6
1039.936 4
1039.957 0
1039.978 2
1039.999 1
1040.020 4
1040.041 0
1040.062 0
1040.083 0
1040.103 0
1040.124 0
1040.145 0
1040.166 0
1040.187 0
1040.208 0
1040.229 9
1040.250 0
1040.271 0
1040.291 4
1040.312 5
1040.333 0
1040.354 0
1040.375 9
1040.396 4
1040.417 0
1040.438 0
1040.459 17
1040.479 12
1040.500 0
1040.521 1
1040.542 2
1040.563 2
1040.584 0
1040.605 0
1040.626 0
1040.647 0
1040.667 0
1040.688 0
1040.709 0
1040.730 7
1040.751 5
1040.772 6
1040.793 5
1040.814 2
1040.835 9
1040.855 0
1040.876 0
1040.897 0
1040.918 2
1040.939 2
1040.960 4
1040.981 1
1041.002 0
1041.023 0
1041.044 0
1041.064 0
1041.085 2
1041.106 3
1041.127 0
1041.148 0
1041.169 0
1041.190 1
1041.211 6
1041.232 4
1041.252 0
1041.273 3
1041.294 1
1041.315 0
1041.336 2
1041.357 8
1041.378 0
1041.399 3
1041.420 0
1041.441 0
1041.461 0
1041.482 0
1041.503 0
1041.524 3
1041.545 10
1041.566 3
1041.587 0
1041.608 0
1041.629 0
1041.650 2
1041.670 1
1041.691 0
1041.712 5
1041.733 3
1041.754 1
1041.775 0
1041.796 0
1041.817 0
1041.838 1
1041.859 0
1041.880 0
1041.900 1
1041.921 0
1041.942 0
1041.963 0
1041.984 0
1042.005 5
1042.026 3
1042.047 11
1042.068 1
1042.089 2
1042.109 1
1042.130 3
1042.151 0
1042.172 1
1042.193 0
1042.214 1
1042.235 3
1042.256 0
1042.277 0
1042.298 5
1042.319 5
1042.339 3
1042.360 0
1042.381 0
1042.402 0
1042.423 0
1042.444 0
1042.465 0
1042.486 0
1042.507 1
1042.528 3
1042.549 0
1042.569 1
1042.590 4
1042.611 3
1042.632 4
1042.653 0
1042.674 0
1042.695 0
1042.716 0
1042.737 0
1042.758 10
1042.779 3
1042.799 0
1042.820 0
1042.841 5
1042.862 3
1042.883 3
1042.904 0
1042.925 2
1042.946 0
1042.967 5
1042.988 5
1043.009 2
1043.030 0
1043.050 0
1043.071 0
1043.092 0
1043.113 6
1043.134 4
1043.155 1
1043.176 0
1043.197 0
1043.218 5
1043.239 6
1043.260 6
1043.281 5
1043.301 0
1043.322 0
1043.343 0
1043.364 0
1043.385 2
1043.406 1
1043.427 1
1043.448 0
1043.469 5
1043.490 3
1043.511 0
1043.532 0
1043.552 0
1043.573 0
1043.594 0
1043.615 0
1043.636 7
1043.657 3
1043.678 2
1043.699 0
1043.720 0
1043.741 0
1043.762 0
1043.783 0
1043.804 0
1043.824 0
1043.845 0
1043.866 1
1043.887 0
1043.908 0
1043.929 0
1043.950 0
1043.971 0
1043.992 0
1044.013 0
1044.034 0
1044.055 1
1044.076 0
1044.096 0
1044.117 0
1044.138 7
1044.159 0
1044.180 0
1044.201 0
1044.222 0
1044.243 0
1044.264 0
1044.285 0
1044.306 2
1044.327 3
1044.348 5
1044.369 0
1044.389 1
1044.410 8
1044.431 10
1044.452 4
1044.473 2
1044.494 1
1044.515 0
1044.536 2
1044.557 6
1044.578 15
1044.599 0
1044.620 0
1044.641 0
1044.662 0
1044.682 6
1044.703 5
1044.724 8
1044.745 0
1044.766 0
1044.787 0
1044.808 0
1044.829 0
1044.850 5
1044.871 2
1044.892 0
1044.913 0
1044.934 0
1044.955 2
1044.976 3
1044.996 4
1045.017 0
1045.038 13
1045.059 8
1045.080 2
1045.101 0
1045.122 0
1045.143 0
1045.164 2
1045.185 2
1045.206 0
1045.227 0
1045.248 0
1045.269 0
1045.290 0
1045.311 0
1045.331 0
1045.352 0
1045.373 2
1045.394 1
1045.415 0
1045.436 0
1045.457 0
1045.478 0
1045.499 8
1045.520 19
1045.541 8
1045.562 6
1045.583 0
1045.604 5
1045.625 2
1045.646 0
1045.666 0
1045.687 1
1045.708 5
1045.729 7
1045.750 0
1045.771 0
1045.792 0
1045.813 0
1045.834 2
1045.855 0
1045.876 7
1045.897 3
1045.918 0
1045.939 0
1045.960 0
1045.981 0
1046.002 1
1046.023 1
1046.043 0
1046.064 0
1046.085 3
1046.106 1
1046.127 0
1046.148 0
1046.169 0
1046.190 0
1046.211 3
1046.232 0
1046.253 0
1046.274 8
1046.295 5
1046.316 1
1046.337 4
1046.358 0
1046.379 0
1046.400 0
1046.421 5
1046.441 3
1046.462 0
1046.483 7
1046.504 2
1046.525 0
1046.546 1
1046.567 4
1046.588 0
1046.609 7
1046.630 6
1046.651 1
1046.672 0
1046.693 0
1046.714 0
1046.735 2
1046.756 8
1046.777 3
1046.798 0
1046.819 3
1046.840 0
1046.860 0
1046.881 0
1046.902 5
1046.923 7
1046.944 3
1046.965 0
1046.986 0
1047.007 0
1047.028 2
1047.049 0
1047.070 0
1047.091 0
1047.112 2
1047.133 0
1047.154 0
1047.175 0
1047.196 3
1047.217 0
1047.238 3
1047.259 3
1047.280 3
1047.301 5
1047.322 2
1047.342 0
1047.363 1
1047.384 13
1047.405 8
1047.426 3
1047.447 5
1047.468 2
1047.489 0
1047.510 3
1047.531 0
1047.552 1
1047.573 6
1047.594 0
1047.615 0
1047.636 0
1047.657 0
1047.678 0
1047.699 0
1047.720 0
1047.741 0
1047.762 0
1047.783 0
1047.804 0
1047.825 0
1047.846 0
1047.867 0
1047.887 0
1047.908 0
1047.929 0
1047.950 0
1047.971 0
1047.992 6
1048.013 0
1048.034 0
1048.055 0
1048.076 0
1048.097 0
1048.118 3
1048.139 0
1048.160 5
1048.181 5
1048.202 16
1048.223 7
1048.244 0
1048.265 2
1048.286 0
1048.307 0
1048.328 0
1048.349 0
1048.370 0
1048.391 0
1048.412 0
1048.433 5
1048.454 0
1048.475 0
1048.496 1
1048.516 1
1048.537 16
1048.558 35
1048.579 17
1048.600 26
1048.621 2
1048.642 0
1048.663 0
1048.684 0
1048.705 0
1048.726 0
1048.747 0
1048.768 0
1048.789 0
1048.810 1
1048.831 4
1048.852 0
1048.873 2
1048.894 0
1048.915 0
1048.936 0
1048.957 0
1048.978 0
1048.999 0
1049.020 0
1049.041 0
1049.062 2
1049.083 6
1049.104 0
1049.125 0
1049.146 0
1049.167 0
1049.188 0
1049.209 0
1049.230 2
1049.251 5
1049.272 6
1049.293 1
1049.313 2
1049.334 0
1049.355 0
1049.376 0
1049.397 8
1049.418 9
1049.439 2
1049.460 2
1049.481 0
1049.502 14
1049.523 8
1049.544 23
1049.565 16
1049.586 7
1049.607 16
1049.628 3
1049.649 0
1049.670 0
1049.691 0
1049.712 9
1049.733 2
1049.754 0
1049.775 0
1049.796 0
1049.817 0
1049.838 0
1049.859 0
1049.880 0
1049.901 1
1049.922 5
1049.943 5
1049.964 9
1049.985 0
1050.006 5
1050.027 0
1050.048 0
1050.069 0
1050.090 4
1050.111 2
1050.132 0
1050.153 0
1050.174 0
1050.195 0
1050.216 0
1050.237 0
1050.258 0
1050.279 0
1050.300 0
1050.321 0
1050.342 0
1050.363 0
1050.384 1
1050.405 0
1050.426 0
1050.447 0
1050.468 0
1050.489 0
1050.510 8
1050.531 8
1050.552 2
1050.573 9
1050.594 9
1050.615 1
1050.636 2
1050.657 0
1050.678 0
1050.699 0
1050.720 0
1050.740 0
1050.761 3
1050.782 6
1050.803 0
1050.824 0
1050.845 0
1050.866 1
1050.887 0
1050.908 0
1050.929 1
1050.950 0
1050.971 0
1050.992 0
1051.013 0
1051.034 0
1051.055 0
1051.076 4
1051.097 0
1051.118 0
1051.139 0
1051.160 2
1051.181 1
1051.202 2
1051.223 2
1051.244 0
1051.265 0
1051.286 0
1051.307 0
1051.328 5
1051.349 0
1051.370 2
1051.391 2
1051.412 1
1051.433 4
1051.454 8
1051.475 5
1051.496 1
1051.517 6
1051.538 1
1051.559 3
1051.580 3
1051.601 1
1051.622 7
1051.643 0
1051.664 8
1051.685 4
1051.706 1
1051.727 0
1051.748 4
1051.769 0
1051.790 0
1051.811 0
1051.832 0
1051.853 0
1051.874 3
1051.895 0
1051.916 0
1051.937 0
1051.958 0
1051.979 0
1052.000 0
1052.021 3
1052.042 7
1052.063 0
1052.084 10
1052.105 8
1052.126 0
1052.147 0
1052.168 2
1052.189 6
1052.210 1
1052.231 0
1052.252 0
1052.274 4
1052.295 2
1052.316 0
1052.337 1
1052.358 0
1052.379 0
1052.400 0
1052.421 0
1052.442 0
1052.463 0
1052.484 0
1052.505 0
1052.526 0
1052.547 0
1052.568 0
1052.589 0
1052.610 5
1052.631 1
1052.652 0
1052.673 0
1052.694 1
1052.715 0
1052.736 5
1052.757 8
1052.778 0
1052.799 0
1052.820 0
1052.841 4
1052.862 1
1052.883 0
1052.904 0
1052.925 1
1052.946 10
1052.967 7
1052.988 1
1053.009 1
1053.030 4
1053.051 1
1053.072 0
1053.093 0
1053.114 3
1053.135 10
1053.156 4
1053.177 1
1053.198 3
1053.219 0
1053.240 0
1053.261 1
1053.282 4
1053.303 0
1053.324 0
1053.345 7
1053.366 1
1053.387 7
1053.408 0
1053.429 4
1053.450 1
1053.471 0
1053.492 0
1053.513 0
1053.534 0
1053.555 2
1053.576 0
1053.597 0
1053.618 5
1053.639 1
1053.660 0
1053.681 0
1053.703 0
1053.724 0
1053.745 0
1053.766 0
1053.787 3
1053.808 6
1053.829 1
1053.850 0
1053.871 0
1053.892 0
1053.913 1
1053.934 0
1053.955 0
1053.976 1
1053.997 10
1054.018 0
1054.039 4
1054.060 4
1054.081 4
1054.102 1
1054.123 6
1054.144 2
1054.165 2
1054.186 1
1054.207 0
1054.228 0
1054.249 0
1054.270 0
1054.291 0
1054.312 6
1054.333 3
1054.354 5
1054.375 5
1054.396 0
1054.417 1
1054.438 0
1054.459 5
1054.480 0
1054.502 0
1054.523 0
1054.544 0
1054.565 4
1054.586 2
1054.607 2
1054.628 0
1054.649 0
1054.670 0
1054.691 0
1054.712 7
1054.733 0
1054.754 0
1054.775 1
1054.796 1
1054.817 0
1054.838 0
1054.859 0
1054.880 1
1054.901 0
1054.922 5
1054.943 1
1054.964 1
1054.985 5
1055.006 5
1055.027 0
1055.048 0
1055.069 2
1055.090 5
1055.111 0
1055.132 7
1055.154 0
1055.175 0
1055.196 4
1055.217 0
1055.238 0
1055.259 1
1055.280 0
1055.301 0
1055.322 13
1055.343 5
1055.364 0
1055.385 1
1055.406 2
1055.427 1
1055.448 2
1055.469 0
1055.490 0
1055.511 0
1055.532 0
1055.553 0
1055.574 0
1055.595 0
1055.616 0
1055.637 3
1055.658 1
1055.680 0
1055.701 3
1055.722 7
1055.743 1
1055.764 2
1055.785 4
1055.806 0
1055.827 3
1055.848 0
1055.869 0
1055.890 0
1055.911 0
1055.932 0
1055.953 0
1055.974 0
1055.995 0
1056.016 0
1056.037 0
1056.058 0
1056.079 0
1056.100 0
1056.121 1
1056.142 2
1056.164 0
1056.185 0
1056.206 0
1056.227 1
1056.248 0
1056.269 0
1056.290 0
1056.311 0
1056.332 0
1056.353 1
1056.374 0
1056.395 0
1056.416 0
1056.437 1
1056.458 0
1056.479 0
1056.500 0
1056.521 1
1056.542 4
1056.563 0
1056.585 0
1056.606 0
1056.627 1
1056.648 4
1056.669 0
1056.690 5
1056.711 0
1056.732 0
1056.753 8
1056.774 4
1056.795 7
1056.816 0
1056.837 0
1056.858 0
1056.879 0
1056.900 0
1056.921 4
1056.942 2
1056.963 6
1056.985 0
1057.006 0
1057.027 0
1057.048 0
1057.069 0
1057.090 0
1057.111 0
1057.132 0
1057.153 0
1057.174 3
1057.195 1
1057.216 0
1057.237 0
1057.258 1
1057.279 0
1057.300 0
1057.321 0
1057.342 0
1057.364 0
1057.385 0
1057.406 0
1057.427 2
1057.448 0
1057.469 0
1057.490 0
1057.511 0
1057.532 5
1057.553 2
1057.574 1
1057.595 4
1057.616 2
1057.637 0
1057.658 0
1057.679 7
1057.700 6
1057.722 5
1057.743 0
1057.764 0
1057.785 0
1057.806 0
1057.827 1
1057.848 4
1057.869 5
1057.890 3
1057.911 2
1057.932 0
1057.953 0
1057.974 0
1057.995 0
1058.016 0
1058.038 0
1058.059 2
1058.080 3
1058.101 0
1058.122 1
1058.143 0
1058.164 0
1058.185 0
1058.206 0
1058.227 0
1058.248 0
1058.269 3
1058.290 13
1058.311 3
1058.332 7
1058.354 0
1058.375 0
1058.396 0
1058.417 0
1058.438 0
1058.459 1
1058.480 5
1058.501 1
1058.522 2
1058.543 1
1058.564 11
1058.585 4
1058.606 0
1058.627 0
1058.648 4
1058.670 3
1058.691 0
1058.712 0
1058.733 0
1058.754 0
1058.775 0
1058.796 0
1058.817 0
1058.838 4
1058.859 1
1058.880 0
1058.901 0
1058.922 0
1058.944 0
1058.965 0
1058.986 5
1059.007 4
1059.028 2
1059.049 4
1059.070 0
1059.091 0
1059.112 0
1059.133 0
1059.154 0
1059.175 4
1059.196 4
1059.217 0
1059.239 0
1059.260 0
1059.281 0
1059.302 4
1059.323 7
1059.344 1
1059.365 2
1059.386 4
1059.407 0
1059.428 0
1059.449 0
1059.470 0
1059.492 0
1059.513 0
1059.534 9
1059.555 5
1059.576 0
1059.597 6
1059.618 0
1059.639 0
1059.660 0
1059.681 2
1059.702 0
1059.723 0
1059.744 3
1059.766 3
1059.787 4
1059.808 0
1059.829 1
1059.850 0
1059.871 0
1059.892 0
1059.913 0
1059.934 0
1059.955 0
1059.976 0
1059.997 0
1060.019 0
1060.040 0
1060.061 0
1060.082 0
1060.103 0
1060.124 0
1060.145 2
1060.166 0
1060.187 0
1060.208 4
1060.229 4
1060.251 0
1060.272 0
1060.293 5
1060.314 2
1060.335 0
1060.356 0
1060.377 0
1060.398 0
1060.419 0
1060.440 5
1060.461 15
1060.483 3
1060.504 1
1060.525 0
1060.546 0
1060.567 1
1060.588 1
1060.609 8
1060.630 1
1060.651 0
1060.672 1
1060.693 3
1060.715 4
1060.736 0
1060.757 0
1060.778 0
1060.799 4
1060.820 1
1060.841 0
1060.862 3
1060.883 3
1060.904 0
1060.925 0
1060.947 0
1060.968 1
1060.989 0
1061.010 0
1061.031 0
1061.052 6
1061.073 4
1061.094 4
1061.115 1
1061.136 11
1061.157 2
1061.179 1
1061.200 8
1061.221 1
1061.242 0
1061.263 0
1061.284 0
1061.305 0
1061.326 0
1061.347 0
1061.368 1
1061.390 0
1061.411 7
1061.432 7
1061.453 1
1061.474 4
1061.495 2
1061.516 9
1061.537 4
1061.558 1
1061.579 0
1061.601 1
1061.622 0
1061.643 0
1061.664 0
1061.685 1
1061.706 10
1061.727 0
1061.748 3
1061.769 8
1061.790 1
1061.812 0
1061.833 0
1061.854 0
1061.875 0
1061.896 0
1061.917 2
1061.938 2
1061.959 1
1061.980 5
1062.002 0
1062.023 6
1062.044 2
1062.065 0
1062.086 0
1062.107 0
1062.128 4
1062.149 0
1062.170 0
1062.191 5
1062.213 2
1062.234 10
1062.255 5
1062.276 4
1062.297 7
1062.318 3
1062.339 0
1062.360 0
1062.381 0
1062.403 0
1062.424 0
1062.445 0
1062.466 2
1062.487 14
1062.508 2
1062.529 5
1062.550 1
1062.571 0
1062.593 1
1062.614 0
1062.635 0
1062.656 4
1062.677 0
1062.698 0
1062.719 0
1062.740 9
1062.761 2
1062.783 0
1062.804 0
1062.825 0
1062.846 0
1062.867 0
1062.888 0
1062.909 0
1062.930 0
1062.951 2
1062.973 0
1062.994 0
1063.015 2
1063.036 1
1063.057 3
1063.078 0
1063.099 0
1063.120 0
1063.141 0
1063.163 0
1063.184 4
1063.205 1
1063.226 0
1063.247 3
1063.268 3
1063.289 0
1063.310 8
1063.332 4
1063.353 2
1063.374 4
1063.395 1
1063.416 0
1063.437 0
1063.458 0
1063.479 0
1063.500 0
1063.522 0
1063.543 3
1063.564 0
1063.585 1
1063.606 0
1063.627 0
1063.648 0
1063.669 1
1063.691 0
1063.712 0
1063.733 0
1063.754 0
1063.775 0
1063.796 1
1063.817 0
1063.838 0
1063.860 0
1063.881 0
1063.902 0
1063.923 0
1063.944 0
1063.965 0
1063.986 0
1064.007 0
1064.029 0
1064.050 0
1064.071 0
1064.092 0
1064.113 6
1064.134 2
1064.155 0
1064.176 0
1064.198 0
1064.219 0
1064.240 6
1064.261 0
1064.282 0
1064.303 8
1064.324 0
1064.345 2
1064.367 0
1064.388 2
1064.409 2
1064.430 6
1064.451 4
1064.472 0
1064.493 1
1064.514 1
1064.536 0
1064.557 1
1064.578 0
1064.599 0
1064.620 1
1064.641 3
1064.662 0
1064.684 0
1064.705 0
1064.726 0
1064.747 0
1064.768 0
1064.789 0
1064.810 0
1064.831 4
1064.853 3
1064.874 0
1064.895 0
1064.916 0
1064.937 0
1064.958 4
1064.979 6
1065.001 0
1065.022 0
1065.043 3
1065.064 8
1065.085 3
1065.106 4
1065.127 6
1065.148 0
1065.170 0
1065.191 1
1065.212 10
1065.233 2
1065.254 5
1065.275 1
1065.296 0
1065.318 0
1065.339 0
1065.360 1
1065.381 0
1065.402 0
1065.423 0
1065.444 0
1065.466 0
1065.487 4
1065.508 0
1065.529 0
1065.550 7
1065.571 0
1065.592 0
1065.614 3
1065.635 1
1065.656 0
1065.677 2
1065.698 2
1065.719 1
1065.740 0
1065.761 0
1065.783 0
1065.804 0
1065.825 0
1065.846 0
1065.867 0
1065.888 0
1065.909 0
1065.931 0
1065.952 0
1065.973 3
1065.994 0
1066.015 0
1066.036 0
1066.058 6
1066.079 0
1066.100 1
1066.121 4
1066.142 1
1066.163 0
1066.184 0
1066.206 0
1066.227 3
1066.248 0
1066.269 0
1066.290 0
1066.311 0
1066.332 0
1066.354 0
1066.375 0
1066.396 0
1066.417 0
1066.438 1
1066.459 0
1066.480 5
1066.502 3
1066.523 1
1066.544 7
1066.565 1
1066.586 2
1066.607 0
1066.629 4
1066.650 1
1066.671 1
1066.692 0
1066.713 4
1066.734 5
1066.755 0
1066.777 0
1066.798 8
1066.819 7
1066.840 1
1066.861 5
1066.882 1
1066.903 0
1066.925 0
1066.946 0
1066.967 0
1066.988 1
1067.009 0
1067.030 0
1067.052 0
1067.073 0
1067.094 2
1067.115 0
1067.136 1
1067.157 3
1067.178 0
1067.200 0
1067.221 0
1067.242 8
1067.263 0
1067.284 0
1067.305 0
1067.327 0
1067.348 0
1067.369 0
1067.390 2
1067.411 3
1067.432 2
1067.454 6
1067.475 6
1067.496 0
1067.517 2
1067.538 0
1067.559 0
1067.581 0
1067.602 4
1067.623 0
1067.644 0
1067.665 0
1067.686 0
1067.707 0
1067.729 4
1067.750 0
1067.771 0
1067.792 0
1067.813 0
1067.834 0
1067.856 0
1067.877 0
1067.898 3
1067.919 11
1067.940 1
1067.961 0
1067.983 1
1068.004 3
1068.025 1
1068.046 0
1068.067 2
1068.088 1
1068.110 0
1068.131 2
1068.152 0
1068.173 0
1068.194 0
1068.215 0
1068.237 0
1068.258 0
1068.279 0
1068.300 0
1068.321 5
1068.342 11
1068.364 15
1068.385 4
1068.406 0
1068.427 6
1068.448 0
1068.469 0
1068.491 12
1068.512 10
1068.533 4
1068.554 9
1068.575 0
1068.596 0
1068.618 0
1068.639 3
1068.660 0
1068.681 0
1068.702 0
1068.723 0
1068.745 0
1068.766 2
1068.787 2
1068.808 0
1068.829 1
1068.850 8
1068.872 4
1068.893 0
1068.914 0
1068.935 0
1068.956 2
1068.978 0
1068.999 8
1069.020 6
1069.041 0
1069.062 0
1069.083 0
1069.105 0
1069.126 0
1069.147 0
1069.168 2
1069.189 0
1069.210 0
1069.232 4
1069.253 4
1069.274 0
1069.295 0
1069.316 1
1069.338 4
1069.359 3
1069.380 0
1069.401 0
1069.422 2
1069.443 0
1069.465 6
1069.486 1
1069.507 5
1069.528 0
1069.549 0
1069.570 4
1069.592 11
1069.613 5
1069.634 1
1069.655 0
1069.676 3
1069.698 6
1069.719 0
1069.740 0
1069.761 0
1069.782 2
1069.803 0
1069.825 1
1069.846 0
1069.867 2
1069.888 7
1069.909 5
1069.931 0
1069.952 0
1069.973 15
1069.994 3
1070.015 0
1070.037 0
1070.058 0
1070.079 3
1070.100 1
1070.121 0
1070.142 0
1070.164 8
1070.185 1
1070.206 4
1070.227 2
1070.248 1
1070.270 0
1070.291 0
1070.312 2
1070.333 1
1070.354 0
1070.375 0
1070.397 0
1070.418 6
1070.439 4
1070.460 4
1070.481 0
1070.503 0
1070.524 0
1070.545 0
1070.566 5
1070.587 0
1070.609 2
1070.630 4
1070.651 2
1070.672 0
1070.693 0
1070.715 0
1070.736 0
1070.757 0
1070.778 0
1070.799 0
1070.820 5
1070.842 10
1070.863 8
1070.884 1
1070.905 1
1070.926 0
1070.948 0
1070.969 0
1070.990 4
1071.011 2
1071.032 0
1071.054 5
1071.075 4
1071.096 2
1071.117 6
1071.138 0
1071.160 0
1071.181 0
1071.202 2
1071.223 3
1071.244 1
1071.266 0
1071.287 0
1071.308 0
1071.329 0
1071.350 0
1071.372 0
1071.393 5
1071.414 0
1071.435 0
1071.456 0
1071.478 0
1071.499 5
1071.520 6
1071.541 6
1071.562 4
1071.584 2
1071.605 0
1071.626 0
1071.647 5
1071.668 4
1071.690 0
1071.711 2
1071.732 2
1071.753 3
1071.774 0
1071.796 0
1071.817 2
1071.838 1
1071.859 4
1071.880 5
1071.902 0
1071.923 0
1071.944 0
1071.965 0
1071.986 0
1072.008 4
1072.029 0
1072.050 0
1072.071 0
1072.092 0
1072.114 0
1072.135 5
1072.156 2
1072.177 0
1072.198 0
1072.220 0
1072.241 0
1072.262 0
1072.283 0
1072.304 0
1072.326 8
1072.347 3
1072.368 0
1072.389 0
1072.411 0
1072.432 0
1072.453 0
1072.474 0
1072.495 0
1072.517 8
1072.538 2
1072.559 0
1072.580 0
1072.601 0
1072.623 4
1072.644 1
1072.665 2
1072.686 2
1072.707 0
1072.729 2
1072.750 0
1072.771 0
1072.792 0
1072.814 0
1072.835 0
1072.856 0
1072.877 0
1072.898 2
1072.920 0
1072.941 0
1072.962 2
1072.983 1
1073.004 1
1073.026 9
1073.047 1
1073.068 0
1073.089 3
1073.110 0
1073.132 0
1073.153 0
1073.174 2
1073.195 0
1073.217 0
1073.238 2
1073.259 0
1073.280 0
1073.301 2
1073.323 6
1073.344 0
1073.365 0
1073.386 0
1073.408 5
1073.429 0
1073.450 1
1073.471 7
1073.492 18
1073.514 2
1073.535 0
1073.556 4
1073.577 15
1073.598 1
1073.620 1
1073.641 0
1073.662 0
1073.683 4
1073.705 0
1073.726 0
1073.747 1
1073.768 0
1073.789 4
1073.811 5
1073.832 0
1073.853 0
1073.874 0
1073.896 4
1073.917 9
1073.938 1
1073.959 0
1073.980 0
1074.002 0
1074.023 1
1074.044 5
1074.065 2
1074.087 0
1074.108 0
1074.129 0
1074.150 1
1074.172 0
1074.193 0
1074.214 2
1074.235 0
1074.256 8
1074.278 4
1074.299 0
1074.320 0
1074.341 13
1074.363 5
1074.384 0
1074.405 0
1074.426 0
1074.447 0
1074.469 0
1074.490 4
1074.511 1
1074.532 2
1074.554 0
1074.575 0
1074.596 0
1074.617 0
1074.639 0
1074.660 0
1074.681 0
1074.702 0
1074.723 4
1074.745 4
1074.766 3
1074.787 1
1074.808 0
1074.830 0
1074.851 2
1074.872 1
1074.893 0
1074.915 0
1074.936 0
1074.957 0
1074.978 0
1074.999 1
1075.021 0
1075.042 0
1075.063 6
1075.084 23
1075.106 12
1075.127 6
1075.148 6
1075.169 0
1075.191 7
1075.212 2
1075.233 6
1075.254 12
1075.276 17
1075.297 17
1075.318 1
1075.339 0
1075.360 0
1075.382 3
1075.403 0
1075.424 0
1075.445 2
1075.467 12
1075.488 2
1075.509 9
1075.530 0
1075.552 0
1075.573 0
1075.594 0
1075.615 1
1075.637 3
1075.658 2
1075.679 4
1075.700 0
1075.722 0
1075.743 0
1075.764 0
1075.785 3
1075.807 1
1075.828 0
1075.849 7
1075.870 5
1075.891 0
1075.913 0
1075.934 0
1075.955 0
1075.976 1
1075.998 3
1076.019 0
1076.040 0
1076.061 0
1076.083 0
1076.104 0
1076.125 0
1076.146 0
1076.168 0
1076.189 0
1076.210 0
1076.231 0
1076.253 0
1076.274 0
1076.295 0
1076.316 0
1076.338 0
1076.359 0
1076.380 0
1076.401 0
1076.423 12
1076.444 3
1076.465 5
1076.486 7
1076.508 6
1076.529 2
1076.550 0
1076.571 4
1076.593 1
1076.614 1
1076.635 0
1076.656 1
1076.678 0
1076.699 0
1076.720 2
1076.741 6
1076.763 0
1076.784 0
1076.805 2
1076.826 4
1076.848 1
1076.869 0
1076.890 0
1076.911 3
1076.933 1
1076.954 0
1076.975 4
1076.996 4
1077.018 0
1077.039 0
1077.060 0
1077.081 1
1077.103 3
1077.124 0
1077.145 0
1077.166 1
1077.188 0
1077.209 0
1077.230 0
1077.251 0
1077.273 0
1077.294 0
1077.315 3
1077.336 0
1077.358 2
1077.379 3
1077.400 0
1077.421 0
1077.443 0
1077.464 0
1077.485 5
1077.507 2
1077.528 0
1077.549 4
1077.570 4
1077.592 0
1077.613 0
1077.634 4
1077.655 3
1077.677 0
1077.698 0
1077.719 4
1077.740 7
1077.762 3
1077.783 1
1077.804 0
1077.825 0
1077.847 0
1077.868 0
1077.889 0
1077.910 0
1077.932 2
1077.953 0
1077.974 6
1077.996 0
1078.017 0
1078.038 0
1078.059 0
1078.081 0
1078.102 0
1078.123 0
1078.144 5
1078.166 0
1078.187 0
1078.208 0
1078.229 0
1078.251 1
1078.272 0
1078.293 0
1078.315 0
1078.336 0
1078.357 1
1078.378 2
1078.400 2
1078.421 3
1078.442 0
1078.463 0
1078.485 0
1078.506 4
1078.527 15
1078.548 7
1078.570 1
1078.591 0
1078.612 0
1078.634 0
1078.655 1
1078.676 1
1078.697 0
1078.719 0
1078.740 0
1078.761 2
1078.782 2
1078.804 4
1078.825 0
1078.846 0
1078.868 0
1078.889 3
1078.910 5
1078.931 0
1078.953 7
1078.974 12
1078.995 14
1079.016 4
1079.038 0
1079.059 0
1079.080 1
1079.102 3
1079.123 1
1079.144 0
1079.165 0
1079.187 0
1079.208 0
1079.229 8
1079.250 1
1079.272 5
1079.293 3
1079.314 0
1079.336 0
1079.357 0
1079.378 4
1079.399 7
1079.421 0
1079.442 13
1079.463 20
1079.484 7
1079.506 6
1079.527 16
1079.548 13
1079.570 7
1079.591 3
1079.612 2
1079.633 6
1079.655 1
1079.676 2
1079.697 1
1079.719 1
1079.740 0
1079.761 0
1079.782 2
1079.804 0
1079.825 0
1079.846 0
1079.868 1
1079.889 4
1079.910 0
1079.931 0
1079.953 0
1079.974 0
1079.995 0
1080.017 0
1080.038 0
1080.059 0
1080.080 2
1080.102 4
1080.123 0
1080.144 0
1080.166 0
1080.187 0
1080.208 0
1080.229 0
1080.251 0
1080.272 0
1080.293 7
1080.315 0
1080.336 0
1080.357 0
1080.378 3
1080.400 6
1080.421 2
1080.442 0
1080.464 0
1080.485 5
1080.506 8
1080.527 21
1080.549 11
1080.570 4
1080.591 4
1080.613 8
1080.634 4
1080.655 2
1080.676 0
1080.698 2
1080.719 0
1080.740 2
1080.762 0
1080.783 0
1080.804 0
1080.825 5
1080.847 0
1080.868 4
1080.889 2
1080.911 1
1080.932 0
1080.953 0
1080.974 0
1080.996 0
1081.017 0
1081.038 0
1081.060 3
1081.081 0
1081.102 0
1081.124 1
1081.145 7
1081.166 1
1081.187 0
1081.209 0
1081.230 0
1081.251 0
1081.273 0
1081.294 0
1081.315 0
1081.336 0
1081.358 5
1081.379 0
1081.400 0
1081.422 7
1081.443 7
1081.464 4
1081.486 1
1081.507 18
1081.528 4
1081.549 14
1081.571 11
1081.592 0
1081.613 0
1081.635 0
1081.656 0
1081.677 0
1081.699 0
1081.720 15
1081.741 8
1081.762 0
1081.784 0
1081.805 0
1081.826 0
1081.848 1
1081.869 1
1081.890 5
1081.912 1
1081.933 0
1081.954 6
1081.975 0
1081.997 0
1082.018 0
1082.039 0
1082.061 7
1082.082 8
1082.103 1
1082.125 0
1082.146 0
1082.167 0
1082.189 0
1082.210 0
1082.231 9
1082.252 5
1082.274 5
1082.295 0
1082.316 0
1082.338 0
1082.359 3
1082.380 9
1082.402 9
1082.423 0
1082.444 0
1082.465 1
1082.487 0
1082.508 0
1082.529 1
1082.551 0
1082.572 0
1082.593 2
1082.615 0
1082.636 1
1082.657 0
1082.679 0
1082.700 0
1082.721 0
1082.743 0
1082.764 0
1082.785 5
1082.806 4
1082.828 0
1082.849 0
1082.870 0
1082.892 1
1082.913 0
1082.934 0
1082.956 8
1082.977 5
1082.998 2
1083.020 0
1083.041 0
1083.062 0
1083.084 0
1083.105 0
1083.126 1
1083.147 3
1083.169 15
1083.190 4
1083.211 0
1083.233 2
1083.254 0
1083.275 0
1083.297 0
1083.318 0
1083.339 3
1083.361 10
1083.382 6
1083.403 6
1083.425 6
1083.446 0
1083.467 2
1083.489 5
1083.510 6
1083.531 5
1083.552 7
1083.574 4
1083.595 0
1083.616 0
1083.638 0
1083.659 10
1083.680 5
1083.702 0
1083.723 0
1083.744 0
1083.766 0
1083.787 0
1083.808 0
1083.830 0
1083.851 0
1083.872 0
1083.894 0
1083.915 0
1083.936 0
1083.958 1
1083.979 0
1084.000 3
1084.022 0
1084.043 0
1084.064 0
1084.085 0
1084.107 1
1084.128 0
1084.149 0
1084.171 0
1084.192 0
1084.213 0
1084.235 3
1084.256 3
1084.277 2
1084.299 0
1084.320 7
1084.341 6
1084.363 1
1084.384 0
1084.405 0
1084.427 9
1084.448 6
1084.469 15
1084.491 16
1084.512 11
1084.533 7
1084.555 1
1084.576 0
1084.597 0
1084.619 5
1084.640 0
1084.661 0
1084.683 0
1084.704 0
1084.725 0
1084.747 0
1084.768 3
1084.789 1
1084.811 1
1084.832 1
1084.853 0
1084.875 0
1084.896 2
1084.917 0
1084.939 0
1084.960 0
1084.981 0
1085.003 0
1085.024 0
1085.045 3
1085.067 0
1085.088 0
1085.109 1
1085.131 0
1085.152 0
1085.173 0
1085.195 0
1085.216 0
1085.237 0
1085.259 0
1085.280 0
1085.301 0
1085.323 0
1085.344 0
1085.365 0
1085.387 1
1085.408 2
1085.429 6
1085.451 6
1085.472 2
1085.493 0
1085.515 5
1085.536 9
1085.557 4
1085.579 0
1085.600 0
1085.621 2
1085.643 7
1085.664 6
1085.685 1
1085.707 0
1085.728 1
1085.749 0
1085.771 0
1085.792 0
1085.813 0
1085.835 0
1085.856 0
1085.877 3
1085.899 0
1085.920 0
1085.941 4
1085.963 0
1085.984 0
1086.005 0
1086.027 0
1086.048 0
1086.069 0
1086.091 0
1086.112 3
1086.134 0
1086.155 0
1086.176 1
1086.198 0
1086.219 0
1086.240 0
1086.262 0
1086.283 0
1086.304 0
1086.326 0
1086.347 3
1086.368 14
1086.390 6
1086.411 3
1086.432 5
1086.454 7
1086.475 2
1086.496 7
1086.518 1
1086.539 0
1086.560 0
1086.582 0
1086.603 0
1086.624 0
1086.646 3
1086.667 1
1086.689 2
1086.710 0
1086.731 0
1086.753 0
1086.774 0
1086.795 1
1086.817 0
1086.838 0
1086.859 0
1086.881 0
1086.902 0
1086.923 0
1086.945 0
1086.966 0
1086.987 2
1087.009 4
1087.030 0
1087.051 0
1087.073 0
1087.094 0
1087.116 0
1087.137 0
1087.158 2
1087.180 0
1087.201 0
1087.222 1
1087.244 0
1087.265 5
1087.286 5
1087.308 0
1087.329 0
1087.350 4
1087.372 2
1087.393 0
1087.415 0
1087.436 7
1087.457 0
1087.479 1
1087.500 13
1087.521 9
1087.543 1
1087.564 3
1087.585 2
1087.607 7
1087.628 0
1087.649 1
1087.671 5
1087.692 0
1087.714 0
1087.735 0
1087.756 0
1087.778 0
1087.799 8
1087.820 11
1087.842 1
1087.863 2
1087.884 0
1087.906 0
1087.927 0
1087.948 0
1087.970 0
1087.991 0
1088.013 0
1088.034 0
1088.055 0
1088.077 0
1088.098 1
1088.119 2
1088.141 0
1088.162 1
1088.183 2
1088.205 7
1088.226 0
1088.248 0
1088.269 7
1088.290 0
1088.312 0
1088.333 0
1088.354 1
1088.376 0
1088.397 0
1088.418 3
1088.440 1
1088.461 0
1088.483 3
1088.504 2
1088.525 5
1088.547 5
1088.568 5
1088.589 2
1088.611 4
1088.632 1
1088.654 6
1088.675 0
1088.696 0
1088.718 7
1088.739 0
1088.760 0
1088.782 0
1088.803 0
1088.824 6
1088.846 3
1088.867 6
1088.889 0
1088.910 0
1088.931 0
1088.953 0
1088.974 0
1088.995 0
1089.017 0
1089.038 9
1089.060 4
1089.081 0
1089.102 0
1089.124 2
1089.145 0
1089.166 0
1089.188 0
1089.209 0
1089.231 0
1089.252 2
1089.273 0
1089.295 5
1089.316 3
1089.337 9
1089.359 3
1089.380 3
1089.402 0
1089.423 0
1089.444 7
1089.466 7
1089.487 0
1089.508 0
1089.530 0
1089.551 7
1089.573 8
1089.594 9
1089.615 7
1089.637 2
1089.658 1
1089.679 0
1089.701 6
1089.722 4
1089.744 0
1089.765 0
1089.786 0
1089.808 0
1089.829 0
1089.851 0
1089.872 0
1089.893 0
1089.915 0
1089.936 0
1089.957 0
1089.979 4
1090.000 6
1090.022 2
1090.043 0
1090.064 0
1090.086 0
1090.107 0
1090.128 0
1090.150 0
1090.171 2
1090.193 0
1090.214 0
1090.235 0
1090.257 0
1090.278 0
1090.300 0
1090.321 0
1090.342 3
1090.364 0
1090.385 0
1090.406 0
1090.428 0
1090.449 0
1090.471 0
1090.492 1
1090.513 3
1090.535 14
1090.556 10
1090.578 0
1090.599 1
1090.620 0
1090.642 0
1090.663 9
1090.684 1
1090.706 0
1090.727 0
1090.749 6
1090.770 8
1090.791 1
1090.813 1
1090.834 1
1090.856 0
1090.877 1
1090.898 5
1090.920 0
1090.941 0
1090.963 1
1090.984 0
1091.005 0
1091.027 1
1091.048 10
1091.070 1
1091.091 0
1091.112 0
1091.134 8
1091.155 3
1091.176 0
1091.198 0
1091.219 2
1091.241 6
1091.262 10
1091.283 1
1091.305 1
1091.326 4
1091.348 0
1091.369 0
1091.390 3
1091.412 0
1091.433 6
1091.455 8
1091.476 1
1091.497 0
1091.519 0
1091.540 0
1091.562 0
1091.583 4
1091.604 2
1091.626 1
1091.647 6
1091.669 10
1091.690 5
1091.711 0
1091.733 0
1091.754 0
1091.776 0
1091.797 0
1091.818 0
1091.840 0
1091.861 0
1091.883 0
1091.904 0
1091.925 0
1091.947 3
1091.968 0
1091.990 0
1092.011 0
1092.032 0
1092.054 0
1092.075 0
1092.097 0
1092.118 0
1092.139 0
1092.161 0
1092.182 3
1092.204 1
1092.225 0
1092.246 5
1092.268 1
1092.289 0
1092.311 0
1092.332 3
1092.353 2
1092.375 7
1092.396 1
1092.418 3
1092.439 0
1092.460 4
1092.482 11
1092.503 3
1092.525 10
1092.546 3
1092.567 3
1092.589 3
1092.610 6
1092.632 3
1092.653 0
1092.675 0
1092.696 0
1092.717 0
1092.739 0
1092.760 4
1092.782 1
1092.803 4
1092.824 5
1092.846 0
1092.867 1
1092.889 5
1092.910 0
1092.931 3
1092.953 0
1092.974 0
1092.996 2
1093.017 3
1093.038 0
1093.060 2
1093.081 3
1093.103 0
1093.124 1
1093.146 6
1093.167 2
1093.188 6
1093.210 0
1093.231 0
1093.253 7
1093.274 4
1093.295 0
1093.317 0
1093.338 0
1093.360 0
1093.381 1
1093.403 5
1093.424 0
1093.445 4
1093.467 7
1093.488 2
1093.510 1
1093.531 5
1093.552 15
1093.574 12
1093.595 2
1093.617 4
1093.638 3
1093.660 3
1093.681 0
1093.702 0
1093.724 0
1093.745 3
1093.767 4
1093.788 1
1093.809 0
1093.831 0
1093.852 0
1093.874 0
1093.895 4
1093.917 5
1093.938 4
1093.959 0
1093.981 0
1094.002 0
1094.024 0
1094.045 0
1094.066 0
1094.088 0
1094.109 0
1094.131 0
1094.152 0
1094.174 0
1094.195 0
1094.216 8
1094.238 0
1094.259 0
1094.281 0
1094.302 3
1094.324 0
1094.345 0
1094.366 8
1094.388 4
1094.409 2
1094.431 0
1094.452 16
1094.474 5
1094.495 7
1094.516 4
1094.538 9
1094.559 14
1094.581 11
1094.602 0
1094.624 0
1094.645 0
1094.666 0
1094.688 8
1094.709 0
1094.731 0
1094.752 4
1094.774 4
1094.795 4
1094.816 15
1094.838 12
1094.859 6
1094.881 1
1094.902 0
1094.924 0
1094.945 0
1094.966 0
1094.988 0
1095.009 0
1095.031 0
1095.052 0
1095.074 3
1095.095 0
1095.116 0
1095.138 0
1095.159 3
1095.181 6
1095.202 4
1095.224 8
1095.245 2
1095.266 0
1095.288 0
1095.309 0
1095.331 5
1095.352 3
1095.374 0
1095.395 0
1095.416 0
1095.438 5
1095.459 12
1095.481 15
1095.502 14
1095.524 16
1095.545 43
1095.567 67
1095.588 35
1095.609 16
1095.631 2
1095.652 6
1095.674 4
1095.695 0
1095.717 0
1095.738 7
1095.759 6
1095.781 1
1095.802 0
1095.824 0
1095.845 0
1095.867 1
1095.888 0
1095.910 3
1095.931 8
1095.952 0
1095.974 0
1095.995 1
1096.017 0
1096.038 1
1096.060 7
1096.081 0
1096.103 0
1096.124 0
1096.145 0
1096.167 0
1096.188 3
1096.210 2
1096.231 2
1096.253 6
1096.274 1
1096.295 0
1096.317 3
1096.338 0
1096.360 2
1096.381 0
1096.403 0
1096.424 0
1096.446 6
1096.467 1
1096.488 0
1096.510 4
1096.531 4
1096.553 19
1096.574 11
1096.596 20
1096.617 2
1096.639 0
1096.660 0
1096.682 8
1096.703 0
1096.724 0
1096.746 6
1096.767 7
1096.789 3
1096.810 1
1096.832 0
1096.853 0
1096.875 0
1096.896 0
1096.917 3
1096.939 0
1096.960 0
1096.982 0
1097.003 0
1097.025 0
1097.046 3
1097.068 5
1097.089 1
1097.110 0
1097.132 1
1097.153 0
1097.175 0
1097.196 0
1097.218 4
1097.239 1
1097.261 0
1097.282 0
1097.304 7
1097.325 6
1097.346 2
1097.368 0
1097.389 4
1097.411 11
1097.432 5
1097.454 6
1097.475 10
1097.497 0
1097.518 14
1097.540 12
1097.561 8
1097.582 0
1097.604 3
1097.625 0
1097.647 0
1097.668 5
1097.690 4
1097.711 0
1097.733 0
1097.754 0
1097.776 0
1097.797 0
1097.819 9
1097.840 2
1097.861 0
1097.883 2
1097.904 0
1097.926 4
1097.947 1
1097.969 6
1097.990 4
1098.012 0
1098.033 1
1098.055 6
1098.076 6
1098.097 3
1098.119 10
1098.140 5
1098.162 0
1098.183 0
1098.205 1
1098.226 1
1098.248 0
1098.269 9
1098.291 0
1098.312 0
1098.334 7
1098.355 3
1098.377 7
1098.398 6
1098.419 1
1098.441 0
1098.462 0
1098.484 0
1098.505 1
1098.527 2
1098.548 2
1098.570 2
1098.591 0
1098.613 0
1098.634 0
1098.656 6
1098.677 3
1098.698 0
1098.720 0
1098.741 0
1098.763 0
1098.784 0
1098.806 3
1098.827 1
1098.849 0
1098.870 0
1098.892 0
1098.913 0
1098.935 0
1098.956 1
1098.978 0
1098.999 2
1099.021 1
1099.042 0
1099.063 0
1099.085 0
1099.106 0
1099.128 0
1099.149 0
1099.171 0
1099.192 0
1099.214 0
1099.235 0
1099.257 0
1099.278 7
1099.300 0
1099.321 3
1099.343 6
1099.364 0
1099.386 0
1099.407 2
1099.428 0
1099.450 12
1099.471 4
1099.493 2
1099.514 5
1099.536 1
1099.557 0
1099.579 2
1099.600 5
1099.622 7
1099.643 7
1099.665 2
1099.686 2
1099.708 12
1099.729 3
1099.751 0
1099.772 0
1099.794 0
1099.815 0
1099.837 0
1099.858 0
1099.879 0
1099.901 6
1099.922 0
1099.944 0
1099.965 0
1099.987 0
1100.008 0
1100.030 0
1100.051 0
1100.073 0
1100.094 0
1100.116 0
1100.137 0
1100.159 0
1100.180 0
1100.202 0
1100.223 0
1100.245 0
1100.266 0
1100.288 2
1100.309 0
1100.331 0
1100.352 0
1100.374 0
1100.395 1
1100.417 5
1100.438 0
1100.459 0
1100.481 0
1100.502 4
1100.524 3
1100.545 7
1100.567 3
1100.588 3
1100.610 3
1100.631 0
1100.653 0
1100.674 2
1100.696 0
1100.717 0
1100.739 0
1100.760 0
1100.782 0
1100.803 0
1100.825 0
1100.846 2
1100.868 3
1100.889 0
1100.911 0
1100.932 5
1100.954 5
1100.975 4
1100.997 0
1101.018 0
1101.040 5
1101.061 0
1101.083 0
1101.104 7
1101.126 6
1101.147 0
1101.169 0
1101.190 0
1101.212 0
1101.233 5
1101.255 4
1101.276 7
1101.298 2
1101.319 11
1101.341 10
1101.362 16
1101.384 3
1101.405 2
1101.427 1
1101.448 0
1101.469 5
1101.491 1
1101.512 0
1101.534 6
1101.555 0
1101.577 0
1101.598 0
1101.620 0
1101.641 1
1101.663 0
1101.684 4
1101.706 0
1101.727 0
1101.749 0
1101.770 0
1101.792 0
1101.813 0
1101.835 1
1101.856 0
1101.878 0
1101.899 0
1101.921 0
1101.942 0
1101.964 0
1101.985 0
1102.007 0
1102.028 1
1102.050 2
1102.071 8
1102.093 0
1102.114 0
1102.136 0
1102.157 0
1102.179 0
1102.200 0
1102.222 3
1102.243 2
1102.265 3
1102.286 0
1102.308 2
1102.329 1
1102.351 2
1102.372 5
1102.394 0
1102.415 0
1102.437 0
1102.458 4
1102.480 0
1102.501 1
1102.523 0
1102.544 6
1102.566 1
1102.587 0
1102.609 0
1102.630 0
1102.652 0
1102.673 0
1102.695 2
1102.717 0
1102.738 0
1102.760 3
1102.781 1
1102.803 0
1102.824 1
1102.846 0
1102.867 0
1102.889 0
1102.910 0
1102.932 0
1102.953 3
1102.975 2
1102.996 5
1103.018 0
1103.039 0
1103.061 0
1103.082 0
1103.104 5
1103.125 6
1103.147 0
1103.168 0
1103.190 0
1103.211 5
1103.233 0
1103.254 0
1103.276 0
1103.297 0
1103.319 2
1103.340 0
1103.362 0
1103.383 5
1103.405 3
1103.426 1
1103.448 1
1103.469 0
1103.491 1
1103.512 0
1103.534 0
1103.555 0
1103.577 4
1103.598 2
1103.620 2
1103.641 9
1103.663 5
1103.685 1
1103.706 0
1103.728 1
1103.749 0
1103.771 0
1103.792 1
1103.814 0
1103.835 0
1103.857 0
1103.878 0
1103.900 6
1103.921 2
1103.943 0
1103.964 0
1103.986 0
1104.007 7
1104.029 2
1104.050 0
1104.072 0
1104.093 0
1104.115 4
1104.136 2
1104.158 0
1104.179 2
1104.201 2
1104.222 0
1104.244 1
1104.266 0
1104.287 0
1104.309 0
1104.330 0
1104.352 1
1104.373 2
1104.395 0
1104.416 2
1104.438 5
1104.459 1
1104.481 3
1104.502 6
1104.524 17
1104.545 9
1104.567 1
1104.588 4
1104.610 1
1104.631 0
1104.653 0
1104.674 5
1104.696 5
1104.718 1
1104.739 1
1104.761 4
1104.782 2
1104.804 0
1104.825 3
1104.847 3
1104.868 16
1104.890 3
1104.911 0
1104.933 3
1104.954 0
1104.976 0
1104.997 0
1105.019 3
1105.040 4
1105.062 2
1105.083 0
1105.105 1
1105.127 0
1105.148 0
1105.170 3
1105.191 5
1105.213 9
1105.234 0
1105.256 0
1105.277 3
1105.299 2
1105.320 0
1105.342 0
1105.363 2
1105.385 3
1105.406 1
1105.428 3
1105.450 3
1105.471 4
1105.493 3
1105.514 55
1105.536 121
1105.557 215
1105.579 223
1105.600 116
1105.622 93
1105.643 76
1105.665 32
1105.686 21
1105.708 22
1105.729 17
1105.751 8
1105.773 2
1105.794 0
1105.816 0
1105.837 2
1105.859 0
1105.880 0
1105.902 1
1105.923 0
1105.945 12
1105.966 4
1105.988 0
1106.009 0
1106.031 0
1106.053 0
1106.074 4
1106.096 0
1106.117 0
1106.139 9
1106.160 15
1106.182 1
1106.203 1
1106.225 0
1106.246 0
1106.268 5
1106.289 11
1106.311 0
1106.333 0
1106.354 0
1106.376 0
1106.397 2
1106.419 0
1106.440 1
1106.462 2
1106.483 6
1106.505 21
1106.526 40
1106.548 74
1106.570 190
1106.591 171
1106.613 63
1106.634 53
1106.656 28
1106.677 10
1106.699 0
1106.720 7
1106.742 1
1106.763 8
1106.785 21
1106.807 5
1106.828 0
1106.850 3
1106.871 0
1106.893 3
1106.914 3
1106.936 0
1106.957 8
1106.979 4
1107.000 0
1107.022 0
1107.044 1
1107.065 5
1107.087 1
1107.108 0
1107.130 0
1107.151 0
1107.173 0
1107.194 1
1107.216 5
1107.237 2
1107.259 16
1107.281 3
1107.302 0
1107.324 3
1107.345 1
1107.367 0
1107.388 0
1107.410 0
1107.431 0
1107.453 0
1107.475 3
1107.496 3
1107.518 4
1107.539 7
1107.561 32
1107.582 35
1107.604 33
1107.625 24
1107.647 17
1107.669 2
1107.690 1
1107.712 0
1107.733 0
1107.755 3
1107.776 0
1107.798 6
1107.819 8
1107.841 0
1107.863 0
1107.884 0
1107.906 0
1107.927 5
1107.949 0
1107.970 2
1107.992 0
1108.013 0
1108.035 2
1108.057 0
1108.078 0
1108.100 1
1108.121 1
1108.143 1
1108.164 0
1108.186 0
1108.207 3
1108.229 6
1108.251 0
1108.272 1
1108.294 3
1108.315 4
1108.337 1
1108.358 8
1108.380 1
1108.402 0
1108.423 4
1108.445 1
1108.466 5
1108.488 4
1108.509 4
1108.531 6
1108.552 8
1108.574 26
1108.596 26
1108.617 12
1108.639 1
1108.660 0
1108.682 1
1108.703 3
1108.725 0
1108.747 2
1108.768 7
1108.790 4
1108.811 6
1108.833 0
1108.854 0
1108.876 0
1108.897 0
1108.919 0
1108.941 2
1108.962 3
1108.984 0
1109.005 0
1109.027 0
1109.048 2
1109.070 0
1109.092 0
1109.113 0
1109.135 3
1109.156 1
1109.178 0
1109.199 5
1109.221 5
1109.243 0
1109.264 0
1109.286 5
1109.307 4
1109.329 4
1109.350 7
1109.372 4
1109.394 2
1109.415 0
1109.437 0
1109.458 0
1109.480 1
1109.501 8
1109.523 4
1109.545 0
1109.566 2
1109.588 9
1109.609 7
1109.631 2
1109.652 5
1109.674 14
1109.696 1
1109.717 0
1109.739 0
1109.760 0
1109.782 0
1109.803 0
1109.825 1
1109.847 1
1109.868 0
1109.890 4
1109.911 7
1109.933 3
1109.955 0
1109.976 1
1109.998 2
1110.019 1
1110.041 0
1110.062 0
1110.084 0
1110.106 0
1110.127 0
1110.149 0
1110.170 0
1110.192 0
1110.213 0
1110.235 0
1110.257 2
1110.278 1
1110.300 11
1110.321 5
1110.343 0
1110.365 0
1110.386 0
1110.408 4
1110.429 0
1110.451 0
1110.472 4
1110.494 10
1110.516 12
1110.537 3
1110.559 0
1110.580 2
1110.602 6
1110.624 0
1110.645 0
1110.667 0
1110.688 4
1110.710 2
1110.731 3
1110.753 3
1110.775 0
1110.796 0
1110.818 0
1110.839 0
1110.861 0
1110.883 0
1110.904 1
1110.926 3
1110.947 1
1110.969 4
1110.990 2
1111.012 0
1111.034 0
1111.055 5
1111.077 0
1111.098 0
1111.120 0
1111.142 6
1111.163 3
1111.185 0
1111.206 0
1111.228 0
1111.250 2
1111.271 1
1111.293 0
1111.314 0
1111.336 0
1111.357 6
1111.379 1
1111.401 0
1111.422 0
1111.444 0
1111.465 0
1111.487 8
1111.509 9
1111.530 9
1111.552 6
1111.573 11
1111.595 1
1111.617 0
1111.638 0
1111.660 0
1111.681 0
1111.703 0
1111.725 0
1111.746 5
1111.768 1
1111.789 0
1111.811 0
1111.833 0
1111.854 0
1111.876 0
1111.897 1
1111.919 0
1111.940 0
1111.962 0
1111.984 2
1112.005 0
1112.027 0
1112.048 0
1112.070 2
1112.092 0
1112.113 0
1112.135 0
1112.156 0
1112.178 1
1112.200 0
1112.221 0
1112.243 0
1112.264 0
1112.286 0
1112.308 0
1112.329 0
1112.351 3
1112.372 0
1112.394 0
1112.416 6
1112.437 6
1112.459 0
1112.480 2
1112.502 2
1112.524 6
1112.545 2
1112.567 0
1112.588 3
1112.610 3
1112.632 4
1112.653 0
1112.675 6
1112.696 0
1112.718 0
1112.740 0
1112.761 5
1112.783 5
1112.805 8
1112.826 0
1112.848 4
1112.869 2
1112.891 0
1112.913 0
1112.934 0
1112.956 0
1112.977 0
1112.999 0
1113.021 0
1113.042 6
1113.064 5
1113.085 0
1113.107 0
1113.129 0
1113.150 0
1113.172 0
1113.193 8
1113.215 12
1113.237 1
1113.258 3
1113.280 1
1113.301 3
1113.323 0
1113.345 2
1113.366 1
1113.388 0
1113.410 0
1113.431 5
1113.453 0
1113.474 0
1113.496 3
1113.518 3
1113.539 10
1113.561 3
1113.582 1
1113.604 6
1113.626 3
1113.647 16
1113.669 5
1113.690 0
1113.712 13
1113.734 6
1113.755 5
1113.777 0
1113.799 3
1113.820 5
1113.842 0
1113.863 0
1113.885 0
1113.907 0
1113.928 4
1113.950 1
1113.971 4
1113.993 0
1114.015 0
1114.036 0
1114.058 1
1114.080 0
1114.101 5
1114.123 4
1114.144 16
1114.166 4
1114.188 0
1114.209 5
1114.231 0
1114.252 5
1114.274 1
1114.296 0
1114.317 0
1114.339 1
1114.361 7
1114.382 2
1114.404 0
1114.425 7
1114.447 3
1114.469 0
1114.490 6
1114.512 5
1114.534 3
1114.555 10
1114.577 0
1114.598 3
1114.620 2
1114.642 2
1114.663 6
1114.685 5
1114.707 8
1114.728 0
1114.750 0
1114.771 0
1114.793 0
1114.815 1
1114.836 0
1114.858 0
1114.880 0
1114.901 6
1114.923 0
1114.944 8
1114.966 9
1114.988 0
1115.009 0
1115.031 2
1115.053 0
1115.074 0
1115.096 0
1115.117 1
1115.139 0
1115.161 0
1115.182 0
1115.204 0
1115.226 5
1115.247 4
1115.269 0
1115.290 0
1115.312 0
1115.334 0
1115.355 0
1115.377 0
1115.399 0
1115.420 1
1115.442 4
1115.463 7
1115.485 10
1115.507 8
1115.528 17
1115.550 3
1115.572 0
1115.593 2
1115.615 7
1115.637 10
1115.658 3
1115.680 0
1115.701 0
1115.723 1
1115.745 4
1115.766 0
1115.788 0
1115.810 0
1115.831 9
1115.853 0
1115.874 0
1115.896 0
1115.918 0
1115.939 0
1115.961 2
1115.983 0
1116.004 0
1116.026 0
1116.048 6
1116.069 2
1116.091 0
1116.112 0
1116.134 0
1116.156 6
1116.177 3
1116.199 0
1116.221 4
1116.242 1
1116.264 0
1116.286 0
1116.307 0
1116.329 0
1116.351 1
1116.372 9
1116.394 1
1116.415 0
1116.437 6
1116.459 2
1116.480 4
1116.502 2
1116.524 0
1116.545 7
1116.567 6
1116.589 9
1116.610 16
1116.632 6
1116.653 0
1116.675 0
1116.697 0
1116.718 3
1116.740 0
1116.762 0
1116.783 0
1116.805 0
1116.827 0
1116.848 0
1116.870 0
1116.892 0
1116.913 0
1116.935 2
1116.956 0
1116.978 6
1117.000 3
1117.021 0
1117.043 0
1117.065 0
1117.086 0
1117.108 1
1117.130 1
1117.151 0
1117.173 0
1117.195 6
1117.216 2
1117.238 0
1117.260 0
1117.281 0
1117.303 1
1117.324 0
1117.346 0
1117.368 1
1117.389 0
1117.411 0
1117.433 0
1117.454 7
1117.476 8
1117.498 9
1117.519 4
1117.541 4
1117.563 0
1117.584 0
1117.606 1
1117.628 4
1117.649 24
1117.671 9
1117.693 4
1117.714 0
1117.736 0
1117.757 0
1117.779 0
1117.801 1
1117.822 0
1117.844 0
1117.866 0
1117.887 9
1117.909 7
1117.931 0
1117.952 1
1117.974 5
1117.996 3
1118.017 0
1118.039 3
1118.061 4
1118.082 0
1118.104 5
1118.126 0
1118.147 3
1118.169 2
1118.191 3
1118.212 0
1118.234 0
1118.256 0
1118.277 0
1118.299 4
1118.321 1
1118.342 0
1118.364 1
1118.386 0
1118.407 0
1118.429 0
1118.450 0
1118.472 1
1118.494 1
1118.515 3
1118.537 11
1118.559 1
1118.580 3
1118.602 8
1118.624 6
1118.645 5
1118.667 7
1118.689 1
1118.710 0
1118.732 0
1118.754 0
1118.775 0
1118.797 1
1118.819 0
1118.840 1
1118.862 3
1118.884 5
1118.905 0
1118.927 0
1118.949 0
1118.970 0
1118.992 0
1119.014 0
1119.035 0
1119.057 0
1119.079 1
1119.100 8
1119.122 0
1119.144 0
1119.165 0
1119.187 0
1119.209 0
1119.230 0
1119.252 0
1119.274 0
1119.295 0
1119.317 0
1119.339 2
1119.360 0
1119.382 2
1119.404 0
1119.425 4
1119.447 8
1119.469 4
1119.490 5
1119.512 0
1119.534 0
1119.555 1
1119.577 8
1119.599 11
1119.620 0
1119.642 0
1119.664 0
1119.685 6
1119.707 5
1119.729 11
1119.750 2
1119.772 0
1119.794 0
1119.815 0
1119.837 0
1119.859 7
1119.880 11
1119.902 8
1119.924 1
1119.946 3
1119.967 0
1119.989 1
1120.011 1
1120.032 0
1120.054 1
1120.076 0
1120.097 0
1120.119 0
1120.141 1
1120.162 6
1120.184 3
1120.206 0
1120.227 11
1120.249 0
1120.271 1
1120.292 0
1120.314 0
1120.336 0
1120.357 0
1120.379 1
1120.401 9
1120.422 7
1120.444 0
1120.466 0
1120.487 0
1120.509 15
1120.531 9
1120.552 3
1120.574 3
1120.596 0
1120.618 0
1120.639 5
1120.661 0
1120.683 0
1120.704 0
1120.726 0
1120.748 4
1120.769 5
1120.791 2
1120.813 0
1120.834 0
1120.856 0
1120.878 3
1120.899 0
1120.921 0
1120.943 8
1120.964 2
1120.986 5
1121.008 1
1121.029 0
1121.051 0
1121.073 0
1121.095 0
1121.116 0
1121.138 3
1121.160 2
1121.181 0
1121.203 0
1121.225 0
1121.246 0
1121.268 0
1121.290 0
1121.311 0
1121.333 0
1121.355 0
1121.376 3
1121.398 3
1121.420 0
1121.442 2
1121.463 10
1121.485 0
1121.507 8
1121.528 0
1121.550 0
1121.572 10
1121.593 8
1121.615 2
1121.637 0
1121.658 0
1121.680 3
1121.702 0
1121.723 0
1121.745 0
1121.767 0
1121.789 0
1121.810 0
1121.832 2
1121.854 1
1121.875 2
1121.897 0
1121.919 6
1121.940 6
1121.962 0
1121.984 0
1122.005 0
1122.027 0
1122.049 0
1122.071 6
1122.092 5
1122.114 1
1122.136 5
1122.157 5
1122.179 6
1122.201 0
1122.222 2
1122.244 0
1122.266 0
1122.288 3
1122.309 11
1122.331 0
1122.353 0
1122.374 0
1122.396 0
1122.418 0
1122.439 0
1122.461 3
1122.483 7
1122.505 0
1122.526 0
1122.548 1
1122.570 1
1122.591 0
1122.613 2
1122.635 0
1122.656 0
1122.678 0
1122.700 0
1122.722 0
1122.743 8
1122.765 13
1122.787 2
1122.808 0
1122.830 0
1122.852 0
1122.873 7
1122.895 1
1122.917 2
1122.939 0
1122.960 0
1122.982 0
1123.004 0
1123.025 0
1123.047 3
1123.069 4
1123.090 11
1123.112 4
1123.134 1
1123.156 0
1123.177 0
1123.199 0
1123.221 0
1123.242 2
1123.264 0
1123.286 0
1123.308 0
1123.329 0
1123.351 0
1123.373 1
1123.394 0
1123.416 1
1123.438 1
1123.459 0
1123.481 0
1123.503 7
1123.525 13
1123.546 12
1123.568 4
1123.590 0
1123.611 0
1123.633 0
1123.655 9
1123.677 11
1123.698 2
1123.720 0
1123.742 0
1123.763 0
1123.785 0
1123.807 4
1123.829 0
1123.850 2
1123.872 5
1123.894 14
1123.915 0
1123.937 0
1123.959 2
1123.981 0
1124.002 0
1124.024 0
1124.046 0
1124.067 5
1124.089 0
1124.111 0
1124.133 0
1124.154 0
1124.176 0
1124.198 3
1124.219 0
1124.241 0
1124.263 0
1124.285 0
1124.306 0
1124.328 7
1124.350 0
1124.371 3
1124.393 4
1124.415 0
1124.437 0
1124.458 7
1124.480 2
1124.502 0
1124.523 8
1124.545 0
1124.567 3
1124.589 19
1124.610 3
1124.632 5
1124.654 0
1124.675 4
1124.697 4
1124.719 0
1124.741 2
1124.762 0
1124.784 1
1124.806 2
1124.827 0
1124.849 0
1124.871 0
1124.893 0
1124.914 0
1124.936 0
1124.958 1
1124.980 0
1125.001 0
1125.023 0
1125.045 0
1125.066 0
1125.088 0
1125.110 0
1125.132 6
1125.153 7
1125.175 11
1125.197 5
1125.219 0
1125.240 0
1125.262 0
1125.284 0
1125.305 0
1125.327 0
1125.349 0
1125.371 1
1125.392 4
1125.414 2
1125.436 2
1125.458 2
1125.479 0
1125.501 4
1125.523 3
1125.544 9
1125.566 1
1125.588 0
1125.610 0
1125.631 0
1125.653 0
1125.675 8
1125.697 5
1125.718 2
1125.740 6
1125.762 2
1125.783 1
1125.805 2
1125.827 2
1125.849 0
1125.870 0
1125.892 2
1125.914 3
1125.936 0
1125.957 0
1125.979 0
1126.001 2
1126.022 2
1126.044 0
1126.066 0
1126.088 0
1126.109 0
1126.131 0
1126.153 8
1126.175 2
1126.196 3
1126.218 0
1126.240 0
1126.262 8
1126.283 4
1126.305 2
1126.327 0
1126.349 0
1126.370 0
1126.392 0
1126.414 0
1126.435 0
1126.457 0
1126.479 0
1126.501 6
1126.522 0
1126.544 11
1126.566 6
1126.588 5
1126.609 1
1126.631 0
1126.653 0
1126.675 1
1126.696 7
1126.718 2
1126.740 0
1126.762 0
1126.783 0
1126.805 0
1126.827 3
1126.848 0
1126.870 2
1126.892 0
1126.914 0
1126.935 5
1126.957 2
1126.979 0
1127.001 0
1127.022 1
1127.044 8
1127.066 0
1127.088 0
1127.109 0
1127.131 0
1127.153 0
1127.175 0
1127.196 0
1127.218 0
1127.240 0
1127.262 0
1127.283 0
1127.305 1
1127.327 1
1127.349 0
1127.370 0
1127.392 7
1127.414 3
1127.436 9
1127.457 3
1127.479 6
1127.501 4
1127.523 13
1127.544 27
1127.566 37
1127.588 14
1127.610 6
1127.631 0
1127.653 0
1127.675 0
1127.697 0
1127.718 0
1127.740 0
1127.762 0
1127.784 0
1127.805 0
1127.827 0
1127.849 0
1127.871 0
1127.892 0
1127.914 0
1127.936 0
1127.958 0
1127.979 4
1128.001 5
1128.023 5
1128.045 7
1128.066 3
1128.088 0
1128.110 4
1128.132 0
1128.153 0
1128.175 0
1128.197 0
1128.219 0
1128.240 0
1128.262 0
1128.284 0
1128.306 2
1128.327 2
1128.349 1
1128.371 1
1128.393 0
1128.414 2
1128.436 0
1128.458 0
1128.480 1
1128.501 9
1128.523 0
1128.545 10
1128.567 9
1128.588 4
1128.610 0
1128.632 3
1128.654 7
1128.675 0
1128.697 7
1128.719 0
1128.741 0
1128.763 1
1128.784 0
1128.806 0
1128.828 0
1128.850 0
1128.871 2
1128.893 0
1128.915 0
1128.937 0
1128.958 0
1128.980 0
1129.002 0
1129.024 0
1129.045 0
1129.067 4
1129.089 0
1129.111 0
1129.132 1
1129.154 1
1129.176 0
1129.198 1
1129.219 2
1129.241 0
1129.263 0
1129.285 0
1129.307 0
1129.328 6
1129.350 2
1129.372 0
1129.394 0
1129.415 1
1129.437 14
1129.459 2
1129.481 0
1129.502 5
1129.524 2
1129.546 7
1129.568 1
1129.590 5
1129.611 8
1129.633 0
1129.655 9
1129.677 1
1129.698 0
1129.720 12
1129.742 6
1129.764 1
1129.785 0
1129.807 0
1129.829 0
1129.851 4
1129.873 0
1129.894 0
1129.916 0
1129.938 0
1129.960 4
1129.981 1
1130.003 0
1130.025 0
1130.047 0
1130.068 0
1130.090 0
1130.112 0
1130.134 1
1130.156 0
1130.177 0
1130.199 3
1130.221 0
1130.243 7
1130.264 3
1130.286 0
1130.308 0
1130.330 0
1130.352 3
1130.373 0
1130.395 0
1130.417 0
1130.439 0
1130.460 0
1130.482 0
1130.504 3
1130.526 0
1130.547 10
1130.569 13
1130.591 9
1130.613 1
1130.635 4
1130.656 0
1130.678 0
1130.700 0
1130.722 0
1130.743 0
1130.765 0
1130.787 1
1130.809 0
1130.831 0
1130.852 0
1130.874 0
1130.896 0
1130.918 5
1130.939 0
1130.961 4
1130.983 4
1131.005 0
1131.027 0
1131.048 0
1131.070 0
1131.092 0
1131.114 2
1131.136 2
1131.157 9
1131.179 3
1131.201 0
1131.223 1
1131.244 0
1131.266 1
1131.288 1
1131.310 0
1131.332 0
1131.353 3
1131.375 0
1131.397 0
1131.419 1
1131.441 4
1131.462 0
1131.484 3
1131.506 1
1131.528 0
1131.549 0
1131.571 1
1131.593 14
1131.615 4
1131.637 2
1131.658 0
1131.680 0
1131.702 1
1131.724 0
1131.746 0
1131.767 0
1131.789 6
1131.811 0
1131.833 0
1131.854 0
1131.876 2
1131.898 1
1131.920 6
1131.942 0
1131.963 0
1131.985 1
1132.007 0
1132.029 3
1132.051 3
1132.072 1
1132.094 0
1132.116 0
1132.138 0
1132.160 0
1132.181 0
1132.203 4
1132.225 2
1132.247 1
1132.268 0
1132.290 5
1132.312 2
1132.334 0
1132.356 0
1132.377 0
1132.399 0
1132.421 0
1132.443 1
1132.465 4
1132.486 0
1132.508 2
1132.530 10
1132.552 2
1132.574 6
1132.595 2
1132.617 10
1132.639 1
1132.661 0
1132.683 2
1132.704 10
1132.726 0
1132.748 0
1132.770 0
1132.792 2
1132.813 0
1132.835 5
1132.857 1
1132.879 0
1132.901 2
1132.922 2
1132.944 1
1132.966 11
1132.988 11
1133.010 1
1133.031 2
1133.053 0
1133.075 0
1133.097 0
1133.119 6
1133.140 0
1133.162 0
1133.184 0
1133.206 0
1133.228 0
1133.249 0
1133.271 0
1133.293 0
1133.315 0
1133.337 2
1133.358 6
1133.380 0
1133.402 0
1133.424 2
1133.446 1
1133.467 12
1133.489 4
1133.511 12
1133.533 6
1133.555 5
1133.576 1
1133.598 0
1133.620 0
1133.642 5
1133.664 0
1133.685 0
1133.707 2
1133.729 1
1133.751 0
1133.773 2
1133.795 3
1133.816 4
1133.838 2
1133.860 0
1133.882 0
1133.904 0
1133.925 0
1133.947 0
1133.969 0
1133.991 0
1134.013 0
1134.034 0
1134.056 0
1134.078 0
1134.100 0
1134.122 0
1134.143 0
1134.165 2
1134.187 2
1134.209 2
1134.231 0
1134.253 0
1134.274 0
1134.296 2
1134.318 0
1134.340 0
1134.362 0
1134.383 6
1134.405 2
1134.427 0
1134.449 0
1134.471 0
1134.492 2
1134.514 2
1134.536 5
1134.558 1
1134.580 1
1134.602 2
1134.623 5
1134.645 2
1134.667 0
1134.689 0
1134.711 0
1134.732 0
1134.754 5
1134.776 0
1134.798 0
1134.820 0
1134.842 0
1134.863 1
1134.885 0
1134.907 1
1134.929 0
1134.951 0
1134.972 2
1134.994 7
1135.016 3
1135.038 0
1135.060 0
1135.082 0
1135.103 3
1135.125 0
1135.147 0
1135.169 2
1135.191 0
1135.212 0
1135.234 1
1135.256 3
1135.278 1
1135.300 2
1135.322 3
1135.343 8
1135.365 0
1135.387 0
1135.409 0
1135.431 0
1135.453 0
1135.474 1
1135.496 5
1135.518 6
1135.540 16
1135.562 7
1135.583 2
1135.605 1
1135.627 0
1135.649 5
1135.671 0
1135.693 0
1135.714 0
1135.736 0
1135.758 0
1135.780 0
1135.802 0
1135.824 0
1135.845 1
1135.867 1
1135.889 0
1135.911 0
1135.933 4
1135.955 1
1135.976 4
1135.998 0
1136.020 14
1136.042 13
1136.064 0
1136.086 1
1136.107 0
1136.129 0
1136.151 4
1136.173 0
1136.195 0
1136.217 0
1136.238 6
1136.260 3
1136.282 1
1136.304 4
1136.326 0
1136.348 0
1136.369 0
1136.391 0
1136.413 3
1136.435 2
1136.457 0
1136.479 1
1136.500 4
1136.522 0
1136.544 0
1136.566 7
1136.588 0
1136.610 8
1136.631 4
1136.653 5
1136.675 0
1136.697 3
1136.719 6
1136.741 2
1136.762 0
1136.784 7
1136.806 2
1136.828 0
1136.850 7
1136.872 3
1136.893 0
1136.915 0
1136.937 1
1136.959 1
1136.981 1
1137.003 0
1137.024 0
1137.046 0
1137.068 0
1137.090 1
1137.112 2
1137.134 0
1137.155 5
1137.177 3
1137.199 0
1137.221 3
1137.243 5
1137.265 3
1137.286 0
1137.308 0
1137.330 0
1137.352 5
1137.374 2
1137.396 7
1137.418 2
1137.439 0
1137.461 1
1137.483 2
1137.505 4
1137.527 3
1137.549 0
1137.570 0
1137.592 3
1137.614 0
1137.636 4
1137.658 6
1137.680 3
1137.702 0
1137.723 0
1137.745 0
1137.767 0
1137.789 0
1137.811 1
1137.833 6
1137.854 0
1137.876 0
1137.898 2
1137.920 4
1137.942 0
1137.964 0
1137.986 2
1138.007 2
1138.029 0
1138.051 0
1138.073 5
1138.095 1
1138.117 9
1138.138 0
1138.160 0
1138.182 0
1138.204 0
1138.226 0
1138.248 7
1138.270 3
1138.291 1
1138.313 0
1138.335 0
1138.357 3
1138.379 0
1138.401 0
1138.423 0
1138.444 0
1138.466 4
1138.488 5
1138.510 4
1138.532 3
1138.554 6
1138.576 18
1138.597 1
1138.619 0
1138.641 7
1138.663 5
1138.685 0
1138.707 2
1138.728 0
1138.750 0
1138.772 2
1138.794 2
1138.816 1
1138.838 0
1138.860 0
1138.881 0
1138.903 6
1138.925 0
1138.947 0
1138.969 9
1138.991 1
1139.013 0
1139.034 0
1139.056 0
1139.078 6
1139.100 1
1139.122 1
1139.144 0
1139.166 4
1139.188 0
1139.209 0
1139.231 0
1139.253 1
1139.275 3
1139.297 8
1139.319 1
1139.341 7
1139.362 3
1139.384 0
1139.406 0
1139.428 0
1139.450 4
1139.472 3
1139.494 0
1139.515 4
1139.537 7
1139.559 13
1139.581 7
1139.603 1
1139.625 9
1139.647 8
1139.668 0
1139.690 10
1139.712 8
1139.734 0
1139.756 0
1139.778 0
1139.800 1
1139.822 0
1139.843 0
1139.865 1
1139.887 0
1139.909 0
1139.931 0
1139.953 4
1139.975 14
1139.996 5
1140.018 1
1140.040 0
1140.062 0
1140.084 0
1140.106 0
1140.128 1
1140.150 0
1140.171 2
1140.193 0
1140.215 0
1140.237 0
1140.259 1
1140.281 0
1140.303 0
1140.325 0
1140.346 6
1140.368 4
1140.390 0
1140.412 0
1140.434 11
1140.456 8
1140.478 2
1140.499 0
1140.521 4
1140.543 7
1140.565 8
1140.587 10
1140.609 6
1140.631 0
1140.653 0
1140.674 0
1140.696 14
1140.718 7
1140.740 0
1140.762 0
1140.784 0
1140.806 0
1140.828 0
1140.849 0
1140.871 0
1140.893 0
1140.915 0
1140.937 1
1140.959 8
1140.981 3
1141.003 0
1141.024 0
1141.046 3
1141.068 0
1141.090 0
1141.112 2
1141.134 0
1141.156 6
1141.178 0
1141.200 0
1141.221 0
1141.243 0
1141.265 1
1141.287 0
1141.309 13
1141.331 7
1141.353 0
1141.375 0
1141.396 0
1141.418 0
1141.440 0
1141.462 9
1141.484 1
1141.506 2
1141.528 13
1141.550 15
1141.571 4
1141.593 0
1141.615 4
1141.637 0
1141.659 1
1141.681 2
1141.703 10
1141.725 2
1141.747 3
1141.768 3
1141.790 0
1141.812 0
1141.834 0
1141.856 0
1141.878 0
1141.900 0
1141.922 3
1141.944 0
1141.965 0
1141.987 0
1142.009 0
1142.031 0
1142.053 8
1142.075 14
1142.097 0
1142.119 0
1142.141 0
1142.162 1
1142.184 0
1142.206 4
1142.228 4
1142.250 1
1142.272 0
1142.294 0
1142.316 0
1142.338 0
1142.359 1
1142.381 0
1142.403 4
1142.425 5
1142.447 1
1142.469 4
1142.491 0
1142.513 10
1142.535 5
1142.556 3
1142.578 5
1142.600 7
1142.622 6
1142.644 1
1142.666 0
1142.688 0
1142.710 0
1142.732 0
1142.753 0
1142.775 0
1142.797 0
1142.819 8
1142.841 10
1142.863 2
1142.885 5
1142.907 1
1142.929 4
1142.951 6
1142.972 3
1142.994 6
1143.016 0
1143.038 3
1143.060 0
1143.082 0
1143.104 0
1143.126 0
1143.148 0
1143.169 0
1143.191 0
1143.213 0
1143.235 3
1143.257 0
1143.279 0
1143.301 3
1143.323 0
1143.345 0
1143.367 0
1143.388 0
1143.410 0
1143.432 1
1143.454 0
1143.476 5
1143.498 5
1143.520 4
1143.542 5
1143.564 1
1143.586 7
1143.607 1
1143.629 0
1143.651 3
1143.673 1
1143.695 2
1143.717 1
1143.739 0
1143.761 0
1143.783 1
1143.805 5
1143.827 2
1143.848 3
1143.870 4
1143.892 1
1143.914 6
1143.936 0
1143.958 0
1143.980 0
1144.002 2
1144.024 0
1144.046 0
1144.067 0
1144.089 3
1144.111 0
1144.133 5
1144.155 13
1144.177 5
1144.199 3
1144.221 4
1144.243 1
1144.265 4
1144.287 7
1144.308 4
1144.330 1
1144.352 3
1144.374 3
1144.396 0
1144.418 2
1144.440 7
1144.462 1
1144.484 3
1144.506 10
1144.528 9
1144.549 2
1144.571 0
1144.593 12
1144.615 8
1144.637 7
1144.659 8
1144.681 4
1144.703 0
1144.725 0
1144.747 0
1144.769 0
1144.791 7
1144.812 0
1144.834 2
1144.856 0
1144.878 5
1144.900 5
1144.922 1
1144.944 0
1144.966 0
1144.988 0
1145.010 0
1145.032 0
1145.053 3
1145.075 4
1145.097 1
1145.119 0
1145.141 0
1145.163 0
1145.185 2
1145.207 0
1145.229 0
1145.251 1
1145.273 0
1145.295 9
1145.317 10
1145.338 3
1145.360 0
1145.382 0
1145.404 2
1145.426 4
1145.448 3
1145.470 4
1145.492 0
1145.514 4
1145.536 8
1145.558 2
1145.580 3
1145.601 0
1145.623 0
1145.645 9
1145.667 3
1145.689 3
1145.711 0
1145.733 5
1145.755 0
1145.777 1
1145.799 0
1145.821 0
1145.843 0
1145.865 7
1145.886 4
1145.908 0
1145.930 0
1145.952 1
1145.974 3
1145.996 0
1146.018 2
1146.040 9
1146.062 4
1146.084 1
1146.106 0
1146.128 0
1146.150 0
1146.171 0
1146.193 0
1146.215 3
1146.237 3
1146.259 4
1146.281 0
1146.303 0
1146.325 3
1146.347 8
1146.369 0
1146.391 0
1146.413 0
1146.435 0
1146.457 0
1146.478 0
1146.500 0
1146.522 0
1146.544 0
1146.566 1
1146.588 0
1146.610 0
1146.632 0
1146.654 0
1146.676 0
1146.698 2
1146.720 0
1146.742 0
1146.764 11
1146.786 5
1146.807 0
1146.829 0
1146.851 0
1146.873 0
1146.895 0
1146.917 0
1146.939 0
1146.961 0
1146.983 0
1147.005 0
1147.027 7
1147.049 0
1147.071 3
1147.093 0
1147.115 0
1147.136 0
1147.158 0
1147.180 0
1147.202 0
1147.224 0
1147.246 0
1147.268 0
1147.290 5
1147.312 1
1147.334 2
1147.356 5
1147.378 1
1147.400 0
1147.422 0
1147.444 0
1147.466 0
1147.487 2
1147.509 0
1147.531 0
1147.553 1
1147.575 5
1147.597 0
1147.619 0
1147.641 6
1147.663 0
1147.685 2
1147.707 7
1147.729 0
1147.751 0
1147.773 0
1147.795 0
1147.817 0
1147.839 0
1147.860 0
1147.882 6
1147.904 1
1147.926 3
1147.948 0
1147.970 0
1147.992 0
1148.014 0
1148.036 0
1148.058 1
1148.080 1
1148.102 2
1148.124 11
1148.146 8
1148.168 0
1148.190 0
1148.212 0
1148.234 0
1148.255 0
1148.277 0
1148.299 0
1148.321 0
1148.343 1
1148.365 1
1148.387 0
1148.409 4
1148.431 3
1148.453 3
1148.475 0
1148.497 6
1148.519 3
1148.541 4
1148.563 3
1148.585 0
1148.607 0
1148.629 1
1148.651 3
1148.673 0
1148.694 0
1148.716 0
1148.738 0
1148.760 6
1148.782 1
1148.804 0
1148.826 0
1148.848 0
1148.870 0
1148.892 0
1148.914 2
1148.936 0
1148.958 0
1148.980 2
1149.002 7
1149.024 2
1149.046 0
1149.068 0
1149.090 0
1149.112 0
1149.134 5
1149.155 0
1149.177 0
1149.199 0
1149.221 3
1149.243 2
1149.265 0
1149.287 2
1149.309 9
1149.331 6
1149.353 2
1149.375 0
1149.397 0
1149.419 0
1149.441 0
1149.463 3
1149.485 0
1149.507 4
1149.529 14
1149.551 8
1149.573 2
1149.595 4
1149.617 1
1149.639 4
1149.661 0
1149.682 1
1149.704 0
1149.726 5
1149.748 1
1149.770 5
1149.792 4
1149.814 0
1149.836 0
1149.858 1
1149.880 9
1149.902 3
1149.924 6
1149.946 3
1149.968 6
1149.990 2
1150.012 0
1150.034 1
1150.056 0
1150.078 5
1150.100 0
1150.122 0
1150.144 0
1150.166 0
1150.188 6
1150.210 13
1150.232 2
1150.254 9
1150.276 5
1150.297 0
1150.319 5
1150.341 0
1150.363 0
1150.385 0
1150.407 0
1150.429 0
1150.451 0
1150.473 0
1150.495 0
1150.517 1
1150.539 8
1150.561 7
1150.583 0
1150.605 0
1150.627 5
1150.649 0
1150.671 0
1150.693 1
1150.715 1
1150.737 0
1150.759 0
1150.781 0
1150.803 0
1150.825 0
1150.847 0
1150.869 0
1150.891 0
1150.913 7
1150.935 6
1150.957 0
1150.979 0
1151.000 0
1151.022 9
1151.044 2
1151.066 0
1151.088 0
1151.110 0
1151.132 0
1151.154 0
1151.176 0
1151.198 0
1151.220 0
1151.242 6
1151.264 9
1151.286 2
1151.308 0
1151.330 0
1151.352 0
1151.374 0
1151.396 0
1151.418 0
1151.440 4
1151.462 5
1151.484 11
1151.506 1
1151.528 4
1151.550 0
1151.572 0
1151.594 5
1151.616 7
1151.638 10
1151.660 0
1151.682 0
1151.704 0
1151.726 0
1151.748 0
1151.770 3
1151.792 2
1151.814 0
1151.836 0
1151.858 0
1151.880 3
1151.902 0
1151.924 2
1151.946 1
1151.968 0
1151.990 0
1152.011 4
1152.033 9
1152.055 7
1152.077 7
1152.099 1
1152.121 0
1152.143 0
1152.165 0
1152.187 2
1152.209 0
1152.231 2
1152.253 0
1152.275 1
1152.297 6
1152.319 0
1152.341 0
1152.363 0
1152.385 0
1152.407 6
1152.429 3
1152.451 0
1152.473 0
1152.495 0
1152.517 1
1152.539 6
1152.561 2
1152.583 2
1152.605 0
1152.627 15
1152.649 21
1152.671 3
1152.693 1
1152.715 5
1152.737 7
1152.759 5
1152.781 7
1152.803 4
1152.825 4
1152.847 2
1152.869 0
1152.891 0
1152.913 3
1152.935 5
1152.957 0
1152.979 0
1153.001 0
1153.023 0
1153.045 0
1153.067 0
1153.089 0
1153.111 4
1153.133 7
1153.155 1
1153.177 0
1153.199 0
1153.221 1
1153.243 0
1153.265 0
1153.287 0
1153.309 0
1153.331 1
1153.353 0
1153.375 3
1153.397 3
1153.419 0
1153.441 0
1153.463 0
1153.485 7
1153.507 7
1153.529 1
1153.551 1
1153.573 1
1153.595 5
1153.617 2
1153.639 0
1153.661 0
1153.683 0
1153.705 8
1153.727 1
1153.749 2
1153.771 0
1153.793 7
1153.815 0
1153.837 0
1153.859 7
1153.881 0
1153.903 0
1153.925 4
1153.947 0
1153.969 1
1153.991 0
1154.013 0
1154.035 0
1154.057 4
1154.079 3
1154.101 0
1154.123 1
1154.145 0
1154.167 0
1154.189 0
1154.211 0
1154.233 0
1154.255 0
1154.277 0
1154.299 0
1154.321 0
1154.343 0
1154.365 1
1154.387 0
1154.409 0
1154.431 0
1154.453 0
1154.475 4
1154.497 0
1154.519 1
1154.541 0
1154.563 0
1154.585 6
1154.607 5
1154.629 4
1154.651 4
1154.673 0
1154.695 2
1154.717 1
1154.739 7
1154.761 0
1154.783 0
1154.805 0
1154.827 5
1154.849 0
1154.871 0
1154.893 0
1154.915 3
1154.937 4
1154.959 11
1154.981 2
1155.003 0
1155.025 10
1155.047 0
1155.069 1
1155.091 1
1155.113 0
1155.135 0
1155.157 0
1155.179 0
1155.201 2
1155.223 10
1155.245 3
1155.267 0
1155.289 1
1155.311 3
1155.333 1
1155.355 0
1155.377 1
1155.399 0
1155.421 0
1155.443 0
1155.465 0
1155.487 1
1155.509 0
1155.531 1
1155.553 0
1155.575 0
1155.597 0
1155.619 0
1155.642 0
1155.664 16
1155.686 2
1155.708 17
1155.730 24
1155.752 5
1155.774 0
1155.796 1
1155.818 0
1155.840 0
1155.862 0
1155.884 0
1155.906 1
1155.928 0
1155.950 0
1155.972 0
1155.994 4
1156.016 2
1156.038 2
1156.060 3
1156.082 0
1156.104 2
1156.126 2
1156.148 2
1156.170 2
1156.192 2
1156.214 5
1156.236 1
1156.258 0
1156.280 0
1156.302 0
1156.324 0
1156.346 0
1156.368 1
1156.390 0
1156.412 0
1156.434 0
1156.456 0
1156.478 1
1156.500 3
1156.522 7
1156.544 3
1156.566 0
1156.588 0
1156.610 0
1156.633 0
1156.655 5
1156.677 1
1156.699 0
1156.721 0
1156.743 2
1156.765 3
1156.787 3
1156.809 4
1156.831 0
1156.853 0
1156.875 0
1156.897 2
1156.919 0
1156.941 0
1156.963 2
1156.985 0
1157.007 0
1157.029 0
1157.051 0
1157.073 0
1157.095 0
1157.117 0
1157.139 0
1157.161 0
1157.183 0
1157.205 0
1157.227 0
1157.249 0
1157.271 0
1157.293 0
1157.315 7
1157.337 11
1157.360 2
1157.382 4
1157.404 8
1157.426 1
1157.448 0
1157.470 4
1157.492 1
1157.514 10
1157.536 15
1157.558 0
1157.580 0
1157.602 0
1157.624 4
1157.646 7
1157.668 1
1157.690 1
1157.712 2
1157.734 0
1157.756 0
1157.778 0
1157.800 0
1157.822 0
1157.844 0
1157.866 0
1157.888 7
1157.910 4
1157.932 0
1157.955 0
1157.977 1
1157.999 0
1158.021 0
1158.043 0
1158.065 4
1158.087 5
1158.109 0
1158.131 0
1158.153 0
1158.175 1
1158.197 9
1158.219 0
1158.241 4
1158.263 9
1158.285 3
1158.307 4
1158.329 7
1158.351 0
1158.373 0
1158.395 0
1158.417 0
1158.439 0
1158.461 1
1158.484 6
1158.506 4
1158.528 11
1158.550 1
1158.572 8
1158.594 10
1158.616 4
1158.638 0
1158.660 0
1158.682 2
1158.704 0
1158.726 0
1158.748 1
1158.770 5
1158.792 0
1158.814 0
1158.836 2
1158.858 4
1158.880 0
1158.902 0
1158.924 0
1158.946 0
1158.969 1
1158.991 1
1159.013 4
1159.035 2
1159.057 0
1159.079 6
1159.101 5
1159.123 1
1159.145 6
1159.167 3
1159.189 0
1159.211 9
1159.233 0
1159.255 1
1159.277 4
1159.299 2
1159.321 0
1159.343 0
1159.365 1
1159.388 10
1159.410 3
1159.432 0
1159.454 7
1159.476 3
1159.498 17
1159.520 5
1159.542 0
1159.564 4
1159.586 0
1159.608 5
1159.630 0
1159.652 0
1159.674 0
1159.696 3
1159.718 7
1159.740 4
1159.762 0
1159.785 1
1159.807 0
1159.829 0
1159.851 1
1159.873 0
1159.895 0
1159.917 0
1159.939 0
1159.961 0
1159.983 0
1160.005 5
1160.027 1
1160.049 1
1160.071 0
1160.093 0
1160.115 0
1160.137 0
1160.160 0
1160.182 2
1160.204 0
1160.226 0
1160.248 0
1160.270 0
1160.292 1
1160.314 5
1160.336 0
1160.358 0
1160.380 0
1160.402 5
1160.424 5
1160.446 0
1160.468 3
1160.490 3
1160.513 0
1160.535 0
1160.557 0
1160.579 0
1160.601 0
1160.623 1
1160.645 0
1160.667 0
1160.689 14
1160.711 1
1160.733 0
1160.755 0
1160.777 0
1160.799 0
1160.821 2
1160.843 8
1160.866 1
1160.888 0
1160.910 1
1160.932 0
1160.954 0
1160.976 0
1160.998 0
1161.020 0
1161.042 0
1161.064 0
1161.086 1
1161.108 0
1161.130 0
1161.152 0
1161.175 0
1161.197 1
1161.219 0
1161.241 4
1161.263 0
1161.285 0
1161.307 6
1161.329 2
1161.351 1
1161.373 5
1161.395 6
1161.417 4
1161.439 5
1161.461 1
1161.484 4
1161.506 8
1161.528 0
1161.550 8
1161.572 3
1161.594 1
1161.616 11
1161.638 8
1161.660 0
1161.682 0
1161.704 5
1161.726 3
1161.748 0
1161.770 7
1161.793 5
1161.815 0
1161.837 0
1161.859 8
1161.881 3
1161.903 3
1161.925 0
1161.947 0
1161.969 0
1161.991 0
1162.013 0
1162.035 0
1162.057 2
1162.080 0
1162.102 0
1162.124 0
1162.146 0
1162.168 0
1162.190 0
1162.212 2
1162.234 0
1162.256 0
1162.278 0
1162.300 0
1162.322 7
1162.345 0
1162.367 0
1162.389 0
1162.411 0
1162.433 0
1162.455 1
1162.477 0
1162.499 3
1162.521 6
1162.543 8
1162.565 4
1162.587 13
1162.610 16
1162.632 11
1162.654 4
1162.676 6
1162.698 2
1162.720 0
1162.742 3
1162.764 0
1162.786 0
1162.808 0
1162.830 2
1162.852 7
1162.875 1
1162.897 4
1162.919 1
1162.941 0
1162.963 0
1162.985 1
1163.007 4
1163.029 1
1163.051 0
1163.073 3
1163.095 3
1163.118 9
1163.140 2
1163.162 3
1163.184 4
1163.206 2
1163.228 0
1163.250 0
1163.272 1
1163.294 1
1163.316 0
1163.338 3
1163.361 0
1163.383 0
1163.405 3
1163.427 0
1163.449 2
1163.471 3
1163.493 7
1163.515 2
1163.537 8
1163.559 0
1163.581 4
1163.604 9
1163.626 2
1163.648 1
1163.670 2
1163.692 6
1163.714 0
1163.736 0
1163.758 0
1163.780 0
1163.802 0
1163.824 0
1163.847 0
1163.869 0
1163.891 0
1163.913 0
1163.935 0
1163.957 1
1163.979 0
1164.001 0
1164.023 0
1164.045 0
1164.068 0
1164.090 0
1164.112 0
1164.134 0
1164.156 0
1164.178 0
1164.200 0
1164.222 0
1164.244 0
1164.266 0
1164.289 0
1164.311 0
1164.333 0
1164.355 0
1164.377 1
1164.399 2
1164.421 3
1164.443 3
1164.465 1
1164.487 9
1164.510 1
1164.532 0
1164.554 8
1164.576 15
1164.598 0
1164.620 0
1164.642 1
1164.664 9
1164.686 0
1164.708 0
1164.731 3
1164.753 2
1164.775 0
1164.797 0
1164.819 0
1164.841 0
1164.863 3
1164.885 0
1164.907 11
1164.929 2
1164.952 0
1164.974 0
1164.996 0
1165.018 0
1165.040 0
1165.062 7
1165.084 5
1165.106 0
1165.128 0
1165.151 0
1165.173 0
1165.195 0
1165.217 0
1165.239 2
1165.261 1
1165.283 14
1165.305 8
1165.327 15
1165.350 19
1165.372 12
1165.394 0
1165.416 2
1165.438 0
1165.460 0
1165.482 4
1165.504 13
1165.526 10
1165.549 15
1165.571 0
1165.593 6
1165.615 3
1165.637 0
1165.659 0
1165.681 0
1165.703 0
1165.725 0
1165.748 4
1165.770 6
1165.792 0
1165.814 0
1165.836 0
1165.858 1
1165.880 1
1165.902 0
1165.924 0
1165.947 0
1165.969 0
1165.991 0
1166.013 0
1166.035 0
1166.057 0
1166.079 0
1166.101 0
1166.124 0
1166.146 0
1166.168 0
1166.190 0
1166.212 0
1166.234 0
1166.256 0
1166.278 0
1166.300 0
1166.323 0
1166.345 0
1166.367 6
1166.389 7
1166.411 0
1166.433 0
1166.455 3
1166.477 0
1166.500 3
1166.522 2
1166.544 13
1166.566 9
1166.588 3
1166.610 0
1166.632 0
1166.654 0
1166.677 5
1166.699 4
1166.721 1
1166.743 0
1166.765 1
1166.787 3
1166.809 2
1166.831 3
1166.854 1
1166.876 0
1166.898 0
1166.920 4
1166.942 0
1166.964 0
1166.986 5
1167.008 7
1167.031 0
1167.053 2
1167.075 6
1167.097 4
1167.119 4
1167.141 8
1167.163 2
1167.185 0
1167.208 1
1167.230 5
1167.252 0
1167.274 2
1167.296 1
1167.318 0
1167.340 0
1167.362 0
1167.385 1
1167.407 0
1167.429 0
1167.451 0
1167.473 0
1167.495 8
1167.517 1
1167.539 0
1167.562 0
1167.584 14
1167.606 3
1167.628 1
1167.650 2
1167.672 1
1167.694 1
1167.717 0
1167.739 0
1167.761 0
1167.783 0
1167.805 0
1167.827 0
1167.849 5
1167.871 1
1167.894 0
1167.916 0
1167.938 0
1167.960 0
1167.982 0
1168.004 1
1168.026 3
1168.049 0
1168.071 0
1168.093 0
1168.115 0
1168.137 1
1168.159 2
1168.181 0
1168.203 3
1168.226 4
1168.248 0
1168.270 0
1168.292 0
1168.314 0
1168.336 0
1168.358 0
1168.381 0
1168.403 0
1168.425 12
1168.447 5
1168.469 0
1168.491 0
1168.513 4
1168.536 15
1168.558 8
1168.580 5
1168.602 7
1168.624 0
1168.646 0
1168.668 0
1168.691 0
1168.713 3
1168.735 0
1168.757 1
1168.779 0
1168.801 13
1168.823 5
1168.846 0
1168.868 0
1168.890 0
1168.912 0
1168.934 0
1168.956 0
1168.978 1
1169.001 4
1169.023 0
1169.045 1
1169.067 5
1169.089 1
1169.111 1
1169.133 0
1169.156 0
1169.178 0
1169.200 0
1169.222 0
1169.244 0
1169.266 2
1169.288 2
1169.311 0
1169.333 0
1169.355 2
1169.377 0
1169.399 0
1169.421 0
1169.443 0
1169.466 2
1169.488 1
1169.510 0
1169.532 10
1169.554 5
1169.576 2
1169.599 0
1169.621 0
1169.643 0
1169.665 4
1169.687 0
1169.709 0
1169.731 1
1169.754 0
1169.776 7
1169.798 0
1169.820 13
1169.842 4
1169.864 0
1169.887 1
1169.909 0
1169.931 1
1169.953 3
1169.975 0
1169.997 0
1170.019 5
1170.042 1
1170.064 4
1170.086 2
1170.108 3
1170.130 1
1170.152 7
1170.175 11
1170.197 3
1170.219 1
1170.241 0
1170.263 0
1170.285 0
1170.307 0
1170.330 0
1170.352 1
1170.374 2
1170.396 0
1170.418 0
1170.440 8
1170.463 5
1170.485 0
1170.507 0
1170.529 0
1170.551 1
1170.573 0
1170.596 4
1170.618 0
1170.640 4
1170.662 5
1170.684 0
1170.706 0
1170.728 0
1170.751 0
1170.773 0
1170.795 0
1170.817 0
1170.839 2
1170.861 1
1170.884 0
1170.906 0
1170.928 3
1170.950 2
1170.972 3
1170.994 1
1171.017 3
1171.039 1
1171.061 0
1171.083 6
1171.105 6
1171.127 1
1171.150 2
1171.172 3
1171.194 0
1171.216 0
1171.238 2
1171.260 11
1171.283 2
1171.305 4
1171.327 4
1171.349 3
1171.371 10
1171.393 0
1171.416 5
1171.438 0
1171.460 0
1171.482 0
1171.504 0
1171.526 2
1171.549 3
1171.571 0
1171.593 3
1171.615 0
1171.637 0
1171.659 6
1171.682 5
1171.704 0
1171.726 3
1171.748 2
1171.770 1
1171.792 5
1171.815 1
1171.837 0
1171.859 0
1171.881 0
1171.903 0
1171.925 0
1171.948 0
1171.970 0
1171.992 0
1172.014 0
1172.036 0
1172.059 0
1172.081 0
1172.103 7
1172.125 9
1172.147 1
1172.169 0
1172.192 0
1172.214 0
1172.236 0
1172.258 2
1172.280 0
1172.302 0
1172.325 0
1172.347 0
1172.369 0
1172.391 0
1172.413 0
1172.435 0
1172.458 0
1172.480 0
1172.502 0
1172.524 13
1172.546 2
1172.569 0
1172.591 1
1172.613 4
1172.635 4
1172.657 0
1172.679 0
1172.702 0
1172.724 1
1172.746 0
1172.768 2
1172.790 0
1172.813 6
1172.835 0
1172.857 0
1172.879 0
1172.901 0
1172.923 0
1172.946 0
1172.968 6
1172.990 6
1173.012 0
1173.034 0
1173.057 0
1173.079 4
1173.101 5
1173.123 0
1173.145 1
1173.167 0
1173.190 0
1173.212 2
1173.234 0
1173.256 0
1173.278 0
1173.301 0
1173.323 0
1173.345 0
1173.367 0
1173.389 0
1173.411 0
1173.434 0
1173.456 0
1173.478 1
1173.500 0
1173.522 2
1173.545 3
1173.567 2
1173.589 10
1173.611 7
1173.633 7
1173.656 0
1173.678 1
1173.700 2
1173.722 0
1173.744 0
1173.767 0
1173.789 1
1173.811 2
1173.833 0
1173.855 0
1173.877 0
1173.900 0
1173.922 0
1173.944 0
1173.966 0
1173.988 0
1174.011 0
1174.033 0
1174.055 0
1174.077 3
1174.099 16
1174.122 3
1174.144 5
1174.166 3
1174.188 0
1174.210 0
1174.233 0
1174.255 0
1174.277 0
1174.299 0
1174.321 0
1174.344 0
1174.366 0
1174.388 0
1174.410 3
1174.432 0
1174.454 0
1174.477 0
1174.499 0
1174.521 6
1174.543 5
1174.565 9
1174.588 9
1174.610 1
1174.632 3
1174.654 2
1174.676 0
1174.699 0
1174.721 0
1174.743 0
1174.765 0
1174.787 0
1174.810 0
1174.832 0
1174.854 6
1174.876 0
1174.898 0
1174.921 0
1174.943 0
1174.965 0
1174.987 0
1175.009 0
1175.032 0
1175.054 0
1175.076 0
1175.098 0
1175.120 0
1175.143 1
1175.165 0
1175.187 0
1175.209 0
1175.231 0
1175.254 0
1175.276 1
1175.298 0
1175.320 5
1175.343 3
1175.365 1
1175.387 0
1175.409 0
1175.431 3
1175.454 3
1175.476 5
1175.498 3
1175.520 5
1175.542 4
1175.565 0
1175.587 6
1175.609 0
1175.631 0
1175.653 7
1175.676 0
1175.698 0
1175.720 0
1175.742 0
1175.764 0
1175.787 0
1175.809 0
1175.831 3
1175.853 0
1175.875 1
1175.898 1
1175.920 2
1175.942 7
1175.964 1
1175.987 5
1176.009 1
1176.031 0
1176.053 0
1176.075 1
1176.098 6
1176.120 1
1176.142 0
1176.164 4
1176.186 0
1176.209 0
1176.231 0
1176.253 0
1176.275 2
1176.298 2
1176.320 0
1176.342 0
1176.364 1
1176.386 0
1176.409 0
1176.431 2
1176.453 0
1176.475 7
1176.497 26
1176.520 9
1176.542 3
1176.564 0
1176.586 3
1176.609 11
1176.631 7
1176.653 0
1176.675 0
1176.697 0
1176.720 0
1176.742 0
1176.764 0
1176.786 3
1176.808 5
1176.831 0
1176.853 0
1176.875 0
1176.897 7
1176.920 10
1176.942 1
1176.964 0
1176.986 0
1177.008 0
1177.031 0
1177.053 0
1177.075 0
1177.097 0
1177.120 7
1177.142 4
1177.164 2
1177.186 1
1177.208 0
1177.231 0
1177.253 1
1177.275 0
1177.297 0
1177.320 0
1177.342 0
1177.364 0
1177.386 3
1177.408 1
1177.431 0
1177.453 0
1177.475 0
1177.497 1
1177.520 18
1177.542 8
1177.564 3
1177.586 0
1177.608 1
1177.631 3
1177.653 0
1177.675 0
1177.697 0
1177.720 0
1177.742 0
1177.764 0
1177.786 0
1177.809 0
1177.831 0
1177.853 0
1177.875 0
1177.897 0
1177.920 0
1177.942 0
1177.964 0
1177.986 0
1178.009 2
1178.031 2
1178.053 0
1178.075 0
1178.098 0
1178.120 0
1178.142 4
1178.164 5
1178.186 0
1178.209 0
1178.231 0
1178.253 0
1178.275 0
1178.298 1
1178.320 1
1178.342 3
1178.364 8
1178.387 6
1178.409 0
1178.431 0
1178.453 0
1178.475 1
1178.498 0
1178.520 0
1178.542 0
1178.564 3
1178.587 14
1178.609 12
1178.631 3
1178.653 1
1178.676 0
1178.698 4
1178.720 2
1178.742 0
1178.765 0
1178.787 0
1178.809 0
1178.831 0
1178.853 0
1178.876 0
1178.898 0
1178.920 3
1178.942 0
1178.965 2
1178.987 1
1179.009 0
1179.031 5
1179.054 0
1179.076 3
1179.098 5
1179.120 1
1179.143 0
1179.165 0
1179.187 0
1179.209 0
1179.232 0
1179.254 4
1179.276 20
1179.298 12
1179.321 5
1179.343 1
1179.365 0
1179.387 1
1179.410 2
1179.432 0
1179.454 0
1179.476 0
1179.498 0
1179.521 0
1179.543 0
1179.565 0
1179.587 1
1179.610 7
1179.632 1
1179.654 0
1179.676 0
1179.699 0
1179.721 0
1179.743 1
1179.765 0
1179.788 0
1179.810 2
1179.832 0
1179.854 0
1179.877 0
1179.899 2
1179.921 7
1179.943 0
1179.966 0
1179.988 0
1180.010 0
1180.032 0
1180.055 2
1180.077 0
1180.099 11
1180.121 6
1180.144 3
1180.166 1
1180.188 0
1180.210 0
1180.233 0
1180.255 10
1180.277 14
1180.299 3
1180.322 0
1180.344 0
1180.366 6
1180.388 0
1180.411 0
1180.433 3
1180.455 0
1180.477 0
1180.500 0
1180.522 0
1180.544 0
1180.566 0
1180.589 5
1180.611 1
1180.633 3
1180.655 0
1180.678 0
1180.700 1
1180.722 0
1180.744 2
1180.767 0
1180.789 0
1180.811 7
1180.833 3
1180.856 0
1180.878 1
1180.900 0
1180.923 0
1180.945 0
1180.967 11
1180.989 2
1181.012 0
1181.034 0
1181.056 2
1181.078 2
1181.101 0
1181.123 0
1181.145 1
1181.167 2
1181.190 0
1181.212 0
1181.234 0
1181.256 5
1181.279 5
1181.301 0
1181.323 0
1181.345 0
1181.368 0
1181.390 0
1181.412 4
1181.435 0
1181.457 2
1181.479 3
1181.501 0
1181.524 0
1181.546 2
1181.568 1
1181.590 0
1181.613 0
1181.635 0
1181.657 6
1181.679 10
1181.702 3
1181.724 0
1181.746 0
1181.768 0
1181.791 0
1181.813 0
1181.835 0
1181.858 0
1181.880 0
1181.902 0
1181.924 0
1181.947 3
1181.969 0
1181.991 0
1182.013 0
1182.036 0
1182.058 6
1182.080 5
1182.102 1
1182.125 0
1182.147 0
1182.169 3
1182.192 0
1182.214 1
1182.236 1
1182.258 3
1182.281 0
1182.303 0
1182.325 1
1182.347 0
1182.370 1
1182.392 1
1182.414 0
1182.437 0
1182.459 4
1182.481 3
1182.503 3
1182.526 7
1182.548 6
1182.570 4
1182.592 4
1182.615 6
1182.637 4
1182.659 0
1182.682 6
1182.704 0
1182.726 0
1182.748 0
1182.771 0
1182.793 0
1182.815 0
1182.837 0
1182.860 0
1182.882 0
1182.904 0
1182.927 0
1182.949 4
1182.971 7
1182.993 5
1183.016 3
1183.038 3
1183.060 3
1183.082 0
1183.105 0
1183.127 0
1183.149 0
1183.172 0
1183.194 0
1183.216 1
1183.238 1
1183.261 0
1183.283 0
1183.305 0
1183.328 0
1183.350 0
1183.372 15
1183.394 3
1183.417 0
1183.439 1
1183.461 1
1183.484 3
1183.506 3
1183.528 0
1183.550 0
1183.573 0
1183.595 0
1183.617 0
1183.640 0
1183.662 0
1183.684 0
1183.706 1
1183.729 0
1183.751 5
1183.773 0
1183.795 0
1183.818 0
1183.840 0
1183.862 0
1183.885 1
1183.907 1
1183.929 0
1183.951 0
1183.974 0
1183.996 5
1184.018 1
1184.041 1
1184.063 7
1184.085 4
1184.107 1
1184.130 2
1184.152 3
1184.174 0
1184.197 0
1184.219 0
1184.241 7
1184.264 7
1184.286 0
1184.308 2
1184.330 2
1184.353 1
1184.375 0
1184.397 0
1184.420 4
1184.442 2
1184.464 8
1184.486 7
1184.509 7
1184.531 0
1184.553 14
1184.576 3
1184.598 3
1184.620 3
1184.642 0
1184.665 2
1184.687 6
1184.709 9
1184.732 8
1184.754 2
1184.776 0
1184.799 0
1184.821 4
1184.843 0
1184.865 0
1184.888 0
1184.910 1
1184.932 0
1184.955 1
1184.977 0
1184.999 0
1185.021 0
1185.044 1
1185.066 0
1185.088 0
1185.111 2
1185.133 0
1185.155 0
1185.178 0
1185.200 0
1185.222 0
1185.244 2
1185.267 0
1185.289 2
1185.311 0
1185.334 0
1185.356 4
1185.378 8
1185.401 5
1185.423 0
1185.445 1
1185.467 2
1185.490 0
1185.512 0
1185.534 4
1185.557 1
1185.579 1
1185.601 12
1185.624 5
1185.646 8
1185.668 2
1185.690 13
1185.713 2
1185.735 1
1185.757 0
1185.780 0
1185.802 0
1185.824 0
1185.847 4
1185.869 0
1185.891 0
1185.913 4
1185.936 0
1185.958 3
1185.980 0
1186.003 0
1186.025 0
1186.047 0
1186.070 0
1186.092 0
1186.114 4
1186.137 0
1186.159 1
1186.181 0
1186.203 0
1186.226 6
1186.248 3
1186.270 1
1186.293 0
1186.315 0
1186.337 1
1186.360 2
1186.382 1
1186.404 0
1186.427 5
1186.449 0
1186.471 4
1186.493 1
1186.516 8
1186.538 10
1186.560 7
1186.583 18
1186.605 6
1186.627 0
1186.650 1
1186.672 0
1186.694 0
1186.717 8
1186.739 0
1186.761 0
1186.784 0
1186.806 0
1186.828 0
1186.850 0
1186.873 0
1186.895 0
1186.917 0
1186.940 0
1186.962 0
1186.984 1
1187.007 0
1187.029 4
1187.051 3
1187.074 2
1187.096 11
1187.118 0
1187.141 0
1187.163 0
1187.185 8
1187.207 0
1187.230 2
1187.252 3
1187.274 0
1187.297 0
1187.319 0
1187.341 2
1187.364 0
1187.386 0
1187.408 0
1187.431 0
1187.453 0
1187.475 0
1187.498 0
1187.520 4
1187.542 4
1187.565 6
1187.587 1
1187.609 5
1187.632 7
1187.654 4
1187.676 0
1187.699 0
1187.721 0
1187.743 0
1187.765 0
1187.788 0
1187.810 1
1187.832 0
1187.855 0
1187.877 0
1187.899 4
1187.922 0
1187.944 1
1187.966 0
1187.989 0
1188.011 0
1188.033 0
1188.056 0
1188.078 0
1188.100 0
1188.123 5
1188.145 5
1188.167 0
1188.190 0
1188.212 0
1188.234 0
1188.257 0
1188.279 3
1188.301 3
1188.324 0
1188.346 0
1188.368 0
1188.391 0
1188.413 0
1188.435 0
1188.458 6
1188.480 8
1188.502 1
1188.525 0
1188.547 1
1188.569 1
1188.592 3
1188.614 7
1188.636 1
1188.659 1
1188.681 0
1188.703 0
1188.726 8
1188.748 10
1188.770 0
1188.793 3
1188.815 0
1188.837 1
1188.860 3
1188.882 0
1188.904 0
1188.927 1
1188.949 3
1188.971 0
1188.994 0
1189.016 0
1189.038 0
1189.061 0
1189.083 0
1189.105 0
1189.128 2
1189.150 0
1189.172 0
1189.195 0
1189.217 0
1189.239 2
1189.262 1
1189.284 0
1189.306 0
1189.329 1
1189.351 0
1189.373 1
1189.396 5
1189.418 11
1189.440 5
1189.463 3
1189.485 3
1189.507 7
1189.530 3
1189.552 0
1189.574 2
1189.597 0
1189.619 1
1189.641 0
1189.664 6
1189.686 7
1189.708 1
1189.731 0
1189.753 0
1189.775 4
1189.798 1
1189.820 2
1189.842 7
1189.865 13
1189.887 7
1189.909 0
1189.932 0
1189.954 0
1189.976 0
1189.999 0
1190.021 1
1190.043 0
1190.066 0
1190.088 0
1190.110 0
1190.133 1
1190.155 0
1190.177 0
1190.200 2
1190.222 0
1190.245 1
1190.267 0
1190.289 0
1190.312 0
1190.334 6
1190.356 3
1190.379 1
1190.401 0
1190.423 1
1190.446 0
1190.468 0
1190.490 0
1190.513 6
1190.535 6
1190.557 0
1190.580 0
1190.602 0
1190.624 1
1190.647 0
1190.669 0
1190.691 2
1190.714 0
1190.736 1
1190.759 0
1190.781 0
1190.803 0
1190.826 0
1190.848 0
1190.870 1
1190.893 3
1190.915 2
1190.937 0
1190.960 0
1190.982 0
1191.004 2
1191.027 0
1191.049 0
1191.071 3
1191.094 2
1191.116 0
1191.139 0
1191.161 0
1191.183 0
1191.206 0
1191.228 0
1191.250 0
1191.273 0
1191.295 0
1191.317 0
1191.340 0
1191.362 0
1191.384 0
1191.407 3
1191.429 1
1191.451 0
1191.474 0
1191.496 0
1191.519 0
1191.541 5
1191.563 1
1191.586 0
1191.608 0
1191.630 0
1191.653 7
1191.675 0
1191.697 0
1191.720 0
1191.742 0
1191.764 0
1191.787 2
1191.809 7
1191.832 8
1191.854 0
1191.876 0
1191.899 0
1191.921 1
1191.943 0
1191.966 0
1191.988 3
1192.010 2
1192.033 4
1192.055 12
1192.078 5
1192.100 0
1192.122 0
1192.145 1
1192.167 0
1192.189 0
1192.212 0
1192.234 3
1192.256 1
1192.279 3
1192.301 0
1192.324 0
1192.346 0
1192.368 0
1192.391 0
1192.413 0
1192.435 0
1192.458 0
1192.480 0
1192.502 0
1192.525 4
1192.547 7
1192.570 1
1192.592 1
1192.614 0
1192.637 3
1192.659 3
1192.681 0
1192.704 0
1192.726 0
1192.749 0
1192.771 0
1192.793 0
1192.816 0
1192.838 0
1192.860 0
1192.883 0
1192.905 2
1192.927 2
1192.950 8
1192.972 3
1192.995 0
1193.017 0
1193.039 1
1193.062 0
1193.084 0
1193.106 0
1193.129 0
1193.151 0
1193.174 0
1193.196 4
1193.218 9
1193.241 5
1193.263 1
1193.285 4
1193.308 0
1193.330 8
1193.353 4
1193.375 0
1193.397 0
1193.420 0
1193.442 0
1193.464 2
1193.487 0
1193.509 0
1193.532 0
1193.554 1
1193.576 5
1193.599 0
1193.621 3
1193.643 4
1193.666 4
1193.688 7
1193.711 2
1193.733 0
1193.755 0
1193.778 0
1193.800 4
1193.822 0
1193.845 0
1193.867 2
1193.890 3
1193.912 0
1193.934 0
1193.957 3
1193.979 2
1194.002 3
1194.024 0
1194.046 0
1194.069 1
1194.091 0
1194.113 0
1194.136 2
1194.158 7
1194.181 1
1194.203 1
1194.225 5
1194.248 4
1194.270 2
1194.292 0
1194.315 0
1194.337 0
1194.360 0
1194.382 0
1194.404 0
1194.427 1
1194.449 0
1194.472 0
1194.494 0
1194.516 0
1194.539 9
1194.561 4
1194.583 0
1194.606 2
1194.628 1
1194.651 3
1194.673 0
1194.695 1
1194.718 7
1194.740 3
1194.763 8
1194.785 3
1194.807 0
1194.830 0
1194.852 0
1194.875 0
1194.897 0
1194.919 0
1194.942 0
1194.964 0
1194.986 2
1195.009 8
1195.031 3
1195.054 0
1195.076 0
1195.098 2
1195.121 3
1195.143 2
1195.166 0
1195.188 0
1195.210 0
1195.233 0
1195.255 2
1195.278 8
1195.300 0
1195.322 0
1195.345 0
1195.367 2
1195.390 0
1195.412 0
1195.434 0
1195.457 4
1195.479 4
1195.501 0
1195.524 0
1195.546 5
1195.569 8
1195.591 13
1195.613 5
1195.636 5
1195.658 0
1195.681 0
1195.703 0
1195.725 7
1195.748 1
1195.770 2
1195.793 4
1195.815 1
1195.837 4
1195.860 1
1195.882 0
1195.905 0
1195.927 0
1195.949 0
1195.972 0
1195.994 3
1196.017 0
1196.039 0
1196.061 0
1196.084 0
1196.106 0
1196.129 0
1196.151 0
1196.173 0
1196.196 3
1196.218 10
1196.241 6
1196.263 0
1196.285 0
1196.308 0
1196.330 0
1196.353 6
1196.375 1
1196.397 4
1196.420 2
1196.442 4
1196.465 3
1196.487 13
1196.509 7
1196.532 9
1196.554 9
1196.577 6
1196.599 0
1196.621 3
1196.644 1
1196.666 5
1196.689 5
1196.711 5
1196.734 1
1196.756 0
1196.778 0
1196.801 0
1196.823 0
1196.846 9
1196.868 3
1196.890 1
1196.913 2
1196.935 3
1196.958 4
1196.980 0
1197.002 0
1197.025 3
1197.047 2
1197.070 4
1197.092 2
1197.114 0
1197.137 0
1197.159 0
1197.182 0
1197.204 0
1197.227 7
1197.249 0
1197.271 0
1197.294 0
1197.316 0
1197.339 0
1197.361 5
1197.383 0
1197.406 0
1197.428 0
1197.451 0
1197.473 4
1197.495 0
1197.518 4
1197.540 3
1197.563 6
1197.585 2
1197.608 4
1197.630 4
1197.652 1
1197.675 0
1197.697 0
1197.720 0
1197.742 0
1197.764 0
1197.787 5
1197.809 1
1197.832 0
1197.854 0
1197.877 3
1197.899 0
1197.921 3
1197.944 4
1197.966 4
1197.989 0
1198.011 0
1198.033 0
1198.056 4
1198.078 0
1198.101 4
1198.123 12
1198.146 1
1198.168 0
1198.190 4
1198.213 2
1198.235 2
1198.258 0
1198.280 0
1198.302 1
1198.325 3
1198.347 6
1198.370 2
1198.392 0
1198.415 0
1198.437 4
1198.459 0
1198.482 0
1198.504 2
1198.527 0
1198.549 8
1198.572 19
1198.594 10
1198.616 19
1198.639 6
1198.661 8
1198.684 2
1198.706 6
1198.729 10
1198.751 2
1198.773 0
1198.796 0
1198.818 11
1198.841 4
1198.863 0
1198.885 3
1198.908 4
1198.930 4
1198.953 0
1198.975 0
1198.998 0
1199.020 0
1199.042 0
1199.065 2
1199.087 1
1199.110 0
1199.132 0
1199.155 0
1199.177 0
1199.199 4
1199.222 0
1199.244 1
1199.267 1
1199.289 1
1199.312 0
1199.334 0
1199.356 3
1199.379 3
1199.401 0
1199.424 0
1199.446 7
1199.469 2
1199.491 0
1199.514 3
1199.536 7
1199.558 2
1199.581 8
1199.603 21
1199.626 18
1199.648 12
1199.671 8
1199.693 1
1199.715 1
1199.738 0
1199.760 1
1199.783 12
1199.805 1
1199.828 1
1199.850 4
1199.872 9
1199.895 4
1199.917 1
1199.940 2
1199.962 0
1199.985 5
1200.007 0
1200.030 4
1200.052 0
1200.074 0
1200.097 2
1200.119 5
1200.142 0
1200.164 3
1200.187 1
1200.209 2
1200.231 0
1200.254 3
1200.276 0
1200.299 0
1200.321 0
1200.344 0
1200.366 0
1200.389 1
1200.411 0
1200.433 0
1200.456 0
1200.478 0
1200.501 6
1200.523 5
1200.546 1
1200.568 12
1200.591 5
1200.613 0
1200.635 0
1200.658 0
1200.680 0
1200.703 0
1200.725 0
1200.748 0
1200.770 0
1200.793 0
1200.815 1
1200.837 0
1200.860 0
1200.882 3
1200.905 2
1200.927 0
1200.950 0
1200.972 4
1200.995 2
1201.017 0
1201.039 0
1201.062 0
1201.084 0
1201.107 0
1201.129 0
1201.152 0
1201.174 0
1201.197 3
1201.219 0
1201.241 0
1201.264 0
1201.286 0
1201.309 0
1201.331 0
1201.354 2
1201.376 0
1201.399 0
1201.421 4
1201.443 0
1201.466 0
1201.488 0
1201.511 1
1201.533 0
1201.556 7
1201.578 20
1201.601 6
1201.623 5
1201.646 1
1201.668 0
1201.690 4
1201.713 0
1201.735 1
1201.758 0
1201.780 0
1201.803 0
1201.825 0
1201.848 0
1201.870 0
1201.893 2
1201.915 2
1201.937 0
1201.960 0
1201.982 1
1202.005 0
1202.027 0
1202.050 3
1202.072 0
1202.095 0
1202.117 0
1202.140 0
1202.162 3
1202.184 4
1202.207 2
1202.229 0
1202.252 0
1202.274 0
1202.297 0
1202.319 1
1202.342 1
1202.364 0
1202.387 0
1202.409 0
1202.432 1
1202.454 0
1202.476 0
1202.499 1
1202.521 1
1202.544 0
1202.566 3
1202.589 17
1202.611 13
1202.634 5
1202.656 9
1202.679 4
1202.701 0
1202.723 0
1202.746 0
1202.768 0
1202.791 0
1202.813 2
1202.836 0
1202.858 2
1202.881 0
1202.903 0
1202.926 0
1202.948 0
1202.971 0
1202.993 0
1203.016 0
1203.038 0
1203.060 0
1203.083 0
1203.105 0
1203.128 0
1203.150 5
1203.173 0
1203.195 5
1203.218 3
1203.240 0
1203.263 0
1203.285 2
1203.308 7
1203.330 3
1203.353 0
1203.375 5
1203.397 2
1203.420 3
1203.442 2
1203.465 1
1203.487 1
1203.510 1
1203.532 2
1203.555 5
1203.577 0
1203.600 0
1203.622 0
1203.645 0
1203.667 1
1203.690 7
1203.712 3
1203.735 0
1203.757 0
1203.779 0
1203.802 0
1203.824 8
1203.847 4
1203.869 1
1203.892 1
1203.914 1
1203.937 0
1203.959 1
1203.982 1
1204.004 5
1204.027 0
1204.049 2
1204.072 0
1204.094 0
1204.117 6
1204.139 2
1204.162 2
1204.184 6
1204.206 1
1204.229 0
1204.251 0
1204.274 0
1204.296 0
1204.319 0
1204.341 1
1204.364 4
1204.386 1
1204.409 4
1204.431 0
1204.454 0
1204.476 3
1204.499 4
1204.521 0
1204.544 0
1204.566 8
1204.589 6
1204.611 6
1204.634 9
1204.656 4
1204.679 8
1204.701 10
1204.723 6
1204.746 3
1204.768 7
1204.791 1
1204.813 0
1204.836 0
1204.858 0
1204.881 0
1204.903 0
1204.926 0
1204.948 0
1204.971 1
1204.993 0
1205.016 1
1205.038 0
1205.061 5
1205.083 0
1205.106 0
1205.128 0
1205.151 0
1205.173 0
1205.196 0
1205.218 0
1205.241 1
1205.263 1
1205.286 0
1205.308 0
1205.331 0
1205.353 0
1205.376 0
1205.398 0
1205.421 4
1205.443 1
1205.465 0
1205.488 0
1205.510 0
1205.533 5
1205.555 1
1205.578 0
1205.600 0
1205.623 0
1205.645 0
1205.668 2
1205.690 0
1205.713 5
1205.735 0
1205.758 0
1205.780 0
1205.803 5
1205.825 2
1205.848 0
1205.870 0
1205.893 1
1205.915 4
1205.938 1
1205.960 1
1205.983 0
1206.005 3
1206.028 0
1206.050 5
1206.073 1
1206.095 1
1206.118 0
1206.140 0
1206.163 2
1206.185 0
1206.208 0
1206.230 0
1206.253 0
1206.275 0
1206.298 4
1206.320 0
1206.343 0
1206.365 0
1206.388 2
1206.410 0
1206.433 3
1206.455 8
1206.478 1
1206.500 0
1206.523 0
1206.545 2
1206.568 0
1206.590 0
1206.613 5
1206.635 8
1206.658 4
1206.680 4
1206.703 6
1206.725 3
1206.748 0
1206.770 0
1206.793 0
1206.815 0
1206.838 0
1206.860 0
1206.883 2
1206.905 2
1206.928 0
1206.950 0
1206.973 0
1206.995 0
1207.018 1
1207.040 2
1207.063 0
1207.085 8
1207.108 0
1207.130 0
1207.153 0
1207.175 0
1207.198 5
1207.220 0
1207.243 0
1207.265 1
1207.288 0
1207.310 1
1207.333 2
1207.355 1
1207.378 3
1207.400 4
1207.423 4
1207.445 0
1207.468 0
1207.490 0
1207.513 2
1207.535 7
1207.558 1
1207.580 0
1207.603 0
1207.625 1
1207.648 4
1207.670 1
1207.693 6
1207.715 4
1207.738 0
1207.760 0
1207.783 0
1207.805 0
1207.828 0
1207.850 0
1207.873 1
1207.895 0
1207.918 6
1207.940 1
1207.963 0
1207.985 1
1208.008 4
1208.030 3
1208.053 0
1208.076 1
1208.098 2
1208.121 0
1208.143 0
1208.166 5
1208.188 0
1208.211 0
1208.233 0
1208.256 0
1208.278 0
1208.301 0
1208.323 1
1208.346 2
1208.368 2
1208.391 0
1208.413 0
1208.436 0
1208.458 0
1208.481 0
1208.503 3
1208.526 0
1208.548 2
1208.571 1
1208.593 0
1208.616 9
1208.638 4
1208.661 0
1208.683 2
1208.706 0
1208.728 0
1208.751 1
1208.774 3
1208.796 1
1208.819 3
1208.841 0
1208.864 8
1208.886 7
1208.909 3
1208.931 7
1208.954 0
1208.976 0
1208.999 0
1209.021 0
1209.044 2
1209.066 0
1209.089 0
1209.111 0
1209.134 0
1209.156 0
1209.179 1
1209.201 0
1209.224 0
1209.246 0
1209.269 0
1209.291 0
1209.314 0
1209.337 2
1209.359 2
1209.382 2
1209.404 0
1209.427 0
1209.449 0
1209.472 0
1209.494 0
1209.517 0
1209.539 4
1209.562 7
1209.584 0
1209.607 0
1209.629 0
1209.652 0
1209.674 0
1209.697 1
1209.719 1
1209.742 0
1209.765 5
1209.787 5
1209.810 0
1209.832 0
1209.855 0
1209.877 0
1209.900 0
1209.922 0
1209.945 0
1209.967 1
1209.990 0
1210.012 0
1210.035 0
1210.057 0
1210.080 0
1210.102 0
1210.125 0
1210.148 0
1210.170 0
1210.193 0
1210.215 0
1210.238 0
1210.260 0
1210.283 0
1210.305 1
1210.328 0
1210.350 1
1210.373 0
1210.395 3
1210.418 0
1210.440 0
1210.463 0
1210.486 0
1210.508 1
1210.531 3
1210.553 2
1210.576 5
1210.598 5
1210.621 3
1210.643 2
1210.666 2
1210.688 3
1210.711 0
1210.733 0
1210.756 0
1210.779 0
1210.801 0
1210.824 2
1210.846 1
1210.869 0
1210.891 0
1210.914 0
1210.936 3
1210.959 0
1210.981 0
1211.004 0
1211.026 1
1211.049 3
1211.072 5
1211.094 0
1211.117 0
1211.139 7
1211.162 2
1211.184 3
1211.207 1
1211.229 0
1211.252 0
1211.274 2
1211.297 2
1211.319 1
1211.342 0
1211.365 0
1211.387 3
1211.410 0
1211.432 3
1211.455 0
1211.477 0
1211.500 2
1211.522 1
1211.545 3
1211.567 4
1211.590 13
1211.613 4
1211.635 7
1211.658 8
1211.680 2
1211.703 0
1211.725 0
1211.748 0
1211.770 0
1211.793 0
1211.815 0
1211.838 0
1211.861 7
1211.883 12
1211.906 1
1211.928 0
1211.951 1
1211.973 3
1211.996 3
1212.018 3
1212.041 6
1212.064 4
1212.086 0
1212.109 0
[truncated: 966,717 more chars]
