# Supplementary material for: Identifying Archaeological Bone via Non-Destructive ZooMS and the Materiality of Symbolic Expression: Examples from Iroquoian Bone Points
Source: Sci Rep. 2019 Jul 30;9:11027. doi: 10.1038/s41598-019-47299-x (PMC6667708; doi:10.1038/s41598-019-47299-x)
Supplement: Supplementary file 2 — Supplementary Datafiles [file 41598_2019_47299_MOESM2_ESM.zip › McGrath et al Supplementary Datafiles/Data set S4_DestructiveSpectra/DR-491s_DEST_1.txt]

799.689014938548	5
799.707324884977	7
799.725635041361	7
799.743945407699	6
799.762255983822	6
799.780566769899	3
799.798877765759	5
799.817188971575	10
799.835500387346	12
799.853812013071	3
799.87212384858	8
799.890435894044	2
799.908748149463	3
799.927060614666	17
799.945373289823	1
799.963686174936	2
799.981999270003	5
800.000312574855	5
800.018626089661	5
800.036939814251	2
800.055253748796	4
800.073567893296	12
800.091882247751	5
800.11019681199	1
800.128511586184	2
800.146826570333	4
800.165141764266	10
800.183457168154	1
800.201772781997	5
800.220088605623	17
800.238404639206	18
800.256720882743	14
800.275037336064	7
800.29335399934	6
800.311670872571	7
800.329987955757	1
800.348305248728	3
800.366622751653	8
800.384940464363	3
800.403258387199	1
800.421576519818	3
800.439894862222	2
800.458213414753	4
800.476532177067	8
800.494851149336	10
800.51317033139	8
800.531489723399	5
800.549809325363	7
800.568129137282	11
800.586449158986	7
800.604769390645	5
800.623089832088	0
800.641410483657	8
800.65973134501	3
800.678052416148	9
800.696373697412	14
800.714695188461	2
800.733016889293	2
800.751338800252	1
800.769660920995	4
800.787983251694	8
800.806305792177	10
800.824628542615	5
800.842951503009	3
800.861274673358	9
800.879598053492	11
800.89792164358	9
800.916245443624	12
800.934569453453	8
800.952893673237	2
800.971218102977	1
800.989542742501	8
801.00786759198	7
801.026192651415	9
801.044517920634	6
801.06284339998	5
801.081169088939	1
801.099494988025	2
801.117821096895	3
801.136147415721	0
801.154473944502	2
801.172800682897	2
801.191127631419	5
801.209454789896	8
801.227782158157	8
801.246109736374	7
801.264437524547	3
801.282765522676	4
801.301093730588	1
801.319422148286	5
801.33775077611	7
801.356079613719	4
801.374408661283	7
801.392737918804	2
801.411067386108	9
801.429397063369	3
801.447726950414	3
801.466057047586	12
801.484387354543	5
801.502717871284	7
801.521048598152	3
801.539379534805	2
801.557710681413	2
801.576042037806	8
801.594373604155	5
801.61270538046	4
801.631037366721	1
801.649369562766	7
801.667701968768	12
801.686034584725	5
801.704367410467	7
801.722700446164	7
801.741033691647	4
801.759367147256	16
801.77770081265	6
801.796034688001	10
801.814368773136	8
801.832703068227	8
801.851037573273	7
801.869372288276	2
801.887707213064	6
801.906042347808	5
801.924377692336	2
801.942713246821	8
801.961049011261	4
801.979384985657	1
801.997721169839	4
802.016057563976	4
802.03439416807	4
802.052730982119	5
802.071068005954	12
802.089405239573	7
802.10774268332	5
802.126080336681	6
802.144418200168	2
802.162756273612	1
802.181094556841	6
802.199433050026	6
802.217771753167	9
802.236110666093	4
802.254449788976	3
802.272789121814	5
802.291128664438	4
802.309468417017	10
802.327808379553	11
802.346148551874	7
802.364488934151	6
802.382829526385	6
802.401170328575	9
802.41951134055	9
802.437852562481	8
802.456193994197	13
802.474535636041	6
802.492877487669	7
802.511219549084	7
802.529561820625	7
802.547904301952	11
802.566246993064	8
802.584589894303	7
802.602933005327	2
802.621276326308	3
802.639619857075	10
802.657963597797	8
802.676307548476	4
802.694651709112	7
802.712996079532	4
802.731340659909	5
802.749685450072	6
802.768030450362	13
802.786375660437	13
802.804721080297	0
802.823066710286	6
802.841412550059	13
802.859758599789	9
802.878104859305	9
802.896451328776	1
802.914798008205	0
802.93314489759	12
802.95149199676	11
802.969839305887	2
802.9881868248	4
803.00653455384	1
803.024882492665	7
803.043230641276	4
803.061579000015	3
803.079927568368	6
803.098276346849	3
803.116625335115	0
803.134974533338	4
803.153323941518	4
803.171673559483	4
803.190023387576	7
803.208373425455	1
803.226723673119	5
803.245074130739	6
803.263424798317	7
803.281775675851	9
803.300126763171	9
803.318478060448	6
803.336829567681	14
803.3551812847	4
803.373533211676	17
803.391885348608	11
803.410237695497	18
803.428590252172	14
803.446943018804	7
803.465295995221	7
803.483649181596	5
803.502002577927	4
803.520356184215	4
803.538710000289	9
803.557064026319	3
803.575418262307	1
803.59377270808	8
803.61212736381	11
803.630482229497	5
803.64883730497	4
803.6671925904	5
803.685548085786	5
803.70390379113	14
803.722259706259	3
803.740615831346	5
803.758972166218	6
803.777328711218	5
803.795685466005	4
803.814042430577	12
803.832399605277	13
803.850756989763	2
803.869114584035	3
803.887472388436	1
803.905830402622	7
803.924188626765	4
803.942547060694	8
803.960905704581	12
803.979264558424	4
803.997623622225	1
804.015982895811	2
804.034342379183	7
804.052702072684	8
804.071061975971	2
804.089422089215	5
804.107782412416	1
804.126142945403	6
804.144503688348	7
804.162864641249	8
804.181225803937	3
804.199587176582	3
804.217948759184	4
804.236310551743	0
804.254672554089	6
804.273034766391	7
804.29139718848	5
804.309759820526	6
804.328122662529	10
804.34648571449	8
804.364848976237	5
804.383212447941	13
804.401576129603	7
804.419940021222	10
804.438304122627	7
804.456668433818	4
804.475032955138	8
804.493397686244	5
804.511762627307	5
804.530127778157	6
804.548493139135	6
804.566858709899	2
804.58522449045	6
804.603590480958	3
804.621956681424	10
804.640323091847	20
804.658689712228	22
804.677056542395	4
804.695423582348	7
804.71379083243	0
804.732158292298	4
804.750525962124	10
804.768893841736	11
804.787261931306	14
804.805630230833	1
804.823998740318	6
804.842367459589	5
804.860736388818	10
804.879105528005	3
804.897474876977	3
804.915844435908	10
804.934214204796	11
804.95258418347	6
804.970954372103	3
804.989324770693	2
805.007695379069	11
805.026066197403	7
805.044437225695	1
805.062808463944	11
805.08117991198	2
805.099551569974	18
805.117923437754	8
805.136295515663	11
805.154667803359	14
805.173040300841	10
805.191413008453	3
805.20978592585	4
805.228159053206	5
805.246532390348	6
805.264905937448	8
805.283279694506	10
805.30165366135	9
805.320027838324	6
805.338402225084	6
805.356776821631	3
805.375151628136	3
805.393526644599	9
805.411901871019	13
805.430277307226	8
805.448652953391	7
805.467028809515	6
805.485404875596	15
805.503781151463	6
805.522157637118	7
805.540534332902	10
805.558911238472	12
805.577288354	6
805.595665679487	10
805.61404321476	8
805.632420959991	2
805.650798915009	10
805.669177080157	4
805.687555455091	5
805.705934039812	0
805.724312834662	5
805.742691839299	2
805.761071053894	4
805.779450478276	2
805.797830112616	8
805.816209956915	3
805.834590011171	6
805.852970275215	0
805.871350749216	4
805.889731433004	6
805.908112326922	5
805.926493430627	9
805.944874744119	2
805.963256267569	1
805.981638000977	5
806.000019944343	0
806.018402097496	11
806.036784460608	1
806.055167033678	6
806.073549816535	9
806.091932809521	5
806.110316012295	5
806.128699424855	15
806.147083047374	6
806.165466879851	6
806.183850922287	9
806.202235174509	4
806.22061963669	13
806.239004308829	10
806.257389190755	6
806.27577428264	8
806.294159584483	6
806.312545096285	6
806.330930817873	16
806.34931674942	6
806.367702890755	9
806.386089242047	4
806.404475803298	13
806.422862574508	9
806.441249555505	10
806.45963674646	10
806.478024147374	1
806.496411758075	4
806.514799578734	3
806.533187609352	5
806.551575849757	12
806.569964300293	13
806.588352960444	7
806.606741830725	9
806.625130910793	7
806.64352020082	5
806.661909700805	9
806.680299410578	5
806.698689330309	6
806.717079459828	10
806.735469799476	2
806.753860348912	16
806.772251108135	6
806.790642077489	5
806.80903325663	6
806.827424645729	5
806.845816244616	3
806.864208053461	2
806.882600072265	4
806.900992301028	1
806.919384739407	6
806.937777387916	3
806.956170246384	2
806.974563314639	5
806.992956592853	2
807.011350081026	3
807.029743778986	2
807.048137686906	3
807.066531804783	6
807.084926132449	10
807.103320670073	5
807.121715417656	5
807.140110375199	6
807.158505542528	6
807.176900919817	9
807.195296506893	4
807.213692304099	6
807.232088311093	8
807.250484527874	8
807.268880954786	9
807.287277591486	7
807.305674437972	6
807.32407149459	12
807.342468760995	10
807.360866237359	11
807.37926392351	6
807.397661819621	8
807.41605992569	12
807.434458241719	1
807.452856767535	3
807.471255503311	4
807.489654449045	5
807.508053604568	8
807.526452970049	3
807.544852545489	1
807.563252330717	2
807.581652325904	4
807.600052531051	3
807.618452945985	4
807.636853570878	7
807.65525440573	11
807.673655450542	8
807.692056705141	19
807.7104581697	10
807.728859844046	9
807.747261728523	4
807.765663822788	8
807.78406612684	11
807.802468641024	9
807.820871364995	2
807.839274298754	3
807.857677442644	14
807.876080796149	5
807.894484359786	1
807.912888133211	7
807.931292116767	6
807.949696309938	2
807.968100713241	0
807.986505326332	4
808.004910149382	6
808.023315182391	5
808.041720425189	4
808.060125877945	8
808.078531540662	7
808.096937413166	8
808.115343495629	3
808.133749788052	9
808.152156290435	11
808.170563002605	3
808.188969924563	4
808.207377056653	4
808.225784398531	1
808.244191950367	6
808.262599712164	5
808.281007683748	6
808.299415865292	2
808.317824256796	5
808.336232858088	13
808.354641669339	4
808.37305069055	14
808.391459921549	8
808.409869362507	7
808.428279013425	8
808.446688874303	10
808.465098944969	7
808.483509225595	10
808.501919716008	9
808.520330416381	5
808.538741326714	4
808.557152447007	10
808.575563777088	3
808.593975317129	4
808.612387067129	2
808.630799026917	3
808.649211196837	6
808.667623576374	5
808.686036166042	6
808.704448965498	4
808.722861974913	2
808.741275194117	3
808.759688623281	8
808.778102262405	19
808.796516111488	10
808.81493017036	4
808.833344439191	0
808.851758917811	8
808.870173606563	1
808.888588505102	12
808.90700361343	13
808.92541893189	2
808.943834460138	2
808.962250198345	6
808.980666146342	11
808.999082304297	7
809.017498672214	11
809.03591525009	3
809.054332037754	2
809.072749035378	0
809.091166242963	7
809.109583660335	5
809.128001287668	6
809.146419124961	15
809.164837172042	5
809.183255429083	6
809.201673896085	9
809.220092573046	6
809.238511459796	5
809.256930556506	11
809.275349863005	11
809.293769379463	5
809.312189105882	3
809.330609042261	7
809.349029188428	5
809.367449544556	8
809.385870110644	6
809.40429088652	4
809.422711872356	8
809.441133068153	6
809.459554473738	2
809.477976089455	6
809.496397914789	8
809.514819950255	8
809.53324219551	3
809.551664650725	1
809.5700873159	3
809.588510190863	7
809.606933275787	1
809.6253565705	0
809.643780075345	3
809.662203789978	5
809.6806277144	2
809.699051848954	2
809.717476193297	2
809.7359007476	9
809.754325511691	3
809.772750485744	3
809.791175669756	10
809.809601063557	4
809.828026667319	12
809.846452481041	6
809.864878504724	7
809.883304738195	4
809.901731181627	12
809.920157835019	3
809.9385846982	6
809.957011771342	1
809.975439054444	6
809.993866547507	2
810.012294250358	6
810.030722162998	13
810.049150285771	5
810.067578618332	3
810.086007160854	5
810.104435913337	8
810.122864875608	3
810.14129404784	1
810.159723430033	7
810.178153022014	2
810.196582823956	13
810.215012835859	1
810.233443057551	5
810.251873489203	6
810.270304130816	10
810.288734982218	3
810.307166043753	11
810.325597315077	5
810.344028796189	3
810.362460487262	9
810.380892388296	11
810.399324499291	11
810.417756820074	8
810.436189350818	3
810.454622091524	5
810.473055042018	3
810.491488202473	5
810.509921572889	4
810.528355153266	6
810.546788943432	4
810.565222943558	3
810.583657153474	12
810.60209157335	5
810.620526203188	5
810.638961042986	5
810.657396092574	2
810.675831352122	5
810.694266821631	6
810.71270250093	1
810.731138390189	3
810.749574489237	9
810.768010798419	12
810.786447317389	3
810.804884046149	1
810.823320985041	5
810.841758133723	1
810.860195492366	3
810.878633060969	6
810.897070839362	2
810.915508827716	4
810.933947025859	3
810.952385434136	2
810.970824052201	5
810.989262880056	4
811.007701918043	2
811.02614116582	3
811.044580623558	6
811.063020291085	8
811.081460168574	3
811.099900256023	2
811.118340553434	1
811.136781060634	4
811.155221777795	5
811.173662704746	6
811.19210384183	3
811.210545188703	6
811.228986745365	7
811.247428512161	13
811.265870488746	15
811.28431267512	2
811.302755071628	6
811.321197677924	6
811.339640494183	11
811.35808352023	8
811.376526756239	9
811.394970202209	6
811.413413858141	4
811.431857723862	8
811.450301799544	1
811.468746085188	4
811.487190580621	8
811.505635286016	6
811.524080201372	7
811.542525326518	8
811.560970661625	8
811.579416206693	6
811.597861961723	6
811.616307926543	7
811.634754101324	5
811.653200485894	2
811.671647080426	5
811.690093884919	6
811.708540899202	10
811.726988123447	11
811.745435557653	9
811.76388320182	2
811.78233105595	5
811.800779119868	4
811.819227393577	7
811.837675877419	3
811.85612457105	7
811.874573474644	4
811.893022588026	1
811.911471911371	0
811.929921444677	2
811.948371187945	7
811.966821141003	5
811.985271304022	11
812.003721677003	11
812.022172259773	12
812.040623052506	10
812.0590740552	6
812.077525267683	3
812.095976690129	0
812.114428322536	5
812.132880164905	6
812.151332217064	2
812.169784479185	4
812.188236951095	3
812.206689632967	0
812.225142524801	5
812.243595626597	2
812.262048938182	12
812.28050245973	11
812.298956191239	13
812.317410132538	7
812.335864283799	6
812.354318645022	8
812.372773216207	8
812.391227997182	1
812.409682988118	7
812.428138188845	5
812.446593599533	2
812.465049220184	11
812.483505050796	12
812.501961091198	14
812.520417341563	2
812.538873801889	7
812.557330472005	3
812.575787352084	8
812.594244442124	15
812.612701741954	21
812.631159251746	4
812.649616971501	17
812.668074901045	6
812.686533040552	5
812.70499139002	14
812.723449949279	12
812.741908718672	7
812.760367697854	9
812.778826886827	3
812.797286285934	0
812.815745894832	6
812.834205713519	4
812.85266574234	6
812.871125980952	6
812.889586429353	10
812.90804708789	10
812.926507956216	7
812.944969034504	4
812.963430322582	11
812.981891820796	16
813.000353528798	5
813.018815446592	4
813.037277574347	5
813.055739912065	2
813.074202459745	3
813.092665217215	2
813.111128184648	0
813.129591362043	0
813.1480547494	10
813.166518346547	9
813.184982153657	3
813.203446170557	7
813.22191039742	4
813.240374834245	10
813.258839481032	4
813.27730433761	7
813.29576940415	4
813.31423468048	2
813.332700166945	5
813.3511658632	6
813.369631769418	2
813.388097885426	8
813.406564211396	9
813.42503074733	15
813.443497493053	8
813.461964448739	7
813.480431614387	12
813.498898989998	10
813.5173665754	2
813.535834370763	9
813.554302375918	6
813.572770591207	11
813.591239016287	7
813.609707651156	14
813.628176495989	4
813.646645550784	3
813.665114815542	8
813.68358429009	4
813.702053974601	1
813.720523869075	7
813.738993973512	3
813.757464287738	2
813.775934811928	4
813.794405545908	4
813.812876490023	6
813.831347643929	7
813.849819007625	5
813.868290581456	14
813.886762365077	4
813.905234358489	8
813.923706562037	3
813.942178975374	8
813.960651598675	11
813.979124431766	1
813.99759747482	1
814.016070727837	2
814.034544190817	4
814.053017863587	0
814.071491746321	3
814.089965838844	3
814.108440141503	3
814.126914653953	4
814.145389376193	6
814.163864308569	15
814.182339450735	8
814.200814802864	3
814.219290364784	9
814.237766136667	9
814.256242118513	8
814.274718310149	8
814.293194711921	10
814.311671323311	6
814.330148144837	4
814.348625176154	6
814.367102417433	13
814.385579868676	7
814.404057529709	2
814.422535400705	4
814.441013481665	11
814.459491772415	4
814.477970273301	4
814.496448983805	6
814.514927904444	4
814.533407034875	5
814.551886375269	7
814.570365925453	6
814.588845685773	3
814.607325655711	3
814.625805835613	10
814.64428622565	10
814.662766825478	3
814.681247635098	8
814.699728654852	4
814.718209884398	8
814.736691323906	5
814.755172973206	4
814.773654832469	4
814.792136901696	4
814.810619180885	4
814.829101669866	3
814.84758436881	3
814.866067277545	7
814.884550396416	8
814.903033725077	2
814.92151726353	10
814.940001012118	10
814.958484970498	4
814.976969138668	7
814.995453516974	8
815.013938105072	10
815.032422903133	5
815.050907910984	6
815.069393128799	2
815.087878556578	4
815.10636419432	7
815.124850041854	8
815.14333609935	3
815.161822366811	2
815.180308844062	5
815.198795531277	3
815.217282428456	1
815.235769535425	2
815.254256852359	1
815.272744379256	14
815.291232115943	9
815.309720062595	4
815.32820821921	16
815.346696585789	6
815.365185162159	12
815.383673948493	10
815.402162944618	8
815.420652150879	6
815.439141566931	4
815.457631192774	4
815.476121028754	7
815.494611074525	10
815.513101330259	10
815.531591795785	12
815.550082471275	6
815.568573356555	16
815.587064451973	10
815.605555757181	3
815.624047272353	4
815.642538997317	8
815.661030932416	8
815.679523077307	5
815.69801543199	3
815.716507996636	1
815.735000771246	5
815.75349375582	9
815.771986950358	5
815.790480354687	4
815.808973968808	7
815.827467793065	1
815.845961827114	5
815.864456071126	8
815.88295052493	5
815.90144518887	3
815.919940062602	5
815.938435146125	11
815.956930439612	10
815.975425943063	8
815.993921656478	4
816.012417579857	8
816.030913713028	7
816.04941005599	4
816.067906609088	3
816.086403371979	14
816.104900344833	2
816.123397527479	10
816.141894920089	4
816.160392522663	4
816.178890335201	0
816.19738835753	5
816.215886589824	5
816.234385032082	6
816.252883684131	2
816.271382546145	7
816.289881618123	9
816.308380899892	9
816.326880391626	3
816.345380093324	3
816.363880004986	2
816.382380126439	2
816.400880457857	11
816.419380999067	4
816.437881750241	7
816.456382711379	9
816.474883882481	3
816.493385263375	5
816.511886854233	5
816.530388654883	3
816.54889066567	2
816.567392886249	7
816.585895316619	2
816.604397957127	15
816.622900807426	16
816.64140386769	7
816.659907137745	7
816.678410617765	7
816.696914307749	6
816.715418207697	21
816.733922317437	5
816.752426637142	3
816.770931166811	5
816.789435906272	6
816.807940855698	2
816.826446015088	8
816.844951384269	7
816.863456963416	7
816.881962752527	2
816.900468751602	1
816.918974960469	4
816.937481379301	5
816.955988007925	6
816.974494846686	5
816.993001895066	2
817.011509153583	1
817.030016621892	14
817.048524300166	7
817.067032188405	2
817.085540286435	4
817.104048594603	0
817.12255711239	2
817.141065840315	5
817.159574778031	20
817.178083925712	5
817.196593283185	12
817.215102850623	0
817.233612628026	8
817.252122615393	5
817.270632812552	8
817.289143219676	4
817.307653836765	7
817.326164663646	5
817.344675700492	4
817.363186947302	7
817.381698403905	5
817.400210070472	2
817.418721947004	9
817.437234033501	9
817.45574632979	3
817.474258836044	14
817.49277155209	9
817.511284478101	11
817.529797614077	7
817.548310960018	3
817.566824515751	1
817.585338281449	2
817.603852257111	10
817.622366442566	10
817.640880837986	8
817.659395443371	5
817.677910258548	4
817.69642528369	7
817.714940518797	16
817.733455963869	5
817.751971618734	2
817.770487483563	4
817.789003558358	5
817.807519842944	4
817.826036337496	4
817.84455304184	1
817.863069956322	11
817.881587080596	8
817.900104414835	1
817.918621958867	5
817.937139712863	10
817.955657676825	9
817.974175850579	4
817.992694234472	1
818.011212828156	10
818.029731631633	3
818.048250645075	5
818.066769868482	4
818.085289301855	12
818.10380894502	6
818.12232879815	6
818.140848861245	2
818.159369134133	0
818.177889616986	3
818.196410309804	3
818.214931212588	0
818.233452325164	3
818.251973647705	11
818.270495180039	0
818.289016922338	8
818.307538874603	2
818.326061036833	4
818.344583408855	5
818.363105990843	1
818.381628782796	4
818.400151784541	6
818.418674996252	3
818.437198417929	9
818.455722049398	7
818.474245890832	7
818.492769942232	5
818.511294203425	3
818.529818674756	0
818.548343355706	6
818.566868246795	4
818.585393347676	6
818.603918658523	5
818.622444179336	4
818.640969909941	7
818.659495850512	6
818.678022001048	13
818.696548361377	3
818.715074931672	1
818.733601711932	3
818.752128702157	4
818.770655902176	4
818.789183312159	7
818.807710931936	6
818.826238761852	4
818.844766801387	5
818.86329505106	20
818.881823510527	3
818.900352179959	8
818.918881059356	6
818.937410148547	8
818.955939447876	3
818.974468956825	1
818.992998675913	5
819.011528604793	4
819.03005874364	2
819.048589092279	5
819.067119650884	5
819.085650419454	12
819.104181397991	7
819.12271258632	4
819.141243984615	1
819.159775592876	9
819.17830741093	2
819.196839438949	2
819.215371676935	6
819.233904124713	7
819.252436782458	3
819.270969650168	7
819.289502727844	8
819.308036015313	5
819.326569512748	1
819.345103219976	8
819.363637137343	7
819.382171264502	4
819.400705601455	10
819.419240148374	1
819.437774905259	3
819.456309871936	6
819.474845048753	8
819.493380435363	4
819.511916031939	0
819.530451838307	2
819.548987854642	4
819.567524080943	9
819.586060517211	4
819.604597163271	2
819.623134019297	2
819.641671085116	4
819.660208361075	8
819.678745846826	2
819.697283542371	5
819.715821448054	13
819.734359563531	8
819.752897888801	4
819.771436424211	0
819.789975169413	6
819.808514124582	7
819.827053289544	7
819.845592664472	4
819.864132249366	1
819.882672044226	0
819.90121204888	4
819.9197522635	4
819.938292688086	14
819.956833322466	2
819.975374166812	8
819.993915221124	4
820.012456485229	7
820.030997959301	2
820.049539643339	2
820.068081537343	5
820.086623641141	2
820.105165954905	5
820.123708478462	8
820.142251211986	2
820.160794155476	0
820.179337308932	3
820.197880672182	6
820.216424245398	5
820.234968028581	8
820.253512021557	6
820.2720562245	4
820.290600637409	9
820.309145260111	6
820.32769009278	4
820.346235135416	2
820.364780388017	9
820.38332585024	12
820.401871522602	1
820.42041740493	9
820.438963497052	5
820.457509799141	10
820.476056311196	8
820.494603033044	15
820.51314996486	5
820.531697106641	6
820.550244458216	11
820.568792019758	12
820.587339791267	5
820.605887772569	5
820.624435964011	16
820.642984365073	9
820.661532976275	5
820.680081797271	6
820.698630828233	2
820.717180069162	6
820.735729519885	5
820.754279180574	8
820.77282905123	2
820.79137913168	4
820.809929422097	1
820.82847992248	5
820.847030632657	3
820.865581552974	2
820.884132682911	3
820.902684022989	4
820.92123557286	1
820.939787332698	4
820.958339302502	4
820.976891482101	5
820.995443871666	5
821.013996471025	4
821.032549280524	12
821.051102299817	9
821.069655529077	0
821.08820896813	1
821.106762617151	3
821.125316476138	2
821.143870544919	2
821.162424823841	2
821.180979312383	2
821.199534011065	9
821.218088919541	4
821.236644037984	3
821.255199366394	9
821.273754904597	8
821.292310652768	4
821.310866610906	19
821.329422778838	10
821.347979156737	10
821.366535744429	10
821.385092542263	7
821.403649549889	11
821.422206767484	11
821.440764194872	4
821.459321832227	3
821.477879679549	5
821.496437736838	6
821.514996003922	14
821.533554480972	8
821.55211316799	8
821.570672064801	8
821.58923117158	14
821.607790488326	8
821.626350014867	5
821.644909751547	6
821.663469697848	2
821.68202985429	1
821.700590220526	8
821.719150796729	3
821.737711582727	8
821.756272578865	0
821.774833784796	5
821.793395200522	4
821.811956826389	7
821.83051866205	6
821.849080707504	5
821.8676429631	2
821.886205428489	3
821.904768103846	7
821.923330988997	3
821.941894084116	1
821.960457389201	6
821.979020904255	7
821.997584629102	3
822.016148563917	11
822.034712708526	9
822.053277063276	3
822.07184162782	4
822.090406402158	8
822.108971386637	7
822.12753658091	4
822.146101984978	2
822.164667599186	2
822.183233423189	9
822.201799457159	5
822.220365700924	6
822.238932154656	20
822.257498818355	16
822.276065692023	6
822.294632775484	8
822.31320006874	4
822.331767572137	1
822.350335285328	3
822.368903208487	7
822.387471341613	5
822.406039684707	8
822.424608237596	7
822.443177000278	5
822.461745973102	3
822.480315155721	4
822.498884548307	5
822.517454150687	14
822.536023963209	9
822.554593985525	3
822.573164217635	8
822.591734659713	3
822.610305311759	7
822.628876173773	0
822.647447245754	5
822.66601852753	7
822.684590019101	11
822.703161720812	7
822.721733632319	6
822.740305753793	5
822.758878085061	8
822.777450626298	3
822.796023377502	5
822.814596338674	2
822.833169509641	1
822.851742890576	3
822.870316481479	4
822.888890282176	3
822.907464292841	1
822.926038513474	0
822.944612943902	2
822.963187584298	2
822.981762434662	7
823.000337494994	5
823.01891276512	2
823.037488245215	4
823.056063935104	12
823.074639834961	1
823.093215944786	7
823.11179226458	4
823.130368794168	13
823.148945533724	8
823.167522483248	2
823.186099642567	7
823.204677011854	12
823.223254591109	5
823.241832380333	9
823.260410379351	14
823.278988588164	9
823.297567007118	5
823.316145635868	17
823.334724474585	9
823.353303523097	6
823.371882781578	11
823.390462250027	15
823.409041928443	8
823.427621816655	8
823.446201915008	2
823.464782222983	4
823.4833627411	7
823.501943469012	11
823.520524406891	3
823.539105554566	5
823.557686912209	4
823.57626847982	11
823.5948502574	9
823.613432244775	11
823.632014442118	9
823.650596849256	8
823.669179466535	8
823.68776229361	5
823.706345330653	6
823.724928577491	7
823.743512034298	1
823.762095701073	3
823.780679577643	8
823.799263664181	10
823.817847960688	7
823.836432467163	10
823.855017183434	8
823.873602109673	4
823.892187245707	2
823.910772591882	0
823.929358147853	5
823.947943913619	9
823.966529889528	1
823.985116075231	6
824.003702470903	2
824.022289076369	2
824.040875891805	8
824.059462917209	5
824.078050152408	6
824.09663759775	2
824.115225252713	2
824.133813117818	6
824.152401192718	6
824.170989477587	7
824.189577972425	6
824.208166677058	5
824.226755591659	3
824.245344716056	5
824.263934050595	8
824.28252359493	6
824.301113349232	7
824.319703313331	11
824.338293487398	6
824.356883871434	4
824.375474465438	4
824.394065269238	4
824.412656283007	8
824.431247506571	4
824.449838940277	7
824.468430583779	2
824.487022437076	5
824.505614500515	0
824.52420677375	2
824.54279925678	3
824.561391949952	5
824.57998485292	1
824.598577965857	1
824.617171288589	7
824.635764821464	10
824.65435856396	3
824.672952516599	7
824.691546679034	3
824.710141051437	1
824.728735633809	4
824.747330425977	1
824.765925428114	3
824.78452064022	12
824.803116062121	4
824.821711693991	3
824.840307535831	8
824.858903587639	10
824.877499849243	5
824.896096320816	11
824.914693002185	9
824.933289893696	4
824.951886994829	4
824.970484306105	6
824.989081827177	2
825.007679558217	4
825.026277499227	19
825.044875650033	5
825.063474010981	12
825.082072581551	6
825.100671362264	3
825.119270352772	3
825.13786955325	8
825.156468963523	5
825.175068583766	8
825.193668413978	4
825.212268454159	2
825.230868704136	3
825.249469164082	10
825.268069833824	10
825.286670713709	3
825.305271803389	6
825.323873102865	3
825.342474612484	11
825.361076331899	5
825.379678261283	6
825.398280400463	7
825.416882749612	11
825.435485308731	11
825.454088077819	9
825.472691056703	2
825.491294245556	3
825.509897644379	5
825.528501252997	5
825.547105071585	10
825.565709100143	7
825.584313338496	13
825.602917786819	5
825.621522445111	5
825.640127313199	6
825.658732391256	10
825.677337679283	8
825.69594317728	2
825.714548885073	5
825.733154802835	6
825.751760930393	5
825.770367268094	3
825.788973815591	8
825.807580572884	3
825.826187540321	2
825.844794717553	5
825.863402104755	4
825.882009701753	3
825.900617508721	3
825.919225525658	6
825.937833752391	5
825.956442189267	9
825.975050835766	12
825.993659692409	4
826.012268758847	4
826.030878035255	4
826.049487521633	1
826.068097217807	2
826.08670712395	6
826.105317240064	3
826.123927565973	2
826.142538101853	4
826.161148847701	3
826.17975980352	7
826.198370968962	4
826.216982344546	4
826.235593930101	3
826.254205725452	6
826.272817730772	10
826.291429945889	5
826.31004237115	2
826.328655006206	2
826.347267851059	21
826.365880906055	11
826.384494170848	6
826.403107645437	7
826.421721330169	20
826.440335224698	11
826.458949329196	2
826.477563643491	6
826.49617816793	3
826.514792901991	0
826.533407846196	4
826.552023000197	1
826.570638364168	1
826.58925393811	5
826.607869721847	2
826.626485715555	0
826.645101919233	2
826.663718332706	7
826.68233495615	8
826.700951789565	7
826.719568832949	15
826.73818608613	6
826.756803549281	4
826.775421222228	4
826.794039105319	1
826.812657198033	0
826.83127550089	5
826.849894013544	8
826.868512736169	8
826.887131668763	9
826.905750811154	3
826.924370163689	7
826.942989725847	3
826.961609498149	1
826.980229480247	2
826.998849672315	8
827.01747007418	1
827.036090686015	3
827.054711507821	7
827.073332539597	6
827.091953781169	4
827.110575232712	2
827.129196894225	1
827.147818765534	2
827.166440846814	5
827.185063137891	5
827.203685639111	5
827.222308350129	6
827.240931271116	0
827.259554401901	3
827.278177742655	7
827.296801293381	11
827.315425054076	6
827.334049024569	3
827.352673205031	5
827.371297595291	5
827.389922195694	7
827.408547005895	4
827.427172026066	17
827.445797256033	9
827.464422695971	6
827.48304834588	7
827.501674205585	1
827.520300275261	3
827.538926554908	11
827.557553044525	6
827.576179743939	2
827.594806653323	2
827.613433772505	12
827.63206110183	4
827.650688640953	3
827.669316389872	5
827.687944348936	6
827.706572517797	5
827.725200896628	7
827.743829485256	5
827.762458283855	8
827.781087292424	14
827.799716510791	11
827.818345939302	2
827.836975577436	9
827.855605425715	10
827.87423548379	4
827.892865751836	5
827.911496229854	5
827.930126917667	3
827.948757815452	4
827.967388923208	6
827.986020240761	10
828.004651768284	2
828.023283505778	13
828.041915453243	4
828.060547610506	4
828.079179977738	7
828.097812554768	5
828.116445341769	2
828.135078338741	7
828.15371154551	7
828.172344962423	4
828.190978589134	3
828.209612425642	7
828.228246472294	2
828.246880728744	5
828.265515194991	4
828.284149871383	9
828.302784757571	6
828.321419853731	5
828.340055159688	12
828.358690675616	11
828.377326401515	7
828.395962337385	7
828.414598483052	9
828.43323483869	3
828.451871404299	2
828.470508179706	3
828.489145165083	9
828.507782360432	6
828.526419765578	2
828.545057380695	1
828.563695205783	5
828.582333240843	1
828.600971485699	1
828.619609940527	7
828.638248605152	2
828.656887479748	3
828.675526564316	3
828.694165858854	3
828.71280536319	11
828.731445077497	4
828.750085001776	1
828.768725135851	3
828.787365479898	3
828.806006033917	12
828.824646797906	5
828.843287771693	5
828.861928955452	10
828.880570349007	14
828.899211952534	10
828.917853766033	13
828.936495789502	5
828.955138022769	9
828.973780466008	11
828.992423119218	3
829.011065982225	2
829.029709055204	8
829.048352338154	5
829.066995830901	5
829.08563953362	4
829.104283446311	4
829.122927568799	4
829.141571901258	2
829.160216443689	11
829.178861196091	8
829.197506158291	7
829.216151330463	9
829.234796712432	7
829.253442304546	6
829.272088106458	7
829.290734118168	9
829.309380340023	10
829.328026771676	9
829.3466734133	7
829.365320264722	4
829.383967326115	9
829.402614597481	8
829.421262078817	7
829.439909769952	9
829.458557671058	12
829.477205781962	6
829.495854103011	0
829.514502633858	9
829.533151374503	8
829.551800325293	3
829.570449485881	9
829.589098856267	7
829.607748436799	8
829.626398227128	14
829.645048227429	9
829.663698437528	7
829.682348857773	5
829.700999487641	7
829.719650327655	4
829.738301377467	13
829.756952637251	5
829.775604107006	5
829.79425578656	5
829.812907676085	5
829.831559775582	8
829.850212084877	5
829.868864604144	5
829.887517333382	6
829.906170272593	5
829.924823421601	9
829.943476780582	5
829.96213034936	5
829.98078412811	9
829.999438116832	10
830.018092315526	10
830.036746724018	3
830.055401342482	3
830.074056170744	9
830.092711209152	1
830.111366457358	1
830.130021915362	6
830.148677583512	3
830.16733346146	6
830.18598954938	1
830.204645847098	2
830.223302354788	6
830.24195907245	6
830.260616000084	6
830.279273137517	3
830.297930484921	4
830.316588042298	5
830.335245809472	6
830.353903786619	4
830.372561973738	2
830.391220370655	1
830.409878977544	3
830.428537794406	3
830.447196821239	3
830.465856057871	1
830.484515504475	1
830.503175160877	2
830.521835027251	4
830.540495103598	2
830.559155389916	0
830.577815886033	0
830.596476592123	5
830.615137508184	4
830.633798634044	0
830.652459969876	6
830.67112151568	9
830.689783271457	5
830.708445237032	1
830.727107412579	1
830.745769797925	2
830.764432393243	2
830.783095198533	1
830.801758213796	5
830.820421438857	5
830.83908487389	4
830.857748518896	0
830.8764123737	2
830.895076438477	6
830.913740713226	6
830.932405197774	1
830.951069892293	0
830.969734796786	6
830.988399911251	9
831.007065235514	10
831.02573076975	2
831.044396513784	4
831.063062467791	17
831.08172863177	2
831.100395005548	2
831.119061589472	5
831.137728383195	9
831.156395386716	2
831.175062600384	8
831.193730023851	8
831.21239765729	6
831.231065500528	2
831.249733553738	8
831.268401816921	6
831.287070290077	10
831.305738973031	0
831.324407865958	5
831.343076968683	5
831.361746281555	5
831.380415804226	7
831.399085536695	6
831.417755479312	7
831.436425631726	11
831.455095994114	7
831.4737665663	3
831.492437348459	6
831.511108340591	4
831.529779542521	5
831.548450954599	3
831.567122576301	5
831.585794408149	1
831.604466449797	8
831.623138701417	6
831.641811163011	3
831.660483834403	0
831.679156715767	1
831.697829807105	2
831.716503108241	3
831.735176619351	0
831.753850340433	5
831.772524271489	3
831.791198412342	1
831.809872763169	3
831.828547323795	1
831.847222094394	3
831.865897074965	13
831.88457226551	4
831.903247665853	5
831.92192327617	4
831.94059909646	6
831.959275126548	1
831.977951366609	5
831.996627816644	3
832.015304476477	6
832.033981346283	4
832.052658426063	3
832.071335715641	9
832.090013215367	6
832.108690924717	2
832.127368844215	3
832.146046973512	4
832.164725312782	3
832.183403862025	4
832.202082621067	5
832.220761590082	13
832.23944076907	8
832.258120157857	9
832.276799756618	7
832.295479565351	3
832.314159584059	1
832.332839812564	7
832.351520251044	3
832.370200899322	5
832.388881757748	4
832.407562825973	17
832.426244103997	2
832.444925591994	3
832.463607289964	7
832.482289197908	7
832.500971315825	9
832.519653643542	5
832.538336181057	15
832.55701892872	5
832.575701886182	13
832.594385053618	9
832.613068430852	5
832.63175201806	12
832.650435815242	1
832.669119822397	1
832.687804039351	5
832.706488466279	3
832.72517310318	17
832.74385794988	4
832.762543006554	2
832.781228273201	7
832.799913749648	4
832.818599436242	2
832.837285332461	5
832.855971438828	7
832.874657754995	2
832.893344281135	3
832.912031017074	1
832.930717963161	3
832.949405119047	8
832.968092484733	2
832.986780060392	0
833.005467846025	0
833.024155841631	10
833.042844047037	6
833.061532462417	6
833.08022108777	1
833.098909922923	5
833.117598968049	5
833.136288223149	5
833.154977688223	14
833.173667363095	14
833.192357247942	6
833.211047342763	2
833.229737647383	1
833.248428161977	5
833.267118886544	10
833.285809820911	3
833.304500965252	5
833.323192319566	2
833.34188388368	3
833.360575657768	8
833.37926764183	12
833.397959835865	8
833.4166522397	8
833.435344853509	5
833.454037677118	8
833.4727307107	3
833.491423954256	6
833.510117407786	6
833.528811071116	0
833.54750494442	7
833.566199027697	15
833.584893320949	5
833.603587824	3
833.622282536851	4
833.64097745985	5
833.659672592648	5
833.678367935421	1
833.697063487993	4
833.715759250714	7
833.734455223235	8
833.753151405554	3
833.771847797849	7
833.790544400117	5
833.809241212359	2
833.827938234576	1
833.846635466592	5
833.865332908407	3
833.884030560372	0
833.902728422136	3
833.921426493874	0
833.940124775412	3
833.958823266924	10
833.97752196841	11
833.996220879696	7
834.014920001131	1
834.033619332365	5
834.052318873399	13
834.071018624408	10
834.089718585565	18
834.108418756347	8
834.127119137279	0
834.14581972801	4
834.164520528715	9
834.18322153922	1
834.2019227597	11
834.220624190153	4
834.239325830582	8
834.25802768081	2
834.276729741012	4
834.295432011014	0
834.314134491165	1
834.332837181116	5
834.351540080867	6
834.370243190767	6
834.388946510467	2
834.407650040141	5
834.426353779615	5
834.445057729063	7
834.463761888486	10
834.482466257884	13
834.501170837081	4
834.519875626253	7
834.538580625225	4
834.557285834346	5
834.575991253267	2
834.594696881988	6
834.613402720858	4
834.632108769528	7
834.650815027998	4
834.669521496618	10
834.688228175037	4
834.706935063431	5
834.725642161625	8
834.744349469793	1
834.763056987936	5
834.781764716054	5
834.800472653972	7
834.819180801865	7
834.837889159732	6
834.8565977274	2
834.875306505042	4
834.894015492659	7
834.912724690076	6
834.931434097467	11
834.950143714659	5
834.968853542	7
834.987563579142	4
835.006273826258	9
835.024984283174	5
835.043694950065	5
835.062405826931	9
835.081116913772	1
835.099828210413	2
835.118539717029	1
835.13725143362	1
835.155963360011	2
835.174675496376	5
835.193387842717	6
835.212100399033	3
835.230813165149	6
835.249526141065	2
835.268239327131	2
835.286952722997	10
835.305666328838	4
835.324380144654	4
835.34309417027	12
835.361808405861	8
835.380522851427	5
835.399237506794	9
835.417952372136	5
835.436667447452	6
835.455382732569	7
835.474098227661	5
835.492813932729	3
835.511529847596	10
835.530245972613	16
835.548962307256	7
835.567678852049	8
835.586395606642	6
835.605112571211	5
835.623829745754	6
835.642547130098	7
835.661264724417	4
835.679982528711	11
835.698700542806	8
835.717418766876	5
835.736137200921	12
835.754855844767	14
835.773574698588	1
835.792293762384	5
835.811013036155	3
835.829732519727	3
835.848452213274	0
835.867172116621	2
835.885892230119	1
835.904612553417	1
835.923333086516	2
835.94205382959	3
835.96077478264	8
835.979495945665	6
835.99821731849	3
836.016938901291	0
836.035660694067	3
836.054382696818	2
836.07310490937	5
836.091827331898	1
836.110549964226	8
836.12927280653	5
836.147995858809	1
836.166719121063	2
836.185442593118	12
836.204166275149	3
836.222890167155	6
836.241614268962	4
836.260338580744	12
836.279063102502	6
836.297787834236	3
836.31651277577	14
836.335237927279	7
836.35396328859	10
836.372688859876	11
836.391414641137	10
836.410140632374	8
836.428866833412	14
836.447593244426	8
836.466319865415	15
836.485046696205	12
836.503773736971	14
836.522500987712	8
836.541228448254	14
836.559956118947	2
836.578683999265	3
836.597412089734	7
836.616140390004	5
836.63486890025	8
836.653597620297	3
836.672326550494	4
836.691055690492	3
836.709785040291	0
[truncated: 105,884 more rows]
