# Supplementary material for: Identifying Archaeological Bone via Non-Destructive ZooMS and the Materiality of Symbolic Expression: Examples from Iroquoian Bone Points
Source: Sci Rep. 2019 Jul 30;9:11027. doi: 10.1038/s41598-019-47299-x (PMC6667708; doi:10.1038/s41598-019-47299-x)
Supplement: Supplementary file 2 — Supplementary Datafiles [file 41598_2019_47299_MOESM2_ESM.zip › McGrath et al Supplementary Datafiles/Data set S4_DestructiveSpectra/DR-491s_DEST_2.txt]

799.798395020366	2
799.816706738765	0
799.83501866696	1
799.853330805117	3
799.871643153239	3
799.889955711324	3
799.908268479203	1
799.926581457046	1
799.944894644684	1
799.963208042455	4
799.98152165002	4
799.999835467548	1
800.018149494872	8
800.036463732328	11
800.054778179409	3
800.073092836624	6
800.091407703802	1
800.109722780775	3
800.128038067712	2
800.146353564443	1
800.164669271307	2
800.182985187966	3
800.201301314419	1
800.219617651006	7
800.237934197556	3
800.256250953732	5
800.274567920041	5
800.292885096144	15
800.311202482212	2
800.329520078243	1
800.347837884238	5
800.366155900028	4
800.384474125782	10
800.40279256133	7
800.421111207012	3
800.439430062488	4
800.457749127929	4
800.476068403164	8
800.494387888533	2
800.512707583526	11
800.531027488653	2
800.549347603745	1
800.56766792863	2
800.58598846348	3
800.604309208125	4
800.622630162903	2
800.640951327307	1
800.659272701844	6
800.677594286345	5
800.695916080641	0
800.714238084901	3
800.732560299126	7
800.750882723145	4
800.769205357128	6
800.787528201075	1
800.805851254818	4
800.824174518693	4
800.842497992195	2
800.860821675829	2
800.879145569429	5
800.897469672653	0
800.915793986012	3
800.934118509334	5
800.952443242621	6
800.970768185534	2
800.98909333858	3
801.00741870159	3
801.025744274395	4
801.044070056995	3
801.06239604973	1
801.080722252428	0
801.099048664752	4
801.117375287209	7
801.135702119632	0
801.154029161849	7
801.172356413861	9
801.190683876007	9
801.209011548117	15
801.227339429853	13
801.245667521723	5
801.263995823557	2
801.282324335186	2
801.30065305678	6
801.318981988338	1
801.337311129692	3
801.355640481179	1
801.373970042292	1
801.392299813539	6
801.410629794581	12
801.428959985588	1
801.44729038639	11
801.465620997325	7
801.483951818056	4
801.502282848752	3
801.520614089412	7
801.538945539867	5
801.557277200287	1
801.575609070502	3
801.593941150851	9
801.612273440996	13
801.630605941105	3
801.648938651179	1
801.667271571048	1
801.685604700882	1
801.70393804068	4
801.722271590274	2
801.740605350002	2
801.758939319356	8
801.777273498843	6
801.795607888296	9
801.813942487544	7
801.832277296588	3
801.850612315765	3
801.868947544738	0
801.887282983676	4
801.905618632579	0
801.923954491277	5
801.942290560109	5
801.960626838567	0
801.97896332716	2
801.997300025547	2
802.0156369339	0
802.033974052218	5
802.052311380331	5
802.070648918579	3
802.088986666452	8
802.10732462446	2
802.125662792264	2
802.144001170032	12
802.162339757765	12
802.180678555464	5
802.199017562958	3
802.217356780416	4
802.235696207671	8
802.25403584506	5
802.272375692244	2
802.290715749224	9
802.309056016339	17
802.327396493418	4
802.345737180124	2
802.364078076964	12
802.382419183769	5
802.400760500371	7
802.419102026767	8
802.437443763298	5
802.455785709625	5
802.474127865917	5
802.492470232174	6
802.510812808397	2
802.529155594414	3
802.547498590228	5
802.565841796176	5
802.58418521209	6
802.602528837799	1
802.620872673304	4
802.639216718944	1
802.657560974379	9
802.67590543978	12
802.694250114977	3
802.712595000308	3
802.730940095435	0
802.749285400527	0
802.767630915415	1
802.785976640439	1
802.804322575088	0
802.822668719872	0
802.841015074622	4
802.859361639167	10
802.877708413508	8
802.896055397984	4
802.914402592256	8
802.932749996493	6
802.951097610696	1
802.969445434695	1
802.987793468828	1
803.006141712588	6
803.024490166483	2
803.042838830174	2
803.061187704001	4
803.079536787453	3
803.09788608104	1
803.116235584424	7
803.134585297603	5
803.152935220917	4
803.171285354197	6
803.189635697273	2
803.207986250145	2
803.226337013152	3
803.244687986125	7
803.263039168724	7
803.281390561458	3
803.299742163989	7
803.318093976654	4
803.336445998946	1
803.354798231374	0
803.373150673597	6
803.391503325786	3
803.409856187941	1
803.428209259891	4
803.446562541978	10
803.46491603369	4
803.483269735538	2
803.501623647182	3
803.519977768792	4
803.538332100368	3
803.556686641739	5
803.575041393247	3
803.59339635438	0
803.611751525649	3
803.630106906884	8
803.648462497915	0
803.666818298743	4
803.685174309705	3
803.703530530464	1
803.721886961189	5
803.74024360171	6
803.758600452367	5
803.77695751282	4
803.795314783239	6
803.813672263454	9
803.832029953804	0
803.850387853951	1
803.868745963894	9
803.887104283973	5
803.905462813848	0
803.92382155369	1
803.942180503327	1
803.9605396631	2
803.97889903267	4
803.997258612035	2
804.015618401537	1
804.033978400835	0
804.052338610099	2
804.070699029329	2
804.089059658355	4
804.107420497348	0
804.125781546306	0
804.144142805061	1
804.162504273952	1
804.18086595247	2
804.199227841123	6
804.217589939743	6
804.235952248159	4
804.254314766371	5
804.27267749472	3
804.291040432864	2
804.309403580976	8
804.327766939053	9
804.346130506927	2
804.364494284936	5
804.382858272573	5
804.401222470345	2
804.419586877915	3
804.43795149545	10
804.456316322952	9
804.47468136025	3
804.493046607684	5
804.511412064745	3
804.529777731943	2
804.548143608936	0
804.566509696066	5
804.584875992823	5
804.603242499716	8
804.621609216406	6
804.639976142892	1
804.658343279514	3
804.676710626103	4
804.695078182488	8
804.71344594867	4
804.731813924989	0
804.750182111273	2
804.768550507355	2
804.786919113233	8
804.805287929248	1
804.823656955059	5
804.842026190667	3
804.860395636411	4
804.878765291952	2
804.897135157629	1
804.915505232934	4
804.933875518374	1
804.952246013612	4
804.970616718646	2
804.988987633816	7
805.007358758954	3
805.025730093888	7
805.044101638619	2
805.062473393486	11
805.08084535815	20
805.099217532781	7
805.117589917209	10
805.135962511773	9
805.154335316134	17
805.172708330462	7
805.191081554587	9
805.209454988848	6
805.227828632906	4
805.246202486761	9
805.264576550753	9
805.282950824542	0
805.301325308127	5
805.319700001849	2
805.338074905538	5
805.356450019024	3
805.374825342307	3
805.393200875727	4
805.411576618943	0
805.429952571957	3
805.448328735107	2
805.466705108225	2
805.485081691139	9
805.50345848385	9
805.521835486698	7
805.540212699343	3
805.558590121955	9
805.576967754364	7
805.59534559691	8
805.613723649253	3
805.632101911563	1
805.65048038367	3
805.668859065914	0
805.687237957956	1
805.705617059794	11
805.723996371769	6
805.742375893541	5
805.760755625111	6
805.779135566817	3
805.79751571832	7
805.815896079961	6
805.834276651229	3
805.852657432464	2
805.871038423836	0
805.889419624835	1
805.907801035971	4
805.926182656905	0
805.944564487975	4
805.962946528673	4
805.981328779508	5
805.99971124014	5
806.01809391074	7
806.036476791137	2
806.05485988167	9
806.073243182002	3
806.09162669213	4
806.110010412396	4
806.128394342459	0
806.146778482659	5
806.165162832487	3
806.183547392282	9
806.201932162214	1
806.220317141773	6
806.23870233147	7
806.257087730964	5
806.275473340426	2
806.293859159855	5
806.312245189081	2
806.330631428445	0
806.349017877606	3
806.367404536564	2
806.38579140549	5
806.404178484384	4
806.422565773244	6
806.440953271902	6
806.459340980698	5
806.477728899291	2
806.496117027682	6
806.51450536604	9
806.532893914536	4
806.551282672659	12
806.56967164092	7
806.588060818978	5
806.606450207003	8
806.624839804827	0
806.643229612788	2
806.661619630546	0
806.680009858272	2
806.698400295795	12
806.716790943456	9
806.735181800915	2
806.753572868172	5
806.771964145566	3
806.790355632757	1
806.808747329917	7
806.827139236873	4
806.845531353968	1
806.86392368086	1
806.88231621755	4
806.900708964378	2
806.919101921003	1
806.937495087596	5
806.955888463987	2
806.974282050516	2
806.992675846842	7
807.011069852966	9
807.029464069228	4
807.047858495457	6
807.066253131485	0
807.08464797731	2
807.103043033103	2
807.121438299034	4
807.139833774592	2
807.158229460289	13
807.176625355783	7
807.195021461245	3
807.213417776676	0
807.231814301903	2
807.250211037099	3
807.268607982433	3
807.287005137395	2
807.305402502324	8
807.323800077221	2
807.342197862087	2
807.36059585675	4
807.378994061552	6
807.397392476151	6
807.415791100548	3
807.434189934913	5
807.452588979417	7
807.470988233548	3
807.489387697647	1
807.507787371884	6
807.52618725592	3
807.544587349753	2
807.562987653725	0
807.581388167494	4
807.599788891232	5
807.618189824767	5
807.636590968271	5
807.654992321913	9
807.673393885183	1
807.691795658421	3
807.710197641797	4
807.728599834972	14
807.747002237944	7
807.765404850885	4
807.783807673964	7
807.802210706671	6
807.820613949346	8
807.83901740216	2
807.857421064771	7
807.875824937181	3
807.894229019559	4
807.912633312076	8
807.931037814221	3
807.949442526504	2
807.967847448585	7
807.986252580634	4
808.004657922482	2
808.023063474468	3
808.041469236253	0
808.059875208006	8
808.078281389556	4
808.096687781246	0
808.115094382734	7
808.13350119402	2
808.151908215274	5
808.170315446667	8
808.188722887859	5
808.207130538849	9
808.225538399807	11
808.243946470904	8
808.262354751628	3
808.280763242322	2
808.299171943154	8
808.317580853784	7
808.335989974213	3
808.35439930461	1
808.372808845146	4
808.391218595311	2
808.409628555614	5
808.428038725715	7
808.446449105785	6
808.464859695653	11
808.483270495661	14
808.501681505466	2
808.520092725241	1
808.538504154813	4
808.556915794354	1
808.575327644035	11
808.593739703343	4
808.61215197262	8
808.630564452037	11
808.648977141251	5
808.667390040264	6
808.685803149246	5
808.704216468196	2
808.722629997116	0
808.741043735834	5
808.759457684691	0
808.777871843346	0
808.7962862118	8
808.814700790223	4
808.833115578785	5
808.851530576974	2
808.869945785133	6
808.888361203432	9
808.906776831529	7
808.925192669424	3
808.943608717458	0
808.962024975291	6
808.980441443093	6
808.998858120694	5
809.017275008263	2
809.035692105802	6
809.054109413309	0
809.072526930615	3
809.09094465789	5
809.109362595134	6
809.127780742347	6
809.146199099359	2
809.16461766634	1
809.183036443119	9
809.201455430038	6
809.219874626756	8
809.238294033442	5
809.256713650098	1
809.275133476553	0
809.293553512976	4
809.311973759369	2
809.33039421556	2
809.348814881721	13
809.367235758021	16
809.385656843949	4
809.404078139847	5
809.422499645884	1
809.440921361549	3
809.459343287184	7
809.477765422958	3
809.496187768532	5
809.514610323904	6
809.533033089416	4
809.551456064726	5
809.569879250006	8
809.588302645084	7
809.606726250303	4
809.62515006532	2
809.643574090136	3
809.661998325092	3
809.680422769847	2
809.698847424571	1
809.717272289094	2
809.735697363757	11
809.754122648218	4
809.772548142649	8
809.790973846879	3
809.809399761079	1
809.827825885248	2
809.846252219216	0
809.864678763323	0
809.88310551723	4
809.901532481106	8
809.919959654781	5
809.938387038426	10
809.95681463204	2
809.975242435624	3
809.993670449007	1
810.012098672529	12
810.030527105851	4
810.048955748972	1
810.067384602062	9
810.085813665122	9
810.104242938152	3
810.12267242098	0
810.141102113779	2
810.159532016546	1
810.177962129113	6
810.19639245182	4
810.214822984327	3
810.233253726803	1
810.251684679077	4
810.270115841322	4
810.288547213536	3
810.306978795721	8
810.325410587704	3
810.343842589657	7
810.362274801579	3
810.380707223301	3
810.399139855163	1
810.417572696825	6
810.436005748285	8
810.454439009886	12
810.472872481287	8
810.491306162657	0
810.509740053826	8
810.528174154965	10
810.546608466074	13
810.565042987153	4
810.583477718031	5
810.601912659049	5
810.620347809867	12
810.638783170484	3
810.657218741071	3
810.675654521628	4
810.694090512155	3
810.712526712481	5
810.730963122948	5
810.749399743214	0
810.767836573279	3
810.786273613315	1
810.804710863491	1
810.823148323296	0
810.84158599307	0
810.860023872986	1
810.878461962701	1
810.896900262215	2
810.91533877187	4
810.933777491324	1
810.952216420749	1
810.970655559973	0
810.989094909167	3
811.007534468501	6
811.025974237465	3
811.044414216399	12
811.062854405473	7
811.081294804347	5
811.099735413021	2
811.118176231665	3
811.136617260279	3
811.155058498863	4
811.173499947246	5
811.191941605771	8
811.210383474095	4
811.228825552218	1
811.247267840312	5
811.265710338547	3
811.284153046411	9
811.302595964245	9
811.32103909222	12
811.339482429995	4
811.357925977739	4
811.376369735284	8
811.394813702799	2
811.413257880284	21
811.431702267569	21
811.450146864824	3
811.468591672221	10
811.487036689246	3
811.505481916242	11
811.523927353378	5
811.542373000315	1
811.560818857051	4
811.579264923758	3
811.597711200435	3
811.616157687082	0
811.63460438353	6
811.653051290118	3
811.671498406507	5
811.689945732695	8
811.708393268853	4
811.726841014982	6
811.745288971082	8
811.763737136982	12
811.782185513022	1
811.800634098863	6
811.819082894674	7
811.837531900285	3
811.855981115867	6
811.874430541419	3
811.892880176771	4
811.911330022094	3
811.929780077387	2
811.948230342651	2
811.966680817715	4
811.98513150275	2
812.003582397755	4
812.022033502731	6
812.040484817507	4
812.058936342253	5
812.077388076971	4
812.095840021488	0
812.114292175976	1
812.132744540435	6
812.151197114694	3
812.169649899094	11
812.188102893294	5
812.206556097466	6
812.225009511437	3
812.243463135379	3
812.261916969462	5
812.280371013175	8
812.298825266859	3
812.317279730513	8
812.335734404139	7
812.354189287565	6
812.372644381132	9
812.391099684499	5
812.409555197837	4
812.428010920976	2
812.446466854085	3
812.464922997165	6
812.483379350046	4
812.501835913068	7
812.52029268589	8
812.538749668684	2
812.557206861277	6
812.575664263842	8
812.594121876377	3
812.612579698884	4
812.631037731191	0
812.649495973468	0
812.667954425717	11
812.686413087766	7
812.704871959787	1
812.723331041778	6
812.74179033374	1
812.760249835503	7
812.778709547237	3
812.797169468942	3
812.815629600447	4
812.834089941924	2
812.852550493542	2
812.87101125479	4
812.889472226009	2
812.90793340737	7
812.926394798532	0
812.944856399494	4
812.963318210427	4
812.981780231331	12
813.000242462207	4
813.018704902883	6
813.03716755353	7
813.055630414149	10
813.074093484738	3
813.092556765129	1
813.11102025549	2
813.129483955823	5
813.147947865957	1
813.166411986061	2
813.184876316308	2
813.203340856185	0
813.221805606033	3
813.240270565852	11
813.258735735643	6
813.277201115234	5
813.295666704968	2
813.314132504502	4
813.332598514007	0
813.351064733313	6
813.369531162591	4
813.38799780184	1
813.40646465089	3
813.424931709911	4
813.443398979074	6
813.461866457867	8
813.480334146632	3
813.498802045539	3
813.517270154247	6
813.535738472926	3
813.554207001236	1
813.572675739858	2
813.59114468811	6
813.609613846334	4
813.628083214701	5
813.646552792868	2
813.665022581006	7
813.683492578775	8
813.701962786857	1
813.72043320474	4
813.738903832423	13
813.757374670078	6
813.775845717705	7
813.794316975304	10
813.812788442703	2
813.831260120074	4
813.849732007417	6
813.868204104731	7
813.886676411847	2
813.905148928934	12
813.923621655993	5
813.942094592853	4
813.960567739684	3
813.979041096487	1
813.997514663262	4
814.015988439667	1
814.034462426386	5
814.052936622906	6
814.071411029227	2
814.089885645519	2
814.108360471783	5
814.12683550802	5
814.145310754057	4
814.163786210066	0
814.182261876047	1
814.200737751829	6
814.219213837583	8
814.237690133309	3
814.256166639006	2
814.274643354505	2
814.293120279976	2
814.311597415419	4
814.330074760834	7
814.348552316049	1
814.367030081237	3
814.385508056397	1
814.403986241358	6
814.422464636291	3
814.440943241196	1
814.459422056073	5
814.477901080752	9
814.496380315402	1
814.514859760025	2
814.533339414448	9
814.551819278844	7
814.570299353212	8
814.588779637552	7
814.607260131693	12
814.625740835806	2
814.644221749892	0
814.662702873778	3
814.681184207637	1
814.699665751469	2
814.718147505272	1
814.736629468876	1
814.755111642453	1
814.773594026002	4
814.792076619524	8
814.810559422846	3
814.829042436141	10
814.847525659408	3
814.866009092477	2
814.884492735518	1
814.902976588531	3
814.921460651516	6
814.939944924132	4
814.958429407062	0
814.976914099622	1
814.995399002155	4
815.013884114832	0
815.032369437309	6
815.050854969759	1
815.06934071184	9
815.087826664235	8
815.106312826431	3
815.124799198428	6
815.143285780399	4
815.161772572341	3
815.180259574256	9
815.198746785973	15
815.217234207662	2
815.235721839324	1
815.254209680958	5
815.272697732222	11
815.291185993801	9
815.309674465011	2
815.328163146193	4
815.346652037519	2
815.365141138647	7
815.383630449576	4
815.402119970477	6
815.420609701351	0
815.439099642198	7
815.457589792846	4
815.476080153467	6
815.494570724232	6
815.513061504627	6
815.531552494995	3
815.550043695336	7
815.568535105649	1
815.587026725935	3
815.605518556023	3
815.624010596083	1
815.642502846117	6
815.66099530578	0
815.679487975759	2
815.697980855539	2
815.716473945121	5
815.734967244676	1
815.753460754204	6
815.771954473705	2
815.790448403007	4
815.808942542282	1
815.827436891529	1
815.84593145075	3
815.864426219773	1
815.882921198768	3
815.901416387737	5
815.919911786507	2
815.93840739525	3
815.956903213966	2
815.975399242655	3
815.993895481145	1
816.012391929609	4
816.030888588046	6
816.049385456284	2
816.067882534495	5
816.08637982268	3
816.104877320837	1
816.123375028797	9
816.141872946729	6
816.160371074634	1
816.178869412513	6
816.197367960193	9
816.215866717847	16
816.234365685473	3
816.252864862731	6
816.271364250303	7
816.289863847678	0
816.308363654855	2
816.326863672005	4
816.345363899128	3
816.363864336224	6
816.382364983293	4
816.400865840164	0
816.419366907009	3
816.437868183655	2
816.456369670275	8
816.474871366868	4
816.493373273434	3
816.511875389973	3
816.530377716315	7
816.548880252629	3
816.567382998746	2
816.585885954836	6
816.604389121071	3
816.622892497108	1
816.641396082946	6
816.659899878759	5
816.678403884544	4
816.696908100303	7
816.715412525864	8
816.733917161398	6
816.752422006906	0
816.770927062387	7
816.789432327671	6
816.807937802927	2
816.826443488157	9
816.84494938319	2
816.863455488196	4
816.881961803175	9
816.900468328128	7
816.918975062711	4
816.937482007611	3
816.955989162313	9
816.974496526817	3
816.993004101295	6
817.011511885746	3
817.030019880171	8
817.048528084398	5
817.067036498599	0
817.085545122773	2
817.10405395675	3
817.1225630007	3
817.141072254624	3
817.159581718521	1
817.178091392221	4
817.196601275894	5
817.215111369541	8
817.233621673162	3
817.252132186585	0
817.270642909982	10
817.289153843352	11
817.307664986525	3
817.326176339672	4
817.344687902792	8
817.363199675886	6
817.381711658783	5
817.400223851653	0
817.418736254497	12
817.437248867143	5
817.455761689764	6
817.474274722358	4
817.492787964925	0
817.511301417296	3
817.52981507964	6
817.548328951958	1
817.56684303425	1
817.585357326173	11
817.603871828242	3
817.622386540284	5
817.6409014623	2
817.659416593947	0
817.67793193574	3
817.696447487506	6
817.714963249075	9
817.733479220619	2
817.751995402136	9
817.770511793455	1
817.789028394749	4
817.807545206016	3
817.826062227258	0
817.844579458302	2
817.863096899321	5
817.881614550313	4
817.900132411108	3
817.918650481877	2
817.93716876262	6
817.955687253337	0
817.974205953857	1
817.992724864351	5
818.011243984819	6
818.029763315262	4
818.048282855335	4
818.066802605554	3
818.085322565748	4
818.103842735915	5
818.122363115714	1
818.140883705658	4
818.159404505577	4
818.177925515298	2
818.196446734994	2
818.214968164664	3
818.233489804136	6
818.252011653583	5
818.270533713005	2
818.2890559824	6
818.307578461598	5
818.326101150771	1
818.344624049918	0
818.363147158867	2
818.381670477791	7
818.40019400669	4
818.418717745563	1
818.437241694238	9
818.455765852888	3
818.474290221513	6
818.49281479994	5
818.511339588342	0
818.529864586718	3
818.548389795069	6
818.566915213394	2
818.585440841351	5
818.603966679453	0
818.62249272753	6
818.64101898541	9
818.659545453264	6
818.678072131093	3
818.696599018725	2
818.715126116331	3
818.733653423912	2
818.752180941297	4
818.770708668655	0
818.789236605988	1
818.807764753296	2
818.826293110578	5
818.844821677664	4
818.863350454724	2
818.881879441587	1
818.900408638596	0
818.918938045237	0
818.937467662024	3
818.955997488785	12
818.97452752535	5
818.99305777189	3
819.011588228404	0
819.030118894721	2
819.048649771014	6
819.06718085728	3
819.08571215335	8
819.104243659395	3
819.122775375415	8
819.141307301409	0
819.159839437378	4
819.178371782978	1
819.196904338726	4
819.215437104447	9
819.233970079972	1
819.252503265472	0
819.271036660947	4
819.289570266397	6
819.308104081478	5
819.326638106706	4
819.345172341909	1
819.363706787086	7
819.382241441896	2
819.400776306852	3
819.419311381782	3
819.437846666345	7
819.456382161054	5
819.474917865738	1
819.493453780397	5
819.511989904688	1
819.530526239125	5
819.549062783537	1
819.567599537753	3
819.586136501944	4
819.60467367611	2
819.623211060079	3
819.641748654023	0
819.660286457943	1
819.678824471837	2
819.697362695364	0
819.715901129208	1
819.734439772685	3
819.752978626308	1
819.771517689735	4
819.790056963136	2
819.808596446513	9
819.827136139694	2
819.84567604285	11
819.864216155809	8
819.882756478915	4
819.901297011825	2
819.91983775471	1
819.93837870757	3
819.956919870233	2
819.975461242872	3
819.994002825487	5
820.012544617904	4
820.031086620297	0
820.049628832666	6
820.06817125501	4
820.086713887328	3
820.10525672928	0
820.123799781377	2
820.142343043451	2
820.160886515328	5
820.17943019718	9
820.197974089008	2
820.216518190639	3
820.235062502246	13
820.253607023828	2
820.272151755386	13
820.290696696747	0
820.309241848084	1
820.327787209396	4
820.346332780512	6
820.364878561604	4
820.383424552671	1
820.401970753713	5
820.420517164731	9
820.439063785381	7
820.457610616178	2
820.476157656951	1
820.494704907356	7
820.51325236808	2
820.531800038436	6
820.550347918939	4
820.568896009246	3
820.587444309529	0
820.605992819616	1
820.62454153985	1
820.643090469716	0
820.66163960973	4
820.680188959719	2
820.69873851934	5
820.717288289109	6
820.735838268854	2
820.754388458574	3
820.772938857926	1
820.791489467426	3
820.810040286901	2
820.828591316009	3
820.847142555265	6
820.865694004496	4
820.884245663702	4
820.902797532542	1
820.921349611528	5
820.93990190049	2
820.958454399257	13
820.977007107999	6
820.995560026717	1
821.014113155239	7
821.032666493737	3
821.051220042211	1
821.069773800489	3
821.088327768915	5
821.106881946973	1
821.125436335179	1
821.14399093336	2
821.162545741174	4
821.181100759136	0
821.199655987073	2
821.218211424987	4
821.236767072533	6
821.255322930226	2
821.273878997896	4
821.292435275198	3
821.31099176282	2
821.329548460074	7
821.348105367476	2
821.36666248451	6
821.385219811692	6
821.40377734885	4
821.422335095813	5
821.440893052752	6
821.459451219666	6
821.478009596385	1
821.49656818308	2
821.515126979751	5
821.533685986227	4
821.55224520285	3
821.570804629107	2
821.589364265511	0
821.60792411189	11
821.626484167904	6
821.645044434064	4
821.663604910201	1
821.682165596314	7
821.70072649206	2
821.719287597954	0
821.737848913824	5
821.756410439326	5
821.774972174977	1
821.793534120604	4
821.812096276207	2
821.830658641443	0
821.849221216827	0
821.867784002187	0
821.886346997352	3
821.904910202493	3
821.923473617611	1
821.942037242533	6
821.960601077432	3
821.979165122306	2
821.997729376986	0
822.016293841813	11
822.034858516274	6
822.053423400882	3
822.071988495467	2
822.090553799685	5
822.109119314051	5
822.127685038393	6
822.146250972712	6
822.164817116664	10
822.183383470764	2
822.201950034841	3
822.220516808722	2
822.239083792408	5
822.257650986242	2
822.276218390053	1
822.294786003497	7
822.313353827089	8
822.331921860658	0
822.350490104031	4
822.369058557381	6
822.387627220536	4
822.406196093839	0
822.424765176776	3
822.44333446986	3
822.461903972922	2
822.48047368596	2
822.49904360863	3
822.51761374145	0
822.536184084074	1
822.554754636675	5
822.573325399253	1
822.591896371807	1
822.610467554166	6
822.629038946502	0
822.647610548815	3
822.666182360933	0
822.684754383199	3
822.703326615098	7
822.721899057146	0
822.740471708999	4
822.759044570828	13
822.777617642635	3
822.796190924247	10
822.814764416006	7
822.8333381174	4
822.851912028942	5
822.870486150461	2
822.889060481613	0
822.907635022913	3
822.926209774191	3
822.944784735274	4
822.963359906333	5
822.98193528737	13
823.000510878211	6
823.01908667903	5
823.037662689825	5
823.056238910426	3
823.074815341175	2
823.093391981558	4
823.11196883209	2
823.130545892598	8
823.149123162912	3
823.167700643203	10
823.186278333299	1
823.204856233543	7
823.223434343422	7
823.242012663449	3
823.260591193453	0
823.279169933262	0
823.297748883049	3
823.316328042812	1
823.334907412381	8
823.353486991927	11
823.37206678145	2
823.390646780778	7
823.409226990256	3
823.427807409367	5
823.446388038627	5
823.464968877864	1
823.483549926734	2
823.502131185754	3
823.52071265475	8
823.539294333553	9
823.557876222332	6
823.576458321089	1
823.595040629651	1
823.613623148362	2
823.632205876707	9
823.650788815201	8
823.6693719635	6
823.687955321777	4
823.706538890031	11
823.72512266809	11
823.743706656299	2
823.762290854141	3
823.780875262132	1
823.799459880101	1
823.818044707703	7
823.836629745455	3
823.855214993184	9
823.873800450719	3
823.892386118231	0
823.910971995548	10
823.929558083015	4
823.948144380288	2
823.966730887538	9
823.985317604593	9
824.003904531798	3
824.022491668637	10
824.041079015625	7
824.05966657259	4
824.078254339362	3
824.096842315938	3
824.115430502665	6
824.134018899368	1
824.152607505706	5
824.171196322193	3
824.189785348658	5
824.208374584928	3
824.226964031176	2
824.24555368723	2
824.264143553433	1
824.28273362927	2
824.301323915256	7
824.319914411221	3
824.338505116991	5
824.357096032738	9
824.375687158464	1
824.394278493995	5
824.412870039676	6
824.43146179499	4
824.450053760455	0
824.468645935725	5
824.487238320973	3
824.505830916026	3
824.52442372123	2
824.543016736239	1
824.561609961226	6
824.580203396019	8
824.598797040962	6
824.617390895538	2
824.635984960265	1
824.654579234969	4
824.673173719479	3
824.691768413967	3
824.710363318433	3
824.728958432705	2
824.747553756955	4
824.766149291182	5
824.784745035216	6
824.8033409894	7
824.821937153217	1
824.840533527185	1
824.85913011113	3
824.877726904882	6
824.896323908439	3
824.914921122147	2
824.93351854566	3
824.952116179152	0
824.970714022621	2
824.989312075896	0
825.007910339322	3
825.026508812382	9
825.045107495592	2
825.063706388608	9
825.082305491602	3
825.100904804574	1
825.119504327352	2
825.138104060108	4
825.156704002843	2
825.175304155555	5
825.193904518074	9
825.212505090571	2
825.231105873046	0
825.249706865327	6
825.268308067758	10
825.286909479824	3
825.30551110204	8
825.324112934234	7
825.342714976234	8
825.361317228041	5
825.379919689998	2
825.398522361761	3
825.417125243502	2
825.435728335222	5
825.454331636748	2
825.472935148424	3
825.491538869735	9
825.510142801196	6
825.528746942463	1
825.547351293708	4
825.565955854932	8
825.584560625962	7
825.603165606971	7
825.621770797958	2
825.640376198924	9
825.658981809696	5
825.677587630446	3
825.696193661174	1
825.71479990171	4
825.733406352395	3
825.752013012715	14
825.770619883186	2
825.789226963635	10
825.80783425389	7
825.826441753952	0
825.845049464164	0
825.863657384183	3
825.882265514181	5
825.900873854157	2
825.91948240394	4
825.938091163701	3
825.95670013344	1
825.975309313159	7
825.993918702683	7
826.012528302187	3
826.031138111497	4
826.049748130958	3
826.068358360225	2
826.086968799471	4
826.105579448695	1
826.124190307727	3
826.142801376736	5
826.161412655725	6
826.18002414452	8
826.198635843466	8
826.217247752047	4
826.235859870778	4
826.254472199316	4
826.273084738005	12
826.291697486329	5
826.310310444803	4
826.328923613084	9
826.347536991344	3
826.366150579411	10
826.384764377628	3
826.403378385652	5
826.421992603655	1
826.440607031465	4
826.459221669426	9
826.477836517194	4
826.496451574768	3
826.515066842494	6
826.533682320026	3
826.552298007537	5
826.570913904854	0
826.589530012323	3
826.608146329599	3
826.626762856682	6
826.645379593916	0
826.663996540956	7
826.682613697976	4
826.701231064974	2
826.71984864178	5
826.738466428564	12
826.757084425328	8
826.775702631898	9
826.79432104862	8
826.812939674976	3
826.831558511484	6
826.85017755797	9
826.868796814264	4
826.887416280364	0
826.906035956616	2
826.924655842847	5
826.943275938885	3
826.96189624473	9
826.980516760726	6
826.99913748653	3
827.01775842214	0
827.036379567902	2
827.055000923643	6
827.07362248919	11
827.092244264545	4
827.110866250052	1
827.129488445365	0
827.148110850486	3
827.166733465758	5
827.185356291009	8
827.203979326067	2
827.222602570933	0
827.24122602595	2
827.259849690774	3
827.278473565749	4
827.29709765036	4
827.31572194495	7
827.334346449691	4
827.352971164068	7
827.371596088596	8
827.390221222931	11
827.408846567245	14
827.427472121539	5
827.446097885641	2
827.464723859721	5
827.483350043781	18
827.501976437821	19
827.520603041668	8
827.539229855494	3
827.5578568793	0
827.576484112913	2
827.595111556678	1
827.613739210078	1
827.632367073629	3
827.650995146988	6
827.669623430499	5
827.688251923645	1
827.706880626942	3
827.725509540047	6
827.744138663132	3
827.762767996024	4
827.781397539067	3
827.800027291919	3
827.818657254577	3
827.837287427388	2
827.855917810178	2
827.874548402775	6
827.89317920518	5
827.911810217737	3
827.930441440101	7
827.949072872273	1
827.967704514597	5
827.9863363669	2
828.004968429011	5
828.02360070093	0
828.042233183	5
828.060865874878	1
828.079498776563	1
828.098131888401	5
828.116765210218	7
828.135398741843	5
828.154032483276	6
828.17266643486	0
828.191300596252	0
828.209934967624	5
828.228569548976	4
828.247204340135	2
828.265839341275	4
828.284474552394	3
828.303109973493	2
828.3217456044	6
828.340381445286	4
828.359017495981	8
828.377653756827	3
828.396290227481	1
828.414926908116	0
828.433563798557	6
828.452200899152	2
828.470838209553	10
828.489475729763	7
828.508113460125	3
828.526751400295	1
828.545389550444	3
828.564027910574	4
828.582666480511	1
828.601305260429	1
828.619944250327	2
828.638583450032	12
828.65722285989	8
828.675862479555	13
828.694502309029	8
828.713142348482	15
828.731782598088	0
828.75042305733	3
828.769063726724	5
828.787704605925	0
828.806345695108	2
828.82498699427	4
828.84362850324	3
828.862270222363	6
828.880912151121	9
828.899554290032	5
828.918196638751	4
828.93683919745	1
828.955481966129	2
828.974124944616	2
828.992768133256	7
829.011411531704	8
829.030055139959	1
829.048698958196	5
829.067342986584	2
829.085987224609	2
829.104631672613	8
829.123276330771	5
829.141921198737	0
829.16056627651	0
829.179211564436	1
829.197857062171	2
829.216502769713	2
829.235148687408	5
829.253794814912	4
829.272441152568	1
829.29108769986	1
829.309734457132	6
829.328381424557	5
829.347028601618	4
829.365675988832	5
829.384323585853	5
829.402971392856	4
829.421619409839	2
829.44026763663	3
829.458916073574	7
829.477564720326	1
829.496213576886	2
829.514862643427	1
829.533511920122	1
829.552161406451	0
829.570811102934	3
829.589461009225	4
829.608111125497	5
829.626761451577	5
829.64541198781	1
829.664062733851	0
829.6827136897	1
829.701364855703	3
829.720016231687	5
829.738667817478	1
829.757319613078	6
829.775971618659	2
829.794623834393	1
829.813276259935	8
829.831928895285	4
829.850581740617	1
829.869234796101	2
829.887888061222	10
829.906541536323	2
829.925195221577	6
829.94384911664	3
829.962503221511	5
829.981157536364	4
829.999812061369	3
830.018466796011	4
830.037121740805	2
830.055776895408	4
830.074432259993	0
830.093087834385	0
830.111743618931	3
830.130399613286	5
830.149055817448	5
830.167712231765	1
830.18636885589	6
830.205025690168	3
830.223682734082	3
830.242339987978	1
830.260997452026	5
830.279655125884	1
830.29831300955	2
830.316971103196	1
830.335629406824	1
830.354287920434	2
830.372946643851	3
830.391605577423	3
830.410264720802	7
830.428924073991	7
830.44758363716	5
830.466243410484	3
830.484903393443	7
830.503563586556	1
830.522223989477	4
830.54088460238	1
830.559545425092	2
830.578206457957	12
830.59686770063	1
830.615529153113	7
830.634190815749	2
830.652852688194	3
830.671514770793	11
830.690177063028	9
830.708839565244	1
830.727502277614	3
830.746165199793	4
830.764828331781	5
830.783491673749	1
830.8021552257	4
830.820818987631	2
830.839482959372	7
830.858147141266	8
830.876811532969	3
830.895476134481	3
830.914140945974	9
830.932805967448	1
830.951471198904	9
830.970136640169	3
830.988802291588	2
831.007468152816	3
831.026134223852	8
831.04480050487	8
831.063466996043	2
831.082133697024	0
831.100800607814	8
831.119467728585	2
831.138135059338	9
831.156802599899	5
831.175470350615	7
831.19413831114	3
831.212806481647	4
831.231474861962	1
831.250143452432	2
831.268812252711	2
831.287481262798	4
831.30615048304	0
831.324819913091	4
831.343489553123	0
831.362159402965	4
831.38082946296	2
831.399499732765	6
831.418170212379	0
831.436840902147	1
831.455511801724	1
831.474182911456	2
831.492854230824	5
831.511525760174	2
831.530197499505	3
831.548869448818	1
831.56754160794	1
831.586213977217	3
831.604886556303	4
831.623559345198	4
831.642232344248	5
831.660905553106	6
831.679578971947	3
831.698252600596	8
831.7169264394	3
831.735600488014	8
831.754274746436	9
831.772949215013	5
831.791623893399	1
831.810298781768	1
831.828973879945	2
831.847649188277	5
831.866324706418	0
831.885000434368	4
831.903676372474	4
831.922352520388	4
831.941028878285	4
831.95970544599	0
831.97838222385	0
831.99705921152	7
832.015736409172	5
832.034413816633	1
832.053091434076	4
832.071769261673	4
832.090447298908	2
832.109125546124	2
832.127804003495	5
832.146482670676	6
832.165161547666	1
832.183840634638	5
832.202519931592	5
832.221199438529	3
832.239879155274	3
832.258559082003	7
832.277239218885	1
832.295919565405	2
832.314600121907	4
832.33328088839	4
832.351961864857	1
832.370643051132	7
832.389324447563	10
832.408006053803	0
832.426687869852	4
832.445369895884	1
832.464052132071	4
832.482734578067	0
832.501417233873	6
832.520100099661	6
832.538783175432	3
832.557466461012	4
832.576149956747	10
832.594833662292	4
832.613517577819	0
832.632201703155	7
832.650886038647	11
832.669570583949	4
832.68825533906	3
832.706940304326	6
832.725625479402	6
832.74431086446	7
832.762996459328	4
832.781682264352	10
832.800368279184	4
832.819054503999	1
832.837740938625	2
832.856427583232	2
832.875114437822	1
832.893801502222	1
832.912488776777	0
832.931176261142	0
832.949863955489	2
832.968551859646	2
832.987239973786	0
833.005928298081	4
833.024616832012	1
833.043305575927	4
833.061994529997	0
833.080683693877	4
833.099373067566	3
833.118062651239	0
833.136752444894	9
833.155442448358	4
833.174132661978	3
833.192823085409	8
833.211513718821	9
833.230204562044	3
833.248895615422	0
833.26758687861	2
833.286278351781	6
833.304970034762	8
833.323661927725	6
833.342354030671	6
833.3610463436	1
833.379738866339	4
833.398431599061	5
833.417124541765	9
833.43581769428	2
833.45451105695	6
833.47320462943	8
833.49189841172	3
833.510592404166	5
833.529286606422	2
833.547981018661	4
833.56667564071	7
833.585370472741	2
833.604065514756	0
833.622760766753	3
833.641456228561	3
833.660151900524	6
833.678847782298	0
833.697543873881	3
833.716240175448	5
833.734936686997	6
833.75363340853	6
833.772330339872	1
833.791027481371	4
833.80972483268	6
833.828422393799	5
833.847120164901	0
833.865818146158	1
833.884516337226	3
833.903214738104	5
833.921913348966	1
833.94061216981	3
833.959311200465	1
833.978010441275	7
833.996709891896	3
834.0154095525	2
834.034109422914	10
834.052809503485	0
834.071509793865	0
834.090210294229	1
834.10891100423	5
834.12761192456	5
834.1463130547	9
834.165014394651	3
834.183715944585	5
834.202417704675	6
834.221119674576	2
834.239821854114	1
834.258524243981	0
834.277226843658	1
834.295929653146	6
834.31463267279	4
834.333335902244	7
834.352039341682	5
834.37074299093	8
834.389446850162	10
834.408150919376	4
834.426855198402	4
834.445559687583	2
834.464264386575	3
834.482969295551	8
834.501674414336	5
834.520379743279	3
834.539085282032	1
834.557791030768	0
834.576496989315	4
834.595203157845	1
834.613909536358	2
834.632616124682	5
834.651322923163	2
834.670029931454	15
834.688737149729	2
834.707444577814	1
834.726152215883	7
834.744860063935	3
834.763568121798	12
834.782276389818	7
834.800984867648	4
834.819693555462	1
834.838402453086	0
834.857111560694	4
834.875820878285	6
834.894530405861	3
834.913240143247	4
834.931950090616	2
834.950660247969	5
834.969370615133	1
834.988081192454	7
835.006791979585	5
835.0255029767	1
835.044214183626	4
835.062925600535	8
835.081637227428	7
835.100349064132	2
835.119061110993	5
835.137773367664	0
835.156485834319	0
835.175198510785	7
835.193911397235	7
835.212624493668	3
835.231337799913	13
835.250051316314	3
835.268765042526	2
835.287478978722	4
835.306193124729	5
835.324907480719	2
835.343622046694	5
835.362336822653	5
835.381051808422	5
835.399767004175	2
835.418482409912	4
835.43719802546	4
835.455913851165	5
835.474629886681	0
835.493346132181	9
835.512062587492	4
835.530779252787	4
835.549496128066	3
835.568213213156	0
835.586930508229	3
835.60564801346	0
835.624365728502	4
835.643083653355	4
835.661801788192	1
835.680520133013	0
835.699238687645	2
835.717957452435	1
835.736676427035	0
835.75539561162	6
835.774115006015	5
835.792834610394	3
835.811554424758	7
835.830274449106	3
835.848994683265	3
835.867715127408	3
835.886435781536	4
835.905156645474	7
835.92387771957	6
835.942599003477	3
835.961320497368	2
835.980042200897	2
835.998764114757	5
836.017486238428	8
836.03620857191	1
836.054931115376	3
836.073653869	10
836.092376832262	4
836.111100005508	2
836.129823388912	2
836.148546982127	0
836.167270785326	1
836.185994798163	7
836.204719021331	3
836.22344345431	5
836.2421680971	2
836.260892949875	1
836.279618012635	1
836.298343285378	0
836.317068767933	3
836.335794460473	2
836.354520362996	2
836.373246475332	16
836.391972797651	7
836.410699329955	9
836.429426072244	16
836.448153024344	11
836.466880186602	5
836.485607558671	6
836.504335140552	2
836.523062932417	5
836.541790934266	3
836.5605191461	2
836.579247567746	2
836.597976199376	5
836.616705041164	6
836.63543409259	12
836.654163354001	8
836.672892825397	4
836.691622506777	5
836.710352397968	7
836.729082499318	12
836.747812810479	9
836.766543331625	4
836.785274062409	8
836.804005003524	3
836.822736154451	4
[truncated: 105,884 more rows]
