# Supplementary material for: Identifying Archaeological Bone via Non-Destructive ZooMS and the Materiality of Symbolic Expression: Examples from Iroquoian Bone Points
Source: Sci Rep. 2019 Jul 30;9:11027. doi: 10.1038/s41598-019-47299-x (PMC6667708; doi:10.1038/s41598-019-47299-x)
Supplement: Supplementary file 2 — Supplementary Datafiles [file 41598_2019_47299_MOESM2_ESM.zip › McGrath et al Supplementary Datafiles/Data set S4_DestructiveSpectra/DR-491s_DEST_3.txt]

799.873268730976	3
799.891581302767	8
799.909894084506	8
799.928207076194	11
799.946520277832	10
799.964833689418	12
799.983147310791	12
800.001461142276	6
800.019775183709	2
800.038089434929	3
800.056403896098	14
800.074718567217	10
800.093033448284	12
800.111348539301	6
800.129663840266	16
800.147979351019	5
800.166295071721	6
800.184611002534	6
800.202927143133	3
800.221243493682	5
800.239560054181	4
800.257876824628	4
800.276193805024	4
800.294510995208	11
800.312828395503	6
800.331146005585	14
800.349463825616	6
800.367781855758	8
800.386100095526	5
800.404418545404	3
800.422737205232	14
800.441056074848	5
800.459375154574	18
800.47769444425	13
800.496013943713	10
800.514333653125	11
800.532653572487	8
800.550973701798	1
800.569294041058	4
800.587614590268	4
800.605935349265	13
800.624256318211	8
800.642577497269	9
800.660898886114	14
800.679220484908	5
800.697542293652	12
800.715864312345	6
800.734186540825	2
800.752508979417	14
800.770831627959	9
800.789154486126	4
800.807477554566	4
800.825800832794	13
800.844124320971	8
800.862448019098	8
800.880771927174	2
800.899096045038	6
800.917420372851	1
800.935744910776	0
800.954069658488	1
800.97239461615	13
800.990719783761	10
801.009045161322	5
801.027370748833	8
801.045696546293	11
801.064022553541	8
801.082348770738	9
801.100675198047	7
801.119001835144	7
801.13732868219	10
801.155655739186	6
801.173983006132	0
801.192310482865	8
801.21063816971	4
801.228966066342	10
801.247294172925	3
801.265622489619	5
801.283951016101	5
801.30227975237	4
801.320608698751	6
801.338937855082	12
801.357267221201	4
801.375596797432	8
801.393926583612	5
801.412256579418	12
801.430586785498	12
801.448917201366	3
801.467247827183	2
801.485578662789	1
801.503909708506	5
801.522240964173	13
801.540572429628	8
801.558904105033	5
801.577235990388	0
801.595568085692	6
801.613900390947	4
801.632232906152	4
801.650565631144	10
801.668898566249	3
801.687231711141	3
801.705565065983	9
801.723898630937	3
801.74223240568	5
801.76056639021	8
801.778900584852	8
801.797234989445	8
801.815569603825	8
801.833904428317	8
801.852239462598	7
801.870574706828	0
801.888910161009	8
801.907245825302	10
801.925581699382	10
801.943917783251	2
801.962254077232	0
801.980590581001	6
801.99892729472	7
802.017264218552	2
802.035601352171	8
802.053938695578	5
802.072276249098	5
802.090614012568	4
802.108951985989	5
802.127290169197	5
802.145628562518	14
802.163967165627	9
802.182305978685	5
802.200645001695	0
802.218984234655	4
802.237323677402	9
802.255663330262	4
802.274003192911	2
802.292343265672	9
802.31068354822	2
802.32902404072	11
802.347364743169	9
802.365705655732	6
802.384046778082	4
802.402388110221	5
802.42072965231	7
802.439071404512	12
802.457413366501	3
802.475755538441	5
802.494097920494	2
802.512440512173	3
802.530783313965	14
802.549126325707	6
802.567469547238	7
802.585812978881	10
802.604156620312	7
802.622500471694	9
802.640844533026	2
802.659188804471	10
802.677533285542	10
802.695877976727	5
802.714222877861	5
802.732567988784	8
802.750913309658	2
802.769258840644	5
802.787604581257	5
802.805950532144	3
802.82429669282	9
802.842643063447	9
802.860989643862	14
802.87933643439	6
802.897683434706	7
802.916030644973	6
802.934378065191	9
802.952725695522	1
802.971073535479	3
802.989421585549	3
803.007769845569	3
803.026118315379	10
803.044466995301	3
803.062815885011	12
803.081164984673	7
803.099514294285	5
803.117863813848	0
803.136213543362	1
803.154563482827	7
803.17291363208	0
803.191263991284	10
803.209614560601	5
803.227965339707	1
803.246316328926	3
803.264667527772	10
803.28301893673	7
803.30137055564	4
803.319722384337	3
803.338074423149	6
803.356426671911	13
803.3747791303	1
803.393131798964	6
803.411484677417	4
803.429837765658	2
803.448191064013	2
803.466544572319	10
803.484898290413	8
803.503252218621	7
803.521606356618	6
803.539960704565	9
803.558315262464	3
803.576670030314	2
803.595025008114	13
803.613380195866	6
803.631735593407	3
803.650091200899	4
803.668447018504	0
803.686803045898	3
803.705159283406	7
803.72351573054	7
803.741872387787	7
803.760229254986	9
803.778586331973	4
803.796943619075	8
803.815301115965	3
803.833658822806	13
803.852016739598	1
803.870374866504	6
803.888733203037	7
803.907091749683	7
803.92545050628	12
803.943809472667	2
803.962168649004	3
803.980528035456	7
803.998887631534	2
804.017247437888	5
804.035607454031	12
804.053967679963	5
804.072328116008	10
804.090688762005	8
804.109049617791	8
804.127410683529	3
804.145771959217	2
804.16413344502	5
804.182495140449	1
804.200857045993	6
804.219219161487	8
804.237581486771	8
804.255944022168	6
804.274306767355	11
804.292669722493	8
804.311032887582	12
804.329396262624	6
804.347759847616	4
804.36612364256	6
804.384487647293	10
804.402851861978	8
804.421216286777	8
804.439580921365	1
804.457945765904	10
804.476310820395	3
804.494676084838	2
804.513041559233	3
804.531407243416	12
804.549773137714	6
804.568139241801	11
804.586505555839	8
804.604872079992	12
804.623238813934	2
804.641605757664	3
804.65997291151	6
804.678340275307	7
804.696707848893	3
804.715075632593	11
804.733443626083	2
804.751811829524	2
804.770180242918	5
804.788548866263	5
804.806917699559	2
804.825286742808	4
804.843655995846	9
804.862025458836	5
804.88039513194	5
804.898765014833	9
804.917135107678	3
804.935505410475	1
804.953875923224	3
804.972246645763	3
804.990617578416	2
805.008988721021	10
805.027360073414	4
805.04573163576	14
805.064103408059	5
805.082475390471	2
805.100847582511	12
805.119219984664	7
805.13759259677	7
805.155965418666	18
805.174338450513	6
805.192711692475	3
805.211085144226	5
805.22945880593	8
805.247832677585	8
805.26620675903	7
805.28458105059	6
805.302955552102	9
805.321330263403	4
805.339705184656	8
805.358080316024	6
805.376455657019	0
805.394831208129	14
805.41320696919	7
805.431582940042	8
805.449959121008	6
805.468335511927	5
805.486712112635	5
805.505088923295	8
805.523465943907	18
805.541843174634	3
805.560220614989	4
805.578598265458	2
805.596976125879	4
805.61535419609	10
805.633732476253	12
805.652110966532	1
805.670489666437	11
805.688868576457	3
805.707247696429	10
805.725627026354	4
805.744006566231	5
805.762386315898	4
805.780766275518	2
805.799146445252	8
805.817526824776	7
805.835907414252	12
805.854288213681	7
805.872669223062	5
805.891050442233	8
805.909431871519	4
805.927813510595	15
805.946195359787	6
805.964577418605	13
805.982959687701	4
806.001342166587	1
806.019724855262	3
806.038107754053	11
806.056490862796	7
806.07487418133	8
806.093257709815	5
806.111641448416	11
806.130025396645	3
806.148409554988	4
806.166793923284	6
806.185178501533	1
806.203563289571	9
806.221948287725	3
806.240333495669	0
806.258718913566	6
806.277104541577	1
806.295490379217	11
806.313876426971	13
806.332262684678	5
806.350649152175	8
806.369035829788	6
806.387422717353	4
806.405809814708	6
806.424197122016	5
806.442584639277	4
806.460972366491	4
806.479360303494	2
806.497748450614	5
806.516136807685	18
806.534525374547	7
806.552914151525	5
806.571303138293	9
806.58969233485	12
806.608081741686	2
806.626471358313	4
806.644861184729	2
806.663251221261	5
806.681641467583	3
806.700031923858	9
806.718422590086	1
806.736813466429	10
806.7552045524	8
806.773595848487	0
806.791987354526	6
806.810379070356	11
806.828770996302	8
806.8471631322	14
806.865555477889	7
806.883948033531	8
806.902340799126	13
806.920733774674	7
806.939126960012	9
806.957520355466	7
806.975913960873	7
806.99430777607	4
807.01270180122	8
807.031096036324	11
807.04949048138	21
807.06788513639	19
807.086280001353	2
807.104675076106	5
807.123070360975	1
807.141465855797	4
807.159861560247	5
807.178257474976	8
807.196653599495	4
807.215049933967	5
807.233446478392	1
807.251843232608	11
807.27024019694	13
807.288637371062	10
807.307034755301	6
807.325432349329	8
807.343830153311	5
807.362228167247	2
807.380626391136	8
807.399024824815	14
807.41742346861	8
807.435822322359	7
807.454221385898	1
807.47262065939	4
807.491020142836	6
807.509419836235	10
807.527819739588	2
807.546219852894	7
807.56462017599	9
807.583020709203	5
807.601421452206	5
807.619822405163	4
807.638223568073	0
807.6566249411	9
807.675026523754	13
807.693428316525	2
807.711830319249	6
807.730232531927	5
807.748634954395	9
807.767037586817	8
807.785440429192	5
807.803843481521	7
807.822246743804	2
807.84065021604	8
807.859053898066	6
807.87745779021	3
807.895861892306	8
807.914266204194	12
807.932670726035	1
807.95107545783	3
807.969480399578	10
807.98788555128	8
808.006290912936	6
808.024696484383	12
808.043102265946	8
808.061508257299	1
808.079914458607	7
808.098320869868	6
808.116727491083	7
808.135134322252	5
808.153541363375	5
808.171948614451	4
808.190356075318	11
808.208763746139	8
808.227171627076	5
808.245579717805	12
808.263988018487	7
808.282396529123	9
808.300805249713	6
808.319214180094	1
808.337623320591	7
808.35603267088	4
808.374442231122	7
808.392852001482	8
808.411261981632	7
808.429672171573	7
808.448082571631	6
808.466493181643	8
808.484904001446	17
808.503315031366	14
808.521726271077	4
808.540137720742	4
808.55854938036	2
808.576961250096	4
808.59537332946	10
808.613785618941	4
808.632198118376	6
808.650610827602	4
808.669023746782	1
808.687436876079	2
808.705850215167	0
808.724263764209	12
808.742677523205	1
808.761091492156	6
808.779505670897	11
808.797920059593	4
808.816334658405	2
808.834749467009	7
808.853164485567	6
808.87157971408	2
808.889995152546	0
808.908410800967	1
808.926826659341	1
808.945242727507	11
808.963659005628	5
808.982075493865	9
809.000492191894	3
809.018909099877	7
809.037326217814	3
809.055743545542	1
809.074161083388	13
809.092578831188	17
809.110996788942	4
809.129414956488	8
809.147833333988	7
809.166251921442	2
809.18467071885	3
809.203089726214	8
809.221508943531	2
809.23992837064	6
809.258348007866	8
809.276767854883	1
809.295187911855	4
809.313608178782	5
809.332028655662	5
809.350449342497	2
809.368870239287	1
809.387291346031	6
809.405712662567	8
809.424134189057	4
809.442555925664	8
809.4609778719	11
809.479400028417	3
809.497822394725	8
809.516244970988	12
809.534667757042	3
809.553090753213	9
809.571513959177	14
809.589937375094	3
809.60836100113	6
809.626784836957	8
809.645208882575	6
809.663633138312	5
809.682057604002	7
809.700482279485	9
809.718907165085	6
809.737332260477	6
809.755757565823	4
809.774183081288	7
809.792608806543	5
809.811034741591	0
809.829460886756	2
809.847887241876	4
809.866313806788	0
809.884740581654	7
809.903167566638	7
809.921594761251	11
809.940022166145	10
809.958449780831	1
809.976877605471	5
809.995305639903	2
810.013733884453	2
810.032162338794	3
810.050591003091	8
810.069019877342	8
810.087448961712	6
810.10587825571	0
810.124307759826	4
810.142737473897	7
810.161167397759	8
810.17959753174	6
810.198027875513	1
810.21645842924	3
810.234889192923	4
810.25332016656	6
810.271751350153	14
810.290182743537	4
810.308614347039	4
810.327046160334	8
810.345478183746	10
810.36391041695	17
810.38234286011	5
810.400775513224	5
810.419208376294	12
810.437641449318	20
810.456074732135	3
810.474508225069	3
810.492941927796	9
810.511375840478	4
810.529809963115	8
810.54824429587	5
810.566678838254	5
810.585113590756	3
810.603548553214	12
810.621983725463	3
810.640419107831	13
810.658854699991	4
810.677290502106	9
810.695726514177	7
810.714162736202	6
810.73259916802	15
810.751035809956	8
810.769472661847	10
810.787909723531	8
810.80634699517	5
810.824784476927	11
810.843222168313	10
810.861660069981	1
810.880098181441	1
810.898536502693	6
810.916975034064	11
810.935413775227	6
810.953852726508	13
810.972291887581	2
810.990731258611	5
811.009170839595	7
811.027610630371	6
811.046050631267	10
811.064490842117	5
811.08293126276	6
811.101371893522	3
811.119812734076	1
811.138253784585	1
811.15669504505	5
811.17513651547	2
811.193578195683	6
811.212020086014	4
811.230462186301	10
811.24890449638	9
811.267347016415	5
811.285789746568	6
811.304232686351	9
811.322675836253	4
811.34111919611	11
811.359562765922	6
811.378006545527	7
811.396450535251	12
811.414894734931	15
811.433339144239	12
811.45178376383	13
811.470228593213	4
811.488673632389	8
811.507118881684	8
811.525564340934	13
811.544010009977	5
811.562455888976	3
811.580901978093	8
811.59934827684	1
811.617794785706	3
811.63624150469	8
811.654688433304	9
811.673135572037	3
811.691582920563	4
811.710030479044	4
811.728478247645	3
811.746926226038	22
811.765374414387	12
811.783822812692	9
811.802271420952	2
811.820720239006	7
811.839169267015	3
811.857618505143	6
811.876067953227	11
811.894517610941	10
811.912967478937	2
811.931417556726	6
811.949867844307	1
811.968318342008	3
811.986769049664	5
812.005219967113	5
812.023671094519	3
812.04212243188	12
812.060573979197	15
812.07902573647	7
812.0974777037	9
812.115929880722	8
812.134382267863	2
812.15283486496	4
812.171287671851	14
812.189740688697	13
812.208193915663	2
812.226647352421	7
812.245100998973	6
812.263554855643	9
812.282008922271	4
812.30046319869	7
812.318917685066	5
812.337372381561	13
812.35582728785	4
812.374282404094	2
812.392737730295	6
812.411193266288	15
812.429649012401	14
812.448104968471	4
812.466561134333	4
812.485017510151	2
812.503474096089	12
812.521930891657	8
812.540387897345	1
812.558845112988	6
812.577302538425	9
812.595760173981	2
812.614218019494	3
812.632676074799	6
812.651134340061	10
812.669592815279	5
812.688051500454	7
812.706510395585	5
812.724969500673	12
812.743428815716	5
812.761888340553	9
812.780348075347	5
812.79880802026	2
812.817268174803	3
812.835728539465	10
812.854189114085	5
812.87264989866	1
812.891110893029	1
812.909572097517	5
812.928033511799	7
812.946495136201	3
812.964956970396	4
812.983419014384	9
813.001881268655	3
813.020343732719	7
813.038806406577	10
813.057269290391	5
813.075732384326	4
813.094195688053	3
813.112659201737	6
813.131122925378	4
813.149586859139	12
813.168051002529	10
813.18651535604	5
813.204979919507	1
813.223444692768	6
813.241909675985	5
813.260374869159	11
813.27884027229	3
813.297305885377	5
813.315771708421	9
813.334237741259	7
813.352703984217	6
813.371170437131	15
813.389637099839	9
813.408103972504	5
813.426571055288	10
813.445038347703	2
813.463505850238	1
813.48197356273	3
813.500441485015	5
813.518909617421	3
813.537377959783	10
813.555846511939	4
813.574315274052	2
813.592784246122	3
813.611253428148	15
813.629722819968	6
813.648192421909	3
813.666662233806	4
813.685132255497	7
813.703602487145	7
813.722072928913	11
813.740543580311	4
813.75901444183	7
813.777485513306	7
813.795956794738	12
813.814428285965	8
813.832899987312	10
813.851371898452	4
813.869844019549	2
813.888316350767	10
813.906788891616	3
813.925261642584	4
813.94373460351	6
813.96220777423	1
813.98068115507	0
813.999154745703	15
814.017628546458	4
814.036102556842	11
814.054576777511	2
814.073051207973	9
814.091525848229	1
814.110000698606	6
814.128475758776	3
814.146951028904	4
814.165426509152	6
814.183902199194	5
814.202378099194	4
814.22085420915	8
814.239330529064	7
814.257807058772	5
814.2762837986	6
814.294760748222	6
814.313237907802	8
814.331715277502	3
814.350192856997	4
814.368670646285	9
814.387148645694	6
814.40562685506	12
814.42410527422	3
814.442583903501	14
814.461062742576	1
814.479541791772	5
814.498021050598	3
814.516500519709	8
814.534980198613	2
814.553460087312	4
814.571940186131	3
814.590420494745	6
814.608901013316	2
814.627381742008	7
814.645862680494	2
814.664343828937	2
814.682825187338	1
814.701306755697	4
814.719788533849	13
814.738270521959	15
814.756752720191	1
814.775235128216	9
814.793717746199	1
814.812200574139	15
814.830683612037	6
814.849166859893	4
814.867650317706	4
814.886133985313	8
814.904617862878	7
814.923101950565	7
814.941586248045	6
814.960070755483	9
814.978555472879	8
814.997040400232	8
815.01552553738	4
815.034010884649	3
815.052496441876	2
815.070982208733	2
815.089468185875	4
815.107954372811	2
815.126440769705	3
815.144927376557	20
815.163414193367	5
815.181901219971	8
815.200388456533	3
815.218875903216	0
815.237363559693	2
815.255851426129	2
815.274339502522	2
815.292827788873	7
815.311316285182	3
815.329804991285	4
815.348293907346	5
815.366783033529	18
815.38527236967	9
815.403761915605	3
815.422251671334	10
815.440741637348	8
815.459231812993	13
815.47772219876	6
815.496212794321	4
815.514703600004	2
815.533194615482	5
815.551685840917	6
815.570177276474	3
815.588668921661	1
815.607160776971	7
815.625652842238	1
815.6441451173	6
815.662637602484	22
815.681130297462	13
815.699623202398	11
815.718116317292	5
815.736609642145	4
815.755103176956	8
815.773596921724	8
815.792090876288	9
815.810585040973	10
815.829079415452	3
815.847574000054	11
815.86606879445	6
815.88456379864	2
815.903059012953	4
815.921554437224	15
815.940050071453	1
815.958545915476	1
815.977041969622	1
815.995538233562	9
816.014034707461	4
816.032531391317	4
816.051028285132	11
816.069525388906	4
816.088022702638	7
816.106520226164	12
816.125017959649	8
816.143515903256	4
816.162014056493	1
816.180512420017	4
816.199010993335	6
816.217509776448	6
816.236008769683	5
816.254507972877	3
816.273007386029	11
816.291507008812	7
816.310006841881	2
816.328506884745	8
816.347007137567	6
816.365507600348	8
816.384008273087	13
816.402509155621	10
816.421010248113	4
816.439511550728	8
816.458013063138	8
816.476514785506	12
816.495016717833	4
816.513518860118	7
816.532021212362	4
816.550523774401	9
816.569026546562	6
816.587529528518	6
816.606032720597	0
816.624536122306	5
816.643039734302	4
816.661543556093	6
816.680047587678	3
816.698551829386	7
816.717056281053	3
816.735560942515	2
816.754065813935	1
816.772570895314	5
816.791076186816	2
816.809581687949	3
816.828087399204	11
816.846593320419	5
816.865099451428	2
816.88360579256	8
816.902112343486	10
816.920619104372	19
816.939126075217	5
816.957633256184	13
816.976140646782	2
816.994648247503	7
817.013156058183	9
817.031664078658	4
817.050172309092	3
817.068680749649	5
817.087189399836	7
817.105698260311	9
817.124207330581	8
817.142716610645	3
817.161226100833	4
817.179735800979	6
817.198245710921	5
817.216755830822	3
817.235266160681	11
817.253776700664	18
817.272287450278	5
817.290798410014	3
817.30930957971	2
817.327820959201	14
817.346332548815	14
817.364844348224	11
817.383356357592	5
817.401868576919	10
817.420381006206	7
817.438893645451	6
817.457406494656	2
817.475919553656	3
817.494432822615	1
817.512946301697	2
817.531459990575	2
817.549973889411	5
817.568487998207	11
817.587002316962	12
817.605516845513	6
817.624031584186	7
817.642546532819	6
817.661061691247	4
817.679577059634	2
817.698092638145	11
817.716608426451	19
817.735124424552	11
817.753640632777	2
817.772157050961	1
817.79067367894	22
817.809190517042	19
817.82770756494	3
817.846224822798	5
817.864742290614	6
817.88325996839	4
817.901777856126	1
817.920295953657	4
817.938814261311	14
817.957332778761	8
817.975851506334	9
817.994370443703	7
818.012889591031	5
818.031408948318	19
818.049928515565	11
818.068448292772	6
818.086968279774	11
818.105488476899	3
818.124008883821	16
818.142529500701	9
818.161050327541	3
818.179571364341	16
818.1980926111	6
818.216614067819	3
818.235135734334	4
818.253657610972	5
818.272179697405	3
818.290701993963	1
818.309224500152	5
818.327747216464	3
818.346270142901	12
818.364793278968	10
818.38331662516	8
818.401840181147	9
818.420363947094	11
818.438887923165	10
818.457412109031	3
818.475936504857	5
818.494461110643	6
818.512985926389	5
818.531510952094	3
818.550036187595	8
818.568561633056	3
818.587087288641	8
818.605613154021	4
818.624139229362	10
818.642665514662	9
818.661192009922	14
818.679718714977	5
818.698245630157	4
818.716772755132	4
818.735300090232	14
818.753827635127	20
818.772355389982	6
818.790883354797	3
818.809411529572	0
818.827939914143	4
818.846468508838	10
818.864997313493	9
818.883526327943	17
818.902055552354	4
818.920584986889	5
818.939114631055	23
818.957644485346	8
818.976174549597	0
818.994704823807	9
819.013235307814	0
819.031766001945	6
819.050296905871	5
819.068828019758	4
819.087359343605	3
819.105890877412	6
819.124422621179	5
819.142954574906	5
819.16148673843	10
819.180019111913	9
819.198551695521	2
819.217084488924	0
819.235617492288	7
819.254150705612	12
819.272684128897	7
819.291217761977	17
819.309751605182	6
819.328285658346	7
819.346819921307	4
819.365354394228	10
819.38388907711	4
819.402423969952	9
819.420959072754	2
819.439494385516	11
819.458029908238	9
819.476565640757	2
819.495101583236	8
819.51363773584	10
819.532174098075	7
819.5507106706	9
819.56924745292	3
819.587784445037	10
819.606321647278	6
819.624859059479	5
819.643396681477	10
819.661934513436	1
819.680472555354	0
819.699010807234	2
819.717549269073	3
819.736087940873	6
819.754626822469	4
819.77316591419	11
819.791705215872	7
819.81024472735	9
819.828784448788	11
819.847324380187	9
819.86586452171	5
819.884404872866	6
819.902945434146	3
819.921486205387	3
819.940027186425	5
819.958568377423	11
819.977109778545	2
819.9956513893	1
820.01419321018	1
820.032735241185	3
820.051277481822	9
820.069819932583	2
820.088362593142	4
820.10690546366	10
820.125448544304	2
820.143991834744	9
820.162535335145	3
820.181079045507	2
820.199622965829	5
820.218167095948	2
820.236711436192	0
820.255255986232	5
820.273800746233	7
820.292345716359	7
820.310890896282	20
820.329436286166	6
820.347981885846	14
820.366527695651	10
820.385073715417	14
820.403619944979	8
820.422166384503	2
820.440713034151	0
820.459259893433	2
820.477806963003	4
820.49635424237	5
820.514901731533	9
820.533449430822	2
820.551997339907	4
820.570545458954	5
820.589093788125	7
820.607642327094	10
820.626191076023	3
820.644740034913	9
820.663289203764	5
820.681838582412	5
820.700388171021	4
820.718937969756	5
820.737487978287	7
820.756038196779	3
820.774588625232	5
820.79313926381	6
820.811690112021	5
820.830241170358	1
820.848792438491	3
820.867343916585	16
820.885895604805	9
820.904447502821	8
820.922999610799	6
820.941551928738	5
820.960104456638	7
820.978657194335	5
820.997210142157	12
821.015763299941	6
821.034316667521	3
821.052870245063	4
821.071424032566	7
821.08997803003	8
821.108532237455	1
821.127086654842	18
821.145641282026	6
821.164196119335	4
821.182751166441	6
821.201306423508	2
821.219861890537	4
821.238417567527	3
821.256973454643	9
821.275529551391	2
821.294085858266	12
821.312642374937	8
821.331199101569	10
821.349756038328	1
821.368313184883	5
821.3868705414	6
821.405428107878	1
821.423985884318	8
821.442543870554	16
821.461102066917	8
821.479660473076	1
821.498219089198	7
821.516777915444	10
821.535336951488	2
821.55389619733	0
821.572455653297	11
821.591015319225	2
821.609575194951	7
821.628135280803	5
821.646695576616	1
821.665256082062	8
821.683816797798	3
821.702377723332	8
821.720938858827	6
821.73950020412	3
821.758061759538	5
821.776623524918	11
821.795185500095	3
821.813747685235	2
821.832310080335	14
821.850872685398	12
821.869435500422	4
821.887998525407	4
821.90656176019	4
821.9251252051	0
821.943688859806	10
821.962252724474	5
821.980816799269	0
821.99938108386	7
822.01794557825	5
822.036510282765	9
822.055075197242	0
822.073640321517	5
822.092205655917	8
822.110771200115	6
822.12933695444	2
822.147902918397	3
822.166469092481	8
822.185035476526	9
822.203602070534	6
822.222168874503	16
822.24073588827	7
822.259303111999	4
822.277870545689	6
822.296438189506	3
822.315006042956	5
822.333574106533	4
822.352142380071	3
822.370710863407	12
822.389279556869	10
822.407848460294	5
822.426417573351	19
822.4449868967	9
822.463556429846	3
822.482126172789	5
822.500696125859	14
822.519266288892	11
822.537836661721	5
822.556407244678	9
822.574978037431	3
822.593549040312	13
822.612120252826	4
822.630691675466	6
822.649263308068	6
822.667835150633	8
822.686407202995	4
822.704979465484	3
822.723551937771	3
822.742124620019	5
822.760697512395	8
822.779270614404	12
822.797843926539	8
822.816417448636	6
822.834991180532	11
822.853565122554	15
822.872139274374	9
822.890713636156	7
822.909288207901	9
822.927862989772	7
822.946437981277	2
822.965013182908	8
822.983588594502	4
823.002164215893	11
823.020740047247	10
823.039316088728	9
823.057892340006	2
823.076468801247	11
823.095045472451	9
823.113622353617	6
823.13219944458	8
823.150776745671	4
823.16935425656	5
823.187931977411	4
823.206509908224	13
823.225088049164	7
823.243666399738	11
823.262244960439	4
823.280823731103	10
823.299402711564	5
823.317981902152	7
823.336561302539	6
823.355140912888	9
823.373720733199	6
823.392300763474	10
823.41088100371	8
823.429461453909	7
823.448042114071	13
823.466622984031	3
823.485204063953	8
823.503785354003	0
823.522366853851	1
823.540948563497	8
823.55953048327	17
823.578112613006	11
823.596694952704	20
823.615277502201	4
823.633860261824	1
823.652443231246	4
823.671026410631	8
823.689609799978	16
823.708193399289	12
823.726777208562	7
823.745361227633	2
823.763945456667	11
823.782529895828	3
823.801114544952	6
823.81969940371	3
823.838284472759	4
823.856869751607	9
823.875455240254	8
823.894040939027	7
823.912626847764	6
823.931212966298	2
823.949799294796	2
823.968385833421	8
823.986972581845	8
824.005559540066	10
824.024146708416	5
824.042734086728	11
824.061321674839	0
824.079909473077	3
824.098497481278	4
824.117085699113	1
824.13567412724	4
824.154262765165	3
824.172851612889	4
824.19144067074	1
824.210029938555	12
824.228619416168	17
824.247209103909	1
824.265799001448	9
824.28438910895	2
824.302979426415	5
824.321569953843	10
824.340160691235	6
824.358751638425	7
824.377342795742	11
824.395934163023	4
824.414525740103	12
824.433117527145	8
824.451709524151	8
824.47030173112	3
824.488894148052	9
824.507486774947	8
824.526079611641	6
824.544672658298	12
824.563265915083	6
824.581859381666	4
824.600453058213	15
824.619046944723	2
824.637641041032	2
824.656235347468	3
824.674829863868	4
824.693424590067	2
824.712019526393	2
824.730614672518	2
824.749210028607	10
824.767805594659	4
824.786401370674	7
824.804997356488	2
824.82359355243	9
824.842189958335	4
824.860786574204	1
824.879383399707	10
824.897980435503	2
824.916577681097	9
824.935175136491	9
824.953772802012	6
824.972370677497	10
824.99096876278	5
825.009567058192	2
825.028165563403	7
825.046764278577	11
825.065363203714	0
825.08396233898	5
825.10256168388	2
825.121161238908	9
825.1397610039	2
825.158360978691	13
825.176961163445	3
825.195561558163	1
825.214162162845	0
825.23276297749	6
825.251364002099	4
825.269965236671	2
825.288566681042	3
825.307168335542	6
825.325770200005	4
825.344372274103	6
825.362974558493	12
825.381577052683	5
825.400179756672	8
825.418782670789	11
825.43738579487	10
825.45598912875	7
825.474592672758	2
825.493196426566	18
825.511800390337	1
825.530404564072	6
825.549008947771	5
825.567613541434	2
825.586218344895	5
825.604823358485	6
825.623428581875	1
825.642034015393	5
825.66063965871	2
825.679245511991	8
825.697851575236	1
825.716457848444	4
825.735064331452	5
825.753671024589	4
825.77227792769	3
825.790885040589	2
825.809492363453	6
825.82809989628	7
825.846707639072	10
825.865315591828	6
825.883923754547	2
825.902532127066	10
825.921140709549	10
825.93974950216	0
825.958358504571	2
825.976967716946	2
825.995577139285	4
826.014186771588	5
826.032796613855	1
826.051406666086	3
826.070016928117	9
826.088627400111	13
826.107238082235	6
826.125848974157	5
826.144460076045	5
826.163071387896	5
826.181682909711	5
826.20029464149	3
826.218906583069	3
826.237518734612	7
826.256131096284	8
826.274743667756	17
826.293356449192	3
826.311969440591	2
826.330582641791	11
826.349196053119	7
826.367809674412	3
826.386423505504	11
826.405037546726	6
826.423651797746	7
826.442266258731	5
826.460880929681	5
826.479495810594	9
826.498110901308	5
826.51672620215	6
826.535341712957	9
826.553957433563	8
826.572573364134	9
826.591189504669	2
826.609805855169	1
826.628422415633	10
826.647039186061	5
826.665656166454	9
826.684273356646	7
826.702890756804	8
826.72150836709	6
826.740126187176	7
826.758744217226	8
826.777362457241	2
826.795980907055	6
826.814599566999	2
826.833218436908	5
826.851837516616	3
826.870456806288	4
826.88907630609	4
826.907696015528	7
826.926315935259	6
826.94493606479	3
826.96355640412	4
826.982176953581	4
827.000797712841	4
827.019418682065	7
827.03803986142	6
827.056661250573	7
827.075282849692	5
827.093904658776	4
827.112526677824	0
827.131148906672	1
827.149771345484	6
827.168393994426	0
827.187016853168	6
827.205639921875	11
827.224263200547	5
827.242886689183	5
827.261510387784	4
827.28013429635	6
827.298758414716	9
827.317382743046	7
827.336007281507	2
827.354632029767	2
827.373256987992	11
827.391882156182	6
827.410507534337	6
827.429133122292	9
827.447758920376	10
827.466384928261	11
827.48501114611	7
827.50363757409	11
827.522264211869	5
827.540891059448	4
827.559518117323	10
827.578145384832	9
827.596772862471	13
827.61540054991	10
827.634028447479	8
827.652656554849	10
827.671284872183	6
827.689913399482	15
827.708542136746	2
827.727171083811	4
827.745800241005	11
827.764429608165	5
827.783059185124	4
827.801688972049	2
827.820318969104	12
827.838949175794	6
827.857579592614	3
827.876210219399	3
827.89484105615	6
827.9134721027	4
827.932103359381	0
827.950734825861	6
827.969366502308	4
827.987998388719	8
828.006630485095	11
828.025262791437	5
828.043895307744	15
828.062528033851	14
828.081160969924	6
828.099794116126	9
828.118427472129	9
828.137061038097	3
828.155694814031	7
828.17432879993	9
828.192962995629	1
828.211597401459	0
828.230232017253	0
828.248866842849	15
828.267501878409	5
828.2861371241	10
828.304772579426	9
828.323408244883	14
828.342044120305	10
828.360680205528	9
828.37931650088	10
828.397953006199	6
828.416589721153	2
828.435226646402	13
828.453863781452	3
828.472501126467	1
828.491138681282	2
828.509776446229	9
828.52841442114	9
828.547052605853	9
828.56569100053	11
828.584329605339	5
828.602968419782	2
828.621607444521	11
828.640246679062	9
828.658886123402	2
828.677525777873	2
828.696165642145	1
828.714805716382	12
828.73344600075	22
828.752086494919	3
828.770727198888	7
828.789368112988	3
828.808009237053	0
828.826650570919	3
828.845292114916	15
828.863933868879	10
828.882575832477	10
828.901218006371	5
828.919860390066	4
828.938502983726	3
828.957145787187	5
828.975788800779	10
828.994432024337	9
829.013075457695	9
829.03171910102	9
829.050362954475	11
829.069007017566	10
829.087651290787	2
829.106295773975	8
829.124940467128	4
829.143585370083	6
829.162230483168	9
829.180875806054	9
829.199521338905	9
829.218167081723	7
829.236813034507	6
829.255459197256	6
829.274105569972	4
829.292752152488	15
829.311398945135	8
829.330045947584	14
829.348693159998	9
829.367340582378	8
829.385988214725	4
829.404636057037	8
829.423284109315	10
829.441932371394	17
829.460580843605	7
829.479229525616	9
829.497878417758	6
829.516527519702	8
829.535176831446	4
829.553826353322	1
829.572476085164	6
829.591126026971	13
829.60977617858	5
829.62842654032	10
829.647077111861	4
829.665727893369	3
829.684378884842	6
829.703030086282	7
829.721681497688	0
829.740333119059	4
829.758984950233	2
829.777636991372	0
829.796289242643	4
829.814941703714	14
829.833594374752	7
829.852247255757	4
829.870900346727	2
829.889553647499	2
829.908207158402	5
829.926860879272	10
829.945514809942	0
829.964168950579	4
829.982823301183	13
830.001477861752	14
830.020132632288	7
830.038787612791	5
830.057442803094	3
830.07609820353	7
830.094753813766	1
830.113409633969	5
830.132065664138	8
830.150721904439	6
830.169378354376	7
830.188035014444	6
830.20669188448	7
830.225348964316	12
830.244006254284	6
830.262663754053	6
830.281321463789	11
830.299979383492	13
830.31863751316	7
830.337295852796	4
830.355954402233	15
830.374613161801	8
830.393272131336	7
830.411931310673	8
830.430590699976	7
830.449250299246	5
830.467910108482	8
830.486570127685	8
830.505230356855	4
830.523890795826	7
830.542551444929	5
830.561212303833	6
830.579873372704	1
830.598534651542	2
830.617196140347	1
830.635857839118	3
830.654519747856	2
830.673181866395	19
830.691844195067	9
830.71050673354	2
830.729169482145	4
830.747832440551	4
830.766495608759	7
830.785158987264	15
830.803822575571	7
830.82248637368	8
830.841150381755	1
830.859814599963	7
830.878479027972	6
830.897143665948	11
830.915808514055	2
830.9344735718	3
830.953138839676	10
830.97180431752	6
830.990470005165	2
831.009135902942	11
831.027802010521	7
831.046468328067	5
831.06513485558	6
831.083801593059	8
831.102468540506	7
831.12113569792	9
831.139803065136	2
831.158470642318	1
831.177138429633	2
831.19580642675	12
831.214474633999	11
831.233143050884	4
831.251811677902	10
831.270480514887	3
831.289149561673	2
831.307818818592	6
831.326488285478	8
831.345157962166	6
831.363827848821	3
831.382497945444	6
831.401168252033	4
831.41983876859	14
831.438509494948	12
831.457180431274	5
831.475851577732	16
831.494522934157	15
831.513194500219	9
831.531866276579	14
831.55053826274	13
831.569210458704	7
831.5878828648	1
831.606555480864	8
831.625228306729	8
831.643901342562	11
831.662574588527	7
831.681248044295	9
831.699921709864	4
831.718595585566	5
831.737269671235	2
831.755943966872	8
831.774618472311	3
831.793293187882	15
831.811968113256	8
831.830643248597	11
831.849318593905	16
831.867994149015	5
831.886669914259	3
831.905345889469	8
831.924022074482	3
831.942698469627	11
831.961375074575	2
831.98005188949	5
831.998728914373	3
832.017406149223	6
832.036083594041	15
832.054761248826	10
832.073439113413	8
832.092117187968	11
832.110795472656	10
832.129473967146	4
832.148152671603	10
832.166831586028	12
832.185510710421	7
832.204190044782	11
832.222869588944	10
832.24154934324	12
832.260229307338	13
832.278909481403	5
832.297589865436	3
832.316270459437	5
832.334951263406	5
832.353632277342	6
832.372313501081	3
832.390994934787	8
832.409676578627	4
832.428358432268	10
832.447040495878	4
832.465722769455	8
832.484405253	9
832.503087946513	4
832.521770849994	10
832.540453963277	6
832.559137286693	4
832.577820819912	2
832.596504563098	1
832.615188516253	3
832.633872679375	13
832.652557052465	9
832.671241635523	3
832.689926428383	11
832.708611431212	7
832.727296644173	7
832.745982066937	4
832.76466769967	3
832.78335354237	3
832.802039594872	5
832.820725857508	8
832.839412330112	7
832.858099012519	6
832.876785905059	2
832.895473007401	2
832.914160319711	7
832.93284784199	6
832.951535574237	12
832.970223516286	5
832.988911668468	4
833.007600030619	11
833.026288602573	1
833.044977384494	4
833.063666376384	8
833.082355578407	1
833.101044990067	4
833.119734611861	13
833.138424443623	11
833.157114485188	14
833.175804736721	2
833.194495198387	1
833.213185869856	9
833.231876751294	7
833.2505678427	6
833.269259143908	1
833.28795065525	4
833.306642376561	10
833.325334307674	11
833.344026448756	7
833.362718799971	8
833.381411360823	9
833.400104131975	9
833.418797112929	2
833.437490303687	5
833.456183704578	3
833.474877315272	5
833.4935711361	1
833.512265166731	5
833.53095940733	3
833.549653857898	4
833.568348518433	0
833.587043388773	11
833.605738469245	6
833.624433759521	5
833.64312925993	7
833.661824970143	3
833.680520890324	3
833.699217020473	8
833.717913360591	8
833.736609910678	8
833.755306670733	7
833.774003640591	8
833.792700820417	10
833.811398210377	4
833.830095810141	0
833.848793619873	8
833.867491639574	8
833.886189869243	7
833.904888308715	1
833.923586958321	8
833.942285817731	4
833.960984887274	8
833.979684166621	5
833.998383655936	8
834.01708335522	2
834.035783264307	7
834.054483383529	17
834.073183712718	18
834.091884251711	9
834.110585000839	7
834.129285959769	5
834.147987128669	13
834.166688507536	14
834.185390096373	18
834.204091895013	3
834.222793903787	4
834.24149612253	10
834.260198551076	9
834.278901189591	0
834.297604038241	4
834.316307096528	2
834.335010364949	4
834.35371384334	16
834.372417531699	8
834.391121429861	6
834.409825538158	8
834.428529856258	8
834.447234384327	3
834.465939122365	4
834.484644070372	4
834.503349228348	4
834.522054596293	3
834.540760174041	3
834.559465961758	6
834.578171959609	2
834.596878167264	7
834.615584584888	3
834.634291212481	2
834.652998050043	6
834.671705097409	7
834.690412354909	5
834.709119822378	3
834.72782749965	2
834.746535386892	11
834.765243484268	8
834.783951791282	3
834.802660308431	9
834.821369035549	4
834.840077972636	4
834.858787119527	2
834.877496476552	3
834.896206043381	7
834.914915820179	4
834.933625806946	10
834.952336003682	3
834.971046410222	20
834.989757026897	1
835.008467853541	8
835.027178889988	11
835.045890136571	15
835.064601592957	5
835.083313259312	9
835.102025135637	5
835.120737221931	2
835.139449518028	7
835.15816202426	9
835.176874740296	6
835.195587666302	4
835.214300802442	4
835.233014148386	3
835.251727704134	3
835.270441470017	4
835.289155445869	6
835.30786963169	7
835.326584027316	1
835.345298633076	3
835.36401344864	5
835.382728474174	11
835.401443709676	11
835.420159155149	2
835.438874810425	5
835.457590675836	10
835.476306751217	6
835.495023036402	7
835.513739531556	9
835.532456236845	5
835.551173151772	1
835.569890277001	6
835.588607612033	5
835.607325156869	2
835.626042911675	3
835.644760876615	5
835.66347905136	18
835.682197436075	12
835.700916030924	1
835.719634835412	9
835.738353850035	7
835.757073074628	3
835.775792509191	1
835.794512153557	5
835.813232007893	4
835.831952072365	6
835.850672346475	11
835.869392830886	10
835.8881135251	3
835.906834429119	10
835.925555543274	14
835.944276867232	6
835.96299840116	7
835.981720145224	2
836.000442099092	2
836.019164262929	7
836.037886636737	2
836.056609220514	5
836.075332014095	2
836.094055017812	7
836.112778231333	2
836.131501654823	4
836.150225288284	9
836.16894913188	6
836.187673185115	7
836.206397448485	8
836.225121921825	5
836.243846605135	4
836.262571498249	13
836.281296601333	11
836.300021914553	6
836.318747437412	1
836.337473170406	12
836.35619911337	9
836.374925266304	8
836.393651629042	17
836.412378201916	15
836.431104984594	14
836.449831977243	7
836.468559180027	11
836.487286592449	6
836.506014215008	10
836.524742047537	9
836.543470089869	4
836.562198342338	9
836.580926804777	7
836.59965547702	7
836.618384359233	8
836.637113451417	3
836.655842753571	3
836.674572265529	9
836.693301987622	8
836.712031919687	5
836.730762061555	9
836.74949241356	4
836.768222975369	2
836.786953746982	8
836.805684728897	7
836.824415920617	5
836.843147322141	2
836.861878933801	5
836.880610755266	9
836.899342786701	8
[truncated: 105,884 more rows]
