# Supplementary material for: Identifying Archaeological Bone via Non-Destructive ZooMS and the Materiality of Symbolic Expression: Examples from Iroquoian Bone Points
Source: Sci Rep. 2019 Jul 30;9:11027. doi: 10.1038/s41598-019-47299-x (PMC6667708; doi:10.1038/s41598-019-47299-x)
Supplement: Supplementary file 2 — Supplementary Datafiles [file 41598_2019_47299_MOESM2_ESM.zip › McGrath et al Supplementary Datafiles/Data set S4_DestructiveSpectra/DR-894s_DEST_1.txt]

500.021 7
500.035 3
500.049 19
500.064 19
500.078 4
500.093 5
500.107 16
500.122 19
500.136 19
500.151 2
500.165 4
500.180 0
500.194 5
500.209 27
500.223 54
500.238 35
500.252 24
500.267 11
500.281 18
500.296 31
500.310 34
500.324 25
500.339 18
500.353 13
500.368 11
500.382 6
500.397 16
500.411 3
500.426 0
500.440 8
500.455 10
500.469 7
500.484 0
500.498 7
500.513 0
500.527 3
500.542 12
500.556 17
500.571 18
500.585 24
500.600 15
500.614 13
500.629 12
500.643 20
500.657 18
500.672 19
500.686 4
500.701 0
500.715 9
500.730 17
500.744 8
500.759 15
500.773 20
500.788 15
500.802 5
500.817 5
500.831 3
500.846 14
500.860 30
500.875 16
500.889 6
500.904 23
500.918 7
500.933 9
500.947 11
500.962 13
500.976 4
500.991 16
501.005 11
501.020 18
501.034 16
501.049 24
501.063 17
501.078 44
501.092 61
501.107 73
501.121 50
501.136 30
501.150 19
501.164 0
501.179 47
501.193 29
501.208 8
501.222 11
501.237 25
501.251 5
501.266 1
501.280 19
501.295 11
501.309 20
501.324 22
501.338 20
501.353 16
501.367 19
501.382 20
501.396 23
501.411 14
501.425 1
501.440 5
501.454 4
501.469 3
501.483 6
501.498 8
501.512 9
501.527 7
501.541 0
501.556 4
501.570 13
501.585 6
501.599 10
501.614 5
501.628 34
501.643 25
501.657 13
501.672 2
501.686 1
501.701 17
501.715 23
501.730 3
501.744 5
501.759 1
501.773 0
501.788 6
501.802 1
501.817 8
501.831 22
501.846 13
501.860 1
501.875 10
501.889 2
501.904 23
501.918 7
501.933 23
501.947 24
501.962 12
501.976 20
501.991 19
502.005 13
502.020 9
502.034 22
502.049 23
502.063 15
502.078 8
502.092 31
502.107 48
502.121 56
502.136 30
502.150 19
502.165 34
502.179 37
502.194 22
502.208 18
502.223 7
502.237 2
502.252 35
502.266 25
502.281 7
502.295 5
502.310 0
502.324 7
502.339 3
502.353 2
502.368 9
502.382 8
502.397 9
502.411 8
502.426 20
502.440 18
502.455 9
502.469 10
502.484 9
502.498 13
502.513 36
502.527 10
502.542 8
502.556 3
502.571 8
502.585 16
502.600 9
502.614 6
502.629 12
502.643 5
502.658 31
502.672 24
502.687 3
502.702 3
502.716 4
502.731 3
502.745 3
502.760 0
502.774 12
502.789 14
502.803 7
502.818 1
502.832 9
502.847 11
502.861 3
502.876 1
502.890 11
502.905 25
502.919 8
502.934 12
502.948 6
502.963 0
502.977 18
502.992 21
503.006 27
503.021 12
503.035 6
503.050 6
503.064 2
503.079 5
503.093 38
503.108 13
503.122 2
503.137 15
503.151 9
503.166 23
503.180 13
503.195 32
503.210 35
503.224 14
503.239 6
503.253 10
503.268 28
503.282 23
503.297 14
503.311 11
503.326 17
503.340 4
503.355 14
503.369 14
503.384 10
503.398 14
503.413 4
503.427 14
503.442 7
503.456 3
503.471 4
503.485 0
503.500 1
503.514 5
503.529 17
503.544 14
503.558 2
503.573 7
503.587 15
503.602 7
503.616 6
503.631 10
503.645 6
503.660 1
503.674 0
503.689 3
503.703 36
503.718 14
503.732 3
503.747 8
503.761 2
503.776 0
503.790 0
503.805 3
503.819 12
503.834 7
503.849 10
503.863 12
503.878 0
503.892 7
503.907 18
503.921 16
503.936 22
503.950 15
503.965 12
503.979 3
503.994 6
504.008 7
504.023 3
504.037 24
504.052 13
504.066 10
504.081 3
504.096 9
504.110 5
504.125 1
504.139 6
504.154 12
504.168 23
504.183 15
504.197 11
504.212 11
504.226 13
504.241 15
504.255 5
504.270 8
504.284 0
504.299 26
504.314 7
504.328 26
504.343 13
504.357 18
504.372 13
504.386 15
504.401 14
504.415 0
504.430 17
504.444 3
504.459 9
504.473 14
504.488 19
504.503 4
504.517 4
504.532 0
504.546 0
504.561 7
504.575 1
504.590 0
504.604 2
504.619 6
504.633 1
504.648 8
504.662 15
504.677 13
504.692 19
504.706 16
504.721 8
504.735 19
504.750 22
504.764 3
504.779 0
504.793 26
504.808 12
504.822 13
504.837 5
504.851 0
504.866 0
504.881 0
504.895 6
504.910 12
504.924 9
504.939 3
504.953 22
504.968 9
504.982 8
504.997 3
505.011 16
505.026 3
505.041 0
505.055 7
505.070 14
505.084 11
505.099 3
505.113 10
505.128 23
505.142 5
505.157 15
505.171 23
505.186 4
505.201 6
505.215 8
505.230 31
505.244 6
505.259 5
505.273 9
505.288 30
505.302 21
505.317 28
505.331 15
505.346 14
505.361 9
505.375 25
505.390 18
505.404 2
505.419 8
505.433 30
505.448 11
505.462 6
505.477 3
505.492 2
505.506 0
505.521 10
505.535 20
505.550 9
505.564 11
505.579 2
505.593 23
505.608 15
505.623 17
505.637 15
505.652 0
505.666 18
505.681 10
505.695 2
505.710 3
505.724 14
505.739 11
505.753 4
505.768 4
505.783 14
505.797 1
505.812 8
505.826 15
505.841 5
505.855 8
505.870 10
505.884 12
505.899 6
505.914 0
505.928 0
505.943 0
505.957 1
505.972 10
505.986 19
506.001 23
506.016 4
506.030 18
506.045 3
506.059 9
506.074 4
506.088 0
506.103 0
506.117 0
506.132 0
506.147 9
506.161 4
506.176 1
506.190 2
506.205 13
506.219 5
506.234 18
506.248 12
506.263 31
506.278 23
506.292 6
506.307 3
506.321 18
506.336 22
506.350 21
506.365 38
506.380 27
506.394 35
506.409 58
506.423 42
506.438 27
506.452 32
506.467 11
506.482 10
506.496 20
506.511 10
506.525 6
506.540 8
506.554 5
506.569 9
506.583 12
506.598 14
506.613 25
506.627 9
506.642 0
506.656 19
506.671 13
506.685 11
506.700 3
506.715 11
506.729 3
506.744 12
506.758 16
506.773 3
506.787 6
506.802 16
506.817 20
506.831 1
506.846 10
506.860 10
506.875 19
506.889 18
506.904 11
506.919 29
506.933 25
506.948 12
506.962 3
506.977 18
506.991 26
507.006 19
507.021 1
507.035 2
507.050 12
507.064 12
507.079 5
507.093 14
507.108 17
507.123 1
507.137 7
507.152 14
507.166 3
507.181 5
507.195 6
507.210 17
507.225 6
507.239 7
507.254 8
507.268 10
507.283 19
507.298 8
507.312 14
507.327 18
507.341 22
507.356 17
507.370 8
507.385 20
507.400 12
507.414 1
507.429 22
507.443 26
507.458 17
507.472 15
507.487 1
507.502 11
507.516 2
507.531 17
507.545 23
507.560 6
507.575 9
507.589 20
507.604 8
507.618 9
507.633 7
507.647 9
507.662 1
507.677 0
507.691 10
507.706 16
507.720 11
507.735 0
507.750 1
507.764 0
507.779 2
507.793 0
507.808 0
507.822 0
507.837 5
507.852 3
507.866 20
507.881 18
507.895 2
507.910 17
507.925 21
507.939 5
507.954 0
507.968 13
507.983 17
507.997 8
508.012 13
508.027 16
508.041 20
508.056 7
508.070 1
508.085 10
508.100 34
508.114 19
508.129 8
508.143 18
508.158 3
508.173 6
508.187 6
508.202 5
508.216 15
508.231 19
508.246 20
508.260 9
508.275 12
508.289 17
508.304 19
508.318 38
508.333 22
508.348 33
508.362 83
508.377 154
508.391 280
508.406 399
508.421 444
508.435 432
508.450 416
508.464 321
508.479 285
508.494 207
508.508 137
508.523 114
508.537 104
508.552 62
508.567 42
508.581 59
508.596 55
508.610 5
508.625 11
508.640 38
508.654 60
508.669 41
508.683 24
508.698 22
508.713 37
508.727 7
508.742 15
508.756 14
508.771 16
508.786 4
508.800 4
508.815 8
508.829 12
508.844 26
508.859 27
508.873 31
508.888 15
508.902 11
508.917 17
508.932 8
508.946 8
508.961 14
508.975 26
508.990 26
509.005 14
509.019 8
509.034 5
509.048 5
509.063 9
509.078 10
509.092 29
509.107 22
509.121 5
509.136 16
509.151 22
509.165 13
509.180 0
509.194 6
509.209 27
509.224 4
509.238 11
509.253 33
509.267 2
509.282 10
509.297 28
509.311 18
509.326 20
509.340 23
509.355 22
509.370 28
509.384 99
509.399 119
509.413 181
509.428 166
509.443 122
509.457 191
509.472 135
509.487 111
509.501 78
509.516 52
509.530 29
509.545 12
509.560 27
509.574 40
509.589 20
509.603 5
509.618 19
509.633 23
509.647 14
509.662 16
509.676 20
509.691 17
509.706 6
509.720 13
509.735 30
509.750 50
509.764 14
509.779 1
509.793 1
509.808 37
509.823 32
509.837 9
509.852 14
509.866 5
509.881 13
509.896 35
509.910 14
509.925 6
509.940 21
509.954 10
509.969 7
509.983 7
509.998 29
510.013 17
510.027 24
510.042 14
510.056 37
510.071 13
510.086 15
510.100 31
510.115 25
510.130 17
510.144 16
510.159 21
510.173 0
510.188 15
510.203 17
510.217 8
510.232 24
510.246 27
510.261 21
510.276 7
510.290 2
510.305 16
510.320 6
510.334 23
510.349 42
510.363 55
510.378 108
510.393 79
510.407 163
510.422 115
510.437 86
510.451 67
510.466 59
510.480 67
510.495 55
510.510 28
510.524 15
510.539 26
510.554 14
510.568 17
510.583 22
510.597 13
510.612 20
510.627 11
510.641 17
510.656 5
510.671 11
510.685 25
510.700 10
510.714 10
510.729 22
510.744 11
510.758 1
510.773 3
510.788 1
510.802 10
510.817 15
510.831 9
510.846 10
510.861 12
510.875 0
510.890 2
510.905 8
510.919 14
510.934 11
510.948 2
510.963 15
510.978 15
510.992 5
511.007 6
511.022 2
511.036 12
511.051 5
511.066 11
511.080 10
511.095 21
511.109 20
511.124 12
511.139 5
511.153 2
511.168 9
511.183 17
511.197 14
511.212 20
511.226 10
511.241 5
511.256 13
511.270 19
511.285 6
511.300 5
511.314 19
511.329 30
511.344 22
511.358 18
511.373 27
511.387 29
511.402 44
511.417 27
511.431 36
511.446 41
511.461 32
511.475 17
511.490 18
511.505 26
511.519 28
511.534 31
511.548 13
511.563 20
511.578 27
511.592 1
511.607 15
511.622 30
511.636 15
511.651 5
511.666 5
511.680 12
511.695 27
511.710 10
511.724 5
511.739 10
511.753 12
511.768 4
511.783 13
511.797 18
511.812 20
511.827 7
511.841 27
511.856 23
511.871 12
511.885 0
511.900 4
511.915 10
511.929 4
511.944 17
511.958 4
511.973 1
511.988 0
512.002 0
512.017 6
512.032 14
512.046 14
512.061 13
512.076 8
512.090 13
512.105 21
512.120 18
512.134 32
512.149 30
512.163 24
512.178 2
512.193 8
512.207 5
512.222 15
512.237 8
512.251 19
512.266 15
512.281 5
512.295 12
512.310 36
512.325 28
512.339 26
512.354 12
512.369 6
512.383 26
512.398 26
512.413 29
512.427 14
512.442 3
512.456 9
512.471 21
512.486 8
512.500 5
512.515 14
512.530 33
512.544 28
512.559 6
512.574 13
512.588 19
512.603 11
512.618 5
512.632 10
512.647 11
512.662 24
512.676 13
512.691 4
512.706 4
512.720 3
512.735 7
512.750 9
512.764 4
512.779 8
512.794 9
512.808 13
512.823 12
512.837 7
512.852 8
512.867 6
512.881 3
512.896 14
512.911 11
512.925 23
512.940 35
512.955 8
512.969 3
512.984 5
512.999 11
513.013 4
513.028 9
513.043 5
513.057 23
513.072 21
513.087 7
513.101 6
513.116 26
513.131 42
513.145 40
513.160 33
513.175 42
513.189 23
513.204 8
513.219 7
513.233 0
513.248 10
513.263 21
513.277 19
513.292 8
513.307 21
513.321 31
513.336 15
513.351 26
513.365 24
513.380 30
513.395 31
513.409 8
513.424 14
513.439 11
513.453 8
513.468 3
513.483 2
513.497 7
513.512 1
513.527 13
513.541 2
513.556 8
513.571 9
513.585 0
513.600 7
513.615 15
513.629 12
513.644 19
513.659 34
513.673 11
513.688 17
513.703 26
513.717 8
513.732 9
513.747 2
513.761 7
513.776 0
513.791 4
513.805 4
513.820 3
513.835 9
513.849 7
513.864 4
513.879 2
513.893 7
513.908 15
513.923 27
513.937 11
513.952 7
513.967 3
513.981 5
513.996 5
514.011 23
514.025 13
514.040 8
514.055 24
514.069 3
514.084 12
514.099 16
514.113 22
514.128 30
514.143 23
514.157 10
514.172 13
514.187 12
514.201 16
514.216 14
514.231 7
514.246 11
514.260 4
514.275 11
514.290 8
514.304 7
514.319 11
514.334 3
514.348 14
514.363 10
514.378 34
514.392 21
514.407 11
514.422 7
514.436 3
514.451 6
514.466 0
514.480 3
514.495 24
514.510 16
514.524 3
514.539 9
514.554 9
514.568 2
514.583 11
514.598 2
514.613 40
514.627 18
514.642 22
514.657 17
514.671 15
514.686 9
514.701 2
514.715 8
514.730 14
514.745 12
514.759 10
514.774 10
514.789 23
514.803 17
514.818 2
514.833 7
514.847 3
514.862 0
514.877 9
514.892 14
514.906 14
514.921 8
514.936 10
514.950 19
514.965 12
514.980 24
514.994 24
515.009 19
515.024 19
515.038 11
515.053 6
515.068 11
515.082 11
515.097 1
515.112 7
515.127 4
515.141 16
515.156 12
515.171 0
515.185 2
515.200 26
515.215 10
515.229 22
515.244 12
515.259 17
515.273 8
515.288 17
515.303 7
515.318 46
515.332 23
515.347 37
515.362 36
515.376 18
515.391 19
515.406 10
515.420 23
515.435 23
515.450 18
515.464 0
515.479 12
515.494 19
515.509 0
515.523 27
515.538 16
515.553 2
515.567 5
515.582 9
515.597 5
515.611 17
515.626 6
515.641 2
515.656 13
515.670 4
515.685 9
515.700 20
515.714 6
515.729 1
515.744 8
515.758 9
515.773 35
515.788 17
515.802 23
515.817 13
515.832 12
515.847 6
515.861 7
515.876 1
515.891 8
515.905 7
515.920 0
515.935 5
515.949 0
515.964 0
515.979 2
515.994 16
516.008 15
516.023 12
516.038 16
516.052 16
516.067 1
516.082 10
516.097 21
516.111 9
516.126 7
516.141 18
516.155 44
516.170 14
516.185 0
516.199 32
516.214 52
516.229 38
516.244 26
516.258 15
516.273 15
516.288 11
516.302 3
516.317 12
516.332 4
516.347 2
516.361 9
516.376 21
516.391 13
516.405 10
516.420 23
516.435 22
516.449 17
516.464 2
516.479 0
516.494 14
516.508 35
516.523 26
516.538 14
516.552 4
516.567 0
516.582 0
516.597 14
516.611 8
516.626 3
516.641 3
516.655 22
516.670 18
516.685 10
516.700 29
516.714 11
516.729 2
516.744 8
516.758 2
516.773 4
516.788 1
516.803 0
516.817 22
516.832 19
516.847 13
516.861 13
516.876 3
516.891 0
516.906 1
516.920 14
516.935 8
516.950 3
516.964 11
516.979 27
516.994 19
517.009 26
517.023 26
517.038 18
517.053 6
517.067 34
517.082 19
517.097 11
517.112 11
517.126 0
517.141 0
517.156 2
517.170 11
517.185 15
517.200 23
517.215 1
517.229 4
517.244 17
517.259 8
517.273 10
517.288 6
517.303 15
517.318 15
517.332 18
517.347 5
517.362 0
517.377 6
517.391 10
517.406 15
517.421 15
517.435 7
517.450 4
517.465 5
517.480 2
517.494 1
517.509 6
517.524 11
517.538 12
517.553 16
517.568 24
517.583 14
517.597 12
517.612 22
517.627 19
517.642 10
517.656 5
517.671 0
517.686 12
517.700 4
517.715 10
517.730 19
517.745 37
517.759 28
517.774 12
517.789 6
517.804 5
517.818 0
517.833 14
517.848 3
517.862 5
517.877 11
517.892 10
517.907 14
517.921 12
517.936 3
517.951 0
517.966 8
517.980 25
517.995 15
518.010 26
518.024 20
518.039 20
518.054 25
518.069 6
518.083 10
518.098 8
518.113 11
518.128 21
518.142 9
518.157 16
518.172 3
518.187 8
518.201 10
518.216 25
518.231 16
518.245 10
518.260 20
518.275 3
518.290 16
518.304 34
518.319 15
518.334 15
518.349 16
518.363 22
518.378 15
518.393 3
518.408 7
518.422 10
518.437 12
518.452 43
518.467 18
518.481 4
518.496 37
518.511 29
518.525 23
518.540 8
518.555 4
518.570 11
518.584 42
518.599 36
518.614 7
518.629 1
518.643 11
518.658 5
518.673 2
518.688 2
518.702 0
518.717 10
518.732 20
518.747 31
518.761 18
518.776 1
518.791 1
518.806 9
518.820 6
518.835 21
518.850 29
518.864 15
518.879 37
518.894 21
518.909 11
518.923 16
518.938 9
518.953 12
518.968 4
518.982 0
518.997 9
519.012 2
519.027 12
519.041 24
519.056 5
519.071 0
519.086 12
519.100 5
519.115 5
519.130 0
519.145 2
519.159 7
519.174 0
519.189 6
519.204 10
519.218 7
519.233 41
519.248 15
519.263 11
519.277 20
519.292 19
519.307 6
519.322 0
519.336 7
519.351 3
519.366 3
519.381 3
519.395 16
519.410 4
519.425 1
519.440 4
519.454 3
519.469 2
519.484 0
519.499 0
519.513 11
519.528 5
519.543 0
519.558 10
519.572 4
519.587 4
519.602 15
519.617 24
519.631 15
519.646 17
519.661 16
519.676 6
519.690 3
519.705 1
519.720 0
519.735 4
519.749 12
519.764 1
519.779 3
519.794 0
519.808 0
519.823 0
519.838 0
519.853 6
519.868 17
519.882 10
519.897 4
519.912 11
519.927 6
519.941 8
519.956 33
519.971 31
519.986 14
520.000 1
520.015 2
520.030 4
520.045 5
520.059 11
520.074 0
520.089 1
520.104 18
520.118 24
520.133 17
520.148 27
520.163 10
520.177 1
520.192 16
520.207 8
520.222 10
520.237 17
520.251 4
520.266 4
520.281 23
520.296 16
520.310 25
520.325 23
520.340 22
520.355 19
520.369 15
520.384 2
520.399 4
520.414 37
520.428 92
520.443 122
520.458 103
520.473 116
520.487 119
520.502 46
520.517 37
520.532 32
520.547 21
520.561 13
520.576 2
520.591 9
520.606 12
520.620 4
520.635 11
520.650 15
520.665 19
520.679 15
520.694 30
520.709 29
520.724 29
520.739 8
520.753 3
520.768 4
520.783 0
520.798 5
520.812 3
520.827 0
520.842 1
520.857 0
520.871 10
520.886 14
520.901 24
520.916 22
520.931 28
520.945 12
520.960 5
520.975 1
520.990 18
521.004 18
521.019 1
521.034 0
521.049 0
521.064 5
521.078 9
521.093 9
521.108 7
521.123 7
521.137 6
521.152 3
521.167 1
521.182 7
521.197 15
521.211 11
521.226 0
521.241 3
521.256 1
521.270 17
521.285 4
521.300 3
521.315 1
521.330 5
521.344 15
521.359 35
521.374 14
521.389 23
521.403 27
521.418 21
521.433 14
521.448 34
521.463 48
521.477 38
521.492 27
521.507 33
521.522 9
521.536 25
521.551 18
521.566 8
521.581 17
521.596 6
521.610 9
521.625 8
521.640 6
521.655 5
521.669 8
521.684 1
521.699 6
521.714 9
521.729 12
521.743 5
521.758 11
521.773 6
521.788 11
521.803 3
521.817 1
521.832 21
521.847 3
521.862 2
521.876 0
521.891 2
521.906 2
521.921 4
521.936 11
521.950 4
521.965 15
521.980 23
521.995 17
522.010 8
522.024 8
522.039 2
522.054 0
522.069 3
522.083 15
522.098 6
522.113 13
522.128 0
522.143 8
522.157 7
522.172 3
522.187 11
522.202 15
522.217 22
522.231 15
522.246 15
522.261 13
522.276 14
522.291 13
522.305 22
522.320 20
522.335 8
522.350 23
522.364 42
522.379 141
522.394 282
522.409 647
522.424 1928
522.438 3689
522.453 5475
522.468 6536
522.483 5898
522.498 4926
522.512 3992
522.527 2973
522.542 2065
522.557 1477
522.572 983
522.586 784
522.601 770
522.616 620
522.631 481
522.646 400
522.660 310
522.675 264
522.690 213
522.705 198
522.720 236
522.734 175
522.749 136
522.764 147
522.779 231
522.794 132
522.808 135
522.823 111
522.838 98
522.853 91
522.868 78
522.882 37
522.897 52
522.912 98
522.927 62
522.942 55
522.956 62
522.971 93
522.986 65
523.001 55
523.016 71
523.030 49
523.045 61
523.060 108
523.075 139
523.090 107
523.104 98
523.119 97
523.134 76
523.149 82
523.164 71
523.178 62
523.193 47
523.208 57
523.223 47
523.238 34
523.252 32
523.267 20
523.282 54
523.297 62
523.312 36
523.326 38
523.341 23
523.356 26
523.371 56
523.386 115
523.400 182
523.415 352
523.430 761
523.445 1511
523.460 2095
523.475 2400
523.489 2016
523.504 1728
523.519 1318
523.534 1045
523.549 667
523.563 458
523.578 387
523.593 311
523.608 246
523.623 137
523.637 122
523.652 114
523.667 120
523.682 151
523.697 125
523.711 81
523.726 62
523.741 82
523.756 106
523.771 86
523.786 56
523.800 61
523.815 79
523.830 63
523.845 64
523.860 49
523.874 51
523.889 64
523.904 29
523.919 28
523.934 63
523.949 45
523.963 88
523.978 69
523.993 101
524.008 66
524.023 69
524.037 62
524.052 56
524.067 75
524.082 86
524.097 72
524.111 55
524.126 28
524.141 33
524.156 35
524.171 49
524.186 23
524.200 56
524.215 49
524.230 28
524.245 13
524.260 14
524.274 41
524.289 47
524.304 97
524.319 83
524.334 64
524.349 68
524.363 62
524.378 151
524.393 113
524.408 183
524.423 262
524.438 329
524.452 309
524.467 370
524.482 434
524.497 337
524.512 286
524.526 187
524.541 131
524.556 62
524.571 86
524.586 58
524.601 46
524.615 40
524.630 58
524.645 53
524.660 58
524.675 54
524.690 45
524.704 56
524.719 25
524.734 22
524.749 42
524.764 27
524.778 23
524.793 61
524.808 60
524.823 37
524.838 32
524.853 24
524.867 55
524.882 59
524.897 44
524.912 23
524.927 10
524.942 36
524.956 43
524.971 49
524.986 56
525.001 42
525.016 25
525.031 52
525.045 26
525.060 16
525.075 23
525.090 24
525.105 46
525.120 33
525.134 34
525.149 48
525.164 29
525.179 16
525.194 34
525.209 15
525.223 24
525.238 45
525.253 60
525.268 80
525.283 42
525.298 29
525.312 26
525.327 40
525.342 57
525.357 67
525.372 72
525.387 64
525.401 66
525.416 100
525.431 120
525.446 138
525.461 114
525.476 106
525.490 75
525.505 67
525.520 64
525.535 33
525.550 43
525.565 37
525.579 32
525.594 29
525.609 59
525.624 20
525.639 23
525.654 42
525.668 23
525.683 16
525.698 12
525.713 10
525.728 34
525.743 19
525.758 25
525.772 38
525.787 13
525.802 28
525.817 44
525.832 60
525.847 54
525.861 15
525.876 27
525.891 7
525.906 9
525.921 17
525.936 23
525.950 3
525.965 14
525.980 11
525.995 9
526.010 19
526.025 40
526.040 39
526.054 22
526.069 21
526.084 26
526.099 16
526.114 26
526.129 50
526.143 47
526.158 44
526.173 6
526.188 15
526.203 11
526.218 32
526.233 50
526.247 35
526.262 45
526.277 72
526.292 60
526.307 63
526.322 47
526.336 28
526.351 79
526.366 75
526.381 53
526.396 20
526.411 67
526.426 64
526.440 20
526.455 26
526.470 49
526.485 32
526.500 30
526.515 36
526.530 47
526.544 43
526.559 54
526.574 47
526.589 19
526.604 18
526.619 29
526.633 34
526.648 8
526.663 30
526.678 38
526.693 12
526.708 28
526.723 58
526.737 26
526.752 26
526.767 22
526.782 41
526.797 32
526.812 29
526.827 44
526.841 20
526.856 43
526.871 45
526.886 25
526.901 31
526.916 25
526.931 40
526.945 8
526.960 27
526.975 27
526.990 27
527.005 19
527.020 10
527.035 16
527.049 49
527.064 50
527.079 54
527.094 51
527.109 37
527.124 49
527.139 25
527.153 41
527.168 29
527.183 31
527.198 53
527.213 24
527.228 26
527.243 32
527.258 18
527.272 39
527.287 33
527.302 56
527.317 29
527.332 16
527.347 38
527.362 37
527.376 28
527.391 30
527.406 20
527.421 32
527.436 76
527.451 62
527.466 22
527.480 30
527.495 40
527.510 42
527.525 27
527.540 19
527.555 21
527.570 7
527.585 28
527.599 23
527.614 36
527.629 31
527.644 22
527.659 6
527.674 15
527.689 34
527.703 18
527.718 28
527.733 30
527.748 22
527.763 11
527.778 14
527.793 40
527.808 21
527.822 15
527.837 36
527.852 30
527.867 30
527.882 10
527.897 21
527.912 8
527.927 11
527.941 10
527.956 26
527.971 13
527.986 13
528.001 39
528.016 29
528.031 17
528.045 12
528.060 32
528.075 29
528.090 38
528.105 34
528.120 18
528.135 55
528.150 34
528.164 19
528.179 29
528.194 11
528.209 40
528.224 41
528.239 30
528.254 28
528.269 24
528.283 34
528.298 23
528.313 23
528.328 25
528.343 12
528.358 44
528.373 42
528.388 55
528.403 22
528.417 21
528.432 11
528.447 37
528.462 23
528.477 14
528.492 32
528.507 14
528.522 4
528.536 6
528.551 23
528.566 10
528.581 9
528.596 47
528.611 12
528.626 21
528.641 24
528.655 37
528.670 45
528.685 24
528.700 10
528.715 46
528.730 19
528.745 21
528.760 15
528.775 27
528.789 23
528.804 21
528.819 28
528.834 35
528.849 23
528.864 41
528.879 53
528.894 13
528.908 21
528.923 10
528.938 26
528.953 15
528.968 26
528.983 34
528.998 39
529.013 14
529.028 9
529.042 9
529.057 5
529.072 5
529.087 39
529.102 42
529.117 20
529.132 32
529.147 23
529.162 47
529.176 53
529.191 19
529.206 30
529.221 20
529.236 8
529.251 28
529.266 44
529.281 23
529.296 31
529.310 50
529.325 38
529.340 42
529.355 25
529.370 19
529.385 36
529.400 34
529.415 15
529.430 41
529.444 25
529.459 13
529.474 7
529.489 11
529.504 25
529.519 29
529.534 41
529.549 34
529.564 33
529.579 15
529.593 20
529.608 21
529.623 24
529.638 30
529.653 28
529.668 26
529.683 17
529.698 26
529.713 17
529.727 7
529.742 54
529.757 60
529.772 22
529.787 42
529.802 34
529.817 22
529.832 13
529.847 26
529.862 14
529.876 14
529.891 9
529.906 14
529.921 12
529.936 12
529.951 9
529.966 26
529.981 36
529.996 20
530.011 14
530.025 26
530.040 7
530.055 5
530.070 35
530.085 21
530.100 26
530.115 50
530.130 23
530.145 18
530.160 8
530.174 25
530.189 30
530.204 21
530.219 24
530.234 26
530.249 22
530.264 12
530.279 16
530.294 60
530.309 28
530.324 7
530.338 6
530.353 30
530.368 10
530.383 7
530.398 19
530.413 17
530.428 11
530.443 5
530.458 10
530.473 7
530.487 16
530.502 20
530.517 29
530.532 21
530.547 19
530.562 12
530.577 15
530.592 17
530.607 10
530.622 29
530.637 31
530.651 25
530.666 21
530.681 20
530.696 33
530.711 28
530.726 12
530.741 8
530.756 10
530.771 35
530.786 31
530.801 16
530.816 15
530.830 3
530.845 23
530.860 27
530.875 28
530.890 14
530.905 40
530.920 19
530.935 10
530.950 47
530.965 18
530.980 23
530.994 14
531.009 11
531.024 12
531.039 7
531.054 22
531.069 65
531.084 68
531.099 43
531.114 25
531.129 24
531.144 3
531.159 28
531.173 22
531.188 19
531.203 6
531.218 20
531.233 16
531.248 20
531.263 25
531.278 16
531.293 34
531.308 36
531.323 28
531.338 20
531.352 8
531.367 14
531.382 9
531.397 18
531.412 3
531.427 9
531.442 19
531.457 24
531.472 29
531.487 20
531.502 5
531.517 9
531.532 23
531.546 27
531.561 12
531.576 16
531.591 27
531.606 16
531.621 2
531.636 9
531.651 16
531.666 17
531.681 17
531.696 38
531.711 34
531.726 38
531.740 19
531.755 27
531.770 43
531.785 28
531.800 32
531.815 29
531.830 18
531.845 16
531.860 8
531.875 32
531.890 48
531.905 19
531.920 7
531.935 4
531.949 20
531.964 17
531.979 35
531.994 11
532.009 2
532.024 8
532.039 8
532.054 12
532.069 9
532.084 15
532.099 18
532.114 10
532.129 20
532.144 38
532.158 40
532.173 25
532.188 20
532.203 25
532.218 16
532.233 23
532.248 34
532.263 26
532.278 12
532.293 23
532.308 19
532.323 16
532.338 40
532.353 56
532.368 48
532.382 30
532.397 12
532.412 20
532.427 23
532.442 17
532.457 15
532.472 31
532.487 13
532.502 9
532.517 17
532.532 25
532.547 20
532.562 49
532.577 22
532.592 11
532.606 19
532.621 17
532.636 5
532.651 13
532.666 23
532.681 45
532.696 21
532.711 27
532.726 22
532.741 10
532.756 6
532.771 5
532.786 25
532.801 11
532.816 25
532.831 19
532.845 13
532.860 20
532.875 14
532.890 28
532.905 10
532.920 8
532.935 25
532.950 14
532.965 25
532.980 17
532.995 13
533.010 12
533.025 14
533.040 14
533.055 11
533.070 3
533.085 11
533.100 14
533.114 25
533.129 36
533.144 29
533.159 38
533.174 17
533.189 20
533.204 2
533.219 17
533.234 33
533.249 28
533.264 27
533.279 21
533.294 31
533.309 31
533.324 22
533.339 14
533.354 16
533.369 15
533.383 19
533.398 14
533.413 17
533.428 17
533.443 20
533.458 25
533.473 22
533.488 11
533.503 18
533.518 11
533.533 4
533.548 6
533.563 4
533.578 9
533.593 3
533.608 11
533.623 16
533.638 13
533.653 2
533.668 18
533.682 27
533.697 19
533.712 28
533.727 9
533.742 5
533.757 20
533.772 24
533.787 6
533.802 26
533.817 10
533.832 35
533.847 13
533.862 12
533.877 25
533.892 23
533.907 8
533.922 8
533.937 10
533.952 9
533.967 3
533.982 19
533.997 8
534.011 42
534.026 42
534.041 35
534.056 27
534.071 9
534.086 29
534.101 6
534.116 11
534.131 14
534.146 18
534.161 11
534.176 23
534.191 5
534.206 15
534.221 27
534.236 19
534.251 33
534.266 30
534.281 29
534.296 11
534.311 53
534.326 27
534.341 20
534.356 37
534.371 25
534.385 27
534.400 82
534.415 98
534.430 103
534.445 100
534.460 81
534.475 87
534.490 44
534.505 13
534.520 29
534.535 37
534.550 19
534.565 38
534.580 29
534.595 18
534.610 8
534.625 17
534.640 9
534.655 35
534.670 7
534.685 22
534.700 36
534.715 33
534.730 34
534.745 9
534.760 18
534.775 29
534.790 13
534.805 10
534.819 40
534.834 30
534.849 5
534.864 5
534.879 40
534.894 34
534.909 21
534.924 29
534.939 26
534.954 11
534.969 23
534.984 16
534.999 8
535.014 21
535.029 17
535.044 46
535.059 8
535.074 6
535.089 16
535.104 10
535.119 15
535.134 9
535.149 10
535.164 9
535.179 21
535.194 26
535.209 20
535.224 27
535.239 8
535.254 1
535.269 20
535.284 4
535.299 31
535.314 22
535.329 43
535.344 54
535.358 30
535.373 18
535.388 12
535.403 18
535.418 10
535.433 56
535.448 32
535.463 17
535.478 32
535.493 60
535.508 23
535.523 13
535.538 21
535.553 12
535.568 9
535.583 5
535.598 21
535.613 9
535.628 6
535.643 13
535.658 17
535.673 17
535.688 21
535.703 5
535.718 22
535.733 24
535.748 33
535.763 21
535.778 25
535.793 18
535.808 12
535.823 22
535.838 16
535.853 16
535.868 19
535.883 22
535.898 4
535.913 12
535.928 11
535.943 4
535.958 1
535.973 0
535.988 8
536.003 34
536.018 14
536.033 21
536.048 15
536.063 17
536.078 13
536.093 11
536.108 12
536.123 10
536.138 16
536.152 7
536.167 17
536.182 28
536.197 21
536.212 32
536.227 26
536.242 7
536.257 4
536.272 35
536.287 30
536.302 9
536.317 14
536.332 14
536.347 13
536.362 42
536.377 56
536.392 121
536.407 307
536.422 562
536.437 731
536.452 896
536.467 936
536.482 948
536.497 923
536.512 824
536.527 641
536.542 384
536.557 231
536.572 125
536.587 125
536.602 136
536.617 123
536.632 74
536.647 42
536.662 76
536.677 70
536.692 45
536.707 36
536.722 26
536.737 40
536.752 54
536.767 30
536.782 14
536.797 32
536.812 23
536.827 33
536.842 15
536.857 24
536.872 34
536.887 17
536.902 12
536.917 20
536.932 26
536.947 19
536.962 24
536.977 20
536.992 36
537.007 26
537.022 10
537.037 46
537.052 54
537.067 28
537.082 35
537.097 47
537.112 25
537.127 37
537.142 28
537.157 33
537.172 20
537.187 18
537.202 18
537.217 44
537.232 40
537.247 21
537.262 19
537.277 0
537.292 14
537.307 22
537.322 7
537.337 22
537.352 42
537.367 58
537.382 30
537.397 52
537.412 84
537.427 172
537.442 356
537.457 409
537.472 311
537.487 328
537.502 396
537.517 314
537.532 159
537.547 126
537.562 93
537.577 104
537.592 68
537.607 60
537.622 70
537.637 60
537.652 17
537.667 33
537.682 15
537.697 24
537.712 24
537.727 48
537.742 62
537.757 19
537.772 32
537.787 16
537.802 10
537.817 40
537.832 28
537.847 24
537.862 33
537.877 27
537.892 20
537.907 18
537.922 17
537.937 26
537.952 43
537.967 10
537.982 57
537.997 43
538.012 19
538.028 36
538.043 36
538.058 29
538.073 18
538.088 42
538.103 42
538.118 8
538.133 13
538.148 26
538.163 25
538.178 38
538.193 46
538.208 25
538.223 29
538.238 35
538.253 18
538.268 40
538.283 37
538.298 27
538.313 36
538.328 31
538.343 28
538.358 65
538.373 44
538.388 80
538.403 58
538.418 139
538.433 205
538.448 253
538.463 331
538.478 402
538.493 345
538.508 244
538.523 153
538.538 109
538.553 65
538.568 63
538.583 41
538.598 32
538.613 23
538.628 37
538.643 18
538.658 45
538.673 48
538.688 41
538.703 36
538.718 30
538.733 35
538.748 22
538.763 23
538.778 17
538.793 4
538.808 16
538.823 18
538.839 17
538.854 23
538.869 43
538.884 13
538.899 7
538.914 25
538.929 8
538.944 33
538.959 28
538.974 22
538.989 40
539.004 32
539.019 22
539.034 14
539.049 16
539.064 25
539.079 41
539.094 43
539.109 42
539.124 40
539.139 23
539.154 15
539.169 34
539.184 16
539.199 19
539.214 20
539.229 34
539.244 23
539.259 42
539.274 12
539.289 28
539.304 27
539.319 8
539.334 44
539.349 45
539.365 43
539.380 46
539.395 11
539.410 22
539.425 37
539.440 96
539.455 96
539.470 104
539.485 113
539.500 122
539.515 60
539.530 91
539.545 126
539.560 56
539.575 36
539.590 35
539.605 45
539.620 26
539.635 18
539.650 10
539.665 30
539.680 14
539.695 43
539.710 44
539.725 24
539.740 18
539.755 22
539.770 58
539.785 20
539.801 13
539.816 20
539.831 32
539.846 32
539.861 22
539.876 5
539.891 16
539.906 20
539.921 11
539.936 23
539.951 31
539.966 46
539.981 22
539.996 13
540.011 44
540.026 28
540.041 26
540.056 34
540.071 28
540.086 28
540.101 13
540.116 20
540.131 25
540.146 37
540.161 37
540.177 58
540.192 24
540.207 22
540.222 6
540.237 11
540.252 17
540.267 35
540.282 16
540.297 27
540.312 45
540.327 34
540.342 37
540.357 37
540.372 35
540.387 31
540.402 68
540.417 69
540.432 93
540.447 79
540.462 51
540.477 57
540.492 48
540.508 43
540.523 49
540.538 22
540.553 34
540.568 28
540.583 32
540.598 39
540.613 20
540.628 19
540.643 25
540.658 23
540.673 10
540.688 22
540.703 12
540.718 15
540.733 17
540.748 36
540.763 50
540.778 42
540.793 30
540.809 14
540.824 20
540.839 21
540.854 10
540.869 15
540.884 16
540.899 28
540.914 47
540.929 57
540.944 19
540.959 4
540.974 0
540.989 34
541.004 41
541.019 15
541.034 17
541.049 21
541.064 1
541.080 42
541.095 47
541.110 27
541.125 24
541.140 25
541.155 13
541.170 11
541.185 17
541.200 42
541.215 47
541.230 25
541.245 38
541.260 30
541.275 6
541.290 20
541.305 30
541.320 15
541.335 28
541.351 24
541.366 21
541.381 10
541.396 24
541.411 41
541.426 39
541.441 16
541.456 22
541.471 14
541.486 14
541.501 32
541.516 19
541.531 28
541.546 13
541.561 6
541.576 9
541.592 2
541.607 26
541.622 7
541.637 6
541.652 6
541.667 3
541.682 13
541.697 1
541.712 27
541.727 15
541.742 6
541.757 8
541.772 16
541.787 16
541.802 31
541.817 16
541.833 18
541.848 32
541.863 17
541.878 7
541.893 18
541.908 6
541.923 25
541.938 31
541.953 19
541.968 3
541.983 4
541.998 24
542.013 24
542.028 22
542.044 28
542.059 28
542.074 17
542.089 16
542.104 19
542.119 34
542.134 5
542.149 25
542.164 27
542.179 10
542.194 15
542.209 28
542.224 19
542.239 7
542.254 16
542.270 35
542.285 36
542.300 22
542.315 31
542.330 19
542.345 27
542.360 6
542.375 27
542.390 44
542.405 32
542.420 32
542.435 22
542.450 30
542.466 40
542.481 33
542.496 34
542.511 25
542.526 11
542.541 24
542.556 18
542.571 34
542.586 9
542.601 16
542.616 15
542.631 19
542.646 30
542.662 11
542.677 7
542.692 13
542.707 20
542.722 17
542.737 13
542.752 2
542.767 1
542.782 23
542.797 9
542.812 1
542.827 3
542.842 18
542.858 39
542.873 45
542.888 17
542.903 4
542.918 10
542.933 18
542.948 19
542.963 22
542.978 16
542.993 45
543.008 28
543.023 12
543.039 59
543.054 51
543.069 23
543.084 0
543.099 10
543.114 1
543.129 1
543.144 9
543.159 11
543.174 26
543.189 17
543.204 14
543.220 12
543.235 27
543.250 8
543.265 0
543.280 12
543.295 9
543.310 7
543.325 26
543.340 34
543.355 22
543.370 27
543.385 33
543.401 46
543.416 13
543.431 21
543.446 29
543.461 19
543.476 15
543.491 25
543.506 17
543.521 33
543.536 13
543.551 9
543.567 11
543.582 4
543.597 1
543.612 4
543.627 22
543.642 26
543.657 16
543.672 9
543.687 6
543.702 26
543.717 22
543.733 5
543.748 3
543.763 11
543.778 15
543.793 13
543.808 0
543.823 17
543.838 27
543.853 12
543.868 29
543.884 23
543.899 5
543.914 6
543.929 20
543.944 17
543.959 11
543.974 2
543.989 8
544.004 9
544.019 8
544.034 13
544.050 6
544.065 23
544.080 12
544.095 14
544.110 6
544.125 18
544.140 19
544.155 22
544.170 24
544.185 26
544.201 10
544.216 13
544.231 18
544.246 10
544.261 16
544.276 34
544.291 51
544.306 24
544.321 21
544.336 26
544.352 13
544.367 19
544.382 31
544.397 52
544.412 36
544.427 26
544.442 29
544.457 17
544.472 20
544.487 11
544.503 21
544.518 6
544.533 16
544.548 7
544.563 5
544.578 19
544.593 21
544.608 11
544.623 20
544.639 12
544.654 20
544.669 18
544.684 17
544.699 8
544.714 1
544.729 32
544.744 29
544.759 2
544.774 4
544.790 9
544.805 8
544.820 9
544.835 13
544.850 17
544.865 4
544.880 4
544.895 1
544.910 10
544.926 21
544.941 16
544.956 0
544.971 10
544.986 16
545.001 13
545.016 11
545.031 34
545.046 37
545.062 15
545.077 19
545.092 9
545.107 19
545.122 14
545.137 2
545.152 27
545.167 29
545.182 10
545.198 31
545.213 31
545.228 6
545.243 10
545.258 2
545.273 15
545.288 21
545.303 4
545.318 5
545.334 5
545.349 2
545.364 22
545.379 5
545.394 16
545.409 27
545.424 33
545.439 18
545.454 8
545.470 8
545.485 25
545.500 34
545.515 8
545.530 8
545.545 25
545.560 21
545.575 14
545.591 27
545.606 21
545.621 14
545.636 8
545.651 5
545.666 25
545.681 18
545.696 14
545.712 9
545.727 44
545.742 19
545.757 25
545.772 13
545.787 30
545.802 23
545.817 24
545.832 18
545.848 8
545.863 16
545.878 13
545.893 9
545.908 16
545.923 22
545.938 18
545.953 17
545.969 27
545.984 12
545.999 9
546.014 19
546.029 45
546.044 8
546.059 17
546.074 13
546.090 18
546.105 17
546.120 28
546.135 61
546.150 51
546.165 27
546.180 26
546.195 31
546.211 19
546.226 3
546.241 14
546.256 7
546.271 11
546.286 17
546.301 26
546.316 22
546.332 16
546.347 23
546.362 15
546.377 3
546.392 4
546.407 15
546.422 11
546.438 23
546.453 20
546.468 41
546.483 84
546.498 56
546.513 32
546.528 18
546.543 34
546.559 33
546.574 15
546.589 13
546.604 27
546.619 14
546.634 25
546.649 12
546.664 9
546.680 9
546.695 9
546.710 17
546.725 15
546.740 10
546.755 14
546.770 3
546.786 16
546.801 36
546.816 14
546.831 17
546.846 12
546.861 32
546.876 30
546.892 20
546.907 20
546.922 18
546.937 3
546.952 7
546.967 6
546.982 11
546.997 15
547.013 3
547.028 19
547.043 9
547.058 17
547.073 10
547.088 26
547.103 43
547.119 50
547.134 32
547.149 24
547.164 14
547.179 10
547.194 10
547.209 25
547.225 13
547.240 14
547.255 19
547.270 18
547.285 42
547.300 14
547.315 0
547.331 0
547.346 1
547.361 20
547.376 20
547.391 15
547.406 7
547.421 6
547.437 21
547.452 28
547.467 24
547.482 8
547.497 22
547.512 21
547.527 10
547.543 9
547.558 10
547.573 20
547.588 10
547.603 3
547.618 3
547.633 8
547.649 19
547.664 29
547.679 24
547.694 10
547.709 16
547.724 14
547.739 24
547.755 12
547.770 23
547.785 25
547.800 9
547.815 6
547.830 1
547.846 10
547.861 4
547.876 13
547.891 14
547.906 12
547.921 1
547.936 21
547.952 24
547.967 4
547.982 5
547.997 4
548.012 5
548.027 22
548.043 16
548.058 11
548.073 11
548.088 26
548.103 15
548.118 44
548.133 45
548.149 26
548.164 12
548.179 13
548.194 11
548.209 18
548.224 12
548.240 13
548.255 8
548.270 11
548.285 26
548.300 53
548.315 6
548.330 1
548.346 11
548.361 23
548.376 19
548.391 19
548.406 39
548.421 66
548.437 36
548.452 39
548.467 81
548.482 177
548.497 143
548.512 147
548.527 94
548.543 51
548.558 52
548.573 59
548.588 44
548.603 55
548.618 32
548.634 15
548.649 15
548.664 2
548.679 10
548.694 14
548.709 20
548.725 24
548.740 23
548.755 21
548.770 23
548.785 22
548.800 10
548.816 8
548.831 17
548.846 29
548.861 12
548.876 26
548.891 14
548.907 0
548.922 17
548.937 13
548.952 4
548.967 0
548.982 16
548.998 11
549.013 19
549.028 13
549.043 2
549.058 15
549.073 33
549.089 44
549.104 35
549.119 12
549.134 15
549.149 32
549.164 30
549.180 14
549.195 0
549.210 4
549.225 31
549.240 16
549.255 6
549.271 19
549.286 30
549.301 10
549.316 28
549.331 24
549.346 23
549.362 8
549.377 9
549.392 20
549.407 7
549.422 10
549.437 12
549.453 7
549.468 30
549.483 73
549.498 86
549.513 110
549.528 66
549.544 77
549.559 45
549.574 41
549.589 14
549.604 17
549.619 25
549.635 11
549.650 3
549.665 23
549.680 13
549.695 9
549.711 26
549.726 25
549.741 15
549.756 15
549.771 0
549.786 5
549.802 12
549.817 18
549.832 15
549.847 20
549.862 14
549.877 8
549.893 15
549.908 13
549.923 2
549.938 5
549.953 9
549.969 7
549.984 4
549.999 13
550.014 8
550.029 6
550.044 5
550.060 13
550.075 1
550.090 2
550.105 0
550.120 12
550.136 20
550.151 2
550.166 0
550.181 11
550.196 23
550.211 11
550.227 3
550.242 4
550.257 25
550.272 9
550.287 32
550.303 32
550.318 11
550.333 25
550.348 21
550.363 29
550.378 40
550.394 60
550.409 112
550.424 213
550.439 342
550.454 817
550.470 2290
550.485 4024
550.500 5646
550.515 6299
550.530 5540
550.546 4451
550.561 3294
550.576 2509
550.591 1831
550.606 1257
550.621 1004
550.637 729
550.652 571
550.667 406
550.682 290
550.697 358
550.713 332
550.728 276
550.743 269
550.758 278
550.773 209
550.789 137
550.804 127
550.819 140
550.834 138
550.849 101
550.864 43
550.880 33
550.895 36
550.910 71
550.925 78
550.940 77
550.956 66
550.971 52
550.986 41
551.001 77
551.016 71
551.032 64
551.047 51
551.062 59
551.077 89
551.092 92
551.108 92
551.123 187
551.138 146
551.153 134
551.168 96
551.184 79
551.199 57
551.214 89
551.229 48
551.244 76
551.260 63
551.275 46
551.290 68
551.305 67
551.320 45
551.336 45
551.351 34
551.366 48
551.381 39
551.396 70
551.412 81
551.427 94
551.442 120
551.457 292
551.472 724
551.488 1219
551.503 1988
551.518 2538
551.533 2421
551.548 1838
551.564 1374
551.579 1169
551.594 758
551.609 482
551.624 382
551.640 348
551.655 257
551.670 237
551.685 194
551.700 187
551.716 130
551.731 92
551.746 84
551.761 120
551.776 90
551.792 94
551.807 78
551.822 93
551.837 69
551.852 87
551.868 75
551.883 66
551.898 42
551.913 32
551.928 44
551.944 50
551.959 70
551.974 47
551.989 32
552.004 18
552.020 25
552.035 48
552.050 31
552.065 65
552.080 56
552.096 27
552.111 49
552.126 42
552.141 64
552.157 73
552.172 51
552.187 38
552.202 81
552.217 57
552.233 60
552.248 40
552.263 63
552.278 71
552.293 73
552.309 50
552.324 83
552.339 63
552.354 56
552.369 49
552.385 76
552.400 132
552.415 178
552.430 175
552.446 276
552.461 314
552.476 382
552.491 418
552.506 419
552.522 472
552.537 430
552.552 422
552.567 302
552.582 213
552.598 134
552.613 91
552.628 90
552.643 101
552.659 58
552.674 35
552.689 31
552.704 30
552.719 65
552.735 59
552.750 54
552.765 70
552.780 54
552.796 67
552.811 73
552.826 67
552.841 36
552.856 66
552.872 75
552.887 74
552.902 43
552.917 28
552.932 40
552.948 63
552.963 40
552.978 16
552.993 33
553.009 46
553.024 32
553.039 31
553.054 31
553.069 70
553.085 37
553.100 49
553.115 53
553.130 27
553.146 38
553.161 54
553.176 53
553.191 56
553.206 41
553.222 17
553.237 16
553.252 18
553.267 27
553.283 58
553.298 43
553.313 33
553.328 29
553.343 49
553.359 55
553.374 45
553.389 37
553.404 60
553.420 65
553.435 79
553.450 92
553.465 128
553.481 106
553.496 101
553.511 99
553.526 118
553.541 98
553.557 110
553.572 98
553.587 56
553.602 22
553.618 27
553.633 57
553.648 65
553.663 42
553.679 11
553.694 32
553.709 46
553.724 36
553.739 33
553.755 21
553.770 9
553.785 42
553.800 34
553.816 45
553.831 18
553.846 44
553.861 9
553.877 35
553.892 29
553.907 40
553.922 55
553.937 44
553.953 38
553.968 29
553.983 14
553.998 37
554.014 38
554.029 30
554.044 14
554.059 17
554.075 34
554.090 20
554.105 26
554.120 53
554.136 36
554.151 45
554.166 36
554.181 55
554.196 28
554.212 40
554.227 58
554.242 17
554.257 13
554.273 16
554.288 17
554.303 36
554.318 27
554.334 30
554.349 28
554.364 53
554.379 41
554.395 76
554.410 80
554.425 37
554.440 83
554.456 123
554.471 95
554.486 75
554.501 73
554.516 64
554.532 78
554.547 50
554.562 63
554.577 40
554.593 64
554.608 49
554.623 30
554.638 37
554.654 66
554.669 35
554.684 25
554.699 24
554.715 34
554.730 20
554.745 13
554.760 11
554.776 39
554.791 20
554.806 43
554.821 27
554.837 57
554.852 45
554.867 40
554.882 58
554.898 49
554.913 41
554.928 15
554.943 18
554.959 9
554.974 12
554.989 21
555.004 28
555.020 32
555.035 38
555.050 31
555.065 20
555.081 5
555.096 19
555.111 19
555.126 5
555.142 37
555.157 21
555.172 39
555.187 25
555.203 49
555.218 83
555.233 72
555.248 40
555.264 27
555.279 10
555.294 33
555.309 78
555.325 60
555.340 44
555.355 44
555.370 39
555.386 43
555.401 17
555.416 54
555.431 51
555.447 99
555.462 43
555.477 9
555.492 29
555.508 39
555.523 53
555.538 67
555.553 27
555.569 17
555.584 14
555.599 16
555.614 30
555.630 25
555.645 29
555.660 28
555.675 16
555.691 13
555.706 5
555.721 43
555.737 12
555.752 20
555.767 28
555.782 31
555.798 37
555.813 20
555.828 29
555.843 32
555.859 56
555.874 44
555.889 18
555.904 52
555.920 47
555.935 57
555.950 39
555.965 27
555.981 19
555.996 23
556.011 27
556.026 40
556.042 31
556.057 32
556.072 45
556.088 34
556.103 29
556.118 16
556.133 35
556.149 58
556.164 26
556.179 22
556.194 48
556.210 46
556.225 32
556.240 15
556.255 16
556.271 18
556.286 31
556.301 45
556.316 34
556.332 27
556.347 10
556.362 46
556.378 34
556.393 38
556.408 69
556.423 72
556.439 79
556.454 49
556.469 26
556.484 39
556.500 61
556.515 38
556.530 12
556.546 21
556.561 33
556.576 56
556.591 42
556.607 12
556.622 30
556.637 50
556.652 41
556.668 40
556.683 79
556.698 42
556.713 12
556.729 26
556.744 36
556.759 23
556.775 54
556.790 37
556.805 36
556.820 18
556.836 33
556.851 27
556.866 19
556.881 16
556.897 17
556.912 16
556.927 21
556.943 19
556.958 15
556.973 26
556.988 36
557.004 48
557.019 21
557.034 9
557.050 4
557.065 14
557.080 27
557.095 25
557.111 41
557.126 62
557.141 28
557.156 51
557.172 47
557.187 32
557.202 22
557.218 33
557.233 16
557.248 41
557.263 39
557.279 35
557.294 31
557.309 43
557.325 24
557.340 33
557.355 41
557.370 29
557.386 34
557.401 25
557.416 17
557.432 36
557.447 47
557.462 35
557.477 32
557.493 17
557.508 25
557.523 25
557.538 22
557.554 27
557.569 17
557.584 10
557.600 21
557.615 20
557.630 39
557.645 36
557.661 12
557.676 16
557.691 24
557.707 26
557.722 23
557.737 17
557.752 32
557.768 14
557.783 27
557.798 23
557.814 20
557.829 24
557.844 28
557.859 27
557.875 21
557.890 17
557.905 22
557.921 11
557.936 23
557.951 18
557.967 17
557.982 6
557.997 18
558.012 24
558.028 29
558.043 15
558.058 14
558.074 33
558.089 25
558.104 52
558.119 36
558.135 13
558.150 28
558.165 17
558.181 21
558.196 33
558.211 23
558.226 33
558.242 20
558.257 19
558.272 46
558.288 33
558.303 14
558.318 23
558.334 40
558.349 35
558.364 21
558.379 43
558.395 35
558.410 30
558.425 23
558.441 24
558.456 13
558.471 25
558.486 54
558.502 27
558.517 27
558.532 45
558.548 27
558.563 25
558.578 17
558.594 14
558.609 5
558.624 3
558.639 5
558.655 20
558.670 39
558.685 24
558.701 17
558.716 19
558.731 8
558.747 18
558.762 9
558.777 28
558.792 25
558.808 20
558.823 7
558.838 29
558.854 25
558.869 24
558.884 38
558.900 55
558.915 20
558.930 33
558.945 19
558.961 10
558.976 1
558.991 12
559.007 39
559.022 79
559.037 29
559.053 17
559.068 42
559.083 48
559.098 16
559.114 13
559.129 32
559.144 54
559.160 21
559.175 26
559.190 31
559.206 14
559.221 9
559.236 17
559.252 35
559.267 16
559.282 15
559.297 14
559.313 6
559.328 15
559.343 31
559.359 26
559.374 25
559.389 29
559.405 14
559.420 25
559.435 4
559.451 18
559.466 16
559.481 8
559.496 38
559.512 7
559.527 6
559.542 7
559.558 6
559.573 9
559.588 7
559.604 5
559.619 1
559.634 9
559.650 13
559.665 11
559.680 16
559.696 15
559.711 34
559.726 17
559.741 9
559.757 14
559.772 16
559.787 18
559.803 27
559.818 26
559.833 22
559.849 35
559.864 24
559.879 16
559.895 20
559.910 31
559.925 28
559.941 24
559.956 13
559.971 17
559.987 31
560.002 21
560.017 30
560.032 31
560.048 24
560.063 18
560.078 16
560.094 5
560.109 14
560.124 16
560.140 8
560.155 7
560.170 21
560.186 14
560.201 12
560.216 16
560.232 18
560.247 47
560.262 25
560.278 4
560.293 38
560.308 62
560.324 44
560.339 22
560.354 17
560.370 13
560.385 14
560.400 16
560.415 28
560.431 21
560.446 21
560.461 18
560.477 27
560.492 24
560.507 29
560.523 20
560.538 14
560.553 1
560.569 16
560.584 28
560.599 49
560.615 30
560.630 28
560.645 7
560.661 21
560.676 5
560.691 4
560.707 3
560.722 10
560.737 11
560.753 10
560.768 12
560.783 4
560.799 6
560.814 22
560.829 5
560.845 10
560.860 13
560.875 35
560.891 20
560.906 2
560.921 29
560.937 20
560.952 8
560.967 6
560.983 16
560.998 54
561.013 23
561.029 21
561.044 13
561.059 8
561.075 29
561.090 31
561.105 43
561.121 35
561.136 20
561.151 7
561.167 30
561.182 29
561.197 47
561.213 37
561.228 12
561.243 6
561.259 13
561.274 17
561.289 13
561.305 12
561.320 6
561.335 8
561.351 18
561.366 21
561.381 22
561.397 38
561.412 20
561.427 8
561.443 15
561.458 10
561.473 29
561.489 31
561.504 14
561.519 2
561.535 17
561.550 22
561.565 13
561.581 6
561.596 4
561.611 24
561.627 11
561.642 25
561.657 14
561.673 7
561.688 0
561.703 13
561.719 13
561.734 8
561.749 21
561.765 22
561.780 19
561.795 9
561.811 18
561.826 16
561.841 7
561.857 15
561.872 24
561.887 13
561.903 16
561.918 17
561.933 12
561.949 22
561.964 44
561.979 22
561.995 19
562.010 36
562.026 26
562.041 22
562.056 21
562.072 19
562.087 13
562.102 26
562.118 22
562.133 22
562.148 11
562.164 30
562.179 19
562.194 35
562.210 26
562.225 18
562.240 16
562.256 17
562.271 18
562.286 37
562.302 17
562.317 1
562.332 2
562.348 3
562.363 12
562.379 28
562.394 24
562.409 33
562.425 52
562.440 79
562.455 86
562.471 90
562.486 99
562.501 80
562.517 61
562.532 63
562.547 81
562.563 23
562.578 16
562.593 15
562.609 38
562.624 32
562.639 4
562.655 6
562.670 29
562.686 17
562.701 35
562.716 38
562.732 11
562.747 12
562.762 1
562.778 15
562.793 13
562.808 17
562.824 14
562.839 11
562.854 11
562.870 10
562.885 25
562.901 14
562.916 20
562.931 9
562.947 2
562.962 30
562.977 30
562.993 26
563.008 34
563.023 27
563.039 19
563.054 7
563.069 10
563.085 5
563.100 15
563.116 15
563.131 26
563.146 7
563.162 13
563.177 7
563.192 8
563.208 2
563.223 17
563.238 25
563.254 12
563.269 9
563.285 8
563.300 11
563.315 5
563.331 6
563.346 4
563.361 9
563.377 5
563.392 23
563.407 24
563.423 36
563.438 45
563.454 40
563.469 48
563.484 61
563.500 71
563.515 24
563.530 12
563.546 34
563.561 22
563.576 17
563.592 11
563.607 6
563.623 1
563.638 29
563.653 18
563.669 16
563.684 15
563.699 14
563.715 8
563.730 26
563.745 15
563.761 6
563.776 20
563.792 39
563.807 18
563.822 21
563.838 8
563.853 12
563.868 3
563.884 5
563.899 19
563.915 18
563.930 17
563.945 12
563.961 30
563.976 21
563.991 15
564.007 45
564.022 43
564.038 9
564.053 41
564.068 16
564.084 16
564.099 18
564.114 25
564.130 5
564.145 18
564.160 35
564.176 26
564.191 22
564.207 42
564.222 13
564.237 15
564.253 16
564.268 15
564.283 28
564.299 20
564.314 6
564.330 16
564.345 20
564.360 16
564.376 19
564.391 37
564.406 49
564.422 102
564.437 119
564.453 243
564.468 448
564.483 784
564.499 693
564.514 579
564.530 508
564.545 388
564.560 260
564.576 187
564.591 143
564.606 102
564.622 91
564.637 61
564.653 72
564.668 53
564.683 34
564.699 14
564.714 18
564.729 19
564.745 59
564.760 26
564.776 25
564.791 50
564.806 29
564.822 21
564.837 17
564.853 8
564.868 22
564.883 20
564.899 32
564.914 39
564.929 27
564.945 14
564.960 21
564.976 30
564.991 17
565.006 14
565.022 31
565.037 45
565.053 39
565.068 51
565.083 16
565.099 24
565.114 33
565.129 34
565.145 30
565.160 35
565.176 34
565.191 16
565.206 24
565.222 17
565.237 24
565.253 46
565.268 44
565.283 42
565.299 31
565.314 29
565.330 34
565.345 28
565.360 37
565.376 25
565.391 8
565.406 25
565.422 35
565.437 62
565.453 99
565.468 163
565.483 236
565.499 324
565.514 331
565.530 200
565.545 158
565.560 123
565.576 114
565.591 49
565.607 43
565.622 46
565.637 52
565.653 47
565.668 52
565.684 29
565.699 38
565.714 30
565.730 13
565.745 21
565.761 18
565.776 18
565.791 18
565.807 16
565.822 8
565.837 23
565.853 50
565.868 47
565.884 34
565.899 25
565.914 26
565.930 22
565.945 35
565.961 56
565.976 22
565.991 20
566.007 21
566.022 10
566.038 29
566.053 38
566.068 22
566.084 12
566.099 25
566.115 10
566.130 7
566.145 23
566.161 53
566.176 32
566.192 49
566.207 18
566.222 32
566.238 36
566.253 22
566.269 33
566.284 13
566.299 5
566.315 25
566.330 33
566.346 32
566.361 51
566.377 68
566.392 123
566.407 100
566.423 110
566.438 118
566.454 169
566.469 165
566.484 233
566.500 258
566.515 281
566.531 257
566.546 252
566.561 181
566.577 160
566.592 78
566.608 47
566.623 64
566.638 39
566.654 26
566.669 51
566.685 22
566.700 60
566.715 32
566.731 44
566.746 39
566.762 33
566.777 51
566.793 50
566.808 19
566.823 14
566.839 13
566.854 37
566.870 17
566.885 22
566.900 23
566.916 6
566.931 9
566.947 13
566.962 20
566.977 10
566.993 28
567.008 32
567.024 59
567.039 24
567.055 21
567.070 55
567.085 35
567.101 20
567.116 6
567.132 10
567.147 9
567.162 22
567.178 18
567.193 23
567.209 16
567.224 26
567.239 27
567.255 29
567.270 47
567.286 20
567.301 26
567.317 47
567.332 33
567.347 22
567.363 18
567.378 17
567.394 31
567.409 51
567.424 56
567.440 45
567.455 77
567.471 108
567.486 150
567.502 111
567.517 106
567.532 145
567.548 103
567.563 73
567.579 36
567.594 31
567.610 33
567.625 31
567.640 57
567.656 34
567.671 19
567.687 44
567.702 31
567.717 11
567.733 16
567.748 6
567.764 22
567.779 18
567.795 20
567.810 34
567.825 33
567.841 31
567.856 24
567.872 20
567.887 10
567.903 40
567.918 8
567.933 19
567.949 36
567.964 13
567.980 11
567.995 7
568.011 16
568.026 14
568.041 25
568.057 30
568.072 23
568.088 13
568.103 8
568.119 14
568.134 18
568.149 20
568.165 29
568.180 17
568.196 39
568.211 15
568.227 30
568.242 11
568.257 13
568.273 35
568.288 27
568.304 41
568.319 15
568.335 15
568.350 17
568.365 34
568.381 31
568.396 30
568.412 52
568.427 32
568.443 38
568.458 68
568.473 70
568.489 66
568.504 52
568.520 56
568.535 35
568.551 31
568.566 47
568.581 22
568.597 24
568.612 26
568.628 36
568.643 20
568.659 15
568.674 18
568.690 12
568.705 15
568.720 23
568.736 12
568.751 19
568.767 30
568.782 16
568.798 13
568.813 8
568.828 15
568.844 12
568.859 20
568.875 27
568.890 11
568.906 25
568.921 8
568.937 18
568.952 31
568.967 43
568.983 16
568.998 9
569.014 14
569.029 35
569.045 22
569.060 12
569.075 14
569.091 22
569.106 15
569.122 36
569.137 26
569.153 8
569.168 16
569.184 18
569.199 28
569.214 40
569.230 23
569.245 14
569.261 25
569.276 12
569.292 12
569.307 25
569.323 16
569.338 7
569.353 12
569.369 10
569.384 5
569.400 28
569.415 33
569.431 44
569.446 37
569.462 38
569.477 21
569.492 15
569.508 13
569.523 3
569.539 11
569.554 13
569.570 33
569.585 22
569.601 20
569.616 28
569.631 20
569.647 8
569.662 2
569.678 25
569.693 18
569.709 16
569.724 15
569.740 3
569.755 11
569.771 6
569.786 13
569.801 13
569.817 18
569.832 18
569.848 14
569.863 34
569.879 53
569.894 18
569.910 7
569.925 13
569.940 6
569.956 15
569.971 33
569.987 27
570.002 15
570.018 47
570.033 21
570.049 6
570.064 9
570.080 11
570.095 13
570.110 9
570.126 11
570.141 30
570.157 10
570.172 15
570.188 14
570.203 31
570.219 49
570.234 45
570.250 24
570.265 15
570.280 21
570.296 16
570.311 18
570.327 28
570.342 17
570.358 13
570.373 33
570.389 43
570.404 53
570.420 52
570.435 34
570.451 41
570.466 28
570.481 15
570.497 31
570.512 36
570.528 17
570.543 12
570.559 22
570.574 20
570.590 15
570.605 2
570.621 8
570.636 8
570.652 29
570.667 67
570.682 38
570.698 17
570.713 5
570.729 3
570.744 29
570.760 12
570.775 33
570.791 20
570.806 4
570.822 22
570.837 4
570.853 3
570.868 11
570.883 0
570.899 18
570.914 21
570.930 13
570.945 2
570.961 29
570.976 23
570.992 15
571.007 16
571.023 19
571.038 19
571.054 30
571.069 16
571.085 2
571.100 22
571.115 39
571.131 37
571.146 19
571.162 10
571.177 33
571.193 50
571.208 45
571.224 71
571.239 29
571.255 24
571.270 22
571.286 33
571.301 25
571.317 27
571.332 28
571.348 32
571.363 24
571.378 46
571.394 39
571.409 14
571.425 10
571.440 14
571.456 7
571.471 41
571.487 35
571.502 8
571.518 25
571.533 28
571.549 29
571.564 24
571.580 14
571.595 12
571.611 22
571.626 14
571.642 27
571.657 46
571.673 49
571.688 23
571.703 8
571.719 23
571.734 20
571.750 13
571.765 19
571.781 15
571.796 35
571.812 20
571.827 13
571.843 11
571.858 11
571.874 8
571.889 15
571.905 24
571.920 23
571.936 22
571.951 15
571.967 11
571.982 15
571.998 12
572.013 3
572.029 26
572.044 31
572.059 10
572.075 1
572.090 7
572.106 15
572.121 24
572.137 52
572.152 62
572.168 64
572.183 40
572.199 44
572.214 20
572.230 12
572.245 6
572.261 8
572.276 7
572.292 0
572.307 13
572.323 22
572.338 8
572.354 23
572.369 22
572.385 38
572.400 41
572.416 35
572.431 22
572.447 9
572.462 32
572.478 27
572.493 24
572.509 9
572.524 8
572.539 13
572.555 27
572.570 13
572.586 18
572.601 45
572.617 21
572.632 9
572.648 17
572.663 34
572.679 26
572.694 26
572.710 17
572.725 14
572.741 16
572.756 19
572.772 24
572.787 20
572.803 20
572.818 26
572.834 12
572.849 18
572.865 7
572.880 2
572.896 9
572.911 3
572.927 3
572.942 4
572.958 21
572.973 24
572.989 30
573.004 10
573.020 1
573.035 21
573.051 21
573.066 6
573.082 8
573.097 23
573.113 17
573.128 22
573.144 24
573.159 28
573.175 34
573.190 18
573.206 21
573.221 7
573.237 27
573.252 25
573.268 30
573.283 9
573.299 6
573.314 12
573.330 22
573.345 8
573.361 11
573.376 57
573.392 28
573.407 13
573.423 21
573.438 22
573.454 19
573.469 15
573.485 29
573.500 13
573.516 37
573.531 10
573.547 10
573.562 27
573.578 29
573.593 26
573.609 9
573.624 11
573.640 35
573.655 19
573.671 8
573.686 12
573.702 15
573.717 27
573.733 24
573.748 19
573.764 12
573.779 11
573.795 14
573.810 2
573.826 19
573.841 8
573.857 16
573.872 24
573.888 4
573.903 0
573.919 11
573.934 19
573.950 13
573.965 11
573.981 3
573.996 15
574.012 24
574.027 15
574.043 16
574.058 7
574.074 12
574.089 25
574.105 16
574.120 27
574.136 32
574.151 38
574.167 45
574.182 35
574.198 16
574.213 1
574.229 15
574.244 16
574.260 13
574.275 11
574.291 13
574.306 31
574.322 11
574.338 22
574.353 3
574.369 13
574.384 8
574.400 21
574.415 28
574.431 12
574.446 31
574.462 15
574.477 26
574.493 56
574.508 39
574.524 30
574.539 6
574.555 14
574.570 7
574.586 8
574.601 22
574.617 5
574.632 9
574.648 12
574.663 30
574.679 24
574.694 17
574.710 3
574.725 19
574.741 20
574.756 4
574.772 7
574.787 10
574.803 1
574.818 3
574.834 5
574.850 3
574.865 11
574.881 12
574.896 10
574.912 4
574.927 14
574.943 8
574.958 8
574.974 7
574.989 1
575.005 6
575.020 13
575.036 12
575.051 1
575.067 14
575.082 9
575.098 21
575.113 14
575.129 11
575.144 18
575.160 5
575.175 2
575.191 30
575.207 16
575.222 12
575.238 4
575.253 12
575.269 3
575.284 25
575.300 13
575.315 6
575.331 7
575.346 11
575.362 29
575.377 18
575.393 9
575.408 32
575.424 16
575.439 10
575.455 11
575.470 19
575.486 11
575.502 5
575.517 32
575.533 30
575.548 27
575.564 8
575.579 3
575.595 18
575.610 13
575.626 13
575.641 18
575.657 8
575.672 17
575.688 7
575.703 17
575.719 19
575.734 22
575.750 15
575.766 23
575.781 25
575.797 10
575.812 10
575.828 22
575.843 23
575.859 11
575.874 3
575.890 18
575.905 34
575.921 15
575.936 11
575.952 17
575.967 1
575.983 12
575.999 11
576.014 16
576.030 24
576.045 23
576.061 17
576.076 16
576.092 19
576.107 14
576.123 12
576.138 5
576.154 12
576.169 21
576.185 30
576.200 54
576.216 68
576.232 43
576.247 10
576.263 15
576.278 24
576.294 22
576.309 12
576.325 20
576.340 12
576.356 7
576.371 17
576.387 10
576.402 9
576.418 11
576.434 14
576.449 23
576.465 62
576.480 46
576.496 24
576.511 13
576.527 14
576.542 6
576.558 20
576.573 17
576.589 13
576.605 8
576.620 9
576.636 14
576.651 16
576.667 6
576.682 12
576.698 28
576.713 36
576.729 14
576.744 4
576.760 4
576.776 14
576.791 17
576.807 27
576.822 9
576.838 5
576.853 0
576.869 7
576.884 10
576.900 19
576.915 22
576.931 20
576.947 12
576.962 7
576.978 0
576.993 3
577.009 12
577.024 13
577.040 0
577.055 12
577.071 15
577.086 20
577.102 7
577.118 13
577.133 25
577.149 20
577.164 20
577.180 11
577.195 19
577.211 19
577.226 12
577.242 22
577.258 21
577.273 14
577.289 17
577.304 13
577.320 7
577.335 2
577.351 0
577.366 6
577.382 17
577.397 11
577.413 29
577.429 34
577.444 10
577.460 18
577.475 19
577.491 8
577.506 17
577.522 18
577.537 45
577.553 22
577.569 21
577.584 15
577.600 28
577.615 24
577.631 14
577.646 6
577.662 6
577.677 5
577.693 10
577.709 15
577.724 6
577.740 29
577.755 27
577.771 11
577.786 31
577.802 27
577.818 14
577.833 15
577.849 9
577.864 11
577.880 9
577.895 10
577.911 8
577.926 7
577.942 1
577.958 36
577.973 31
577.989 8
578.004 20
578.020 29
578.035 11
578.051 10
578.066 25
578.082 20
578.098 29
578.113 16
578.129 14
578.144 16
578.160 5
578.175 18
578.191 17
578.207 22
578.222 6
578.238 13
578.253 8
578.269 11
578.284 20
578.300 35
578.316 21
578.331 10
578.347 29
578.362 45
578.378 38
578.393 68
578.409 37
578.424 45
578.440 45
578.456 109
578.471 151
578.487 168
578.502 178
578.518 182
578.533 256
578.549 225
578.565 146
578.580 103
578.596 88
578.611 79
578.627 31
578.642 24
578.658 18
578.674 26
578.689 30
578.705 26
578.720 20
578.736 21
578.751 6
578.767 10
578.783 17
578.798 18
578.814 16
578.829 16
578.845 5
578.860 28
578.876 28
578.892 18
578.907 11
578.923 10
578.938 13
578.954 16
578.969 23
578.985 4
579.001 3
579.016 7
579.032 26
579.047 8
579.063 17
579.079 21
579.094 6
579.110 12
579.125 1
579.141 4
579.156 10
579.172 2
579.188 19
579.203 18
579.219 10
579.234 13
579.250 16
579.265 12
579.281 25
579.297 48
579.312 27
579.328 47
579.343 29
579.359 8
579.374 14
579.390 43
579.406 33
579.421 21
579.437 43
579.452 26
579.468 58
579.484 86
579.499 74
579.515 58
579.530 67
579.546 59
579.561 80
579.577 92
579.593 43
579.608 65
579.624 85
579.639 31
579.655 16
579.671 15
579.686 3
579.702 20
579.717 12
579.733 9
579.748 1
579.764 18
579.780 11
579.795 2
579.811 8
579.826 17
579.842 24
579.858 18
579.873 17
579.889 2
579.904 8
579.920 26
579.936 16
579.951 9
579.967 14
579.982 28
579.998 8
580.013 10
580.029 7
580.045 0
580.060 16
580.076 2
580.091 15
580.107 21
580.123 25
580.138 25
580.154 44
580.169 51
580.185 24
580.201 6
580.216 12
580.232 28
580.247 25
580.263 16
580.278 11
580.294 6
580.310 10
580.325 9
580.341 29
580.356 10
580.372 29
580.388 13
580.403 58
580.419 51
580.434 73
580.450 105
580.466 135
580.481 145
580.497 107
580.512 175
580.528 128
580.544 91
580.559 65
580.575 36
580.590 49
580.606 54
580.622 26
580.637 15
580.653 14
580.668 19
580.684 7
580.700 11
580.715 21
580.731 14
580.746 27
580.762 16
580.778 31
580.793 6
580.809 23
580.824 12
580.840 9
580.856 15
580.871 20
580.887 19
580.902 18
580.918 16
580.934 11
580.949 10
580.965 24
580.980 13
580.996 9
581.012 4
581.027 20
581.043 21
581.058 19
581.074 10
581.090 12
581.105 14
581.121 27
581.136 21
581.152 8
581.168 4
581.183 21
581.199 19
581.214 7
581.230 18
581.246 14
581.261 9
581.277 3
581.292 0
581.308 5
581.324 12
581.339 7
581.355 17
581.370 0
581.386 9
581.402 41
581.417 46
581.433 35
581.449 42
581.464 46
581.480 86
581.495 72
581.511 70
581.527 72
581.542 70
581.558 47
581.573 16
581.589 12
581.605 33
581.620 5
581.636 11
581.651 12
581.667 27
581.683 35
581.698 19
581.714 12
581.729 8
581.745 27
581.761 21
581.776 9
581.792 19
581.808 16
581.823 6
581.839 23
581.854 23
581.870 9
581.886 11
581.901 16
581.917 20
581.932 18
581.948 12
581.964 12
581.979 11
581.995 13
582.011 24
582.026 7
582.042 13
582.057 8
582.073 13
582.089 11
582.104 4
582.120 12
582.135 28
582.151 30
582.167 40
582.182 42
582.198 19
582.214 14
582.229 18
582.245 23
582.260 33
582.276 32
582.292 45
582.307 23
582.323 16
582.339 24
582.354 25
582.370 17
582.385 18
582.401 12
582.417 54
582.432 55
582.448 50
582.463 60
582.479 54
582.495 18
582.510 58
582.526 49
582.542 47
582.557 24
582.573 29
582.588 34
582.604 15
582.620 16
582.635 19
582.651 2
582.667 13
582.682 6
582.698 21
582.713 4
582.729 26
582.745 14
582.760 18
582.776 8
582.792 23
582.807 13
582.823 21
582.838 25
582.854 14
582.870 13
582.885 20
582.901 7
582.917 7
582.932 8
582.948 17
582.963 14
582.979 7
582.995 11
583.010 16
583.026 14
583.042 5
583.057 25
583.073 14
583.089 7
583.104 7
583.120 11
583.135 17
583.151 6
583.167 28
583.182 37
583.198 3
583.214 4
583.229 17
583.245 19
583.260 2
583.276 28
583.292 15
583.307 15
583.323 13
583.339 2
583.354 8
583.370 1
583.386 16
583.401 18
583.417 12
583.432 20
583.448 8
583.464 41
583.479 41
583.495 24
583.511 34
583.526 25
583.542 29
583.558 26
583.573 31
583.589 14
583.604 4
583.620 26
583.636 9
583.651 7
583.667 9
583.683 14
583.698 33
583.714 13
583.730 20
583.745 23
583.761 22
583.776 14
583.792 18
583.808 17
583.823 9
583.839 34
583.855 32
583.870 16
583.886 21
583.902 27
583.917 17
583.933 38
583.949 15
583.964 23
583.980 4
583.995 3
584.011 1
584.027 10
584.042 0
584.058 1
584.074 7
584.089 1
584.105 17
584.121 9
584.136 22
584.152 26
584.168 11
584.183 9
584.199 24
584.214 27
584.230 34
584.246 46
584.261 15
584.277 9
584.293 18
584.308 13
584.324 17
584.340 27
584.355 18
584.371 24
584.387 10
584.402 15
584.418 40
584.433 52
584.449 50
584.465 25
584.480 30
584.496 58
584.512 42
584.527 32
584.543 17
584.559 22
584.574 20
584.590 5
584.606 5
584.621 22
584.637 13
584.653 13
584.668 4
584.684 19
584.700 19
584.715 23
584.731 15
584.747 25
584.762 8
584.778 2
584.793 19
584.809 27
584.825 11
584.840 1
584.856 21
584.872 5
584.887 8
584.903 21
584.919 4
584.934 3
584.950 8
584.966 5
584.981 3
584.997 0
585.013 4
585.028 11
585.044 32
585.060 22
585.075 13
585.091 31
585.107 30
585.122 23
585.138 9
585.154 13
585.169 19
585.185 34
585.201 29
585.216 13
585.232 8
585.247 14
585.263 21
585.279 9
585.294 19
585.310 7
585.326 13
585.341 23
585.357 19
585.373 15
585.388 9
585.404 23
585.420 23
585.435 37
585.451 19
585.467 12
585.482 11
585.498 21
585.514 24
585.529 11
585.545 8
585.561 12
585.576 19
585.592 16
585.608 18
585.623 24
585.639 20
585.655 42
585.670 21
585.686 20
585.702 9
585.717 23
585.733 11
585.749 24
585.764 13
585.780 14
585.796 15
585.811 12
585.827 9
585.843 25
585.858 33
585.874 35
585.890 38
585.905 7
585.921 10
585.937 36
585.952 7
585.968 7
585.984 22
585.999 9
586.015 7
586.031 5
586.046 7
586.062 0
586.078 12
586.093 13
586.109 14
586.125 13
586.140 30
586.156 108
586.172 105
586.187 88
586.203 107
586.219 64
586.234 60
586.250 40
586.266 8
586.281 1
586.297 3
586.313 3
586.328 1
586.344 15
586.360 14
586.375 21
586.391 29
586.407 14
586.423 9
586.438 12
586.454 17
586.470 26
586.485 35
586.501 28
586.517 17
586.532 6
586.548 31
586.564 32
586.579 20
586.595 7
586.611 18
586.626 12
586.642 1
586.658 1
586.673 21
586.689 49
586.705 33
586.720 2
586.736 20
586.752 4
586.767 1
586.783 4
586.799 15
586.814 19
586.830 18
586.846 8
586.861 7
586.877 2
586.893 10
586.909 16
586.924 12
586.940 9
586.956 11
586.971 17
586.987 21
587.003 1
587.018 0
587.034 0
587.050 0
587.065 12
587.081 11
587.097 18
587.112 6
587.128 16
587.144 36
587.159 14
587.175 24
587.191 34
587.207 55
587.222 65
587.238 50
587.254 21
587.269 5
587.285 6
587.301 14
587.316 25
587.332 27
587.348 26
587.363 25
587.379 3
587.395 0
587.410 14
587.426 13
587.442 12
587.458 35
587.473 22
587.489 14
587.505 33
587.520 30
587.536 52
587.552 25
587.567 9
587.583 4
587.599 12
587.614 17
587.630 28
587.646 23
587.661 5
587.677 3
587.693 12
587.709 7
587.724 18
587.740 18
587.756 19
587.771 34
587.787 21
587.803 8
587.818 0
587.834 6
587.850 4
587.865 8
587.881 2
587.897 3
587.913 14
587.928 10
587.944 4
587.960 10
587.975 2
587.991 0
588.007 0
588.022 14
588.038 36
588.054 16
588.070 8
588.085 19
588.101 26
588.117 23
588.132 18
588.148 25
588.164 3
588.179 19
588.195 16
588.211 31
588.227 21
588.242 1
588.258 11
588.274 4
588.289 14
588.305 24
588.321 22
588.336 21
588.352 17
588.368 14
588.384 9
588.399 2
588.415 1
588.431 1
588.446 19
588.462 13
588.478 7
588.493 27
588.509 52
588.525 34
588.541 15
588.556 10
588.572 25
588.588 33
588.603 3
588.619 2
588.635 5
588.650 10
588.666 15
588.682 13
588.698 19
588.713 14
588.729 0
588.745 5
588.760 16
588.776 5
588.792 2
588.808 0
588.823 7
588.839 11
588.855 0
588.870 1
588.886 3
588.902 1
588.917 0
588.933 0
588.949 1
588.965 7
588.980 3
588.996 5
589.012 8
589.027 10
589.043 6
589.059 0
589.075 3
589.090 9
589.106 11
589.122 0
589.137 0
589.153 4
589.169 1
589.185 9
589.200 24
589.216 23
589.232 20
589.247 10
589.263 11
589.279 4
589.295 10
589.310 7
589.326 3
589.342 3
589.357 19
589.373 36
589.389 25
589.405 10
589.420 9
589.436 17
589.452 23
589.467 23
589.483 5
589.499 11
589.515 10
589.530 0
589.546 5
589.562 34
589.577 17
589.593 11
589.609 8
589.625 0
589.640 8
589.656 4
589.672 20
589.687 37
589.703 19
589.719 7
589.735 13
589.750 8
589.766 4
589.782 11
589.797 5
589.813 14
589.829 0
589.845 22
589.860 8
589.876 6
589.892 6
589.907 0
589.923 11
589.939 17
589.955 12
589.970 3
589.986 10
590.002 11
590.018 24
590.033 16
590.049 10
590.065 13
590.080 21
590.096 22
590.112 30
590.128 6
590.143 14
590.159 8
590.175 10
590.191 4
590.206 2
590.222 8
590.238 8
590.253 12
590.269 6
590.285 6
590.301 17
590.316 25
590.332 21
590.348 4
590.364 7
590.379 7
590.395 10
590.411 19
590.426 5
590.442 19
590.458 18
590.474 15
590.489 28
590.505 20
590.521 18
590.537 18
590.552 30
590.568 35
590.584 16
590.599 2
590.615 0
590.631 8
590.647 13
590.662 7
590.678 8
590.694 0
590.710 0
590.725 0
590.741 7
590.757 7
590.772 13
590.788 5
590.804 6
590.820 10
590.835 10
590.851 4
590.867 31
590.883 20
590.898 9
590.914 3
590.930 0
590.946 13
590.961 11
590.977 21
590.993 5
591.009 2
591.024 5
591.040 0
591.056 6
591.071 19
591.087 25
591.103 46
591.119 16
591.134 8
591.150 5
591.166 6
591.182 0
591.197 2
591.213 2
591.229 6
591.245 8
591.260 5
591.276 8
591.292 10
591.308 16
591.323 22
591.339 12
591.355 17
591.370 9
591.386 7
591.402 14
591.418 8
591.433 2
591.449 2
591.465 11
591.481 11
591.496 5
591.512 4
591.528 18
591.544 16
591.559 4
591.575 7
591.591 8
591.607 8
591.622 16
591.638 4
591.654 8
591.670 7
591.685 4
591.701 3
591.717 14
591.733 10
591.748 1
591.764 0
591.780 0
591.796 0
591.811 0
591.827 5
591.843 6
591.859 17
591.874 19
591.890 16
591.906 31
591.922 16
591.937 4
591.953 3
591.969 5
591.985 10
592.000 3
592.016 13
592.032 5
592.048 2
592.063 2
592.079 0
592.095 17
592.111 38
592.126 4
592.142 12
592.158 26
592.174 13
592.189 13
592.205 20
592.221 17
592.237 3
592.252 21
592.268 4
592.284 7
592.300 4
592.315 2
592.331 5
592.347 5
592.363 8
592.378 30
592.394 29
592.410 20
592.426 17
592.441 20
592.457 49
592.473 41
592.489 54
592.504 42
592.520 22
592.536 20
592.552 16
592.567 37
592.583 22
592.599 9
592.615 17
592.630 12
592.646 18
592.662 10
592.678 19
592.693 14
592.709 15
592.725 12
592.741 7
592.757 6
592.772 1
592.788 3
592.804 0
592.820 8
592.835 21
592.851 6
592.867 9
592.883 11
592.898 14
592.914 1
592.930 2
592.946 16
592.961 8
592.977 6
592.993 3
593.009 11
593.024 4
593.040 21
593.056 31
593.072 38
593.088 21
593.103 24
593.119 27
593.135 16
593.151 23
593.166 21
593.182 16
593.198 28
593.214 12
593.229 0
593.245 7
593.261 8
593.277 3
593.292 13
593.308 20
593.324 10
593.340 11
593.356 10
593.371 23
593.387 11
593.403 23
593.419 15
593.434 31
593.450 41
593.466 31
593.482 31
593.497 18
593.513 24
593.529 35
593.545 17
593.561 4
593.576 11
593.592 5
593.608 13
593.624 7
593.639 10
593.655 18
593.671 3
593.687 8
593.702 7
593.718 17
593.734 13
593.750 8
593.766 5
593.781 4
593.797 3
593.813 0
593.829 12
593.844 4
593.860 12
593.876 5
593.892 1
593.908 9
593.923 9
593.939 3
593.955 1
593.971 3
593.986 8
594.002 4
594.018 25
594.034 9
594.049 6
594.065 3
594.081 0
594.097 4
594.113 0
594.128 9
594.144 27
594.160 32
594.176 14
594.191 13
594.207 14
594.223 9
594.239 7
594.255 6
594.270 1
594.286 15
594.302 15
594.318 18
594.333 6
594.349 5
594.365 7
594.381 14
594.397 22
594.412 31
594.428 37
594.444 38
594.460 50
594.476 71
594.491 85
594.507 34
594.523 14
594.539 25
594.554 38
594.570 22
594.586 24
594.602 25
594.618 30
594.633 20
594.649 6
594.665 12
594.681 6
594.697 15
594.712 13
594.728 23
594.744 27
594.760 12
594.775 2
594.791 9
594.807 12
594.823 11
594.839 9
594.854 2
594.870 11
594.886 30
594.902 7
594.918 1
594.933 6
594.949 8
594.965 14
594.981 10
594.996 2
595.012 0
595.028 7
595.044 4
595.060 5
595.075 11
595.091 0
595.107 2
595.123 12
595.139 20
595.154 31
595.170 11
595.186 13
595.202 19
595.218 12
595.233 11
595.249 1
595.265 1
595.281 16
595.296 24
595.312 28
595.328 40
595.344 8
595.360 1
595.375 20
595.391 9
595.407 12
595.423 10
595.439 8
595.454 23
595.470 20
595.486 5
595.502 15
595.518 29
595.533 40
595.549 12
595.565 2
595.581 33
595.597 41
595.612 21
595.628 10
595.644 18
595.660 19
595.676 23
595.691 24
595.707 9
595.723 1
595.739 11
595.755 4
595.770 7
595.786 21
595.802 10
595.818 12
595.834 7
595.849 10
595.865 1
595.881 0
595.897 5
595.913 4
595.928 19
595.944 24
595.960 17
595.976 28
595.992 22
596.007 11
596.023 3
596.039 8
596.055 18
596.071 12
596.086 6
596.102 6
596.118 10
596.134 25
596.150 11
596.165 40
596.181 28
596.197 8
596.213 15
596.229 15
596.244 20
596.260 25
596.276 9
596.292 14
596.308 7
596.323 8
596.339 5
596.355 4
596.371 7
596.387 16
596.403 53
596.418 58
596.434 32
596.450 28
596.466 19
596.482 48
596.497 56
596.513 29
596.529 5
596.545 11
596.561 23
596.576 31
596.592 26
596.608 25
596.624 9
596.640 9
596.655 0
596.671 1
596.687 0
596.703 5
596.719 9
596.735 13
596.750 13
596.766 6
596.782 3
596.798 5
596.814 0
596.829 5
596.845 6
596.861 13
596.877 8
596.893 0
596.908 8
596.924 16
596.940 4
596.956 37
596.972 31
596.988 11
597.003 34
597.019 21
597.035 21
597.051 13
597.067 11
597.082 9
597.098 1
597.114 19
597.130 9
597.146 3
597.162 9
597.177 22
597.193 1
597.209 3
597.225 5
597.241 19
597.256 19
597.272 2
597.288 18
597.304 6
597.320 14
597.336 17
597.351 11
597.367 6
597.383 0
597.399 13
597.415 18
597.430 20
597.446 17
597.462 32
597.478 27
597.494 28
597.510 29
597.525 27
597.541 27
597.557 2
597.573 7
597.589 2
597.605 10
597.620 3
597.636 0
597.652 2
597.668 0
597.684 6
597.699 6
597.715 9
597.731 20
597.747 21
597.763 19
597.779 6
597.794 6
597.810 6
597.826 0
597.842 13
597.858 19
597.874 5
597.889 3
597.905 0
597.921 7
597.937 5
597.953 1
597.969 7
597.984 8
598.000 1
598.016 2
598.032 4
598.048 9
598.064 3
598.079 0
598.095 0
598.111 6
598.127 16
598.143 16
598.158 6
598.174 13
598.190 3
598.206 2
598.222 14
598.238 3
598.253 0
598.269 9
598.285 13
598.301 21
598.317 21
598.333 12
598.348 7
598.364 6
598.380 8
598.396 25
598.412 36
598.428 34
598.443 26
598.459 23
598.475 13
598.491 20
598.507 32
598.523 19
598.539 5
598.554 12
598.570 16
598.586 19
598.602 15
598.618 18
598.634 15
598.649 15
598.665 10
598.681 2
598.697 5
598.713 0
598.729 10
598.744 2
598.760 0
598.776 0
598.792 0
598.808 0
598.824 9
598.839 4
598.855 10
598.871 5
598.887 15
598.903 8
598.919 5
598.934 0
598.950 9
598.966 13
598.982 23
598.998 14
599.014 18
599.030 4
599.045 5
599.061 0
599.077 7
599.093 2
599.109 9
599.125 14
599.140 14
599.156 28
599.172 39
599.188 17
599.204 10
599.220 10
599.235 6
599.251 3
599.267 21
599.283 26
599.299 19
599.315 5
599.331 12
599.346 27
599.362 12
599.378 6
599.394 15
599.410 5
599.426 18
599.442 17
599.457 24
599.473 20
599.489 5
599.505 8
599.521 19
599.537 5
599.552 15
599.568 3
599.584 3
599.600 1
599.616 30
599.632 24
599.648 10
599.663 5
599.679 9
599.695 0
599.711 16
599.727 21
599.743 6
599.759 9
599.774 2
599.790 7
599.806 9
599.822 1
599.838 0
599.854 0
599.869 2
599.885 2
599.901 0
599.917 0
599.933 8
599.949 3
599.965 22
599.980 3
599.996 7
600.012 11
600.028 7
600.044 0
600.060 0
600.076 10
600.091 5
600.107 11
600.123 12
600.139 19
600.155 11
600.171 3
600.187 6
600.202 13
600.218 7
600.234 5
600.250 13
600.266 18
600.282 11
600.298 27
600.313 15
600.329 7
600.345 46
600.361 12
600.377 13
600.393 17
600.409 5
600.424 10
600.440 17
600.456 58
600.472 44
600.488 27
600.504 19
600.520 24
600.536 4
600.551 2
600.567 21
600.583 44
600.599 34
600.615 23
600.631 7
600.647 1
600.662 4
600.678 8
600.694 11
600.710 6
600.726 0
600.742 3
600.758 8
600.773 0
600.789 0
600.805 0
600.821 0
600.837 1
600.853 0
600.869 4
600.885 1
600.900 4
600.916 6
600.932 0
600.948 1
600.964 0
600.980 3
600.996 0
601.012 3
601.027 6
601.043 14
601.059 11
601.075 25
601.091 34
601.107 17
601.123 5
601.138 7
601.154 11
601.170 10
601.186 15
601.202 8
601.218 8
601.234 9
601.250 8
601.265 1
601.281 0
601.297 0
601.313 5
601.329 9
601.345 1
601.361 9
601.377 10
601.392 13
601.408 9
601.424 17
601.440 19
601.456 19
601.472 9
601.488 7
601.504 17
601.519 5
601.535 7
601.551 8
601.567 11
601.583 11
601.599 16
601.615 7
601.631 13
601.646 5
601.662 0
601.678 16
601.694 4
601.710 2
601.726 9
601.742 0
601.758 4
601.773 4
601.789 7
601.805 7
601.821 0
601.837 7
601.853 6
601.869 6
601.885 1
601.900 4
601.916 6
601.932 8
601.948 9
601.964 14
601.980 32
601.996 26
602.012 13
602.028 5
602.043 15
602.059 22
602.075 6
602.091 4
602.107 7
602.123 2
602.139 8
602.155 4
602.170 11
602.186 11
602.202 14
602.218 10
602.234 22
602.250 17
602.266 6
602.282 4
602.298 7
602.313 2
602.329 23
602.345 26
602.361 7
602.377 0
602.393 13
602.409 14
602.425 28
602.441 26
602.456 21
602.472 10
602.488 10
602.504 14
602.520 13
602.536 24
602.552 19
602.568 9
602.584 10
602.599 1
602.615 8
602.631 8
602.647 29
602.663 16
602.679 9
602.695 4
602.711 6
602.727 11
602.742 2
602.758 0
602.774 2
602.790 3
602.806 18
602.822 38
602.838 10
602.854 13
602.870 13
602.885 14
602.901 11
602.917 9
602.933 1
602.949 0
602.965 3
602.981 8
602.997 1
603.013 2
603.029 20
603.044 15
603.060 28
603.076 19
603.092 11
603.108 15
603.124 2
603.140 28
603.156 20
603.172 10
603.188 12
603.203 14
603.219 15
603.235 13
603.251 7
603.267 28
603.283 12
603.299 4
603.315 9
603.331 0
603.346 2
603.362 7
603.378 19
603.394 9
603.410 22
603.426 19
603.442 11
603.458 1
603.474 5
603.490 24
603.506 4
603.521 16
603.537 8
603.553 1
603.569 6
603.585 26
603.601 9
603.617 22
603.633 18
603.649 5
603.665 0
603.680 8
603.696 16
603.712 9
603.728 11
603.744 2
603.760 19
603.776 4
603.792 4
603.808 22
603.824 14
603.839 6
603.855 2
603.871 9
603.887 2
603.903 0
603.919 16
603.935 15
603.951 27
603.967 15
603.983 12
603.999 7
604.014 2
604.030 0
604.046 3
604.062 1
604.078 5
604.094 7
604.110 8
604.126 2
604.142 15
604.158 9
604.174 6
604.189 11
604.205 6
604.221 12
604.237 6
604.253 20
604.269 10
604.285 3
604.301 3
604.317 0
604.333 0
604.349 7
604.365 4
604.380 17
604.396 6
604.412 26
604.428 16
604.444 7
604.460 3
604.476 7
604.492 2
604.508 3
604.524 11
604.540 18
604.555 38
604.571 28
604.587 9
604.603 3
604.619 11
604.635 15
604.651 18
604.667 11
604.683 13
604.699 9
604.715 6
604.731 6
604.746 4
604.762 10
604.778 9
604.794 7
604.810 11
604.826 0
604.842 0
604.858 16
604.874 14
604.890 13
604.906 2
604.922 5
604.938 6
604.953 0
604.969 6
604.985 12
605.001 3
605.017 3
605.033 5
605.049 2
605.065 0
605.081 1
605.097 0
605.113 0
605.129 3
605.145 0
605.160 11
605.176 1
605.192 0
605.208 3
605.224 9
605.240 14
605.256 13
605.272 8
605.288 7
605.304 2
605.320 0
605.336 6
605.352 13
605.367 36
605.383 40
605.399 22
605.415 11
605.431 2
605.447 18
605.463 7
605.479 0
605.495 0
605.511 7
605.527 5
605.543 12
605.559 8
605.575 3
605.590 0
605.606 3
605.622 6
605.638 0
605.654 5
605.670 0
605.686 11
605.702 0
605.718 6
605.734 10
605.750 11
605.766 17
605.782 10
605.798 3
605.813 3
605.829 20
605.845 6
605.861 8
605.877 2
605.893 15
605.909 9
605.925 4
605.941 10
605.957 8
605.973 11
605.989 5
606.005 11
606.021 5
606.037 4
606.052 3
606.068 13
606.084 21
606.100 17
606.116 12
606.132 16
606.148 11
606.164 2
606.180 9
606.196 2
606.212 5
606.228 12
606.244 9
606.260 4
606.276 2
606.292 6
606.307 11
606.323 4
606.339 0
606.355 5
606.371 15
606.387 14
606.403 9
606.419 15
606.435 30
606.451 35
606.467 23
606.483 26
606.499 55
606.515 22
606.531 12
606.547 22
606.563 21
606.578 18
606.594 16
606.610 12
606.626 2
606.642 6
606.658 0
606.674 0
606.690 0
606.706 0
606.722 12
606.738 2
606.754 2
606.770 8
606.786 9
606.802 14
606.818 3
606.834 0
606.850 17
606.865 2
606.881 0
606.897 0
606.913 2
606.929 1
606.945 5
606.961 3
606.977 15
606.993 19
607.009 2
607.025 14
607.041 2
607.057 6
607.073 5
607.089 1
607.105 5
607.121 5
607.137 5
607.153 9
607.168 13
607.184 28
607.200 13
607.216 10
607.232 1
607.248 8
607.264 0
607.280 6
607.296 4
607.312 9
607.328 7
607.344 32
607.360 19
607.376 2
607.392 4
607.408 38
607.424 49
607.440 19
607.456 6
607.472 5
607.488 14
607.503 5
607.519 9
607.535 30
607.551 19
607.567 6
607.583 0
607.599 0
607.615 5
607.631 12
607.647 0
607.663 0
607.679 1
607.695 11
607.711 22
607.727 13
607.743 10
607.759 9
607.775 15
607.791 11
607.807 7
607.823 3
607.839 8
607.855 6
607.870 4
607.886 8
607.902 3
607.918 2
607.934 19
607.950 15
607.966 2
607.982 1
607.998 21
608.014 21
608.030 12
608.046 5
608.062 8
608.078 1
608.094 16
608.110 12
608.126 9
608.142 10
608.158 4
608.174 5
608.190 1
608.206 0
608.222 12
608.238 23
608.254 11
608.270 3
608.286 9
608.301 16
608.317 5
608.333 14
608.349 6
608.365 8
608.381 13
608.397 21
608.413 22
608.429 28
608.445 22
608.461 40
608.477 45
608.493 17
608.509 12
608.525 18
608.541 8
608.557 4
608.573 11
608.589 15
608.605 0
608.621 0
608.637 0
608.653 11
608.669 7
608.685 10
608.701 13
608.717 18
608.733 10
608.749 5
608.765 0
608.781 7
608.796 3
608.812 10
608.828 8
608.844 3
608.860 12
608.876 5
608.892 0
608.908 0
608.924 10
608.940 12
608.956 11
608.972 4
608.988 4
609.004 15
609.020 5
609.036 3
609.052 9
609.068 0
609.084 4
609.100 27
609.116 26
609.132 7
609.148 9
609.164 10
609.180 18
609.196 5
609.212 8
609.228 10
609.244 2
609.260 6
609.276 4
609.292 0
609.308 30
609.324 33
609.340 19
609.356 22
609.372 11
609.388 29
609.404 19
609.420 14
609.436 19
609.451 28
609.467 13
609.483 12
609.499 9
609.515 30
609.531 22
609.547 9
609.563 4
609.579 3
609.595 10
609.611 8
609.627 7
609.643 12
609.659 7
609.675 0
609.691 8
609.707 15
609.723 9
609.739 13
609.755 16
609.771 8
609.787 9
609.803 2
609.819 0
609.835 3
609.851 1
609.867 6
609.883 10
609.899 6
609.915 0
609.931 2
609.947 3
609.963 9
609.979 17
609.995 6
610.011 6
610.027 8
610.043 8
610.059 8
610.075 9
610.091 9
610.107 3
610.123 5
610.139 22
610.155 2
610.171 8
610.187 29
610.203 25
610.219 16
610.235 5
610.251 6
610.267 0
610.283 1
610.299 11
610.315 3
610.331 9
610.347 7
610.363 1
610.379 14
610.395 14
610.411 13
610.427 17
610.443 18
610.459 10
610.475 40
610.491 23
610.507 40
610.523 30
610.539 5
610.555 11
610.571 40
610.587 17
610.603 12
610.619 18
610.635 18
610.651 3
610.667 10
610.683 17
610.699 3
610.715 9
610.731 7
610.747 7
610.763 2
610.779 6
610.795 6
610.811 15
610.827 13
610.843 8
610.859 9
610.875 13
610.891 2
610.907 8
610.923 4
610.939 0
610.955 0
610.971 10
610.987 3
611.003 8
611.019 0
611.035 1
611.051 7
611.067 8
611.083 9
611.099 2
611.115 0
611.131 3
611.147 3
611.163 7
611.179 10
611.195 4
611.211 31
611.227 53
611.243 34
611.259 20
611.275 1
611.291 17
611.307 16
611.323 3
611.339 1
611.355 9
611.371 12
611.387 13
611.403 10
611.419 0
611.435 15
611.451 28
611.467 21
611.483 18
611.499 19
611.515 51
611.531 29
611.547 29
611.563 19
611.579 15
611.595 3
611.611 7
611.627 10
611.643 36
611.659 19
611.675 5
611.691 7
611.707 18
611.723 11
611.739 7
611.755 13
611.771 19
611.787 13
611.803 3
611.819 14
611.835 26
611.851 20
611.867 26
611.883 12
611.899 1
611.915 20
611.931 11
611.947 5
611.963 5
611.979 8
611.995 4
612.011 5
612.027 5
612.043 6
612.059 11
612.075 5
612.091 4
612.107 4
612.123 7
612.139 5
612.155 15
612.171 5
612.187 7
612.203 5
612.219 18
612.235 6
612.251 7
612.267 0
612.283 11
612.299 15
612.315 2
612.331 0
612.347 0
612.363 3
612.379 5
612.395 1
612.411 2
612.427 5
612.443 23
612.459 35
612.475 23
612.492 9
612.508 11
612.524 4
612.540 8
612.556 1
612.572 0
612.588 5
612.604 4
612.620 5
612.636 1
612.652 4
612.668 0
612.684 8
612.700 6
612.716 3
612.732 5
612.748 15
612.764 8
612.780 8
612.796 9
612.812 4
612.828 36
612.844 18
612.860 10
612.876 12
612.892 5
612.908 11
612.924 7
612.940 5
612.956 10
612.972 9
612.988 4
613.004 4
613.020 19
613.036 12
613.052 5
613.068 1
613.084 5
613.100 8
613.116 0
613.132 6
613.149 2
613.165 0
613.181 3
613.197 1
613.213 3
613.229 0
613.245 10
613.261 0
613.277 0
613.293 6
613.309 4
613.325 11
613.341 3
613.357 19
613.373 10
613.389 2
613.405 24
613.421 21
613.437 14
613.453 10
613.469 4
613.485 35
613.501 16
613.517 14
613.533 8
613.549 0
613.565 4
613.581 2
613.597 8
613.613 3
613.629 3
613.645 4
613.662 5
613.678 5
613.694 9
613.710 6
613.726 4
613.742 9
613.758 5
613.774 12
613.790 16
613.806 5
613.822 0
613.838 6
613.854 16
613.870 5
613.886 10
613.902 10
613.918 5
613.934 11
613.950 16
613.966 20
613.982 13
613.998 7
614.014 16
614.030 10
614.046 4
614.062 8
614.079 9
614.095 13
614.111 5
614.127 7
614.143 4
614.159 15
614.175 7
614.191 12
614.207 13
614.223 9
614.239 2
614.255 4
614.271 13
614.287 14
614.303 5
614.319 5
614.335 10
614.351 30
614.367 15
614.383 23
614.399 10
614.415 21
614.431 15
614.448 9
614.464 0
614.480 7
614.496 16
614.512 12
614.528 17
614.544 33
614.560 21
614.576 7
614.592 7
614.608 3
614.624 1
614.640 0
614.656 11
614.672 0
614.688 4
614.704 2
614.720 9
614.736 3
614.752 24
614.768 14
614.785 9
614.801 18
614.817 5
614.833 4
614.849 2
614.865 0
614.881 1
614.897 9
614.913 2
614.929 0
614.945 3
614.961 12
614.977 6
614.993 0
615.009 0
615.025 0
615.041 6
615.057 1
615.073 6
615.089 2
615.106 21
615.122 10
615.138 8
615.154 15
615.170 23
615.186 8
615.202 16
615.218 14
615.234 5
615.250 1
615.266 13
615.282 9
615.298 2
615.314 12
615.330 15
615.346 11
615.362 8
615.379 20
615.395 18
615.411 12
615.427 10
615.443 1
615.459 13
615.475 8
615.491 12
615.507 9
615.523 8
615.539 9
615.555 5
615.571 17
615.587 7
615.603 7
615.619 2
615.635 16
615.652 3
615.668 20
615.684 14
615.700 0
615.716 1
615.732 2
615.748 0
615.764 3
615.780 0
615.796 0
615.812 0
615.828 4
615.844 5
615.860 10
615.876 5
615.892 1
615.909 0
615.925 10
615.941 16
615.957 22
615.973 5
615.989 11
616.005 5
616.021 0
616.037 7
616.053 15
616.069 3
616.085 5
616.101 1
616.117 2
616.133 3
616.150 15
616.166 10
616.182 18
616.198 23
616.214 31
616.230 7
616.246 18
616.262 25
616.278 13
616.294 3
616.310 13
616.326 17
616.342 24
616.358 9
616.374 6
616.391 11
616.407 11
616.423 6
616.439 22
616.455 9
616.471 10
616.487 8
616.503 4
616.519 13
616.535 16
616.551 7
616.567 6
616.583 10
616.599 12
616.616 6
616.632 5
616.648 11
616.664 12
616.680 0
616.696 12
616.712 20
616.728 6
616.744 0
616.760 0
616.776 3
616.792 4
616.808 1
616.825 8
616.841 6
616.857 0
616.873 4
616.889 4
616.905 7
616.921 8
616.937 6
616.953 8
616.969 6
616.985 23
617.001 10
617.017 15
617.034 15
617.050 8
617.066 21
617.082 5
617.098 10
617.114 8
617.130 8
617.146 5
617.162 1
617.178 6
617.194 4
617.210 11
617.227 28
617.243 15
617.259 19
617.275 13
617.291 12
617.307 10
617.323 3
617.339 3
617.355 10
617.371 8
617.387 21
617.403 16
617.420 5
617.436 5
617.452 17
617.468 3
617.484 7
617.500 0
617.516 10
617.532 14
617.548 49
617.564 25
617.580 14
617.596 3
617.613 7
617.629 40
617.645 29
617.661 18
617.677 13
617.693 18
617.709 31
617.725 14
617.741 8
617.757 3
617.773 0
617.790 0
617.806 3
617.822 7
617.838 10
617.854 15
617.870 9
617.886 9
617.902 2
617.918 2
617.934 3
617.950 10
617.967 9
617.983 13
617.999 3
618.015 5
618.031 9
618.047 9
618.063 27
618.079 26
618.095 12
618.111 6
618.127 3
618.144 7
618.160 5
618.176 2
618.192 16
618.208 26
618.224 22
618.240 10
618.256 9
618.272 6
618.288 8
618.304 3
618.321 7
618.337 0
618.353 5
618.369 13
618.385 25
618.401 14
618.417 12
618.433 9
618.449 6
618.465 14
618.482 3
618.498 2
618.514 4
618.530 14
618.546 1
618.562 0
618.578 0
618.594 0
618.610 7
618.626 3
618.643 0
618.659 4
618.675 0
618.691 0
618.707 1
618.723 1
618.739 0
618.755 2
618.771 0
618.787 0
618.804 0
618.820 1
618.836 2
618.852 5
618.868 11
618.884 0
618.900 4
618.916 14
618.932 0
618.948 5
618.965 19
618.981 27
618.997 9
619.013 7
619.029 0
619.045 2
619.061 3
619.077 3
619.093 3
619.110 0
619.126 2
619.142 19
619.158 10
619.174 11
619.190 2
619.206 1
619.222 3
619.238 2
619.255 0
619.271 14
619.287 3
619.303 7
619.319 4
619.335 1
619.351 5
619.367 8
619.383 1
619.400 13
619.416 10
619.432 25
619.448 10
619.464 6
619.480 3
619.496 5
619.512 19
619.528 14
619.545 9
619.561 11
619.577 5
619.593 6
619.609 13
619.625 4
619.641 14
619.657 20
619.673 8
619.690 8
619.706 0
619.722 9
619.738 14
619.754 0
619.770 6
619.786 13
619.802 19
619.818 19
619.835 10
619.851 8
619.867 1
619.883 3
619.899 1
619.915 9
619.931 7
619.947 1
619.963 7
619.980 5
619.996 2
620.012 5
620.028 5
620.044 5
620.060 2
620.076 20
620.092 11
620.109 0
620.125 6
620.141 2
620.157 12
620.173 9
620.189 15
620.205 16
620.221 5
620.238 4
620.254 2
620.270 1
620.286 12
620.302 26
620.318 9
620.334 13
620.350 7
620.366 19
620.383 18
620.399 4
620.415 1
620.431 12
620.447 13
620.463 1
620.479 1
620.495 10
620.512 6
620.528 6
620.544 1
620.560 6
620.576 12
620.592 13
620.608 13
620.624 4
620.641 0
620.657 0
620.673 6
620.689 0
620.705 14
620.721 23
620.737 6
620.753 7
620.770 14
620.786 19
620.802 3
620.818 8
620.834 14
620.850 7
620.866 3
620.883 1
620.899 3
620.915 11
620.931 0
620.947 4
620.963 0
620.979 3
620.995 0
621.012 3
621.028 1
621.044 24
621.060 18
621.076 16
621.092 4
621.108 0
621.124 3
621.141 1
621.157 11
621.173 7
621.189 10
621.205 17
621.221 10
621.237 27
621.254 8
621.270 1
621.286 0
621.302 11
621.318 11
621.334 2
621.350 8
621.367 4
621.383 1
621.399 0
621.415 2
621.431 13
621.447 0
621.463 0
621.479 5
621.496 8
621.512 5
621.528 3
621.544 14
621.560 17
621.576 23
621.592 15
621.609 0
621.625 11
621.641 4
621.657 5
621.673 1
621.689 15
621.705 4
621.722 3
621.738 4
621.754 0
621.770 4
621.786 17
621.802 5
621.818 7
621.835 8
621.851 6
621.867 15
621.883 9
621.899 4
621.915 0
621.931 1
621.948 0
621.964 0
621.980 0
621.996 7
622.012 5
622.028 20
622.044 7
622.061 23
622.077 41
622.093 39
622.109 21
622.125 12
622.141 1
622.157 0
622.174 5
622.190 9
622.206 17
622.222 13
622.238 12
622.254 25
622.270 2
622.287 1
622.303 11
622.319 7
622.335 10
622.351 10
622.367 30
622.383 25
622.400 23
622.416 21
622.432 19
622.448 10
622.464 9
622.480 6
622.497 10
622.513 11
622.529 7
622.545 5
622.561 1
622.577 10
622.593 8
622.610 0
622.626 0
622.642 3
622.658 5
622.674 18
622.690 18
622.707 7
622.723 7
622.739 0
622.755 1
622.771 4
622.787 6
622.803 4
622.820 4
622.836 8
622.852 9
622.868 15
622.884 3
622.900 0
622.917 0
622.933 0
622.949 2
622.965 6
622.981 1
622.997 1
623.013 1
623.030 7
623.046 19
623.062 12
623.078 16
623.094 8
623.110 6
623.127 0
623.143 3
623.159 1
623.175 12
623.191 8
623.207 0
623.224 11
623.240 14
623.256 11
623.272 15
623.288 7
623.304 13
623.320 36
623.337 24
623.353 18
623.369 17
623.385 17
623.401 7
623.417 3
623.434 10
623.450 10
623.466 9
623.482 11
623.498 4
623.514 0
623.531 3
623.547 3
623.563 7
623.579 0
623.595 2
623.611 4
623.628 16
623.644 29
623.660 20
623.676 10
623.692 1
623.708 4
623.725 5
623.741 5
623.757 6
623.773 6
623.789 5
623.805 1
623.822 12
623.838 3
623.854 2
623.870 0
623.886 0
623.902 2
623.919 3
623.935 4
623.951 1
623.967 13
623.983 14
623.999 5
624.016 0
624.032 0
624.048 11
624.064 35
624.080 24
624.096 9
624.113 4
624.129 3
624.145 7
624.161 7
624.177 14
624.193 13
624.210 18
624.226 13
624.242 2
624.258 1
624.274 0
624.291 0
624.307 3
624.323 20
624.339 16
624.355 6
624.371 2
624.388 5
624.404 5
624.420 10
624.436 5
624.452 15
624.468 28
624.485 15
624.501 16
624.517 25
624.533 19
624.549 3
624.566 16
624.582 3
624.598 0
624.614 2
624.630 3
624.646 0
624.663 3
624.679 15
624.695 5
624.711 14
624.727 8
624.743 10
624.760 6
624.776 13
624.792 9
624.808 2
624.824 4
624.841 1
624.857 5
624.873 9
624.889 17
624.905 10
624.921 16
624.938 4
624.954 12
624.970 8
624.986 2
625.002 0
625.019 2
625.035 12
625.051 9
625.067 7
625.083 6
625.099 15
625.116 7
625.132 2
625.148 3
625.164 9
625.180 14
625.197 18
625.213 9
625.229 13
625.245 14
625.261 9
625.278 27
625.294 20
625.310 7
625.326 8
625.342 5
625.358 20
625.375 19
625.391 10
625.407 11
625.423 19
625.439 17
625.456 14
625.472 33
625.488 35
625.504 4
625.520 6
625.537 13
625.553 0
625.569 11
625.585 7
625.601 3
625.617 7
625.634 2
625.650 6
625.666 4
625.682 7
625.698 0
625.715 7
625.731 37
625.747 20
625.763 5
625.779 8
625.796 2
625.812 0
625.828 5
625.844 4
625.860 1
625.877 7
625.893 1
625.909 0
625.925 5
625.941 9
625.958 17
625.974 9
625.990 9
626.006 2
626.022 1
626.039 7
626.055 29
626.071 14
626.087 17
626.103 14
626.120 2
626.136 22
626.152 6
626.168 6
626.184 17
626.200 10
626.217 15
626.233 10
626.249 6
626.265 11
626.281 3
626.298 7
626.314 1
626.330 0
626.346 3
626.362 2
626.379 8
626.395 2
626.411 5
626.427 18
626.443 33
626.460 12
626.476 16
626.492 10
626.508 4
626.525 3
626.541 11
626.557 1
626.573 4
626.589 8
626.606 19
626.622 20
626.638 17
626.654 0
626.670 16
626.687 2
626.703 0
626.719 23
626.735 13
626.751 8
626.768 3
626.784 3
626.800 0
626.816 0
626.832 6
626.849 0
626.865 3
626.881 0
626.897 0
626.913 10
626.930 1
626.946 7
626.962 4
626.978 4
626.994 9
627.011 1
627.027 6
627.043 4
627.059 6
627.076 0
627.092 8
627.108 18
627.124 12
627.140 19
627.157 23
627.173 0
627.189 0
627.205 13
627.221 21
627.238 16
627.254 9
627.270 14
627.286 3
627.302 4
627.319 3
627.335 4
627.351 18
627.367 7
627.384 7
627.400 4
627.416 10
627.432 6
627.448 5
627.465 11
627.481 16
627.497 11
627.513 16
627.529 3
627.546 0
627.562 2
627.578 0
627.594 0
627.611 17
627.627 9
627.643 1
627.659 8
627.675 3
627.692 0
627.708 1
627.724 4
627.740 9
627.757 1
627.773 0
627.789 3
627.805 2
627.821 9
627.838 2
627.854 1
627.870 2
627.886 2
627.903 3
627.919 6
627.935 2
627.951 7
627.967 26
627.984 19
628.000 0
628.016 1
628.032 0
628.048 0
628.065 1
628.081 6
628.097 24
628.113 34
628.130 15
628.146 5
628.162 21
628.178 10
628.195 27
628.211 7
628.227 10
628.243 17
628.259 20
628.276 44
628.292 20
628.308 5
628.324 1
628.341 5
628.357 3
628.373 14
628.389 10
628.405 5
628.422 16
628.438 0
628.454 4
628.470 4
628.487 23
628.503 36
628.519 29
628.535 9
628.551 20
628.568 9
628.584 2
628.600 0
628.616 3
628.633 2
628.649 0
628.665 0
628.681 1
628.698 11
628.714 10
628.730 6
628.746 12
628.762 12
628.779 7
628.795 3
628.811 0
628.827 0
628.844 0
628.860 1
628.876 9
628.892 9
628.909 0
628.925 4
628.941 2
628.957 0
628.974 2
628.990 3
629.006 7
629.022 2
629.038 3
629.055 0
629.071 7
629.087 1
629.103 0
629.120 1
629.136 4
629.152 7
629.168 16
629.185 23
629.201 10
629.217 22
629.233 20
629.250 5
629.266 1
629.282 5
629.298 20
629.314 11
629.331 7
629.347 12
629.363 4
629.379 0
629.396 2
629.412 7
629.428 1
629.444 0
629.461 7
629.477 8
629.493 13
629.509 6
629.526 4
629.542 7
629.558 4
629.574 5
629.591 24
629.607 13
629.623 13
629.639 0
629.656 1
629.672 5
629.688 16
629.704 17
629.721 4
629.737 6
629.753 15
629.769 17
629.786 16
629.802 3
629.818 1
629.834 1
629.850 0
629.867 7
629.883 7
629.899 1
629.915 4
629.932 3
629.948 3
629.964 13
629.980 14
629.997 6
630.013 0
630.029 1
630.045 5
630.062 0
630.078 8
630.094 12
630.110 11
630.127 3
630.143 4
630.159 7
630.175 10
630.192 12
630.208 12
630.224 11
630.240 21
630.257 12
630.273 18
630.289 21
630.305 10
630.322 4
630.338 4
630.354 7
630.370 4
630.387 6
630.403 1
630.419 7
630.435 2
630.452 0
630.468 8
630.484 9
630.500 12
630.517 2
630.533 0
630.549 7
630.565 3
630.582 2
630.598 3
630.614 28
630.631 11
630.647 1
630.663 5
630.679 9
630.696 3
630.712 7
630.728 0
630.744 0
630.761 1
630.777 6
630.793 1
630.809 0
630.826 2
630.842 5
630.858 0
630.874 0
630.891 8
630.907 0
630.923 1
630.939 0
630.956 12
630.972 7
630.988 1
631.004 2
631.021 11
631.037 2
631.053 0
631.070 7
631.086 11
631.102 24
631.118 12
631.135 5
631.151 10
631.167 5
631.183 0
631.200 7
631.216 10
631.232 8
631.248 10
631.265 11
631.281 14
631.297 16
631.313 15
631.330 5
631.346 10
631.362 7
631.379 11
631.395 5
631.411 5
631.427 11
631.444 5
631.460 10
631.476 3
631.492 3
631.509 23
631.525 19
631.541 1
631.557 13
631.574 18
631.590 6
631.606 0
631.623 2
631.639 0
631.655 0
631.671 2
631.688 0
631.704 2
631.720 0
631.736 2
631.753 1
631.769 0
631.785 1
631.801 9
631.818 20
631.834 17
631.850 21
631.867 10
631.883 0
631.899 1
631.915 8
631.932 4
631.948 2
631.964 0
631.980 0
631.997 0
632.013 0
632.029 5
632.046 3
632.062 0
632.078 3
632.094 5
632.111 2
632.127 5
632.143 5
632.159 4
632.176 5
632.192 17
632.208 5
632.225 5
632.241 4
632.257 6
632.273 10
632.290 8
632.306 1
632.322 17
632.339 7
632.355 13
632.371 16
632.387 6
632.404 14
632.420 5
632.436 0
632.452 6
632.469 9
632.485 4
632.501 2
632.518 13
632.534 2
632.550 17
632.566 6
632.583 2
632.599 3
632.615 0
632.632 11
632.648 7
632.664 1
632.680 0
632.697 1
632.713 0
632.729 8
632.746 14
632.762 10
632.778 15
632.794 2
632.811 19
632.827 10
632.843 2
632.860 3
632.876 3
632.892 10
632.908 6
632.925 0
632.941 18
632.957 4
632.974 12
632.990 3
633.006 2
633.022 2
633.039 14
633.055 8
633.071 0
633.088 6
633.104 13
633.120 6
633.136 10
633.153 1
633.169 6
633.185 14
633.202 9
633.218 6
633.234 8
633.250 4
633.267 8
633.283 7
633.299 1
633.316 4
633.332 0
633.348 19
633.364 6
633.381 4
633.397 7
633.413 4
633.430 5
633.446 12
633.462 3
633.479 10
633.495 5
633.511 0
633.527 6
633.544 2
633.560 1
633.576 6
633.593 5
633.609 1
633.625 5
633.641 3
633.658 8
633.674 3
633.690 5
633.707 8
633.723 0
633.739 3
633.756 11
633.772 1
633.788 5
633.804 8
633.821 2
633.837 2
633.853 6
633.870 0
633.886 0
633.902 3
633.918 0
633.935 5
633.951 13
633.967 22
633.984 5
634.000 0
634.016 15
634.033 8
634.049 5
634.065 13
634.081 7
634.098 2
634.114 1
634.130 1
634.147 11
634.163 0
634.179 5
634.196 3
634.212 3
634.228 1
634.244 0
634.261 1
634.277 3
634.293 7
634.310 1
634.326 4
634.342 12
634.359 6
634.375 2
634.391 0
634.408 16
634.424 12
634.440 8
634.456 2
634.473 15
634.489 0
634.505 13
634.522 10
634.538 8
634.554 9
634.571 7
634.587 3
634.603 8
634.619 10
634.636 23
634.652 9
634.668 5
634.685 5
634.701 17
634.717 34
634.734 36
634.750 6
634.766 1
634.783 17
634.799 10
634.815 11
634.832 7
634.848 0
634.864 1
634.880 0
634.897 20
634.913 14
634.929 1
634.946 2
634.962 4
634.978 0
634.995 3
635.011 6
635.027 7
635.044 4
635.060 0
635.076 6
635.092 18
635.109 14
635.125 7
635.141 0
635.158 4
635.174 2
635.190 0
635.207 2
635.223 0
635.239 0
635.256 0
635.272 5
635.288 20
635.305 7
635.321 0
635.337 7
635.354 12
635.370 5
635.386 0
635.402 1
635.419 0
635.435 1
635.451 1
635.468 6
635.484 6
635.500 6
635.517 0
635.533 3
635.549 0
635.566 12
635.582 6
635.598 1
635.615 0
635.631 10
635.647 10
635.664 1
635.680 0
635.696 0
635.713 0
635.729 1
635.745 8
635.762 11
635.778 1
635.794 0
635.810 1
635.827 0
635.843 1
635.859 0
635.876 8
635.892 8
635.908 1
635.925 4
635.941 15
635.957 20
635.974 5
635.990 8
636.006 1
636.023 0
636.039 4
636.055 6
636.072 19
636.088 1
636.104 13
636.121 5
636.137 2
636.153 17
636.170 9
636.186 4
636.202 3
636.219 5
636.235 6
636.251 6
636.268 5
636.284 16
636.300 8
636.317 5
636.333 7
636.349 0
636.366 5
636.382 18
636.398 6
636.415 0
636.431 1
636.447 3
636.464 10
636.480 2
636.496 0
636.513 2
636.529 11
636.545 0
636.562 1
636.578 4
636.594 0
636.611 9
636.627 3
636.643 3
636.660 3
636.676 0
636.692 4
636.709 1
636.725 1
636.741 4
636.758 1
636.774 4
636.790 1
636.807 4
636.823 6
636.839 4
636.856 1
636.872 1
636.888 1
636.905 0
636.921 6
636.937 3
636.954 6
636.970 22
636.986 21
637.003 11
637.019 8
637.035 2
637.052 0
637.068 0
637.084 8
637.101 29
637.117 11
637.133 5
637.150 17
637.166 9
637.182 12
637.199 19
637.215 5
637.231 0
637.248 0
637.264 7
637.280 0
637.297 0
637.313 18
637.329 8
637.346 7
637.362 9
637.378 5
637.395 1
637.411 1
637.427 4
637.444 2
637.460 8
637.476 17
637.493 9
637.509 12
637.526 12
637.542 17
637.558 11
637.575 2
637.591 8
637.607 9
637.624 11
637.640 0
637.656 0
637.673 16
637.689 10
637.705 0
637.722 0
637.738 0
637.754 10
637.771 1
637.787 3
637.803 12
637.820 5
637.836 0
637.852 8
637.869 3
637.885 6
637.901 10
637.918 5
637.934 9
637.951 3
637.967 9
637.983 1
638.000 0
638.016 3
638.032 0
638.049 0
638.065 0
638.081 6
638.098 2
638.114 11
638.130 0
638.147 5
638.163 5
638.179 4
638.196 4
638.212 13
638.229 10
638.245 1
638.261 15
638.278 9
638.294 10
638.310 11
638.327 9
638.343 4
638.359 0
638.376 0
638.392 8
638.408 17
638.425 18
638.441 23
638.457 11
638.474 9
638.490 4
638.507 9
638.523 19
638.539 1
638.556 10
638.572 11
638.588 16
638.605 11
638.621 20
638.637 5
638.654 9
638.670 5
638.687 0
638.703 1
638.719 0
638.736 6
638.752 6
638.768 1
638.785 5
638.801 0
638.817 1
638.834 2
638.850 0
638.866 16
638.883 3
638.899 4
638.916 5
638.932 0
638.948 0
638.965 0
638.981 6
638.997 2
639.014 0
639.030 0
639.046 5
639.063 15
639.079 4
639.096 5
639.112 7
639.128 1
639.145 14
639.161 9
639.177 10
639.194 10
639.210 5
639.226 8
639.243 8
639.259 0
639.276 13
639.292 33
639.308 25
639.325 28
639.341 26
639.357 1
639.374 0
639.390 2
639.407 23
639.423 15
639.439 5
639.456 15
639.472 19
639.488 10
639.505 5
639.521 8
639.537 14
639.554 13
639.570 12
639.587 8
639.603 11
639.619 13
639.636 9
639.652 7
639.668 0
639.685 4
639.701 3
639.718 9
639.734 7
639.750 2
639.767 0
639.783 3
639.799 1
639.816 0
639.832 4
639.849 6
639.865 0
639.881 2
639.898 0
639.914 9
639.930 26
639.947 7
639.963 2
639.980 1
639.996 3
640.012 0
640.029 4
640.045 9
640.061 8
640.078 8
640.094 8
640.111 6
640.127 2
640.143 6
640.160 12
640.176 18
640.192 3
640.209 8
640.225 23
640.242 23
640.258 17
640.274 9
640.291 0
640.307 6
640.324 5
640.340 13
640.356 6
640.373 3
640.389 3
640.405 14
640.422 22
640.438 7
640.455 16
640.471 8
640.487 1
640.504 4
640.520 7
640.536 10
640.553 7
640.569 0
640.586 0
640.602 3
640.618 2
640.635 21
640.651 6
640.668 1
640.684 11
640.700 11
640.717 16
640.733 6
640.749 2
640.766 3
640.782 7
640.799 4
640.815 1
640.831 1
640.848 7
640.864 3
640.881 0
640.897 2
640.913 3
640.930 1
640.946 0
640.963 3
640.979 11
640.995 5
641.012 0
641.028 5
641.044 11
641.061 10
641.077 10
641.094 1
641.110 17
641.126 10
641.143 2
641.159 0
641.176 6
641.192 5
641.208 7
641.225 0
641.241 0
641.258 2
641.274 20
641.290 21
641.307 7
641.323 17
641.340 13
641.356 3
641.372 5
641.389 6
641.405 9
641.421 0
641.438 2
641.454 3
641.471 7
641.487 5
641.503 8
641.520 0
641.536 3
641.553 8
641.569 3
641.585 19
641.602 13
641.618 7
641.635 30
641.651 34
641.667 4
641.684 7
641.700 1
641.717 3
641.733 0
641.749 4
641.766 2
641.782 3
641.799 14
641.815 5
641.831 14
641.848 7
641.864 15
641.881 5
641.897 3
641.913 4
641.930 5
641.946 1
641.963 0
641.979 2
641.995 1
642.012 3
642.028 15
642.045 7
642.061 1
642.077 5
642.094 1
642.110 0
642.127 10
642.143 11
642.159 5
642.176 14
642.192 6
642.209 3
642.225 3
642.241 11
642.258 28
642.274 10
642.291 4
642.307 6
642.323 3
642.340 15
642.356 1
642.373 6
642.389 0
642.406 14
642.422 7
642.438 15
642.455 6
642.471 39
642.488 36
642.504 7
642.520 12
642.537 2
642.553 0
642.570 10
642.586 0
642.602 1
642.619 1
642.635 0
642.652 4
642.668 3
642.684 1
642.701 0
642.717 1
642.734 3
642.750 0
642.767 16
642.783 9
642.799 0
642.816 6
642.832 1
642.849 0
642.865 0
642.881 0
642.898 3
642.914 1
642.931 1
642.947 0
642.963 8
642.980 1
642.996 0
643.013 4
643.029 0
643.046 5
643.062 11
643.078 3
643.095 0
643.111 1
643.128 2
643.144 8
643.160 11
643.177 3
643.193 0
643.210 0
643.226 0
643.243 0
643.259 0
643.275 5
643.292 0
643.308 6
643.325 8
643.341 5
643.357 3
643.374 2
643.390 2
643.407 1
643.423 4
643.440 4
643.456 6
643.472 21
643.489 10
643.505 18
643.522 16
643.538 15
643.555 7
643.571 9
643.587 6
643.604 1
643.620 17
643.637 15
643.653 1
643.669 0
643.686 6
643.702 6
643.719 2
643.735 2
643.752 9
643.768 0
643.784 3
643.801 3
643.817 7
643.834 3
643.850 3
643.867 8
643.883 13
643.899 2
643.916 2
643.932 1
643.949 1
643.965 0
643.982 0
643.998 0
644.014 9
644.031 7
644.047 3
644.064 4
644.080 7
644.097 0
644.113 1
644.129 5
644.146 0
644.162 0
644.179 5
644.195 15
644.212 55
644.228 170
644.244 195
644.261 282
644.277 179
644.294 204
644.310 99
644.327 48
644.343 32
644.359 44
644.376 11
644.392 19
644.409 9
644.425 2
644.442 14
644.458 13
644.474 18
644.491 15
644.507 7
644.524 3
644.540 13
644.557 3
644.573 3
644.590 4
644.606 1
644.622 0
644.639 0
644.655 1
644.672 0
644.688 4
644.705 6
644.721 0
644.737 10
644.754 0
644.770 6
644.787 5
644.803 9
644.820 2
644.836 0
644.853 7
644.869 13
644.885 11
644.902 3
644.918 12
644.935 12
644.951 6
644.968 0
644.984 3
645.000 8
645.017 11
645.033 10
645.050 12
645.066 6
645.083 1
645.099 0
645.116 9
645.132 2
645.148 5
645.165 10
645.181 6
645.198 9
645.214 21
645.231 70
645.247 94
645.264 63
645.280 46
645.296 70
645.313 56
645.329 37
645.346 7
645.362 1
645.379 8
645.395 15
645.412 26
645.428 15
645.444 11
645.461 7
645.477 8
645.494 22
645.510 9
645.527 3
645.543 22
645.560 14
645.576 5
645.592 7
645.609 6
645.625 21
645.642 8
645.658 14
645.675 9
645.691 2
645.708 1
645.724 0
645.740 0
645.757 0
645.773 0
645.790 1
645.806 0
645.823 6
645.839 5
645.856 9
645.872 9
645.889 8
645.905 2
645.921 2
645.938 6
645.954 8
645.971 0
645.987 0
646.004 8
646.020 6
646.037 4
646.053 1
646.070 8
646.086 3
646.102 4
646.119 1
646.135 3
646.152 11
646.168 11
646.185 1
646.201 12
646.218 8
646.234 29
646.251 76
646.267 40
646.283 27
646.300 17
646.316 2
646.333 6
646.349 1
646.366 3
646.382 8
646.399 0
646.415 8
646.432 8
646.448 17
646.464 18
646.481 7
646.497 8
646.514 22
646.530 12
646.547 12
646.563 15
646.580 15
646.596 7
646.613 0
646.629 6
646.646 9
646.662 4
646.678 0
646.695 7
646.711 10
646.728 0
646.744 10
646.761 1
646.777 2
646.794 0
646.810 1
646.827 4
646.843 0
646.860 4
646.876 0
646.892 6
646.909 0
646.925 2
646.942 6
646.958 0
646.975 3
646.991 1
647.008 10
647.024 5
647.041 4
647.057 0
647.074 0
647.090 16
647.107 15
647.123 2
647.139 1
647.156 6
647.172 1
647.189 3
647.205 7
647.222 4
647.238 0
647.255 0
647.271 12
647.288 4
647.304 7
647.321 6
647.337 12
647.354 1
647.370 1
647.387 0
647.403 0
647.419 14
647.436 11
647.452 0
647.469 0
647.485 0
647.502 12
647.518 10
647.535 7
647.551 4
647.568 11
647.584 0
647.601 0
647.617 3
647.634 18
647.650 16
647.667 17
647.683 9
647.699 2
647.716 0
647.732 0
647.749 0
647.765 3
647.782 3
647.798 8
647.815 2
647.831 0
647.848 1
647.864 6
647.881 2
647.897 1
647.914 7
647.930 0
647.947 0
647.963 0
647.980 0
647.996 9
648.013 5
648.029 1
648.046 0
648.062 4
648.078 3
648.095 3
648.111 8
648.128 8
648.144 11
648.161 3
648.177 2
648.194 7
648.210 14
648.227 21
648.243 9
648.260 11
648.276 2
648.293 0
648.309 2
648.326 0
648.342 1
648.359 5
648.375 5
648.392 7
648.408 5
648.425 21
648.441 4
648.458 1
648.474 0
648.491 1
648.507 13
648.523 7
648.540 2
648.556 1
648.573 7
648.589 5
648.606 3
648.622 4
648.639 2
648.655 7
648.672 0
648.688 12
648.705 5
648.721 7
648.738 5
648.754 5
648.771 0
648.787 0
648.804 0
648.820 0
648.837 0
648.853 0
648.870 5
648.886 1
648.903 3
648.919 0
648.936 0
648.952 3
648.969 7
648.985 15
649.002 10
649.018 5
649.035 0
649.051 0
649.068 1
649.084 0
649.101 4
649.117 3
649.134 5
649.150 4
649.167 6
649.183 6
649.200 5
649.216 11
649.233 1
649.249 0
649.266 3
649.282 16
649.299 2
649.315 1
649.332 19
649.348 11
649.365 0
649.381 19
649.398 17
649.414 8
649.430 2
649.447 3
649.463 0
649.480 7
649.496 1
649.513 0
649.529 0
649.546 2
649.562 0
649.579 0
649.595 6
649.612 3
649.628 0
649.645 6
649.661 10
649.678 3
649.694 0
649.711 0
649.727 7
649.744 2
649.760 0
649.777 9
649.793 4
649.810 0
649.826 5
649.843 1
649.859 0
649.876 5
649.892 11
649.909 3
649.925 1
649.942 19
649.959 6
649.975 1
649.992 0
650.008 0
650.025 5
650.041 7
650.058 3
650.074 0
650.091 4
650.107 0
650.124 1
650.140 9
650.157 0
650.173 6
650.190 2
650.206 4
650.223 15
650.239 2
650.256 1
650.272 1
650.289 7
650.305 0
650.322 7
650.338 15
650.355 12
650.371 3
650.388 3
650.404 1
650.421 2
650.437 2
650.454 0
650.470 14
650.487 9
650.503 2
650.520 1
650.536 0
650.553 7
650.569 0
650.586 5
650.602 4
650.619 7
650.635 0
650.652 5
650.668 2
650.685 0
650.701 0
650.718 5
650.734 11
650.751 4
650.767 1
650.784 0
650.800 0
650.817 1
650.833 6
650.850 9
650.867 8
650.883 6
650.900 0
650.916 0
650.933 0
650.949 0
650.966 9
650.982 5
650.999 0
651.015 0
651.032 13
651.048 9
651.065 4
651.081 11
651.098 3
651.114 10
651.131 15
651.147 14
651.164 3
651.180 1
651.197 3
651.213 14
651.230 8
651.246 4
651.263 6
651.279 5
651.296 5
651.312 0
651.329 1
651.346 0
651.362 12
651.379 18
651.395 7
651.412 1
651.428 19
651.445 15
651.461 17
651.478 9
651.494 6
651.511 5
651.527 4
651.544 1
651.560 7
651.577 3
651.593 1
651.610 7
651.626 8
651.643 6
651.659 0
651.676 12
651.693 14
651.709 5
651.726 0
651.742 11
651.759 4
651.775 4
651.792 6
651.808 13
651.825 13
651.841 1
651.858 1
651.874 0
651.891 0
651.907 3
651.924 9
651.940 13
651.957 3
651.973 5
651.990 10
652.007 4
652.023 17
652.040 19
652.056 4
652.073 6
652.089 13
652.106 2
652.122 0
652.139 5
652.155 15
652.172 12
652.188 20
652.205 8
652.221 5
652.238 9
652.255 28
652.271 9
652.288 6
652.304 24
652.321 13
652.337 12
652.354 0
652.370 18
652.387 12
652.403 16
652.420 2
652.436 3
652.453 0
652.469 0
652.486 1
652.503 4
652.519 6
652.536 9
652.552 4
652.569 2
652.585 0
652.602 13
652.618 3
652.635 3
652.651 8
652.668 34
652.684 20
652.701 11
652.718 2
652.734 2
652.751 1
652.767 0
652.784 0
652.800 6
652.817 4
652.833 0
652.850 4
652.866 2
652.883 5
652.899 10
652.916 0
652.933 0
652.949 3
652.966 4
652.982 5
652.999 2
653.015 0
653.032 18
653.048 12
653.065 8
653.081 15
653.098 1
653.114 0
653.131 5
653.148 1
653.164 0
653.181 0
653.197 0
653.214 16
653.230 15
653.247 16
653.263 1
653.280 12
653.296 2
653.313 8
653.330 11
653.346 0
653.363 3
653.379 8
653.396 12
653.412 21
653.429 1
653.445 14
653.462 18
653.478 15
653.495 10
653.512 0
653.528 8
653.545 7
653.561 1
653.578 0
653.594 2
653.611 3
653.627 2
653.644 2
653.661 0
653.677 11
653.694 2
653.710 0
653.727 0
653.743 0
653.760 0
653.776 0
653.793 1
653.810 5
653.826 1
653.843 7
653.859 4
653.876 19
653.892 6
653.909 8
653.925 9
653.942 8
653.958 2
653.975 2
653.992 5
654.008 4
654.025 18
654.041 24
654.058 11
654.074 0
654.091 8
654.107 1
654.124 0
654.141 0
654.157 0
654.174 8
654.190 2
654.207 1
654.223 8
654.240 4
654.256 16
654.273 3
654.290 2
654.306 1
654.323 4
654.339 8
654.356 17
654.372 13
654.389 15
654.406 2
654.422 0
654.439 4
654.455 7
654.472 11
654.488 11
654.505 22
654.521 23
654.538 12
654.555 7
654.571 17
654.588 15
654.604 5
654.621 2
654.637 14
654.654 14
654.671 0
654.687 7
654.704 26
654.720 6
654.737 5
654.753 7
654.770 16
654.786 11
654.803 0
654.820 0
654.836 3
654.853 3
654.869 0
654.886 1
654.902 3
654.919 3
654.936 2
654.952 4
654.969 9
654.985 4
655.002 17
655.018 11
655.035 5
655.052 2
655.068 5
655.085 1
655.101 0
655.118 9
655.134 7
655.151 1
655.168 8
655.184 11
655.201 6
655.217 12
655.234 12
655.250 3
655.267 0
655.283 1
655.300 0
655.317 8
655.333 2
655.350 17
655.366 20
655.383 1
655.399 1
655.416 0
655.433 2
655.449 0
655.466 1
655.482 4
655.499 1
655.516 5
655.532 1
655.549 6
655.565 1
655.582 2
655.598 0
655.615 8
655.632 19
655.648 10
655.665 1
655.681 1
655.698 6
655.714 4
655.731 1
655.748 8
655.764 8
655.781 1
655.797 0
655.814 0
655.830 5
655.847 5
655.864 0
655.880 2
655.897 1
655.913 0
655.930 3
655.947 0
655.963 0
655.980 0
655.996 0
656.013 0
656.029 0
656.046 0
656.063 0
656.079 6
656.096 3
656.112 17
656.129 15
656.145 0
656.162 0
656.179 0
656.195 0
656.212 0
656.228 4
656.245 12
656.262 0
656.278 0
656.295 0
656.311 12
656.328 7
656.344 2
656.361 11
656.378 9
656.394 8
656.411 4
656.427 11
656.444 16
656.461 11
656.477 19
656.494 5
656.510 3
656.527 0
656.543 14
656.560 19
656.577 2
656.593 30
656.610 12
656.626 7
656.643 13
656.660 1
656.676 1
656.693 0
656.709 0
656.726 0
656.743 6
656.759 17
656.776 1
656.792 0
656.809 0
656.826 9
656.842 13
656.859 0
656.875 0
656.892 13
656.908 3
656.925 0
656.942 1
656.958 6
656.975 2
656.991 2
657.008 12
657.025 0
657.041 0
657.058 1
657.074 2
657.091 3
657.108 15
657.124 15
657.141 8
657.157 0
657.174 3
657.191 3
657.207 2
657.224 2
657.240 2
657.257 13
657.274 11
657.290 3
657.307 10
657.323 7
657.340 0
657.357 4
657.373 14
657.390 5
657.406 13
657.423 24
657.439 16
657.456 4
657.473 26
657.489 3
657.506 0
657.522 0
657.539 1
657.556 0
657.572 0
657.589 0
657.605 2
657.622 0
657.639 1
657.655 14
657.672 7
657.688 14
657.705 2
657.722 3
657.738 11
657.755 17
657.772 5
657.788 0
657.805 0
657.821 0
657.838 9
657.855 7
657.871 2
657.888 6
657.904 1
657.921 11
657.938 9
657.954 0
657.971 0
657.987 2
658.004 0
658.021 0
658.037 0
658.054 0
658.070 2
658.087 0
658.104 0
658.120 0
658.137 1
658.153 7
658.170 5
658.187 12
658.203 6
658.220 15
658.236 16
658.253 11
658.270 9
658.286 0
658.303 2
658.320 0
658.336 6
658.353 12
658.369 0
658.386 4
658.403 1
658.419 3
658.436 1
658.452 0
658.469 18
658.486 6
658.502 11
658.519 0
658.535 1
658.552 3
658.569 0
658.585 0
658.602 7
658.619 5
658.635 5
658.652 0
658.668 0
658.685 1
658.702 0
658.718 0
658.735 0
658.751 1
658.768 2
658.785 0
658.801 0
658.818 2
658.834 0
658.851 5
658.868 2
658.884 0
658.901 0
658.918 0
658.934 1
658.951 1
658.967 3
658.984 9
659.001 10
659.017 9
659.034 8
659.051 0
659.067 0
659.084 6
659.100 2
659.117 0
659.134 6
659.150 18
659.167 11
659.183 5
659.200 0
659.217 10
659.233 21
659.250 6
659.267 4
659.283 0
659.300 11
659.316 10
659.333 13
659.350 5
659.366 1
659.383 0
659.400 7
659.416 3
659.433 13
659.449 1
659.466 17
659.483 25
659.499 3
659.516 11
659.533 5
659.549 0
659.566 1
659.582 3
659.599 0
659.616 0
659.632 0
659.649 1
659.666 15
659.682 2
659.699 0
659.715 1
659.732 11
659.749 9
659.765 1
659.782 0
659.799 0
659.815 0
659.832 0
659.848 0
659.865 6
659.882 2
659.898 0
659.915 2
659.932 0
659.948 14
659.965 2
659.981 1
659.998 7
660.015 14
660.031 5
660.048 1
660.065 7
660.081 0
660.098 0
660.115 0
660.131 3
660.148 16
660.164 10
660.181 3
660.198 3
660.214 5
660.231 6
660.248 1
660.264 3
660.281 22
660.298 6
660.314 9
660.331 4
660.347 14
660.364 5
660.381 0
660.397 0
660.414 0
660.431 4
660.447 1
660.464 9
660.481 3
660.497 9
660.514 6
660.530 2
660.547 9
660.564 11
660.580 0
660.597 2
660.614 17
660.630 15
660.647 8
660.664 0
660.680 0
660.697 2
660.713 0
660.730 8
660.747 3
660.763 4
660.780 4
660.797 0
660.813 0
660.830 4
660.847 0
660.863 5
660.880 1
660.896 4
660.913 11
660.930 4
660.946 6
660.963 7
660.980 3
660.996 4
661.013 3
661.030 0
661.046 0
661.063 6
661.080 12
661.096 6
661.113 6
661.129 2
661.146 4
661.163 9
661.179 3
661.196 1
661.213 7
661.229 1
661.246 0
661.263 8
661.279 1
661.296 2
661.313 14
661.329 15
661.346 9
661.363 3
661.379 3
661.396 14
661.412 10
661.429 3
661.446 10
661.462 0
661.479 2
661.496 3
661.512 9
661.529 10
661.546 1
661.562 1
661.579 0
661.596 5
661.612 13
661.629 7
661.646 14
661.662 6
661.679 5
661.696 2
661.712 0
661.729 2
661.745 0
661.762 0
661.779 0
661.795 7
661.812 6
661.829 5
661.845 0
661.862 0
661.879 0
661.895 0
661.912 0
661.929 0
661.945 4
661.962 3
661.979 18
661.995 7
662.012 1
662.029 0
662.045 2
662.062 5
662.079 0
662.095 7
662.112 0
662.129 1
662.145 6
662.162 1
662.179 5
662.195 8
662.212 25
662.229 11
662.245 1
662.262 0
662.278 0
662.295 0
662.312 3
662.328 12
662.345 29
662.362 6
662.378 9
662.395 12
662.412 8
662.428 6
662.445 17
662.462 8
662.478 4
662.495 1
662.512 7
662.528 16
662.545 30
662.562 9
662.578 1
662.595 17
662.612 18
662.628 5
662.645 16
662.662 16
662.678 4
662.695 4
662.712 0
662.728 0
662.745 5
662.762 1
662.778 8
662.795 6
662.812 1
662.828 8
662.845 11
662.862 6
662.878 5
662.895 7
662.912 19
662.928 3
662.945 0
662.962 3
662.978 0
662.995 1
663.012 0
663.028 0
663.045 0
663.062 4
663.078 12
663.095 2
663.112 17
663.128 12
663.145 4
663.162 3
663.178 7
663.195 6
663.212 2
663.228 4
663.245 22
663.262 28
663.278 23
663.295 6
663.312 0
663.328 2
663.345 5
663.362 2
663.378 9
663.395 1
663.412 1
663.428 6
663.445 13
663.462 12
663.479 0
663.495 0
663.512 0
663.529 5
663.545 8
663.562 7
663.579 7
663.595 3
663.612 0
663.629 0
663.645 0
663.662 5
663.679 0
663.695 2
663.712 2
663.729 0
663.745 0
663.762 0
663.779 0
663.795 0
663.812 18
663.829 13
663.845 12
663.862 8
663.879 8
663.895 0
663.912 0
663.929 3
663.945 11
663.962 3
663.979 0
663.996 3
664.012 0
664.029 0
664.046 3
664.062 1
664.079 0
664.096 9
664.112 5
664.129 7
664.146 2
664.162 0
664.179 0
664.196 0
664.212 3
664.229 7
664.246 7
664.262 9
664.279 8
664.296 7
664.312 6
664.329 0
664.346 6
664.363 11
664.379 22
664.396 6
664.413 1
664.429 1
664.446 11
664.463 5
664.479 0
664.496 0
664.513 0
664.529 5
664.546 10
664.563 11
664.579 7
664.596 4
664.613 0
664.630 1
664.646 0
664.663 16
664.680 18
664.696 8
664.713 2
664.730 4
664.746 1
664.763 0
664.780 13
664.796 4
664.813 0
664.830 2
664.847 16
664.863 7
664.880 2
664.897 1
664.913 5
664.930 3
664.947 2
664.963 0
664.980 0
664.997 0
665.013 8
665.030 10
665.047 37
665.064 19
665.080 3
665.097 10
665.114 7
665.130 16
665.147 23
665.164 2
665.180 2
665.197 16
665.214 4
665.230 0
665.247 0
665.264 16
665.281 4
665.297 5
665.314 4
665.331 12
665.347 9
665.364 0
665.381 0
665.397 16
665.414 10
665.431 20
665.448 12
665.464 2
665.481 6
665.498 27
665.514 8
665.531 2
665.548 2
665.564 13
665.581 2
665.598 0
665.615 0
665.631 3
665.648 12
665.665 8
665.681 9
665.698 3
665.715 2
665.731 0
665.748 0
665.765 5
665.782 0
665.798 0
665.815 1
665.832 11
665.848 3
665.865 2
665.882 4
665.899 17
665.915 4
665.932 4
665.949 3
665.965 10
665.982 6
665.999 7
666.015 10
666.032 6
666.049 3
666.066 11
666.082 5
666.099 0
666.116 10
666.132 3
666.149 0
666.166 7
666.183 2
666.199 3
666.216 14
666.233 31
666.249 14
666.266 19
666.283 12
666.299 13
666.316 7
666.333 4
666.350 11
666.366 2
666.383 3
666.400 1
666.416 0
666.433 22
666.450 14
666.467 6
666.483 6
666.500 0
666.517 8
666.533 3
666.550 3
666.567 0
666.584 0
666.600 4
666.617 11
666.634 5
666.650 2
666.667 15
666.684 5
666.701 1
666.717 10
666.734 9
666.751 1
666.767 1
666.784 1
666.801 0
666.818 7
666.834 3
666.851 0
666.868 0
666.884 1
666.901 3
666.918 4
666.935 6
666.951 10
666.968 8
666.985 1
667.002 0
667.018 0
667.035 0
667.052 0
667.068 0
667.085 1
667.102 0
667.119 0
667.135 2
667.152 11
667.169 11
667.185 45
667.202 14
667.219 15
667.236 8
667.252 19
667.269 17
667.286 14
667.302 29
667.319 23
667.336 32
667.353 24
667.369 35
667.386 5
667.403 2
667.420 4
667.436 0
667.453 0
667.470 0
667.486 3
667.503 16
667.520 9
667.537 2
667.553 13
667.570 36
667.587 14
667.604 3
667.620 8
667.637 3
667.654 1
667.670 0
667.687 0
667.704 2
667.721 16
667.737 4
667.754 0
667.771 2
667.788 0
667.804 1
667.821 13
667.838 4
667.854 0
667.871 2
667.888 0
667.905 7
667.921 0
667.938 3
667.955 5
667.972 8
667.988 3
668.005 2
668.022 6
668.038 10
668.055 7
668.072 9
668.089 14
668.105 5
668.122 1
668.139 6
668.156 7
668.172 8
668.189 18
668.206 7
668.223 0
668.239 8
668.256 25
668.273 23
668.289 2
668.306 3
668.323 18
668.340 14
668.356 2
668.373 0
668.390 0
668.407 1
668.423 0
668.440 6
668.457 5
668.474 7
668.490 18
668.507 7
668.524 0
668.541 2
668.557 0
668.574 4
668.591 17
668.607 6
668.624 5
668.641 0
668.658 4
668.674 16
668.691 14
668.708 2
668.725 5
668.741 3
668.758 0
668.775 1
668.792 0
668.808 0
668.825 9
668.842 3
668.859 6
668.875 7
668.892 0
668.909 5
668.926 4
668.942 0
668.959 0
668.976 1
668.993 0
669.009 4
669.026 25
669.043 11
669.059 17
669.076 2
669.093 3
669.110 7
669.126 12
669.143 0
669.160 0
669.177 5
669.193 1
669.210 2
669.227 11
669.244 1
669.260 7
669.277 4
669.294 0
669.311 10
669.327 13
669.344 19
669.361 9
669.378 13
669.394 6
669.411 1
669.428 20
669.445 23
669.461 10
669.478 6
669.495 2
669.512 0
669.528 0
669.545 7
669.562 5
669.579 0
669.595 0
669.612 1
669.629 4
669.646 1
669.662 1
669.679 0
669.696 0
669.713 0
669.729 0
669.746 2
669.763 11
669.780 3
669.796 2
669.813 0
669.830 0
669.847 5
669.863 0
669.880 1
669.897 0
669.914 0
669.930 0
669.947 0
669.964 1
669.981 3
669.998 2
670.014 2
670.031 5
670.048 0
670.065 9
670.081 7
670.098 16
670.115 1
670.132 1
670.148 6
670.165 0
670.182 5
670.199 0
670.215 0
670.232 5
670.249 7
670.266 13
670.282 18
670.299 1
670.316 0
670.333 0
670.349 0
670.366 4
670.383 11
670.400 6
670.416 0
670.433 0
670.450 0
670.467 0
670.484 8
670.500 2
670.517 10
670.534 27
670.551 10
670.567 5
670.584 4
670.601 7
670.618 9
670.634 4
670.651 0
670.668 4
670.685 5
670.701 3
670.718 18
670.735 8
670.752 9
670.769 0
670.785 9
670.802 3
670.819 2
670.836 5
670.852 3
670.869 0
670.886 1
670.903 14
670.919 5
670.936 0
670.953 0
670.970 1
670.987 1
671.003 0
671.020 0
671.037 0
671.054 8
671.070 3
671.087 11
671.104 9
671.121 6
671.137 10
671.154 9
671.171 1
671.188 3
671.205 8
671.221 0
671.238 3
671.255 4
671.272 0
671.288 7
671.305 4
671.322 3
671.339 2
671.355 6
671.372 1
671.389 5
671.406 2
671.423 0
671.439 2
671.456 5
671.473 5
671.490 0
671.506 10
671.523 13
671.540 22
671.557 16
671.574 1
671.590 12
671.607 6
671.624 0
671.641 12
671.657 14
671.674 6
671.691 5
671.708 2
671.725 4
671.741 6
671.758 4
671.775 9
671.792 4
671.808 8
671.825 2
671.842 0
671.859 3
671.876 0
671.892 0
671.909 0
671.926 10
671.943 10
671.959 15
671.976 6
671.993 3
672.010 0
672.027 0
672.043 0
672.060 0
672.077 0
672.094 0
672.110 0
672.127 15
672.144 4
672.161 14
672.178 7
672.194 10
672.211 5
672.228 14
672.245 4
672.262 1
672.278 1
672.295 8
672.312 6
672.329 9
672.345 7
672.362 4
672.379 5
672.396 4
672.413 12
672.429 9
672.446 0
672.463 12
672.480 18
672.497 3
672.513 6
672.530 0
672.547 3
672.564 13
672.580 5
672.597 0
672.614 13
672.631 4
672.648 1
672.664 3
672.681 3
672.698 5
672.715 0
672.732 3
672.748 0
672.765 3
672.782 2
672.799 0
672.816 2
672.832 1
672.849 0
672.866 3
672.883 8
672.900 0
672.916 8
672.933 24
672.950 25
672.967 3
672.983 1
673.000 2
673.017 16
673.034 7
673.051 4
673.067 5
673.084 2
673.101 0
673.118 0
673.135 0
673.151 15
673.168 4
673.185 9
673.202 18
673.219 8
673.235 5
673.252 9
673.269 13
673.286 0
673.303 8
673.319 3
673.336 9
673.353 18
673.370 9
673.387 6
673.403 3
673.420 1
673.437 0
673.454 0
673.471 0
673.487 0
673.504 12
673.521 1
673.538 12
673.555 15
673.571 3
673.588 2
673.605 9
673.622 4
673.639 0
673.655 13
673.672 3
673.689 0
673.706 5
673.723 4
673.739 10
673.756 3
673.773 3
673.790 0
673.807 3
673.823 4
673.840 0
673.857 2
673.874 15
673.891 0
673.907 0
673.924 3
673.941 4
673.958 11
673.975 1
673.991 1
674.008 3
674.025 0
674.042 0
674.059 0
674.076 8
674.092 0
674.109 0
674.126 2
674.143 0
674.160 0
674.176 2
674.193 7
674.210 3
674.227 10
674.244 1
674.260 0
674.277 0
674.294 2
674.311 8
674.328 3
674.344 9
674.361 1
674.378 1
674.395 3
674.412 14
674.429 9
674.445 11
674.462 22
674.479 17
674.496 11
674.513 12
674.529 0
674.546 6
674.563 9
674.580 14
674.597 5
674.613 0
674.630 1
674.647 0
674.664 0
674.681 3
674.698 6
674.714 4
674.731 0
674.748 1
674.765 1
674.782 19
674.798 16
674.815 20
674.832 19
674.849 1
674.866 0
674.883 0
674.899 0
674.916 0
674.933 4
674.950 1
674.967 3
674.983 6
675.000 2
675.017 1
675.034 2
675.051 3
675.068 0
675.084 0
675.101 12
675.118 12
675.135 5
675.152 8
675.168 1
675.185 27
675.202 13
675.219 3
675.236 1
675.253 1
675.269 4
675.286 1
675.303 5
675.320 4
675.337 1
675.353 2
675.370 7
675.387 2
675.404 5
675.421 4
675.438 2
675.454 4
675.471 6
675.488 15
675.505 5
675.522 11
675.539 15
675.555 2
675.572 5
675.589 9
675.606 10
675.623 3
675.639 0
675.656 0
675.673 0
675.690 0
675.707 0
675.724 6
675.740 0
675.757 0
675.774 0
675.791 0
675.808 9
675.825 15
675.841 3
675.858 2
675.875 8
675.892 10
675.909 0
675.926 0
675.942 0
675.959 9
675.976 2
675.993 7
676.010 3
676.027 4
676.043 9
676.060 9
676.077 1
676.094 7
676.111 1
676.128 0
676.144 6
676.161 11
676.178 6
676.195 0
676.212 0
676.229 10
676.245 13
676.262 8
676.279 13
676.296 3
676.313 10
676.330 12
676.346 9
676.363 4
676.380 3
676.397 18
676.414 15
676.431 3
676.447 0
676.464 0
676.481 2
676.498 1
676.515 18
676.532 8
676.548 4
676.565 35
676.582 19
676.599 1
676.616 0
676.633 2
676.649 0
676.666 5
676.683 7
676.700 9
676.717 4
676.734 3
676.751 3
676.767 7
676.784 0
676.801 1
676.818 0
676.835 3
676.852 0
676.868 14
676.885 3
676.902 2
676.919 13
676.936 5
676.953 0
676.969 1
676.986 1
677.003 2
677.020 0
677.037 0
677.054 11
677.071 0
677.087 2
677.104 8
677.121 10
677.138 12
677.155 8
677.172 3
677.188 0
677.205 13
677.222 4
677.239 13
677.256 3
677.273 3
677.290 0
677.306 2
677.323 0
677.340 7
677.357 0
677.374 0
677.391 1
677.407 0
677.424 0
677.441 7
677.458 3
677.475 3
677.492 5
677.509 0
677.525 2
677.542 0
677.559 3
677.576 3
677.593 17
677.610 7
677.627 6
677.643 4
677.660 19
677.677 13
677.694 4
677.711 4
677.728 11
677.744 17
677.761 22
677.778 16
677.795 3
677.812 0
677.829 8
677.846 0
677.862 0
677.879 6
677.896 8
677.913 0
677.930 3
677.947 0
677.964 5
677.980 5
677.997 0
678.014 1
678.031 7
678.048 2
678.065 0
678.082 5
678.098 0
678.115 11
678.132 31
678.149 13
678.166 0
678.183 13
678.200 28
678.216 167
678.233 237
678.250 260
678.267 281
678.284 231
678.301 151
678.318 72
678.334 42
678.351 32
678.368 16
678.385 14
678.402 12
678.419 6
678.436 3
678.453 0
678.469 0
678.486 5
678.503 16
678.520 7
678.537 7
678.554 12
678.571 14
678.587 14
678.604 8
678.621 4
678.638 5
678.655 1
678.672 0
678.689 3
678.705 4
678.722 8
678.739 10
678.756 4
678.773 3
678.790 0
678.807 13
678.824 2
678.840 2
678.857 11
678.874 17
678.891 11
678.908 0
678.925 3
678.942 3
678.958 0
678.975 0
678.992 0
679.009 14
679.026 13
679.043 8
679.060 0
679.077 0
679.093 0
679.110 4
679.127 4
679.144 0
679.161 4
679.178 9
679.195 11
679.212 41
679.228 66
679.245 96
679.262 82
679.279 81
679.296 28
679.313 25
679.330 33
679.346 12
679.363 5
679.380 5
679.397 8
679.414 18
679.431 12
679.448 16
679.465 8
679.481 0
679.498 0
679.515 0
679.532 8
679.549 4
679.566 6
679.583 3
679.600 7
679.616 2
679.633 4
679.650 3
679.667 6
679.684 1
679.701 0
679.718 1
679.735 1
679.751 1
679.768 10
679.785 3
679.802 3
679.819 3
679.836 0
679.853 1
679.870 7
679.887 7
679.903 1
679.920 1
679.937 14
679.954 4
679.971 0
679.988 0
680.005 0
680.022 13
680.038 13
680.055 9
680.072 0
680.089 10
680.106 11
680.123 3
680.140 0
680.157 5
680.174 1
680.190 0
680.207 5
680.224 10
680.241 38
680.258 23
680.275 4
680.292 2
680.309 14
680.325 11
680.342 2
680.359 15
680.376 11
680.393 2
680.410 1
680.427 1
680.444 4
680.461 8
680.477 0
680.494 2
680.511 6
680.528 12
680.545 12
680.562 3
680.579 11
680.596 2
680.613 6
680.629 4
680.646 11
680.663 6
680.680 5
680.697 0
680.714 0
680.731 2
680.748 8
680.765 15
680.781 1
680.798 1
680.815 0
680.832 4
680.849 13
680.866 1
680.883 1
680.900 0
680.917 0
680.933 0
680.950 2
680.967 13
680.984 5
681.001 0
681.018 4
681.035 19
681.052 4
681.069 1
681.086 9
681.102 10
681.119 4
681.136 0
681.153 0
681.170 4
681.187 3
681.204 16
681.221 14
681.238 6
681.254 16
681.271 15
681.288 2
681.305 7
681.322 7
681.339 3
681.356 3
681.373 4
681.390 12
681.407 6
681.423 0
681.440 0
681.457 0
681.474 0
681.491 0
681.508 12
681.525 6
681.542 16
681.559 9
681.576 10
681.592 5
681.609 0
681.626 3
681.643 4
681.660 0
681.677 0
681.694 0
681.711 3
681.728 5
681.745 2
681.761 14
681.778 1
681.795 1
681.812 2
681.829 0
681.846 0
681.863 12
681.880 7
681.897 5
681.914 0
681.931 1
681.947 6
681.964 1
681.981 10
681.998 20
682.015 4
682.032 10
682.049 8
682.066 17
682.083 5
682.100 0
682.116 1
682.133 1
682.150 2
682.167 5
682.184 6
682.201 10
682.218 21
682.235 4
682.252 0
682.269 2
682.286 11
682.302 20
682.319 13
682.336 20
682.353 2
682.370 2
682.387 8
682.404 9
682.421 0
682.438 5
682.455 1
682.472 3
682.488 17
682.505 13
682.522 0
682.539 10
682.556 2
682.573 2
682.590 0
682.607 0
682.624 0
682.641 0
682.658 1
682.675 0
682.691 0
682.708 5
682.725 0
682.742 0
682.759 0
682.776 3
682.793 3
682.810 2
682.827 2
682.844 17
682.861 6
682.878 1
682.894 0
682.911 7
682.928 3
682.945 0
682.962 1
682.979 1
682.996 0
683.013 2
683.030 9
683.047 1
683.064 5
683.081 0
683.097 0
683.114 12
683.131 8
683.148 11
683.165 14
683.182 9
683.199 5
683.216 6
683.233 5
683.250 3
683.267 14
683.284 11
683.301 26
683.317 30
683.334 34
683.351 26
683.368 14
683.385 4
683.402 3
683.419 2
683.436 4
683.453 23
683.470 18
683.487 11
683.504 21
683.521 3
683.537 3
683.554 4
683.571 11
683.588 13
683.605 0
683.622 0
683.639 0
683.656 0
683.673 11
683.690 1
683.707 0
683.724 0
683.741 0
683.757 1
683.774 0
683.791 0
683.808 1
683.825 10
683.842 4
683.859 11
683.876 9
683.893 8
683.910 1
683.927 3
683.944 0
683.961 2
683.978 2
683.994 1
684.011 4
684.028 7
684.045 5
684.062 9
684.079 13
684.096 8
684.113 3
684.130 0
684.147 1
684.164 10
684.181 4
684.198 4
684.215 16
684.232 21
684.248 13
684.265 6
684.282 6
684.299 9
684.316 5
684.333 4
684.350 9
684.367 7
684.384 5
684.401 3
684.418 3
684.435 5
684.452 2
684.469 2
684.486 15
684.503 10
684.519 28
684.536 12
684.553 10
684.570 4
684.587 1
684.604 0
684.621 6
684.638 1
684.655 0
684.672 0
684.689 0
684.706 3
684.723 0
684.740 0
684.757 1
684.774 1
684.790 0
684.807 0
684.824 4
684.841 5
684.858 5
684.875 0
684.892 0
684.909 1
684.926 3
684.943 1
684.960 3
684.977 8
684.994 7
685.011 4
685.028 11
685.045 19
685.062 6
685.078 0
685.095 7
685.112 11
685.129 6
685.146 2
685.163 0
685.180 1
685.197 0
685.214 2
685.231 13
685.248 18
685.265 12
685.282 0
685.299 1
685.316 1
685.333 13
685.350 19
685.367 17
685.384 16
685.400 12
685.417 5
685.434 1
685.451 0
685.468 0
685.485 0
685.502 5
685.519 2
685.536 7
685.553 5
685.570 24
685.587 15
685.604 4
685.621 10
685.638 0
685.655 2
685.672 0
685.689 10
685.706 1
685.723 3
685.739 9
685.756 1
685.773 6
685.790 0
685.807 0
685.824 6
685.841 9
685.858 14
685.875 23
685.892 8
685.909 3
685.926 8
685.943 1
685.960 3
685.977 0
685.994 11
686.011 5
686.028 1
686.045 0
686.062 5
686.079 6
686.096 16
686.112 20
686.129 14
686.146 1
686.163 0
686.180 0
686.197 3
686.214 9
686.231 10
686.248 0
686.265 6
686.282 17
686.299 11
686.316 0
686.333 8
686.350 4
686.367 13
686.384 6
686.401 10
686.418 1
686.435 8
686.452 8
686.469 5
686.486 2
686.503 4
686.520 1
686.536 3
686.553 4
686.570 3
686.587 4
686.604 0
686.621 0
686.638 0
686.655 0
686.672 4
686.689 0
686.706 0
686.723 1
686.740 1
686.757 0
686.774 2
686.791 0
686.808 1
686.825 16
686.842 5
686.859 3
686.876 0
686.893 10
686.910 6
686.927 0
686.944 2
686.961 6
686.978 0
686.995 1
687.011 9
687.028 2
687.045 0
687.062 2
687.079 2
687.096 0
687.113 0
687.130 3
687.147 0
687.164 0
687.181 0
687.198 6
687.215 1
687.232 5
687.249 6
687.266 16
687.283 12
687.300 6
687.317 16
687.334 2
687.351 9
687.368 0
687.385 0
687.402 10
687.419 6
687.436 7
687.453 7
687.470 6
687.487 1
687.504 7
687.521 8
687.538 7
687.555 3
687.572 6
687.589 9
687.606 8
687.622 19
687.639 8
687.656 1
687.673 0
687.690 3
687.707 0
687.724 0
687.741 0
687.758 4
687.775 5
687.792 20
687.809 26
687.826 8
687.843 4
687.860 0
687.877 0
687.894 9
687.911 7
687.928 14
687.945 17
687.962 16
687.979 3
687.996 13
688.013 0
688.030 0
688.047 0
688.064 0
688.081 7
688.098 7
688.115 2
688.132 12
688.149 17
688.166 11
688.183 12
688.200 20
688.217 3
688.234 0
688.251 0
688.268 13
688.285 10
688.302 4
688.319 0
688.336 0
688.353 0
688.370 0
688.387 1
688.404 0
688.421 2
688.438 7
688.455 5
688.472 0
688.489 2
688.506 0
688.522 1
688.539 3
688.556 3
688.573 0
688.590 7
688.607 12
688.624 8
688.641 0
688.658 0
688.675 2
688.692 16
688.709 8
688.726 0
688.743 4
688.760 38
688.777 30
688.794 10
688.811 2
688.828 0
688.845 1
688.862 8
688.879 3
688.896 0
688.913 1
688.930 0
688.947 20
688.964 14
688.981 6
688.998 1
689.015 4
689.032 1
689.049 1
689.066 5
689.083 4
689.100 6
689.117 2
689.134 2
689.151 0
689.168 11
689.185 15
689.202 7
689.219 6
689.236 11
689.253 0
689.270 6
689.287 1
689.304 0
689.321 2
689.338 5
689.355 0
689.372 5
689.389 1
689.406 12
689.423 3
689.440 0
689.457 4
689.474 0
689.491 15
689.508 13
689.525 1
689.542 3
689.559 6
689.576 3
689.593 0
689.610 8
689.627 7
689.644 0
689.661 2
689.678 7
689.695 2
689.712 0
689.729 0
689.746 0
689.763 3
689.780 3
689.797 1
689.814 1
689.831 2
689.848 6
689.865 6
689.882 2
689.899 1
689.916 1
689.933 0
689.950 0
689.967 0
689.984 8
690.001 7
690.018 0
690.035 5
690.052 6
690.069 0
690.086 0
690.103 9
690.120 4
690.137 25
690.154 12
690.171 0
690.188 5
690.205 1
690.222 13
690.239 4
690.256 5
690.273 8
690.290 2
690.307 6
690.324 18
690.341 7
690.358 15
690.375 24
690.392 12
690.409 2
690.426 7
690.443 16
690.460 6
690.477 4
690.494 11
690.511 2
690.528 8
690.545 0
690.562 16
690.579 14
690.596 1
690.613 0
690.630 8
690.647 5
690.664 10
690.682 10
690.699 0
690.716 9
690.733 11
690.750 6
690.767 0
690.784 5
690.801 8
690.818 0
690.835 0
690.852 0
690.869 5
690.886 4
690.903 1
690.920 1
690.937 1
690.954 0
690.971 0
690.988 3
691.005 10
691.022 5
691.039 11
691.056 1
691.073 0
691.090 8
691.107 2
691.124 0
691.141 2
691.158 0
691.175 1
691.192 0
691.209 6
691.226 4
691.243 3
691.260 9
691.277 0
691.294 0
691.311 10
691.328 5
691.345 5
691.362 7
691.379 7
691.396 6
691.413 4
691.430 3
691.447 7
691.464 7
691.481 7
691.498 15
691.515 11
691.532 2
691.549 3
691.566 0
691.584 0
691.601 0
691.618 0
691.635 1
691.652 5
691.669 6
691.686 1
691.703 10
691.720 20
691.737 7
691.754 7
691.771 1
691.788 1
691.805 2
691.822 1
691.839 0
691.856 1
691.873 2
691.890 3
691.907 10
691.924 5
691.941 6
691.958 9
691.975 9
691.992 12
692.009 21
692.026 8
692.043 4
692.060 1
692.077 2
692.094 10
692.111 3
692.128 0
692.145 3
692.162 4
692.179 8
692.197 3
692.214 0
692.231 0
692.248 4
692.265 1
692.282 0
692.299 8
692.316 1
692.333 0
692.350 5
692.367 1
692.384 2
692.401 1
692.418 3
692.435 0
692.452 0
692.469 5
692.486 13
692.503 20
692.520 3
692.537 2
692.554 4
692.571 7
692.588 11
692.605 7
692.622 0
692.639 1
692.656 13
692.674 1
692.691 4
692.708 0
692.725 0
692.742 8
692.759 5
692.776 4
692.793 0
692.810 0
692.827 0
692.844 0
692.861 1
692.878 7
692.895 1
692.912 2
692.929 14
692.946 7
692.963 0
692.980 0
692.997 3
693.014 0
693.031 3
693.048 1
693.065 4
693.082 0
693.100 3
693.117 1
693.134 12
693.151 2
693.168 1
693.185 4
693.202 0
693.219 0
693.236 0
693.253 6
693.270 12
693.287 2
693.304 4
693.321 8
693.338 17
693.355 3
693.372 5
693.389 6
693.406 6
693.423 2
693.440 5
693.457 16
693.475 7
693.492 4
693.509 10
693.526 5
693.543 7
693.560 10
693.577 24
693.594 12
693.611 1
693.628 7
693.645 16
693.662 12
693.679 4
693.696 10
693.713 8
693.730 5
693.747 0
693.764 1
693.781 3
693.798 3
693.816 5
693.833 3
693.850 5
693.867 2
693.884 0
693.901 0
693.918 0
693.935 1
693.952 2
693.969 1
693.986 0
694.003 0
694.020 0
694.037 0
694.054 0
694.071 12
694.088 4
694.105 5
694.122 9
694.140 2
694.157 2
694.174 6
694.191 1
694.208 6
694.225 1
694.242 5
694.259 14
694.276 7
694.293 15
694.310 9
694.327 1
694.344 0
694.361 7
694.378 5
694.395 0
694.412 0
694.430 3
694.447 1
694.464 19
694.481 11
694.498 14
694.515 3
694.532 0
694.549 0
694.566 12
694.583 3
694.600 0
694.617 7
694.634 10
694.651 17
694.668 5
694.685 1
694.703 13
694.720 13
694.737 3
694.754 0
694.771 0
694.788 7
694.805 7
694.822 5
694.839 8
694.856 1
694.873 5
694.890 10
694.907 2
694.924 0
694.941 0
694.958 0
694.976 2
694.993 3
695.010 3
695.027 25
695.044 11
695.061 10
695.078 1
695.095 0
695.112 1
695.129 0
695.146 0
695.163 2
695.180 15
695.197 11
695.214 6
695.232 9
695.249 10
695.266 4
695.283 7
695.300 3
695.317 3
695.334 7
695.351 10
695.368 13
695.385 3
695.402 1
695.419 0
695.436 10
695.453 21
695.471 5
695.488 7
695.505 0
695.522 1
695.539 17
695.556 12
695.573 12
695.590 2
695.607 1
695.624 14
695.641 3
695.658 2
695.675 2
695.693 0
695.710 3
695.727 13
695.744 3
695.761 6
695.778 16
695.795 8
695.812 0
695.829 14
695.846 13
695.863 10
695.880 2
695.897 3
695.915 3
695.932 3
695.949 6
695.966 1
695.983 1
696.000 0
696.017 1
696.034 5
696.051 3
696.068 7
696.085 19
696.102 6
696.119 0
696.137 7
696.154 14
696.171 3
696.188 0
696.205 0
696.222 4
696.239 4
696.256 4
696.273 1
696.290 4
696.307 11
696.324 20
696.342 26
696.359 3
696.376 20
696.393 10
696.410 5
696.427 4
696.444 10
696.461 4
696.478 2
696.495 3
696.512 8
696.529 14
696.547 14
696.564 1
696.581 0
696.598 4
696.615 7
696.632 28
696.649 34
696.666 8
696.683 4
696.700 14
696.717 3
696.734 7
696.752 5
696.769 7
696.786 9
696.803 10
696.820 2
696.837 0
696.854 4
696.871 5
696.888 2
696.905 6
696.922 3
696.940 15
696.957 13
696.974 11
696.991 12
697.008 5
697.025 0
697.042 0
697.059 1
697.076 12
697.093 8
697.110 1
697.128 2
697.145 18
697.162 11
697.179 5
697.196 6
697.213 0
697.230 0
697.247 1
697.264 11
697.281 6
697.299 0
697.316 0
697.333 0
697.350 0
697.367 4
697.384 2
697.401 3
697.418 27
697.435 14
697.452 1
697.469 0
697.487 0
697.504 2
697.521 0
697.538 3
697.555 5
697.572 8
697.589 6
697.606 12
697.623 7
697.640 5
697.658 0
697.675 0
697.692 14
697.709 10
697.726 0
697.743 9
697.760 4
697.777 1
697.794 2
697.811 5
697.829 3
697.846 4
697.863 0
697.880 0
697.897 14
697.914 12
697.931 11
697.948 4
697.965 8
697.982 3
698.000 7
698.017 8
698.034 4
698.051 0
698.068 1
698.085 10
698.102 3
698.119 0
698.136 0
698.154 0
698.171 0
698.188 0
698.205 4
698.222 2
698.239 5
698.256 2
698.273 3
698.290 3
698.307 0
698.325 0
698.342 1
698.359 1
698.376 3
698.393 9
698.410 1
698.427 0
698.444 3
698.461 13
698.479 11
698.496 11
698.513 3
698.530 1
698.547 5
698.564 4
698.581 10
698.598 5
698.615 4
698.633 13
698.650 7
698.667 5
698.684 5
698.701 11
698.718 3
698.735 7
698.752 3
698.769 3
698.787 0
698.804 6
698.821 5
698.838 2
698.855 2
698.872 1
698.889 2
698.906 16
698.923 6
698.941 0
698.958 3
698.975 0
698.992 3
699.009 0
699.026 2
699.043 0
699.060 1
699.078 1
699.095 8
699.112 1
699.129 0
699.146 1
699.163 1
699.180 0
699.197 0
699.214 0
699.232 0
699.249 3
699.266 4
699.283 2
699.300 2
699.317 15
699.334 5
699.351 5
699.369 2
699.386 12
699.403 1
699.420 7
699.437 4
699.454 0
699.471 1
699.488 13
699.505 3
699.523 0
699.540 0
699.557 1
699.574 14
699.591 4
699.608 5
699.625 1
699.642 12
699.660 8
699.677 8
699.694 11
699.711 12
699.728 2
699.745 1
699.762 0
699.779 5
699.797 3
699.814 5
699.831 3
699.848 6
699.865 19
699.882 11
699.899 1
699.916 0
699.934 0
699.951 0
699.968 1
699.985 0
700.002 0
700.019 0
700.036 0
700.054 10
700.071 3
700.088 7
700.105 1
700.122 0
700.139 21
700.156 6
700.173 3
700.191 8
700.208 3
700.225 3
700.242 8
700.259 32
700.276 45
700.293 64
700.310 57
700.328 23
700.345 19
700.362 13
700.379 2
700.396 0
700.413 1
700.430 7
700.448 10
700.465 0
700.482 1
700.499 12
700.516 5
700.533 0
700.550 0
700.567 0
700.585 14
700.602 11
700.619 7
700.636 4
700.653 2
700.670 1
700.687 1
700.705 6
700.722 10
700.739 2
700.756 9
700.773 3
700.790 0
700.807 1
700.825 6
700.842 6
700.859 1
700.876 0
700.893 0
700.910 4
700.927 1
700.944 0
700.962 4
700.979 9
700.996 1
701.013 4
701.030 11
701.047 5
701.064 8
701.082 3
701.099 0
701.116 9
701.133 10
701.150 7
701.167 14
701.184 4
701.202 1
701.219 3
701.236 16
701.253 7
701.270 6
701.287 9
701.304 21
701.322 28
701.339 10
701.356 10
701.373 2
701.390 3
701.407 4
701.424 7
701.442 5
701.459 9
701.476 0
701.493 2
701.510 11
701.527 2
701.544 0
701.562 10
701.579 1
701.596 2
701.613 23
701.630 15
701.647 12
701.665 5
701.682 5
701.699 0
701.716 2
701.733 6
701.750 10
701.767 2
701.785 1
701.802 9
701.819 6
701.836 0
701.853 0
701.870 0
701.887 0
701.905 0
701.922 4
701.939 3
701.956 11
701.973 10
701.990 10
702.008 2
702.025 8
702.042 6
702.059 1
702.076 4
702.093 0
702.110 0
702.128 14
702.145 8
702.162 4
702.179 1
702.196 0
702.213 1
702.231 2
702.248 0
702.265 0
702.282 2
702.299 17
702.316 8
702.333 3
702.351 8
702.368 17
702.385 3
702.402 1
702.419 5
702.436 3
702.454 0
702.471 1
702.488 5
702.505 21
702.522 12
702.539 3
702.557 4
702.574 1
702.591 0
702.608 3
702.625 7
702.642 3
702.659 0
702.677 14
702.694 4
702.711 6
702.728 5
702.745 1
702.762 0
702.780 0
702.797 3
702.814 7
702.831 0
702.848 1
702.865 2
702.883 6
702.900 2
702.917 6
702.934 0
702.951 2
702.968 13
702.986 1
703.003 3
703.020 7
703.037 4
703.054 3
703.071 1
703.089 2
703.106 2
703.123 8
703.140 2
703.157 6
703.174 7
703.192 4
703.209 4
703.226 1
703.243 0
703.260 0
703.277 2
703.295 5
703.312 0
703.329 6
703.346 18
703.363 8
703.380 9
703.398 5
703.415 13
703.432 2
703.449 2
703.466 0
703.483 4
703.501 3
703.518 10
703.535 4
703.552 0
703.569 7
703.586 13
703.604 12
703.621 12
703.638 2
703.655 10
703.672 13
703.689 12
703.707 12
703.724 0
703.741 0
703.758 0
703.775 4
703.793 7
703.810 12
703.827 4
703.844 6
703.861 5
703.878 0
703.896 0
703.913 0
703.930 2
703.947 0
703.964 0
703.981 1
703.999 5
704.016 0
704.033 0
704.050 0
704.067 0
704.085 0
704.102 3
704.119 3
704.136 19
704.153 5
704.170 10
704.188 1
704.205 4
704.222 3
704.239 14
704.256 6
704.274 6
704.291 7
704.308 1
704.325 4
704.342 5
704.359 3
704.377 0
704.394 0
704.411 5
704.428 1
704.445 0
704.463 0
704.480 1
704.497 11
704.514 5
704.531 3
704.548 4
704.566 1
704.583 10
704.600 5
704.617 0
704.634 4
704.652 0
704.669 6
704.686 7
704.703 15
704.720 27
704.737 35
704.755 26
704.772 11
704.789 5
704.806 3
704.823 3
704.841 14
704.858 3
704.875 4
704.892 19
704.909 12
704.927 11
704.944 3
704.961 0
704.978 1
704.995 0
705.012 2
705.030 7
705.047 3
705.064 1
705.081 8
705.098 11
705.116 10
705.133 4
705.150 3
705.167 1
705.184 3
705.202 1
705.219 6
705.236 1
705.253 9
705.270 4
705.288 1
705.305 4
705.322 5
705.339 4
705.356 9
705.373 1
705.391 2
705.408 6
705.425 3
705.442 0
705.459 6
705.477 9
705.494 19
705.511 13
705.528 10
705.545 9
705.563 5
705.580 0
705.597 6
705.614 8
705.631 14
705.649 3
705.666 9
705.683 11
705.700 5
705.717 17
705.735 17
705.752 40
705.769 13
705.786 11
705.803 4
705.821 5
705.838 0
705.855 7
705.872 1
705.889 1
705.907 18
705.924 10
705.941 7
705.958 5
705.975 0
705.993 0
706.010 0
706.027 0
706.044 1
706.061 6
706.079 0
706.096 6
706.113 28
706.130 29
706.147 2
706.165 0
706.182 10
706.199 7
706.216 2
706.233 7
706.251 0
706.268 0
706.285 0
706.302 14
706.319 4
706.337 1
706.354 17
706.371 7
706.388 4
706.405 0
706.423 9
706.440 6
706.457 3
706.474 2
706.492 8
706.509 11
706.526 1
706.543 2
706.560 3
706.578 6
706.595 2
706.612 4
706.629 1
706.646 1
706.664 2
706.681 0
706.698 11
706.715 3
706.732 0
706.750 3
706.767 2
706.784 0
706.801 4
706.818 1
706.836 0
706.853 0
706.870 0
706.887 1
706.905 0
706.922 0
706.939 4
706.956 3
706.973 1
706.991 5
707.008 1
707.025 0
707.042 0
707.059 1
707.077 4
707.094 15
707.111 12
707.128 1
707.146 0
707.163 2
707.180 0
707.197 5
707.214 3
707.232 0
707.249 1
707.266 2
707.283 4
707.300 16
707.318 12
707.335 6
707.352 14
707.369 2
707.387 0
707.404 6
707.421 4
707.438 6
707.455 0
707.473 1
707.490 13
707.507 2
707.524 4
707.542 4
707.559 2
707.576 0
707.593 1
707.610 2
707.628 3
707.645 0
707.662 0
707.679 3
707.697 6
707.714 4
707.731 3
707.748 20
707.765 14
707.783 17
707.800 14
707.817 2
707.834 10
707.852 3
707.869 0
707.886 0
707.903 15
707.920 7
707.938 0
707.955 7
707.972 7
707.989 12
708.007 0
708.024 0
708.041 2
708.058 5
708.075 4
708.093 6
708.110 0
708.127 1
708.144 2
708.162 0
708.179 0
708.196 14
708.213 5
708.231 6
708.248 11
708.265 11
708.282 7
708.299 0
708.317 1
708.334 3
708.351 0
708.368 10
708.386 8
708.403 3
708.420 2
708.437 6
708.455 1
708.472 1
708.489 0
708.506 3
708.523 0
708.541 0
708.558 7
708.575 7
708.592 13
708.610 8
708.627 5
708.644 1
708.661 1
708.679 0
708.696 4
708.713 2
708.730 9
708.747 11
708.765 2
708.782 0
708.799 0
708.816 0
708.834 0
708.851 0
708.868 14
708.885 5
708.903 0
708.920 1
708.937 1
708.954 0
708.972 1
708.989 0
709.006 0
709.023 5
709.040 9
709.058 10
709.075 3
709.092 3
709.109 4
709.127 15
709.144 7
709.161 1
709.178 0
709.196 3
709.213 4
709.230 12
709.247 9
709.265 6
709.282 3
709.299 1
709.316 16
709.334 23
709.351 0
709.368 0
709.385 0
709.403 1
709.420 0
709.437 0
709.454 1
709.472 0
709.489 3
709.506 5
709.523 16
709.541 9
709.558 9
709.575 11
709.592 6
709.609 1
709.627 1
709.644 0
709.661 0
709.678 0
709.696 0
709.713 0
709.730 0
709.747 0
709.765 1
709.782 9
709.799 6
709.816 7
709.834 0
709.851 6
709.868 18
709.885 5
709.903 0
709.920 0
709.937 0
709.954 0
709.972 0
709.989 0
710.006 5
710.023 4
710.041 0
710.058 1
710.075 3
710.092 0
710.110 0
710.127 0
710.144 10
710.161 4
710.179 0
710.196 0
710.213 0
710.230 0
710.248 0
710.265 0
710.282 8
710.299 10
710.317 2
710.334 5
710.351 8
710.368 3
710.386 6
710.403 6
710.420 8
710.437 7
710.455 1
710.472 0
710.489 5
710.507 12
710.524 7
710.541 0
710.558 2
710.576 1
710.593 6
710.610 1
710.627 7
710.645 0
710.662 0
710.679 9
710.696 0
710.714 8
710.731 4
710.748 0
710.765 1
710.783 7
710.800 0
710.817 0
710.834 0
710.852 4
710.869 4
710.886 0
710.903 2
710.921 5
710.938 1
710.955 0
710.973 0
710.990 3
711.007 2
711.024 2
711.042 8
711.059 18
711.076 8
711.093 11
711.111 7
711.128 17
711.145 5
711.162 0
711.180 4
711.197 0
711.214 0
711.231 1
711.249 0
711.266 26
711.283 10
711.301 8
711.318 7
711.335 9
711.352 5
711.370 0
711.387 0
711.404 8
711.421 12
711.439 15
711.456 16
711.473 12
711.490 2
711.508 0
711.525 1
711.542 5
711.560 2
711.577 0
711.594 8
711.611 7
711.629 5
711.646 4
711.663 2
711.680 7
711.698 0
711.715 0
711.732 0
711.750 1
711.767 0
711.784 0
711.801 2
711.819 0
711.836 5
711.853 12
711.870 1
711.888 0
711.905 5
711.922 2
711.940 0
711.957 4
711.974 12
711.991 6
712.009 4
712.026 4
712.043 5
712.060 3
712.078 1
712.095 4
712.112 0
712.130 0
712.147 5
712.164 12
712.181 16
712.199 8
712.216 4
712.233 0
712.250 3
712.268 1
712.285 7
712.302 24
712.320 7
712.337 9
712.354 15
712.371 5
712.389 8
712.406 14
712.423 7
712.441 4
712.458 2
712.475 5
712.492 11
712.510 0
712.527 5
712.544 2
712.562 7
712.579 0
712.596 0
712.613 0
712.631 5
712.648 7
712.665 0
712.682 4
712.700 6
712.717 8
712.734 6
712.752 6
712.769 0
712.786 0
712.803 0
712.821 1
712.838 0
712.855 1
712.873 0
712.890 3
712.907 3
712.924 0
712.942 0
712.959 0
712.976 1
712.994 0
713.011 0
713.028 4
713.045 3
713.063 0
713.080 6
713.097 0
713.115 1
713.132 1
713.149 0
713.166 6
713.184 6
713.201 0
713.218 0
713.236 5
713.253 5
713.270 1
713.288 8
713.305 7
713.322 0
713.339 12
713.357 23
713.374 10
713.391 3
713.409 4
713.426 2
713.443 3
713.460 7
713.478 10
713.495 13
713.512 9
713.530 4
713.547 4
713.564 12
713.581 18
713.599 3
713.616 0
713.633 7
713.651 5
713.668 0
713.685 0
713.703 5
713.720 4
713.737 6
713.754 1
713.772 3
713.789 3
713.806 9
713.824 5
713.841 6
713.858 7
713.875 5
713.893 5
713.910 3
713.927 6
713.945 4
713.962 1
713.979 0
713.997 2
714.014 15
714.031 0
714.048 3
714.066 3
714.083 8
714.100 2
714.118 3
714.135 5
714.152 10
714.170 6
714.187 1
714.204 3
714.221 4
714.239 3
714.256 0
714.273 5
714.291 9
714.308 9
714.325 3
714.343 4
714.360 23
714.377 12
714.394 20
714.412 14
714.429 0
714.446 2
714.464 0
714.481 0
714.498 0
714.516 3
714.533 3
714.550 2
714.568 6
714.585 1
714.602 0
714.619 5
714.637 3
714.654 5
714.671 0
714.689 1
714.706 1
714.723 0
714.741 1
714.758 0
714.775 8
714.793 3
714.810 5
714.827 13
714.844 4
714.862 4
714.879 6
714.896 1
714.914 0
714.931 11
714.948 5
714.966 5
714.983 1
715.000 2
715.018 2
715.035 4
715.052 0
715.069 0
715.087 3
715.104 8
715.121 5
715.139 18
715.156 12
715.173 13
715.191 5
715.208 6
715.225 1
715.243 0
715.260 7
715.277 8
715.295 1
715.312 1
715.329 4
715.347 2
715.364 0
715.381 0
715.398 3
715.416 2
715.433 9
715.450 16
715.468 2
715.485 11
715.502 12
715.520 5
715.537 7
715.554 0
715.572 0
715.589 5
715.606 0
715.624 0
715.641 8
715.658 5
715.676 0
715.693 2
715.710 6
715.727 11
715.745 10
715.762 8
715.779 0
715.797 8
715.814 2
715.831 0
715.849 0
715.866 17
715.883 16
715.901 0
715.918 1
715.935 2
715.953 5
715.970 0
715.987 0
716.005 3
716.022 1
716.039 11
716.057 2
716.074 0
716.091 3
716.109 2
716.126 2
716.143 0
716.161 4
716.178 8
716.195 11
716.213 8
716.230 13
716.247 5
716.264 9
716.282 11
716.299 8
716.316 3
716.334 4
716.351 3
716.368 8
716.386 10
716.403 1
716.420 1
716.438 4
716.455 8
716.472 12
716.490 9
716.507 5
716.524 8
716.542 0
716.559 0
716.576 5
716.594 5
716.611 9
716.628 2
716.646 4
716.663 6
716.680 8
716.698 0
716.715 0
716.732 0
716.750 2
716.767 2
716.784 2
716.802 11
716.819 1
716.836 6
716.854 3
716.871 1
716.888 4
716.906 0
716.923 0
716.940 0
716.958 0
716.975 8
716.992 16
717.010 5
717.027 0
717.044 0
717.062 0
717.079 5
717.096 0
717.114 3
717.131 11
717.148 6
717.166 2
717.183 12
717.200 0
717.218 2
717.235 5
717.252 8
717.270 13
717.287 10
717.304 7
717.322 0
717.339 4
717.356 7
717.374 3
717.391 0
717.408 8
717.426 5
717.443 1
717.461 4
717.478 10
717.495 7
717.513 5
717.530 0
717.547 5
717.565 5
717.582 7
717.599 0
717.617 10
717.634 9
717.651 3
717.669 1
717.686 6
717.703 18
717.721 14
717.738 13
717.755 1
717.773 1
717.790 4
717.807 7
717.825 0
717.842 3
717.859 4
717.877 15
717.894 7
717.911 1
717.929 2
717.946 0
717.963 0
717.981 5
717.998 0
718.016 10
718.033 3
718.050 0
718.068 0
718.085 0
718.102 0
718.120 0
718.137 0
718.154 11
718.172 5
718.189 11
718.206 2
718.224 5
718.241 17
718.258 13
718.276 9
718.293 8
718.310 8
718.328 7
718.345 1
718.363 13
718.380 6
718.397 10
718.415 5
718.432 7
718.449 0
718.467 0
718.484 0
718.501 0
718.519 9
718.536 6
718.553 4
718.571 4
718.588 0
718.605 0
718.623 11
718.640 11
718.658 9
718.675 13
718.692 16
718.710 18
718.727 16
718.744 21
718.762 10
718.779 13
718.796 10
718.814 1
718.831 0
718.848 3
718.866 10
718.883 2
718.901 0
718.918 0
718.935 5
718.953 11
718.970 3
718.987 12
719.005 16
719.022 6
719.039 0
719.057 7
719.074 8
719.091 1
719.109 5
719.126 5
719.144 5
719.161 7
719.178 4
719.196 5
719.213 0
719.230 0
719.248 0
719.265 0
719.282 0
719.300 2
719.317 4
719.335 13
719.352 10
719.369 4
719.387 14
719.404 5
719.421 6
719.439 9
719.456 9
719.473 7
719.491 5
719.508 0
719.526 5
719.543 3
719.560 0
719.578 12
719.595 7
719.612 4
719.630 0
719.647 0
719.664 3
719.682 4
719.699 10
719.717 21
719.734 19
719.751 13
719.769 22
719.786 6
719.803 6
719.821 0
719.838 6
719.856 1
719.873 10
719.890 22
719.908 11
719.925 1
719.942 10
719.960 6
719.977 0
719.994 0
720.012 0
720.029 0
720.047 0
720.064 4
720.081 13
720.099 2
720.116 0
720.133 4
720.151 2
720.168 18
720.186 2
720.203 1
720.220 1
720.238 7
720.255 2
720.272 6
720.290 2
720.307 1
720.325 11
720.342 4
720.359 7
720.377 0
720.394 14
720.411 3
720.429 0
720.446 1
720.464 1
720.481 1
720.498 4
720.516 2
720.533 3
720.550 2
720.568 0
720.585 8
720.603 23
720.620 12
720.637 5
720.655 1
720.672 1
720.689 2
720.707 5
720.724 7
720.742 1
720.759 4
720.776 8
720.794 15
720.811 1
720.829 1
720.846 0
720.863 0
720.881 9
720.898 9
720.915 0
720.933 4
720.950 5
720.968 1
720.985 0
721.002 0
721.020 3
721.037 3
721.055 4
721.072 4
721.089 5
721.107 1
721.124 4
721.141 0
721.159 0
721.176 21
721.194 2
721.211 10
721.228 1
721.246 1
721.263 5
721.281 0
721.298 0
721.315 9
721.333 12
721.350 2
721.367 0
721.385 0
721.402 9
721.420 11
721.437 14
721.454 13
721.472 4
721.489 3
721.507 10
721.524 14
721.541 9
721.559 4
721.576 3
721.594 0
721.611 0
721.628 11
721.646 27
721.663 4
721.680 5
721.698 14
721.715 12
721.733 0
721.750 1
721.767 1
721.785 0
721.802 0
721.820 0
721.837 2
721.854 10
721.872 1
721.889 1
721.907 5
721.924 0
721.941 0
721.959 0
721.976 9
721.994 2
722.011 0
722.028 1
722.046 4
722.063 6
722.081 2
722.098 0
722.115 6
722.133 5
722.150 0
722.168 0
722.185 10
722.202 4
722.220 3
722.237 5
722.255 14
722.272 30
722.289 22
722.307 28
722.324 3
722.342 1
722.359 9
722.376 2
722.394 4
722.411 2
722.429 9
722.446 5
722.463 6
722.481 3
722.498 0
722.516 1
722.533 7
722.550 0
722.568 0
722.585 6
722.603 6
722.620 5
722.637 13
722.655 11
722.672 7
722.690 7
722.707 0
722.724 5
722.742 11
722.759 8
722.777 4
722.794 3
722.811 3
722.829 2
722.846 0
722.864 6
722.881 9
722.898 3
722.916 9
722.933 1
722.951 1
722.968 10
722.985 8
723.003 0
723.020 2
723.038 4
723.055 4
723.072 2
723.090 3
723.107 9
723.125 15
723.142 1
723.160 23
723.177 13
723.194 2
723.212 6
723.229 8
723.247 13
723.264 8
723.281 1
723.299 4
723.316 4
723.334 8
723.351 2
723.368 1
723.386 0
723.403 0
723.421 0
723.438 8
723.456 0
723.473 0
723.490 6
723.508 4
723.525 14
723.543 12
723.560 3
723.577 0
723.595 0
723.612 11
723.630 19
723.647 12
723.664 4
723.682 8
723.699 1
723.717 2
723.734 11
723.752 1
723.769 1
723.786 0
723.804 0
723.821 8
723.839 2
723.856 0
723.873 5
723.891 6
723.908 7
723.926 0
723.943 0
723.961 4
723.978 1
723.995 4
724.013 0
724.030 1
724.048 0
724.065 5
724.083 10
724.100 15
724.117 11
724.135 6
724.152 0
724.170 0
724.187 2
724.204 0
724.222 4
724.239 12
724.257 13
724.274 7
724.292 1
724.309 4
724.326 12
724.344 0
724.361 3
724.379 17
724.396 12
724.414 1
724.431 1
724.448 15
724.466 8
724.483 5
724.501 18
724.518 11
724.536 16
724.553 13
724.570 7
724.588 1
724.605 0
724.623 0
724.640 0
724.658 12
724.675 7
724.692 0
724.710 5
724.727 9
724.745 5
724.762 1
724.780 3
724.797 1
724.814 5
724.832 4
724.849 5
724.867 2
724.884 0
724.902 0
724.919 8
724.936 3
724.954 8
724.971 8
724.989 1
725.006 2
725.024 5
725.041 0
725.058 1
725.076 2
725.093 1
725.111 5
725.128 5
725.146 4
725.163 0
725.180 1
725.198 5
725.215 3
725.233 0
725.250 0
725.268 2
725.285 0
725.302 6
725.320 5
725.337 6
725.355 3
725.372 15
725.390 31
725.407 11
725.425 5
725.442 3
725.459 6
725.477 6
725.494 2
725.512 19
725.529 0
725.547 18
725.564 4
725.581 2
725.599 6
725.616 17
725.634 14
725.651 11
725.669 1
725.686 0
725.704 0
725.721 0
725.738 1
725.756 0
725.773 0
725.791 0
725.808 0
725.826 1
725.843 10
725.861 3
725.878 3
725.895 1
725.913 0
725.930 0
725.948 0
725.965 0
725.983 1
726.000 0
726.018 29
726.035 4
726.052 0
726.070 2
726.087 0
726.105 0
726.122 0
726.140 1
726.157 14
726.175 5
726.192 9
726.209 14
726.227 2
726.244 2
726.262 1
726.279 7
726.297 6
726.314 6
726.332 4
726.349 1
726.366 1
726.384 0
726.401 0
726.419 11
726.436 1
726.454 0
726.471 0
726.489 0
726.506 15
726.523 15
726.541 7
726.558 5
726.576 5
726.593 1
726.611 1
726.628 11
726.646 9
726.663 0
726.681 0
726.698 1
726.715 2
726.733 1
726.750 0
726.768 0
726.785 1
726.803 12
726.820 17
726.838 10
726.855 0
726.873 0
726.890 0
726.907 0
726.925 2
726.942 1
726.960 0
726.977 4
726.995 13
727.012 1
727.030 0
727.047 0
727.065 0
727.082 0
727.099 11
727.117 10
727.134 2
727.152 6
727.169 14
727.187 1
727.204 0
727.222 6
727.239 11
727.257 10
727.274 7
727.291 8
727.309 2
727.326 5
727.344 1
727.361 11
727.379 17
727.396 14
727.414 5
727.431 0
727.449 4
727.466 1
727.484 0
727.501 0
727.518 0
727.536 6
727.553 5
727.571 13
727.588 1
727.606 2
727.623 0
727.641 1
727.658 8
727.676 1
727.693 3
727.711 16
727.728 23
727.745 4
727.763 8
727.780 2
727.798 0
727.815 17
727.833 5
727.850 2
727.868 1
727.885 0
727.903 14
727.920 11
727.938 3
727.955 0
727.973 2
727.990 3
728.007 0
728.025 0
728.042 0
728.060 3
728.077 22
728.095 20
728.112 5
728.130 3
728.147 2
728.165 6
728.182 11
728.200 4
728.217 0
728.235 0
728.252 0
728.270 10
728.287 14
728.304 15
728.322 6
728.339 2
728.357 0
728.374 6
728.392 15
728.409 13
728.427 2
728.444 5
728.462 7
728.479 11
728.497 15
728.514 10
728.532 7
728.549 10
728.567 5
728.584 1
728.602 4
728.619 11
728.636 1
728.654 0
728.671 0
728.689 0
728.706 0
728.724 0
728.741 2
728.759 5
728.776 0
728.794 2
728.811 9
728.829 2
728.846 12
728.864 1
728.881 0
728.899 7
728.916 5
728.934 11
728.951 0
728.969 2
728.986 9
729.003 5
729.021 12
729.038 6
729.056 2
729.073 6
729.091 4
729.108 5
729.126 0
729.143 5
729.161 3
729.178 12
729.196 18
729.213 7
729.231 5
729.248 6
729.266 12
729.283 14
729.301 7
729.318 10
729.336 2
729.353 0
729.371 10
729.388 28
729.406 5
729.423 2
729.441 3
729.458 0
729.476 1
729.493 0
729.510 3
729.528 1
729.545 9
729.563 8
729.580 5
729.598 10
729.615 2
729.633 5
729.650 0
729.668 0
729.685 8
729.703 0
729.720 5
729.738 1
729.755 7
729.773 6
729.790 8
729.808 0
729.825 6
729.843 4
729.860 1
729.878 1
729.895 11
729.913 0
729.930 2
729.948 0
729.965 2
729.983 11
730.000 4
730.018 1
730.035 2
730.053 5
730.070 12
730.088 15
730.105 3
730.123 5
730.140 1
730.158 1
730.175 2
730.193 0
730.210 0
730.228 3
730.245 1
730.263 8
730.280 6
730.298 2
730.315 3
730.333 0
730.350 6
730.368 15
730.385 5
730.403 6
730.420 0
730.438 5
730.455 8
730.473 9
730.490 5
730.508 1
730.525 0
730.543 1
730.560 0
730.578 11
730.595 16
730.613 5
730.630 0
730.648 0
730.665 5
730.683 0
730.700 2
730.718 0
730.735 15
730.753 7
730.770 8
730.788 5
730.805 7
730.823 1
730.840 0
730.858 3
730.875 0
730.893 6
730.910 16
730.928 5
730.945 1
730.963 6
730.980 0
730.998 0
731.015 1
731.033 1
731.050 3
731.068 4
731.085 0
731.103 0
731.120 4
731.138 0
731.155 2
731.173 0
731.190 0
731.208 2
731.225 3
731.243 12
731.260 30
731.278 26
731.295 12
731.313 0
731.330 0
731.348 0
731.365 7
731.383 11
731.400 10
731.418 5
731.435 7
731.453 4
731.470 3
731.488 5
731.505 2
731.523 7
731.540 3
731.558 0
731.575 2
731.593 8
731.610 1
731.628 1
731.645 2
731.663 0
731.680 19
731.698 12
731.715 0
731.733 4
731.750 2
731.768 1
731.785 0
731.803 7
731.820 0
731.838 2
731.855 5
731.873 0
731.891 0
731.908 5
731.926 4
731.943 13
731.961 3
731.978 10
731.996 0
732.013 8
732.031 2
732.048 4
732.066 0
732.083 4
732.101 17
732.118 3
732.136 7
732.153 5
732.171 5
732.188 8
732.206 12
732.223 9
732.241 4
732.258 5
732.276 5
732.293 0
732.311 1
732.328 0
732.346 4
732.363 0
732.381 2
732.399 3
732.416 1
732.434 0
732.451 6
732.469 6
732.486 2
732.504 9
732.521 1
732.539 3
732.556 5
732.574 0
732.591 2
732.609 4
732.626 0
732.644 9
732.661 15
732.679 4
732.696 18
732.714 9
732.731 22
732.749 105
732.767 155
732.784 94
732.802 19
732.819 20
732.837 58
732.854 28
732.872 1
732.889 21
732.907 13
732.924 9
732.942 6
732.959 13
732.977 1
732.994 5
733.012 2
733.029 0
733.047 0
733.064 0
733.082 0
733.100 0
733.117 0
733.135 6
733.152 6
733.170 4
733.187 7
733.205 6
733.222 3
733.240 15
733.257 9
733.275 9
733.292 9
733.310 6
733.327 3
733.345 0
733.362 0
733.380 0
733.398 0
733.415 8
733.433 10
733.450 4
733.468 1
733.485 2
733.503 0
733.520 0
733.538 16
733.555 19
733.573 7
733.590 1
733.608 3
733.625 9
733.643 0
733.661 4
733.678 13
733.696 6
733.713 7
733.731 6
733.748 41
733.766 55
733.783 41
733.801 52
733.818 53
733.836 18
733.853 3
733.871 7
733.889 7
733.906 6
733.924 7
733.941 1
733.959 6
733.976 6
733.994 6
734.011 8
734.029 1
734.046 0
734.064 5
734.081 10
734.099 1
734.117 2
734.134 0
734.152 0
734.169 0
734.187 15
734.204 18
734.222 5
734.239 3
734.257 1
734.274 0
734.292 5
734.310 12
734.327 7
734.345 7
734.362 1
734.380 10
734.397 15
734.415 7
734.432 2
734.450 5
734.467 1
734.485 0
734.503 6
734.520 7
734.538 5
734.555 12
734.573 2
734.590 5
734.608 0
734.625 4
734.643 7
734.660 0
734.678 4
734.696 2
734.713 3
734.731 1
734.748 1
734.766 16
734.783 11
734.801 10
734.818 15
734.836 13
734.853 3
734.871 0
734.889 5
734.906 0
734.924 0
734.941 0
734.959 4
734.976 3
734.994 0
735.011 4
735.029 1
735.047 5
735.064 0
735.082 0
735.099 0
735.117 0
735.134 0
735.152 0
735.169 6
735.187 0
735.204 11
735.222 9
735.240 4
735.257 0
735.275 0
735.292 0
735.310 7
735.327 4
735.345 14
735.362 24
735.380 21
735.398 11
735.415 3
735.433 6
735.450 9
735.468 2
735.485 2
735.503 13
735.521 16
735.538 2
735.556 0
735.573 1
735.591 0
735.608 0
735.626 3
735.643 13
735.661 5
735.679 2
735.696 0
735.714 8
735.731 9
735.749 0
735.766 0
735.784 1
735.801 7
735.819 4
735.837 0
735.854 0
735.872 0
735.889 10
735.907 18
735.924 12
735.942 11
735.960 6
735.977 13
735.995 14
736.012 2
736.030 0
736.047 0
736.065 5
736.082 1
736.100 1
736.118 8
736.135 2
736.153 8
736.170 0
736.188 5
736.205 0
736.223 2
736.241 5
736.258 2
736.276 15
736.293 10
736.311 7
736.328 2
736.346 19
736.364 7
736.381 10
736.399 6
736.416 15
736.434 3
736.451 3
736.469 8
736.487 3
736.504 9
736.522 11
736.539 8
736.557 6
736.574 2
736.592 1
736.610 7
736.627 8
736.645 15
736.662 3
736.680 5
736.697 5
736.715 0
736.733 8
736.750 19
736.768 16
736.785 7
736.803 0
736.820 0
736.838 2
736.856 6
736.873 1
736.891 2
736.908 5
736.926 7
736.943 0
736.961 0
736.979 1
736.996 0
737.014 17
737.031 3
737.049 9
737.066 0
737.084 1
737.102 4
737.119 2
737.137 10
737.154 9
737.172 1
737.189 10
737.207 12
737.225 10
737.242 12
737.260 20
737.277 10
737.295 11
737.313 2
737.330 8
737.348 3
737.365 4
737.383 0
737.400 0
737.418 0
737.436 1
737.453 3
737.471 0
737.488 0
737.506 0
737.523 0
737.541 4
737.559 17
737.576 10
737.594 1
737.611 0
737.629 0
737.647 7
737.664 3
737.682 0
737.699 2
737.717 0
737.734 0
737.752 3
737.770 0
737.787 0
737.805 0
737.822 1
737.840 11
737.858 0
737.875 0
737.893 6
737.910 2
737.928 3
737.945 4
737.963 1
737.981 3
737.998 3
738.016 9
738.033 7
738.051 6
738.069 5
738.086 1
738.104 1
738.121 0
738.139 3
738.157 0
738.174 6
738.192 6
738.209 9
738.227 12
738.245 20
738.262 32
738.280 5
738.297 16
738.315 17
738.332 14
738.350 9
738.368 11
738.385 13
738.403 4
738.420 9
738.438 7
738.456 8
738.473 1
738.491 1
738.508 9
738.526 4
738.544 11
738.561 13
738.579 3
738.596 0
738.614 1
738.632 0
738.649 5
738.667 0
738.684 0
738.702 2
738.720 8
738.737 3
738.755 2
738.772 3
738.790 3
738.808 0
738.825 10
738.843 12
738.860 4
738.878 1
738.895 0
738.913 0
738.931 11
738.948 1
738.966 1
738.983 9
739.001 9
739.019 14
739.036 4
739.054 13
739.071 8
739.089 2
739.107 1
739.124 5
739.142 3
739.159 15
739.177 10
739.195 9
739.212 6
739.230 4
739.248 11
739.265 3
739.283 6
739.300 6
739.318 9
739.336 5
739.353 2
739.371 16
739.388 3
739.406 1
739.424 1
739.441 7
739.459 1
739.476 0
739.494 1
739.512 8
739.529 4
739.547 1
739.564 5
739.582 4
739.600 15
739.617 15
739.635 7
739.652 0
739.670 3
739.688 5
739.705 3
739.723 0
739.740 0
739.758 0
739.776 0
739.793 0
739.811 0
739.828 0
739.846 1
739.864 0
739.881 12
739.899 2
739.917 0
739.934 0
739.952 0
739.969 0
739.987 0
740.005 0
740.022 0
740.040 0
740.057 0
740.075 2
740.093 0
740.110 2
740.128 15
740.145 2
740.163 5
740.181 5
740.198 1
740.216 2
740.234 6
740.251 1
740.269 5
740.286 0
740.304 5
740.322 27
740.339 21
740.357 17
740.374 11
740.392 18
740.410 1
740.427 1
740.445 0
740.463 8
740.480 5
740.498 0
740.515 0
740.533 0
740.551 3
740.568 2
740.586 0
740.604 0
740.621 5
740.639 6
740.656 6
740.674 0
740.692 3
740.709 3
740.727 6
740.744 9
740.762 11
740.780 7
740.797 2
740.815 6
740.833 7
740.850 0
740.868 1
740.885 0
740.903 0
740.921 0
740.938 3
740.956 11
740.974 4
740.991 2
741.009 1
741.026 3
741.044 2
741.062 0
741.079 1
741.097 5
741.115 0
741.132 0
741.150 0
741.167 0
741.185 0
741.203 1
741.220 2
741.238 15
741.256 2
741.273 2
741.291 4
741.308 7
741.326 5
741.344 0
741.361 0
741.379 6
741.397 12
741.414 9
741.432 0
741.449 2
741.467 16
741.485 0
741.502 8
741.520 2
741.538 1
741.555 2
741.573 11
741.590 6
741.608 4
741.626 4
741.643 0
741.661 0
741.679 4
741.696 5
741.714 11
741.732 10
741.749 5
741.767 0
741.784 0
741.802 3
741.820 0
741.837 2
741.855 0
741.873 0
741.890 2
741.908 3
741.925 6
741.943 8
741.961 3
741.978 4
741.996 5
742.014 6
742.031 2
742.049 4
742.067 5
742.084 2
742.102 0
742.119 0
742.137 12
742.155 9
742.172 12
742.190 15
742.208 9
742.225 1
742.243 7
742.261 23
742.278 12
742.296 3
742.313 1
742.331 1
742.349 30
742.366 16
742.384 9
742.402 4
742.419 3
742.437 10
742.455 5
742.472 1
742.490 11
742.508 0
742.525 0
742.543 3
742.560 2
742.578 11
742.596 6
742.613 0
742.631 1
742.649 5
742.666 0
742.684 3
742.702 6
742.719 5
742.737 0
742.755 3
742.772 6
742.790 4
742.807 1
742.825 17
742.843 5
742.860 7
742.878 17
742.896 5
742.913 6
742.931 2
742.949 7
742.966 8
742.984 0
743.002 5
743.019 6
743.037 12
743.055 0
743.072 0
743.090 3
743.107 1
743.125 2
743.143 4
743.160 0
743.178 0
743.196 4
743.213 7
743.231 5
743.249 3
743.266 4
743.284 0
743.302 0
743.319 0
743.337 0
743.355 7
743.372 5
743.390 2
743.408 9
743.425 3
743.443 0
743.460 1
743.478 7
743.496 4
743.513 16
743.531 19
743.549 3
743.566 6
743.584 2
743.602 1
743.619 10
743.637 12
743.655 4
743.672 1
743.690 7
743.708 1
743.725 1
743.743 3
743.761 3
743.778 9
743.796 0
743.814 5
743.831 8
743.849 3
743.867 0
743.884 0
743.902 0
743.920 0
743.937 0
743.955 2
743.972 15
743.990 1
744.008 0
744.025 2
744.043 1
744.061 3
744.078 0
744.096 0
744.114 4
744.131 17
744.149 15
744.167 25
744.184 4
744.202 0
744.220 2
744.237 11
744.255 18
744.273 6
744.290 10
744.308 28
744.326 15
744.343 8
744.361 3
744.379 6
744.396 10
744.414 6
744.432 3
744.449 8
744.467 5
744.485 1
744.502 6
744.520 27
744.538 6
744.555 4
744.573 5
744.591 0
744.608 4
744.626 0
744.644 0
744.661 0
744.679 4
744.697 4
744.714 0
744.732 5
744.750 4
744.767 9
744.785 6
744.803 3
744.820 0
744.838 0
744.856 0
744.873 0
744.891 5
744.909 7
744.926 4
744.944 0
744.962 3
744.979 16
744.997 4
745.015 2
745.032 0
745.050 0
745.068 2
745.085 5
745.103 0
745.121 4
745.138 14
745.156 2
745.174 1
745.191 11
745.209 7
745.227 0
745.244 1
745.262 6
745.280 3
745.297 5
745.315 13
745.333 6
745.350 7
745.368 0
745.386 12
745.404 8
745.421 15
745.439 9
745.457 0
745.474 5
745.492 7
745.510 1
745.527 3
745.545 1
745.563 1
745.580 16
745.598 25
745.616 4
745.633 0
745.651 5
745.669 2
745.686 5
745.704 2
745.722 3
745.739 1
745.757 5
745.775 1
745.792 8
745.810 15
745.828 11
745.845 8
745.863 1
745.881 0
745.899 1
745.916 12
745.934 10
745.952 10
745.969 9
745.987 5
746.005 1
746.022 2
746.040 0
746.058 0
746.075 0
746.093 1
746.111 3
746.128 7
746.146 11
746.164 3
746.181 1
746.199 0
746.217 9
746.235 4
746.252 0
746.270 0
746.288 0
746.305 0
746.323 2
746.341 6
746.358 2
746.376 1
746.394 0
746.411 3
746.429 11
746.447 8
746.464 6
746.482 7
746.500 12
746.518 0
746.535 0
746.553 5
746.571 0
746.588 10
746.606 4
746.624 0
746.641 5
746.659 2
746.677 10
746.694 5
746.712 22
746.730 14
746.747 13
746.765 27
746.783 18
746.801 16
746.818 10
746.836 2
746.854 1
746.871 6
746.889 7
746.907 1
746.924 2
746.942 0
746.960 0
746.977 7
746.995 1
747.013 0
747.031 0
747.048 2
747.066 0
747.084 0
747.101 0
747.119 0
747.137 0
747.154 0
747.172 1
747.190 0
747.208 0
747.225 0
747.243 0
747.261 11
747.278 10
747.296 0
747.314 1
747.331 13
747.349 5
747.367 0
747.385 0
747.402 1
747.420 3
747.438 0
747.455 0
747.473 14
747.491 6
747.508 0
747.526 0
747.544 3
747.562 3
747.579 8
747.597 6
747.615 0
747.632 1
747.650 5
747.668 0
747.685 3
747.703 2
747.721 15
747.739 12
747.756 3
747.774 15
747.792 15
747.809 0
747.827 12
747.845 25
747.862 22
747.880 0
747.898 5
747.916 11
747.933 6
747.951 1
747.969 0
747.986 0
748.004 2
748.022 14
748.040 18
748.057 14
748.075 0
748.093 1
748.110 7
748.128 0
748.146 0
748.163 1
748.181 4
748.199 1
748.217 4
748.234 3
748.252 15
748.270 14
748.287 3
748.305 0
748.323 3
748.341 3
748.358 2
748.376 5
748.394 0
748.411 5
748.429 1
748.447 2
748.465 0
748.482 1
748.500 6
748.518 9
748.535 2
748.553 7
748.571 11
748.589 13
748.606 4
748.624 0
748.642 2
748.659 5
748.677 0
748.695 9
748.713 6
748.730 5
748.748 32
748.766 26
748.783 25
748.801 9
748.819 14
748.837 8
748.854 11
748.872 11
748.890 6
748.907 2
748.925 7
748.943 2
748.961 3
748.978 0
748.996 0
749.014 15
749.031 5
749.049 1
749.067 13
749.085 6
749.102 2
749.120 4
749.138 13
749.155 2
749.173 4
749.191 3
749.209 10
749.226 6
749.244 3
749.262 6
749.280 3
749.297 8
749.315 10
749.333 11
749.350 1
749.368 5
749.386 15
749.404 9
749.421 10
749.439 7
749.457 11
749.474 8
749.492 7
749.510 5
749.528 12
749.545 3
749.563 9
749.581 1
749.599 5
749.616 0
749.634 6
749.652 3
749.669 0
749.687 4
749.705 2
749.723 2
749.740 5
749.758 13
749.776 1
749.794 8
749.811 25
749.829 9
749.847 2
749.864 2
749.882 0
749.900 11
749.918 4
749.935 2
749.953 0
749.971 0
749.989 8
750.006 11
750.024 8
750.042 2
750.059 5
750.077 7
750.095 1
750.113 4
750.130 2
750.148 1
750.166 0
750.184 0
750.201 0
750.219 0
750.237 1
750.255 9
750.272 4
750.290 6
750.308 2
750.325 2
750.343 1
750.361 5
750.379 3
750.396 3
750.414 6
750.432 0
750.450 4
750.467 0
750.485 5
750.503 6
750.521 0
750.538 3
750.556 0
750.574 7
750.592 3
750.609 2
750.627 13
750.645 15
750.662 5
750.680 0
750.698 3
750.716 0
750.733 7
750.751 13
750.769 6
750.787 4
750.804 4
750.822 2
750.840 1
750.858 0
750.875 2
750.893 14
750.911 5
750.929 4
750.946 0
750.964 3
750.982 8
751.000 3
751.017 7
751.035 3
751.053 1
751.070 3
751.088 13
751.106 15
751.124 3
751.141 6
751.159 4
751.177 3
751.195 4
751.212 5
751.230 6
751.248 1
751.266 0
751.283 2
751.301 5
751.319 1
751.337 11
751.354 1
751.372 7
751.390 3
751.408 0
751.425 1
751.443 1
751.461 14
751.479 3
751.496 0
751.514 3
751.532 7
751.550 1
751.567 14
751.585 5
751.603 0
751.621 1
751.638 1
751.656 3
751.674 5
751.692 4
751.709 5
751.727 8
751.745 2
751.763 0
751.780 3
751.798 7
751.816 0
751.834 2
751.851 10
751.869 2
751.887 0
751.905 4
751.922 1
751.940 0
751.958 8
751.976 6
751.993 5
752.011 0
752.029 4
752.047 3
752.064 0
752.082 4
752.100 1
752.118 0
752.135 16
752.153 10
752.171 0
752.189 1
752.206 0
752.224 2
752.242 0
752.260 0
752.277 0
752.295 0
752.313 3
752.331 12
752.349 15
752.366 17
752.384 12
752.402 13
752.420 4
752.437 1
752.455 4
752.473 8
752.491 3
752.508 5
752.526 4
752.544 11
752.562 10
752.579 0
752.597 6
752.615 5
752.633 0
752.650 3
752.668 1
752.686 4
752.704 2
752.721 16
752.739 4
752.757 0
752.775 0
752.793 7
752.810 3
752.828 2
752.846 2
752.864 1
752.881 1
752.899 3
752.917 7
752.935 11
752.952 1
752.970 0
752.988 0
753.006 25
753.023 27
753.041 11
753.059 5
753.077 1
753.095 7
753.112 9
753.130 6
753.148 14
753.166 6
753.183 0
753.201 0
753.219 3
753.237 8
753.254 4
753.272 3
753.290 4
753.308 6
753.326 17
753.343 0
753.361 5
753.379 9
753.397 7
753.414 2
753.432 1
753.450 5
753.468 13
753.485 0
753.503 5
753.521 2
753.539 24
753.557 13
753.574 6
753.592 0
753.610 5
753.628 17
753.645 20
753.663 13
753.681 0
753.699 1
753.717 14
753.734 4
753.752 0
753.770 0
753.788 0
753.805 0
753.823 3
753.841 0
753.859 0
753.876 0
753.894 0
753.912 1
753.930 2
753.948 0
753.965 6
753.983 0
754.001 2
754.019 6
754.036 6
754.054 8
754.072 1
754.090 1
754.108 0
754.125 8
754.143 6
754.161 0
754.179 6
754.196 16
754.214 10
754.232 11
754.250 5
754.268 9
754.285 16
754.303 11
754.321 3
754.339 5
754.357 15
754.374 4
754.392 0
754.410 18
754.428 7
754.445 0
754.463 1
754.481 0
754.499 0
754.517 5
754.534 10
754.552 0
754.570 5
754.588 7
754.605 4
754.623 0
754.641 0
754.659 0
754.677 0
754.694 1
754.712 3
754.730 4
754.748 1
754.766 2
754.783 0
754.801 0
754.819 0
754.837 0
754.854 0
754.872 0
754.890 1
754.908 4
754.926 2
754.943 4
754.961 1
754.979 0
754.997 0
755.015 0
755.032 0
755.050 3
755.068 0
755.086 3
755.104 1
755.121 0
755.139 0
755.157 5
755.175 3
755.192 9
755.210 17
755.228 8
755.246 10
755.264 20
755.281 8
755.299 2
755.317 1
755.335 7
755.353 16
755.370 7
755.388 16
755.406 7
755.424 0
755.442 5
755.459 0
755.477 0
755.495 8
755.513 6
755.531 1
755.548 0
755.566 0
755.584 6
755.602 1
755.620 8
755.637 6
755.655 0
755.673 4
755.691 5
755.709 3
755.726 3
755.744 0
755.762 0
755.780 2
755.798 0
755.815 5
755.833 2
755.851 4
755.869 1
755.887 8
755.904 3
755.922 0
755.940 1
755.958 3
755.976 0
755.993 4
756.011 0
756.029 1
756.047 0
756.065 0
756.082 2
756.100 4
756.118 5
756.136 0
756.154 5
756.171 0
756.189 1
756.207 0
756.225 5
756.243 21
756.260 14
756.278 11
756.296 6
756.314 1
756.332 3
756.349 0
756.367 0
756.385 3
756.403 14
756.421 16
756.438 6
756.456 5
756.474 0
756.492 0
756.510 4
756.527 5
756.545 3
756.563 3
756.581 6
756.599 4
756.616 4
756.634 0
756.652 1
756.670 26
756.688 8
756.706 4
756.723 0
756.741 1
756.759 0
756.777 2
756.795 6
756.812 11
756.830 3
756.848 6
756.866 9
756.884 3
756.901 2
756.919 1
756.937 3
756.955 0
756.973 2
756.990 0
757.008 8
757.026 3
757.044 2
757.062 0
757.080 10
757.097 8
757.115 4
757.133 8
757.151 3
757.169 0
757.186 3
757.204 1
757.222 0
757.240 0
757.258 1
757.276 5
757.293 1
757.311 0
757.329 4
757.347 12
757.365 2
757.382 3
757.400 11
757.418 5
757.436 12
757.454 10
757.472 2
757.489 2
757.507 0
757.525 0
757.543 5
757.561 7
757.578 20
757.596 29
757.614 14
757.632 2
757.650 0
757.668 15
757.685 13
757.703 8
757.721 1
757.739 0
757.757 6
757.774 16
757.792 8
757.810 1
757.828 1
757.846 1
757.864 1
757.881 3
757.899 1
757.917 7
757.935 3
757.953 0
757.971 0
757.988 5
758.006 0
758.024 0
758.042 1
758.060 3
758.077 0
758.095 0
758.113 1
758.131 0
758.149 6
758.167 20
758.184 19
758.202 12
758.220 8
758.238 2
758.256 0
758.274 0
758.291 31
758.309 63
758.327 67
758.345 56
758.363 54
758.381 31
758.398 5
758.416 14
758.434 1
758.452 6
758.470 6
758.488 5
758.505 1
758.523 2
758.541 0
758.559 4
758.577 14
758.594 2
758.612 9
758.630 3
758.648 5
758.666 10
758.684 12
758.701 1
758.719 0
758.737 11
758.755 8
758.773 7
758.791 16
758.808 21
758.826 13
758.844 7
758.862 5
758.880 5
758.898 10
758.915 6
758.933 5
758.951 17
758.969 6
758.987 24
759.005 12
759.023 0
759.040 6
759.058 10
759.076 4
759.094 1
759.112 0
759.130 5
759.147 1
759.165 0
759.183 9
759.201 1
759.219 0
759.237 0
759.254 0
759.272 8
759.290 10
759.308 17
759.326 27
759.344 23
759.361 25
759.379 16
759.397 9
759.415 1
759.433 3
759.451 1
759.468 7
759.486 6
759.504 1
759.522 0
759.540 2
759.558 0
759.576 0
759.593 0
759.611 0
759.629 0
759.647 6
759.665 3
759.683 12
759.700 10
759.718 0
759.736 9
759.754 4
759.772 11
759.790 5
759.808 20
759.825 16
759.843 13
759.861 2
759.879 13
759.897 7
759.915 3
759.932 9
759.950 20
759.968 9
759.986 1
760.004 0
760.022 0
760.040 0
760.057 0
760.075 15
760.093 10
760.111 6
760.129 11
760.147 13
760.164 3
760.182 0
760.200 0
760.218 0
760.236 0
760.254 1
760.272 13
760.289 12
760.307 33
760.325 31
760.343 28
760.361 32
760.379 22
760.397 6
760.414 18
760.432 28
760.450 8
760.468 3
760.486 1
760.504 7
760.522 2
760.539 9
760.557 9
760.575 0
760.593 10
760.611 17
760.629 20
760.647 2
760.664 1
760.682 2
760.700 1
760.718 13
760.736 10
760.754 20
760.772 29
760.789 135
760.807 244
760.825 133
760.843 112
760.861 40
760.879 40
760.897 45
760.914 40
760.932 26
760.950 18
760.968 27
760.986 8
761.004 2
761.022 7
761.039 13
761.057 2
761.075 0
761.093 2
761.111 7
761.129 2
761.147 2
761.164 1
761.182 5
761.200 0
761.218 0
761.236 1
761.254 8
761.272 5
761.289 5
761.307 13
761.325 12
761.343 9
761.361 9
761.379 10
761.397 0
761.415 0
761.432 0
761.450 7
761.468 3
761.486 1
761.504 18
761.522 10
761.540 4
761.557 6
761.575 6
761.593 2
761.611 0
761.629 0
761.647 0
761.665 4
761.683 6
761.700 16
761.718 12
761.736 24
761.754 14
761.772 6
761.790 69
761.808 104
761.825 67
761.843 66
761.861 57
761.879 26
761.897 14
761.915 22
761.933 36
761.951 18
761.968 3
761.986 10
762.004 11
762.022 2
762.040 1
762.058 0
762.076 3
762.094 4
762.111 1
762.129 8
762.147 2
762.165 3
762.183 0
762.201 0
762.219 4
762.237 15
762.254 1
762.272 4
762.290 13
762.308 10
762.326 3
762.344 3
762.362 0
762.380 10
762.397 7
762.415 1
762.433 0
762.451 0
762.469 6
762.487 3
762.505 0
762.523 1
762.540 6
762.558 6
762.576 0
762.594 8
762.612 11
762.630 7
762.648 10
762.666 13
762.683 20
762.701 5
762.719 6
762.737 4
762.755 15
762.773 17
762.791 5
762.809 49
762.826 27
762.844 31
762.862 14
762.880 27
762.898 7
762.916 4
762.934 0
762.952 0
762.970 9
762.987 11
763.005 2
763.023 6
763.041 1
763.059 6
763.077 6
763.095 5
763.113 0
763.131 4
763.148 0
763.166 4
763.184 0
763.202 4
763.220 3
763.238 0
763.256 0
763.274 1
763.291 17
763.309 20
763.327 4
763.345 5
763.363 3
763.381 8
763.399 7
763.417 4
763.435 5
763.452 0
763.470 1
763.488 7
763.506 0
763.524 0
763.542 6
763.560 0
763.578 1
763.596 8
763.613 3
763.631 12
763.649 28
763.667 12
763.685 4
763.703 1
763.721 9
763.739 5
763.757 8
763.774 1
763.792 1
763.810 2
763.828 6
763.846 1
763.864 3
763.882 4
763.900 7
763.918 15
763.936 2
763.953 0
763.971 13
763.989 14
764.007 0
764.025 0
764.043 0
764.061 0
764.079 2
764.097 11
764.114 6
764.132 3
764.150 5
764.168 9
764.186 5
764.204 8
764.222 6
764.240 13
764.258 21
764.276 2
764.293 0
764.311 3
764.329 7
764.347 5
764.365 0
764.383 5
764.401 0
764.419 0
764.437 8
764.455 3
764.472 0
764.490 5
764.508 11
764.526 2
764.544 3
764.562 2
764.580 4
764.598 1
764.616 4
764.634 10
764.651 2
764.669 18
764.687 12
764.705 3
764.723 2
764.741 8
764.759 10
764.777 10
764.795 21
764.813 7
764.831 0
764.848 0
764.866 3
764.884 3
764.902 4
764.920 6
764.938 0
764.956 3
764.974 0
764.992 0
765.010 7
765.027 14
765.045 4
765.063 4
765.081 6
765.099 3
765.117 0
765.135 1
765.153 0
765.171 1
765.189 2
765.207 0
765.224 0
765.242 18
765.260 6
765.278 0
765.296 0
765.314 15
765.332 8
765.350 12
765.368 2
765.386 2
765.404 6
765.421 7
765.439 0
765.457 3
765.475 10
765.493 1
765.511 0
765.529 20
765.547 29
765.565 6
765.583 8
765.601 7
765.619 6
765.636 11
765.654 2
765.672 1
765.690 7
765.708 6
765.726 6
765.744 5
765.762 4
765.780 2
765.798 0
765.816 0
765.834 0
765.851 0
765.869 0
765.887 0
765.905 0
765.923 0
765.941 1
765.959 8
765.977 11
765.995 6
766.013 0
766.031 0
766.049 0
766.066 0
766.084 0
766.102 0
766.120 0
766.138 4
766.156 7
766.174 0
766.192 0
766.210 6
766.228 7
766.246 0
766.264 0
766.282 0
766.299 1
766.317 5
766.335 7
766.353 16
766.371 3
766.389 1
766.407 4
766.425 18
766.443 5
766.461 8
766.479 3
766.497 1
766.515 1
766.532 0
766.550 8
766.568 5
766.586 1
766.604 13
766.622 4
766.640 4
766.658 2
766.676 4
766.694 11
766.712 12
766.730 4
766.748 1
766.765 0
766.783 0
766.801 1
766.819 0
766.837 0
766.855 1
766.873 9
766.891 5
766.909 0
766.927 0
766.945 0
766.963 0
766.981 11
766.999 5
767.016 3
767.034 2
767.052 6
767.070 7
767.088 0
767.106 1
767.124 0
767.142 4
767.160 4
767.178 1
767.196 8
767.214 1
767.232 0
767.250 0
767.268 3
767.285 2
767.303 0
767.321 5
767.339 6
767.357 5
767.375 5
767.393 1
767.411 10
767.429 14
767.447 4
767.465 1
767.483 1
767.501 12
767.519 15
767.537 12
767.554 1
767.572 16
767.590 8
767.608 5
767.626 18
767.644 1
767.662 0
767.680 1
767.698 0
767.716 30
767.734 21
767.752 9
767.770 7
767.788 1
767.806 3
767.824 7
767.842 1
767.859 6
767.877 2
767.895 4
767.913 0
767.931 5
767.949 5
767.967 5
767.985 1
768.003 10
768.021 10
768.039 4
768.057 2
768.075 1
768.093 4
768.111 9
768.129 1
768.147 3
768.164 9
768.182 17
768.200 2
768.218 0
768.236 4
768.254 6
768.272 4
768.290 8
768.308 14
768.326 7
768.344 16
768.362 3
768.380 7
768.398 2
768.416 0
768.434 9
768.452 3
768.470 9
768.487 2
768.505 0
768.523 9
768.541 9
768.559 4
768.577 8
768.595 2
768.613 1
768.631 3
768.649 0
768.667 7
768.685 3
768.703 0
768.721 3
768.739 3
768.757 1
768.775 3
768.793 1
768.811 5
768.829 0
768.846 0
768.864 0
768.882 6
768.900 0
768.918 0
768.936 7
768.954 1
768.972 0
768.990 11
769.008 10
769.026 1
769.044 2
769.062 4
769.080 5
769.098 3
769.116 0
769.134 0
769.152 0
769.170 13
769.188 5
769.206 0
769.224 0
769.241 2
769.259 6
769.277 5
769.295 2
769.313 11
769.331 14
769.349 21
769.367 11
769.385 17
769.403 9
769.421 0
769.439 0
769.457 0
769.475 11
769.493 9
769.511 3
769.529 2
769.547 2
769.565 12
769.583 8
769.601 4
769.619 6
769.637 4
769.655 3
769.673 0
769.690 0
769.708 0
769.726 11
769.744 1
769.762 0
769.780 9
769.798 16
769.816 7
769.834 2
769.852 4
769.870 1
769.888 5
769.906 0
769.924 5
769.942 0
769.960 0
769.978 0
769.996 0
770.014 0
770.032 3
770.050 0
770.068 0
770.086 7
770.104 5
770.122 1
770.140 13
770.158 6
770.176 2
770.193 0
770.211 1
770.229 6
770.247 2
770.265 12
770.283 18
770.301 6
770.319 1
770.337 1
770.355 7
770.373 1
770.391 7
770.409 26
770.427 3
770.445 9
770.463 0
770.481 0
770.499 11
770.517 6
770.535 8
770.553 7
770.571 5
770.589 4
770.607 1
770.625 10
770.643 5
770.661 4
770.679 12
770.697 6
770.715 11
770.733 0
770.751 1
770.769 0
770.787 0
770.804 0
770.822 7
770.840 6
770.858 4
770.876 12
770.894 5
770.912 7
770.930 10
770.948 8
770.966 5
770.984 0
771.002 2
771.020 2
771.038 14
771.056 2
771.074 0
771.092 0
771.110 5
771.128 5
771.146 0
771.164 3
771.182 1
771.200 2
771.218 8
771.236 14
771.254 3
771.272 0
771.290 27
771.308 26
771.326 34
771.344 112
771.362 217
771.380 120
771.398 111
771.416 36
771.434 35
771.452 12
771.470 21
771.488 29
771.506 21
771.524 6
771.542 4
771.560 0
771.578 0
771.596 5
771.614 5
771.632 4
771.650 0
771.668 0
771.686 0
771.704 0
771.721 0
771.739 0
771.757 0
771.775 0
771.793 1
771.811 2
771.829 2
771.847 20
771.865 13
771.883 9
771.901 1
771.919 0
771.937 0
771.955 0
771.973 0
771.991 0
772.009 0
772.027 9
772.045 2
772.063 2
772.081 2
772.099 0
772.117 2
772.135 13
772.153 4
772.171 1
772.189 0
772.207 0
772.225 3
772.243 8
772.261 0
772.279 17
772.297 25
772.315 9
772.333 9
772.351 51
772.369 72
772.387 66
772.405 55
772.423 47
772.441 16
772.459 9
772.477 11
772.495 7
772.513 1
772.531 3
772.549 0
772.567 7
772.585 10
772.603 9
772.621 1
772.639 0
772.657 8
772.675 2
772.693 0
772.711 0
772.729 0
772.747 8
772.765 16
772.783 3
772.801 6
772.819 20
772.837 4
772.855 0
772.873 1
772.891 1
772.909 0
772.927 3
772.945 10
772.963 6
772.981 3
772.999 0
773.017 0
773.035 0
773.053 4
773.071 10
773.089 2
773.107 2
773.125 8
773.143 3
773.161 0
773.179 0
773.197 0
773.215 0
773.233 0
773.251 3
773.269 6
773.287 1
773.305 3
773.323 0
773.341 0
773.359 11
773.377 18
773.395 8
773.413 1
773.431 2
773.449 9
773.467 11
773.485 5
773.503 19
773.521 6
773.539 8
773.557 9
773.575 18
773.593 6
773.611 1
773.629 2
773.647 0
773.665 0
773.683 0
773.701 0
773.719 0
773.737 11
773.755 21
773.773 12
773.791 2
773.809 4
773.827 3
773.845 31
773.863 6
773.881 7
773.899 3
773.917 2
773.935 9
773.953 15
773.971 5
773.989 0
774.007 11
774.025 5
774.043 0
774.061 0
774.079 2
774.097 2
774.115 3
774.133 18
774.151 4
774.169 3
774.187 0
774.205 0
774.224 5
774.242 8
774.260 8
774.278 1
774.296 7
774.314 2
774.332 2
774.350 13
774.368 19
774.386 11
774.404 0
774.422 0
774.440 13
774.458 11
774.476 0
774.494 4
774.512 6
774.530 3
774.548 1
774.566 2
774.584 0
774.602 0
774.620 7
774.638 0
774.656 0
774.674 0
774.692 5
774.710 0
774.728 30
774.746 14
774.764 17
774.782 37
774.800 26
774.818 12
774.836 16
774.854 25
774.872 12
774.890 13
774.908 2
774.926 1
774.944 10
774.962 7
774.980 0
774.998 9
775.016 4
775.034 2
775.052 0
775.070 0
775.088 7
775.106 0
775.125 3
775.143 14
775.161 1
775.179 8
775.197 9
775.215 0
775.233 0
775.251 3
775.269 0
775.287 9
775.305 10
775.323 13
775.341 3
775.359 1
775.377 0
775.395 2
775.413 16
775.431 5
775.449 0
775.467 1
775.485 7
775.503 11
775.521 7
775.539 13
775.557 3
775.575 4
775.593 17
775.611 10
775.629 5
775.647 3
775.665 5
775.683 0
775.701 6
775.719 8
775.737 10
775.756 11
775.774 19
775.792 35
775.810 9
775.828 19
775.846 13
775.864 8
775.882 11
775.900 13
775.918 15
775.936 9
775.954 8
775.972 5
775.990 4
776.008 12
776.026 2
776.044 4
776.062 5
776.080 10
776.098 2
776.116 0
776.134 7
776.152 2
776.170 0
776.188 0
776.206 2
776.224 0
776.242 0
776.261 5
776.279 20
776.297 13
776.315 19
776.333 5
776.351 1
776.369 1
776.387 3
776.405 2
776.423 5
776.441 3
776.459 4
776.477 4
776.495 3
776.513 7
776.531 0
776.549 9
776.567 22
776.585 25
776.603 6
776.621 3
776.639 3
776.657 0
776.675 9
776.693 1
776.712 2
776.730 0
776.748 3
776.766 0
776.784 9
776.802 10
776.820 8
776.838 9
776.856 17
776.874 10
776.892 0
776.910 2
776.928 3
776.946 0
776.964 0
776.982 5
777.000 16
777.018 12
777.036 2
777.054 6
777.072 3
777.090 1
777.109 0
777.127 5
777.145 4
777.163 3
777.181 0
777.199 3
777.217 0
777.235 1
777.253 2
777.271 13
777.289 16
777.307 11
777.325 12
777.343 9
777.361 3
777.379 0
777.397 0
777.415 6
777.433 0
777.452 5
777.470 15
777.488 4
777.506 1
777.524 9
777.542 8
777.560 8
777.578 4
777.596 4
777.614 10
777.632 2
777.650 0
777.668 3
777.686 6
777.704 7
777.722 13
777.740 1
777.758 6
777.776 7
777.795 3
777.813 6
777.831 11
777.849 5
777.867 5
777.885 13
777.903 9
777.921 2
777.939 1
777.957 0
777.975 0
777.993 0
778.011 2
778.029 3
778.047 4
778.065 2
778.083 9
778.102 7
778.120 9
778.138 14
778.156 1
778.174 9
778.192 2
778.210 0
778.228 2
778.246 1
778.264 2
778.282 15
778.300 1
778.318 13
778.336 2
778.354 0
778.372 8
778.391 11
778.409 6
778.427 0
778.445 2
778.463 3
778.481 6
778.499 10
778.517 5
778.535 9
778.553 4
778.571 3
778.589 0
778.607 2
778.625 15
778.643 8
778.661 6
778.680 7
778.698 7
778.716 5
778.734 0
778.752 0
778.770 0
778.788 1
778.806 0
778.824 0
778.842 0
778.860 7
778.878 4
778.896 0
778.914 0
778.932 7
778.951 1
778.969 0
778.987 3
779.005 0
779.023 0
779.041 0
779.059 4
779.077 5
779.095 16
779.113 10
779.131 0
779.149 9
779.167 25
779.185 1
779.204 0
779.222 0
779.240 2
779.258 2
779.276 8
779.294 13
779.312 15
779.330 7
779.348 8
779.366 9
779.384 7
779.402 12
779.420 9
779.439 1
779.457 6
779.475 6
779.493 1
779.511 0
779.529 4
779.547 1
779.565 5
779.583 9
779.601 4
779.619 7
779.637 7
779.655 2
779.674 0
779.692 0
779.710 13
779.728 10
779.746 4
779.764 0
779.782 1
779.800 0
779.818 0
779.836 0
779.854 0
779.872 0
779.890 0
779.909 16
779.927 13
779.945 11
779.963 7
779.981 4
779.999 1
780.017 5
780.035 1
780.053 1
780.071 5
780.089 3
780.107 7
780.126 4
780.144 0
780.162 0
780.180 5
780.198 14
780.216 5
780.234 24
780.252 6
780.270 10
780.288 7
780.306 4
780.324 6
780.343 12
780.361 6
780.379 12
780.397 4
780.415 0
780.433 7
780.451 18
780.469 10
780.487 0
780.505 0
780.523 0
780.542 0
780.560 7
780.578 3
780.596 12
780.614 5
780.632 10
780.650 5
780.668 1
780.686 5
780.704 1
780.722 1
780.740 0
780.759 9
780.777 5
780.795 7
780.813 2
780.831 3
780.849 8
780.867 10
780.885 19
780.903 10
780.921 3
780.940 3
780.958 2
780.976 0
780.994 2
781.012 7
781.030 5
781.048 0
781.066 0
781.084 3
781.102 0
781.120 2
781.139 3
781.157 6
781.175 3
781.193 0
781.211 2
781.229 1
781.247 2
781.265 1
781.283 18
781.301 15
781.319 6
781.338 2
781.356 4
781.374 18
781.392 19
781.410 9
781.428 8
781.446 7
781.464 0
781.482 3
781.500 12
781.519 9
781.537 0
781.555 0
781.573 1
781.591 13
781.609 1
781.627 1
781.645 0
781.663 4
781.681 5
781.700 2
781.718 0
781.736 0
781.754 0
781.772 11
781.790 1
781.808 6
781.826 0
781.844 11
781.863 2
781.881 16
781.899 0
781.917 3
781.935 3
781.953 4
781.971 5
781.989 0
782.007 15
782.025 22
782.044 6
782.062 1
782.080 0
782.098 17
782.116 8
782.134 3
782.152 2
782.170 0
782.188 8
782.207 7
782.225 9
782.243 11
782.261 7
782.279 9
782.297 6
782.315 15
782.333 17
782.351 20
782.369 1
782.388 3
782.406 0
782.424 7
782.442 5
782.460 9
782.478 16
782.496 3
782.514 0
782.532 0
782.551 2
782.569 3
782.587 7
782.605 0
782.623 0
782.641 0
782.659 6
782.677 1
782.695 1
782.714 3
782.732 2
782.750 6
782.768 1
782.786 5
782.804 0
782.822 2
782.840 2
782.859 0
782.877 3
782.895 4
782.913 1
782.931 0
782.949 0
782.967 0
782.985 0
783.003 0
783.022 0
783.040 2
783.058 0
783.076 0
783.094 7
783.112 7
783.130 14
783.148 5
783.167 0
783.185 15
783.203 7
783.221 1
783.239 5
783.257 0
783.275 0
783.293 4
783.311 6
783.330 10
783.348 14
783.366 26
783.384 11
783.402 11
783.420 16
783.438 9
783.456 15
783.475 5
783.493 11
783.511 12
783.529 0
783.547 8
783.565 9
783.583 6
783.601 5
783.620 11
783.638 10
783.656 2
783.674 1
783.692 1
783.710 3
783.728 10
783.746 15
783.765 9
783.783 3
783.801 6
783.819 9
783.837 0
783.855 2
783.873 0
783.891 11
783.910 15
783.928 3
783.946 0
783.964 0
783.982 1
784.000 0
784.018 0
784.036 0
784.055 7
784.073 6
784.091 2
784.109 0
784.127 0
784.145 2
784.163 1
784.181 4
784.200 13
784.218 8
784.236 13
784.254 12
784.272 11
784.290 4
784.308 3
784.327 0
784.345 57
784.363 54
784.381 115
784.399 145
784.417 133
784.435 118
784.453 54
784.472 15
784.490 9
784.508 14
784.526 2
784.544 1
784.562 0
784.580 1
784.599 0
784.617 6
784.635 3
784.653 0
784.671 0
784.689 0
784.707 4
784.725 10
784.744 0
784.762 7
784.780 9
784.798 8
784.816 2
784.834 8
784.852 5
784.871 4
784.889 7
784.907 8
784.925 3
784.943 0
784.961 5
784.979 0
784.998 1
785.016 0
785.034 1
785.052 7
785.070 2
785.088 4
785.106 3
785.125 0
785.143 12
785.161 11
785.179 4
785.197 9
785.215 0
785.233 3
785.252 0
785.270 0
785.288 0
785.306 0
785.324 15
785.342 24
785.360 17
785.379 20
785.397 50
785.415 76
785.433 36
785.451 17
785.469 14
785.487 20
785.506 5
785.524 10
785.542 6
785.560 9
785.578 7
785.596 2
785.614 7
785.633 0
785.651 0
785.669 5
785.687 14
785.705 9
785.723 3
785.741 0
785.760 0
785.778 4
785.796 1
785.814 0
785.832 0
785.850 0
785.869 0
785.887 4
785.905 0
785.923 0
785.941 0
785.959 0
785.977 0
785.996 1
786.014 0
786.032 0
786.050 0
786.068 12
786.086 1
786.104 0
786.123 0
786.141 0
786.159 0
786.177 10
786.195 4
786.213 8
786.232 12
786.250 1
786.268 0
786.286 2
786.304 8
786.322 9
786.340 18
786.359 18
786.377 25
786.395 40
786.413 18
786.431 1
786.449 9
786.468 7
786.486 0
786.504 10
786.522 11
786.540 0
786.558 7
786.577 33
786.595 13
786.613 0
786.631 0
786.649 1
786.667 7
786.685 1
786.704 0
786.722 2
786.740 7
786.758 7
786.776 16
786.794 15
786.813 19
786.831 11
786.849 4
786.867 7
786.885 14
786.903 2
786.922 4
786.940 0
786.958 3
786.976 0
786.994 0
787.012 1
787.031 0
787.049 5
787.067 2
787.085 1
787.103 14
787.121 6
787.140 2
787.158 0
787.176 0
787.194 0
787.212 8
787.230 2
787.249 2
787.267 1
787.285 5
787.303 3
787.321 12
787.339 8
787.358 3
787.376 6
787.394 2
787.412 0
787.430 4
787.448 0
787.467 0
787.485 0
787.503 7
787.521 3
787.539 0
787.557 1
787.576 0
787.594 0
787.612 0
787.630 0
787.648 15
787.666 7
787.685 0
787.703 0
787.721 0
787.739 4
787.757 1
787.775 1
787.794 13
787.812 12
787.830 7
787.848 0
787.866 4
787.884 6
787.903 1
787.921 1
787.939 0
787.957 3
787.975 8
787.993 16
788.012 19
788.030 4
788.048 1
788.066 0
788.084 0
788.103 1
788.121 6
788.139 4
788.157 5
788.175 2
788.193 8
788.212 6
788.230 0
788.248 2
788.266 12
788.284 5
788.302 6
788.321 26
788.339 24
788.357 15
788.375 15
788.393 18
788.412 9
788.430 12
788.448 18
788.466 3
788.484 7
788.502 10
788.521 7
788.539 14
788.557 0
788.575 7
788.593 0
788.612 3
788.630 0
788.648 0
788.666 3
788.684 0
788.702 4
788.721 5
788.739 3
788.757 0
788.775 0
788.793 16
788.812 47
788.830 86
788.848 114
788.866 79
788.884 59
788.902 57
788.921 38
788.939 26
788.957 6
788.975 6
788.993 18
789.012 2
789.030 1
789.048 0
789.066 3
789.084 0
789.103 10
789.121 8
789.139 18
789.157 15
789.175 5
789.193 0
789.212 0
789.230 2
789.248 8
789.266 17
789.284 5
789.303 4
789.321 7
789.339 11
789.357 11
789.375 0
789.394 0
789.412 5
789.430 12
789.448 3
789.466 0
789.485 0
789.503 7
789.521 1
789.539 11
789.557 6
789.575 5
789.594 0
789.612 5
789.630 1
789.648 13
789.666 3
789.685 4
789.703 0
789.721 0
789.739 3
789.757 1
789.776 3
789.794 19
789.812 23
789.830 55
789.848 55
789.867 24
789.885 33
789.903 35
789.921 24
789.939 15
789.958 4
789.976 2
789.994 7
790.012 7
790.030 0
790.049 4
790.067 15
790.085 3
790.103 6
790.121 12
790.140 5
790.158 1
790.176 12
790.194 10
790.212 14
790.231 9
790.249 7
790.267 0
790.285 3
790.303 10
790.322 4
790.340 8
790.358 5
790.376 7
790.394 13
790.413 18
790.431 9
790.449 4
790.467 0
790.485 6
790.504 12
790.522 5
790.540 9
790.558 18
790.576 9
790.595 1
790.613 0
790.631 5
790.649 0
790.667 0
790.686 0
790.704 2
790.722 4
790.740 8
790.758 7
790.777 4
790.795 11
790.813 36
790.831 31
790.849 30
790.868 22
790.886 22
790.904 6
790.922 0
790.941 1
790.959 0
790.977 2
790.995 3
791.013 5
791.032 0
791.050 0
791.068 0
791.086 1
791.104 4
791.123 2
791.141 3
791.159 0
791.177 13
791.195 11
791.214 1
791.232 4
791.250 0
791.268 0
791.287 0
791.305 7
791.323 15
791.341 8
791.359 10
791.378 10
791.396 6
791.414 2
791.432 2
791.450 4
791.469 1
791.487 0
791.505 0
791.523 3
791.542 1
791.560 5
791.578 0
791.596 3
791.614 5
791.633 0
791.651 3
791.669 16
791.687 8
791.705 2
791.724 3
791.742 3
791.760 7
791.778 15
791.797 9
791.815 14
791.833 8
791.851 9
791.869 12
791.888 3
791.906 7
791.924 1
791.942 9
791.961 4
791.979 0
791.997 7
792.015 0
792.033 0
792.052 0
792.070 4
792.088 1
792.106 3
792.125 0
792.143 2
792.161 1
792.179 8
792.197 3
792.216 6
792.234 12
792.252 0
792.270 0
792.289 4
792.307 8
792.325 3
792.343 5
792.361 1
792.380 10
792.398 5
792.416 3
792.434 0
792.453 12
792.471 7
792.489 20
792.507 15
792.525 9
792.544 0
792.562 6
792.580 0
792.598 0
792.617 2
792.635 12
792.653 10
792.671 1
792.689 4
792.708 1
792.726 7
792.744 7
792.762 4
792.781 10
792.799 4
792.817 0
792.835 0
792.854 7
792.872 7
792.890 4
792.908 11
792.926 8
792.945 0
792.963 3
792.981 9
792.999 13
793.018 13
793.036 11
793.054 3
793.072 5
793.091 3
793.109 6
793.127 0
793.145 5
793.164 2
793.182 3
793.200 6
793.218 4
793.236 0
793.255 3
793.273 10
793.291 0
793.309 12
793.328 29
793.346 22
793.364 6
793.382 8
793.401 0
793.419 8
793.437 4
793.455 16
793.474 5
793.492 0
793.510 0
793.528 6
793.546 12
793.565 7
793.583 7
793.601 2
793.619 0
793.638 9
793.656 1
793.674 0
793.692 0
793.711 0
793.729 6
793.747 12
793.765 12
793.784 13
793.802 7
793.820 5
793.838 5
793.857 2
793.875 0
793.893 7
793.911 10
793.930 12
793.948 6
793.966 12
793.984 14
794.002 11
794.021 6
794.039 1
794.057 12
794.075 8
794.094 0
794.112 0
794.130 0
794.148 0
794.167 16
794.185 10
794.203 0
794.221 0
794.240 0
794.258 2
794.276 13
794.294 10
794.313 6
794.331 9
794.349 5
794.367 13
794.386 5
794.404 6
794.422 4
794.440 2
794.459 3
794.477 0
794.495 0
794.513 5
794.532 13
794.550 7
794.568 9
794.586 0
794.605 7
794.623 11
794.641 16
794.659 6
794.678 6
794.696 4
794.714 2
794.732 2
794.751 7
794.769 0
794.787 9
794.805 13
794.824 6
794.842 10
794.860 4
794.878 1
794.897 2
794.915 0
794.933 5
794.951 12
794.970 0
794.988 0
795.006 0
795.024 0
795.043 3
795.061 6
795.079 3
795.098 1
795.116 3
795.134 1
795.152 1
795.171 4
795.189 1
795.207 19
795.225 10
795.244 3
795.262 4
795.280 1
795.298 1
795.317 5
795.335 11
795.353 8
795.371 1
795.390 1
795.408 11
795.426 0
795.444 0
795.463 0
795.481 6
795.499 5
795.517 0
795.536 2
795.554 9
795.572 4
795.591 0
795.609 0
795.627 3
795.645 0
795.664 1
795.682 7
795.700 8
795.718 5
795.737 0
795.755 1
795.773 6
795.791 3
795.810 0
795.828 7
795.846 7
795.864 5
795.883 3
795.901 1
795.919 10
795.938 3
795.956 6
795.974 5
795.992 0
796.011 2
796.029 3
796.047 0
796.065 4
796.084 5
796.102 0
796.120 0
796.138 0
796.157 0
796.175 5
796.193 8
796.212 3
796.230 4
796.248 1
796.266 5
796.285 2
796.303 9
796.321 15
796.339 13
796.358 12
796.376 25
796.394 2
796.413 4
796.431 2
796.449 10
796.467 1
796.486 0
796.504 2
796.522 6
796.540 0
796.559 3
796.577 9
796.595 6
796.614 6
796.632 6
796.650 7
796.668 1
796.687 12
796.705 8
796.723 25
796.741 7
796.760 4
796.778 7
796.796 12
796.815 4
796.833 2
796.851 0
796.869 0
796.888 3
796.906 1
796.924 0
796.942 1
796.961 6
796.979 1
796.997 0
797.016 18
797.034 22
797.052 1
797.070 0
797.089 1
797.107 2
797.125 0
797.144 0
797.162 0
797.180 7
797.198 0
797.217 6
797.235 1
797.253 6
797.271 8
797.290 5
797.308 10
797.326 6
797.345 18
797.363 11
797.381 2
797.399 3
797.418 0
797.436 10
797.454 1
797.473 7
797.491 4
797.509 4
797.527 2
797.546 0
797.564 5
797.582 9
797.601 1
797.619 16
797.637 3
797.655 0
797.674 5
797.692 7
797.710 7
797.729 1
797.747 1
797.765 1
797.783 4
797.802 0
797.820 2
797.838 0
797.857 0
797.875 0
797.893 1
797.911 0
797.930 2
797.948 13
797.966 3
797.985 0
798.003 1
798.021 8
798.039 8
798.058 1
798.076 8
798.094 0
798.113 0
798.131 5
798.149 1
798.168 6
798.186 0
798.204 1
798.222 6
798.241 0
798.259 0
798.277 2
798.296 1
798.314 6
798.332 13
798.350 16
798.369 14
798.387 17
798.405 8
798.424 9
798.442 31
798.460 21
798.479 14
798.497 12
798.515 1
798.533 1
798.552 0
798.570 4
798.588 10
798.607 0
798.625 6
798.643 5
798.661 13
798.680 1
798.698 2
798.716 1
798.735 0
798.753 13
798.771 5
798.790 2
798.808 0
798.826 8
798.844 3
798.863 3
798.881 0
798.899 0
798.918 0
798.936 1
798.954 0
798.973 0
798.991 0
799.009 7
799.027 4
799.046 0
799.064 2
799.082 10
799.101 0
799.119 0
799.137 0
799.156 0
799.174 0
799.192 0
799.210 0
799.229 1
799.247 0
799.265 6
799.284 11
799.302 6
799.320 6
799.339 4
799.357 11
799.375 14
799.394 12
799.412 23
799.430 10
799.448 11
799.467 10
799.485 3
799.503 15
799.522 0
799.540 0
799.558 0
799.577 1
799.595 1
799.613 0
799.632 0
799.650 3
799.668 0
799.686 4
799.705 3
799.723 22
799.741 14
799.760 12
799.778 17
799.796 9
799.815 11
799.833 9
799.851 5
799.870 2
799.888 1
799.906 6
799.924 0
799.943 2
799.961 1
799.979 3
799.998 0
800.016 0
800.034 2
800.053 6
800.071 4
800.089 2
800.108 0
800.126 4
800.144 8
800.163 7
800.181 0
800.199 1
800.218 0
800.236 6
800.254 8
800.272 6
800.291 1
800.309 8
800.327 6
800.346 0
800.364 5
800.382 10
800.401 22
800.419 9
800.437 9
800.456 2
800.474 2
800.492 4
800.511 0
800.529 4
800.547 0
800.566 9
800.584 0
800.602 9
800.620 16
800.639 2
800.657 2
800.675 4
800.694 17
800.712 2
800.730 1
800.749 12
800.767 1
800.785 0
800.804 0
800.822 4
800.840 10
800.859 5
800.877 1
800.895 2
800.914 1
800.932 0
800.950 0
800.969 0
800.987 1
801.005 0
801.024 3
801.042 9
801.060 10
801.079 1
801.097 9
801.115 6
801.134 0
801.152 1
801.170 9
801.189 1
801.207 2
801.225 2
801.243 0
801.262 5
801.280 5
801.298 0
801.317 1
801.335 1
801.353 8
801.372 6
801.390 5
801.408 0
801.427 1
801.445 0
801.463 1
801.482 0
801.500 0
801.518 5
801.537 0
801.555 0
801.573 0
801.592 0
801.610 6
801.628 3
801.647 1
801.665 0
801.683 0
801.702 18
801.720 15
801.738 3
801.757 1
801.775 12
801.793 6
801.812 0
801.830 3
801.848 2
801.867 6
801.885 12
801.903 1
801.922 0
801.940 0
801.958 0
801.977 3
801.995 5
802.013 6
802.032 0
802.050 0
802.068 0
802.087 15
802.105 8
802.123 7
802.142 3
802.160 0
802.178 2
802.197 0
802.215 4
802.233 0
802.252 3
802.270 2
802.288 0
802.307 3
802.325 9
802.343 11
802.362 2
802.380 0
802.399 0
802.417 0
802.435 2
802.454 5
802.472 2
802.490 0
802.509 4
802.527 2
802.545 0
802.564 3
802.582 0
802.600 0
802.619 0
802.637 2
802.655 0
802.674 0
802.692 14
802.710 6
802.729 2
802.747 2
802.765 8
802.784 0
802.802 27
802.820 28
802.839 27
802.857 19
802.875 8
802.894 21
802.912 14
802.930 3
802.949 10
802.967 20
802.985 7
803.004 0
803.022 0
803.041 1
803.059 3
803.077 3
803.096 2
803.114 4
803.132 7
803.151 0
803.169 2
803.187 0
803.206 1
803.224 0
803.242 11
803.261 8
803.279 4
803.297 5
803.316 8
803.334 5
803.352 11
803.371 11
803.389 1
803.408 0
803.426 0
803.444 0
803.463 2
803.481 1
803.499 3
803.518 0
803.536 0
803.554 2
803.573 2
803.591 6
803.609 7
803.628 6
803.646 1
803.664 0
803.683 0
803.701 0
803.720 0
803.738 1
803.756 0
803.775 0
803.793 0
803.811 23
803.830 21
803.848 9
803.866 25
803.885 10
803.903 4
803.921 10
803.940 4
803.958 1
803.977 7
803.995 0
804.013 0
804.032 0
804.050 8
804.068 7
804.087 2
804.105 16
804.123 5
804.142 7
804.160 6
804.178 0
804.197 3
804.215 7
804.234 7
804.252 2
804.270 6
804.289 11
804.307 0
804.325 0
804.344 4
804.362 9
804.380 15
804.399 15
804.417 2
804.436 1
804.454 0
804.472 1
804.491 0
804.509 2
804.527 5
804.546 2
804.564 13
804.582 3
804.601 4
804.619 6
804.638 1
804.656 0
804.674 3
804.693 1
804.711 0
804.729 6
804.748 17
804.766 5
804.784 23
804.803 18
804.821 6
804.840 8
804.858 6
804.876 5
804.895 5
804.913 6
804.931 5
804.950 8
804.968 3
804.987 2
805.005 2
805.023 4
805.042 11
805.060 10
805.078 1
805.097 8
805.115 5
805.134 4
805.152 0
805.170 6
805.189 8
805.207 0
805.225 0
805.244 3
805.262 1
805.280 5
805.299 5
805.317 0
805.336 18
805.354 22
805.372 39
805.391 40
805.409 26
805.427 8
805.446 8
805.464 2
805.483 0
805.501 1
805.519 12
805.538 11
805.556 4
805.574 3
805.593 2
805.611 1
805.630 0
805.648 14
805.666 3
805.685 0
805.703 2
805.722 0
805.740 1
805.758 6
805.777 1
805.795 1
805.813 6
805.832 19
805.850 14
805.869 3
805.887 10
805.905 8
805.924 5
805.942 1
805.960 2
805.979 1
805.997 1
806.016 3
806.034 3
806.052 19
806.071 24
806.089 3
806.107 0
806.126 0
806.144 0
806.163 8
806.181 5
806.199 0
806.218 1
806.236 2
806.255 1
806.273 1
806.291 2
806.310 1
806.328 11
806.346 10
806.365 32
806.383 18
806.402 15
806.420 11
806.438 2
806.457 3
806.475 7
806.494 13
806.512 0
806.530 6
806.549 1
806.567 3
806.586 3
806.604 1
806.622 1
806.641 5
806.659 11
806.677 3
806.696 5
806.714 0
806.733 0
806.751 4
806.769 5
806.788 10
806.806 11
806.825 9
806.843 7
806.861 11
806.880 1
806.898 2
806.917 3
806.935 1
806.953 0
806.972 4
806.990 9
807.008 3
807.027 4
807.045 1
807.064 3
807.082 2
807.100 0
807.119 2
807.137 5
807.156 0
807.174 7
807.192 18
807.211 27
807.229 3
807.248 7
807.266 6
807.284 15
807.303 6
807.321 4
807.340 0
807.358 10
807.376 8
807.395 10
807.413 18
807.432 4
807.450 2
807.468 11
807.487 4
807.505 7
807.524 3
807.542 3
807.560 3
807.579 0
807.597 4
807.616 25
807.634 18
807.652 0
807.671 0
807.689 8
807.708 0
807.726 0
807.744 0
807.763 10
807.781 3
807.800 5
807.818 9
807.836 5
807.855 5
807.873 4
807.892 6
807.910 0
807.928 2
807.947 0
807.965 0
807.984 0
808.002 0
808.020 0
808.039 3
808.057 2
808.076 8
808.094 2
808.112 4
808.131 0
808.149 0
808.168 0
808.186 0
808.204 3
808.223 13
808.241 5
808.260 7
808.278 9
808.297 4
808.315 2
808.333 0
808.352 1
808.370 5
808.389 1
808.407 5
808.425 5
808.444 11
808.462 1
808.481 3
808.499 3
808.517 2
808.536 4
808.554 4
808.573 1
808.591 0
808.609 3
808.628 7
808.646 3
808.665 9
808.683 2
808.702 1
808.720 1
808.738 0
808.757 6
808.775 4
808.794 1
808.812 4
808.830 1
808.849 0
808.867 0
808.886 0
808.904 0
808.922 0
808.941 6
808.959 5
808.978 1
808.996 4
809.015 17
809.033 18
809.051 5
809.070 0
809.088 0
809.107 0
809.125 0
809.143 4
809.162 1
809.180 0
809.199 9
809.217 1
809.236 0
809.254 6
809.272 5
809.291 0
809.309 3
809.328 0
809.346 15
809.364 6
809.383 34
809.401 21
809.420 38
809.438 26
809.457 15
809.475 14
809.493 1
809.512 3
809.530 8
809.549 3
809.567 6
809.586 4
809.604 8
809.622 0
809.641 6
809.659 0
809.678 5
809.696 0
809.715 0
809.733 0
809.751 0
809.770 0
809.788 10
809.807 1
809.825 0
809.843 2
809.862 0
809.880 0
809.899 1
809.917 0
809.936 1
809.954 2
809.972 2
809.991 7
810.009 0
810.028 0
810.046 0
810.065 0
810.083 0
810.101 0
810.120 0
810.138 0
810.157 4
810.175 0
810.194 2
810.212 2
810.230 3
810.249 4
810.267 1
810.286 15
810.304 20
810.323 3
810.341 4
810.359 4
810.378 22
810.396 11
810.415 4
810.433 34
810.452 18
810.470 0
810.488 9
810.507 6
810.525 0
810.544 5
810.562 4
810.581 0
810.599 8
810.618 6
810.636 0
810.654 4
810.673 1
810.691 7
810.710 10
810.728 7
810.747 10
810.765 3
810.783 5
810.802 0
810.820 2
810.839 6
810.857 8
810.876 7
810.894 0
810.912 0
810.931 12
810.949 9
810.968 3
810.986 1
811.005 1
811.023 3
811.042 0
811.060 0
811.078 0
811.097 0
811.115 3
811.134 0
811.152 3
811.171 0
811.189 0
811.208 14
811.226 5
811.244 5
811.263 10
811.281 0
811.300 0
811.318 0
811.337 0
811.355 8
811.373 8
811.392 8
811.410 4
811.429 2
811.447 0
811.466 0
811.484 0
811.503 4
811.521 14
811.539 4
811.558 11
811.576 3
811.595 0
811.613 0
811.632 0
811.650 0
811.669 5
811.687 3
811.705 5
811.724 4
811.742 13
811.761 14
811.779 16
811.798 4
811.816 9
811.835 9
811.853 2
811.872 0
811.890 7
811.908 5
811.927 2
811.945 1
811.964 1
811.982 5
812.001 2
812.019 0
812.038 8
812.056 5
812.074 6
812.093 0
812.111 2
812.130 2
812.148 7
812.167 14
812.185 11
812.204 0
812.222 1
812.241 0
812.259 1
812.277 11
812.296 15
812.314 0
812.333 13
812.351 13
812.370 6
812.388 2
812.407 5
812.425 0
812.444 6
812.462 11
812.480 1
812.499 3
812.517 0
812.536 9
812.554 14
812.573 3
812.591 9
812.610 12
812.628 2
812.647 0
812.665 4
812.683 0
812.702 0
812.720 2
812.739 9
812.757 7
812.776 9
812.794 8
812.813 4
812.831 3
812.850 6
812.868 0
812.886 8
812.905 3
812.923 0
812.942 2
812.960 7
812.979 2
812.997 1
813.016 5
813.034 0
813.053 0
813.071 3
813.090 1
813.108 8
813.126 5
813.145 1
813.163 8
813.182 6
813.200 12
813.219 1
813.237 2
813.256 0
813.274 0
813.293 0
813.311 0
813.330 2
813.348 0
813.367 1
813.385 2
813.403 17
813.422 3
813.440 0
813.459 0
813.477 13
813.496 2
813.514 0
813.533 0
813.551 0
813.570 0
813.588 3
813.607 5
813.625 3
813.644 3
813.662 5
813.680 1
813.699 3
813.717 3
813.736 0
813.754 2
813.773 9
813.791 1
813.810 0
813.828 0
813.847 3
813.865 3
813.884 2
813.902 1
813.921 2
813.939 1
813.958 11
813.976 6
813.994 4
814.013 3
814.031 1
814.050 0
814.068 4
814.087 7
814.105 14
814.124 8
814.142 8
814.161 10
814.179 14
814.198 3
814.216 10
814.235 0
814.253 7
814.272 3
814.290 5
814.309 5
814.327 3
814.345 18
814.364 6
814.382 2
814.401 4
814.419 5
814.438 2
814.456 0
814.475 7
814.493 13
814.512 3
814.530 9
814.549 11
814.567 2
814.586 5
814.604 0
814.623 0
814.641 5
814.660 0
814.678 0
814.697 9
814.715 6
814.734 1
814.752 5
814.770 0
814.789 6
814.807 1
814.826 0
814.844 0
814.863 0
814.881 1
814.900 0
814.918 1
814.937 1
814.955 0
814.974 15
814.992 7
815.011 0
815.029 0
815.048 0
815.066 1
815.085 5
815.103 0
815.122 3
815.140 0
815.159 0
815.177 0
815.196 0
815.214 10
815.233 2
815.251 0
815.270 0
815.288 3
815.307 3
815.325 2
815.344 18
815.362 28
815.380 28
815.399 15
815.417 0
815.436 24
815.454 5
815.473 2
815.491 3
815.510 14
815.528 7
815.547 0
815.565 0
815.584 2
815.602 2
815.621 2
815.639 0
815.658 6
815.676 6
815.695 0
815.713 2
815.732 1
815.750 6
815.769 7
815.787 2
815.806 2
815.824 1
815.843 0
815.861 2
815.880 0
815.898 5
815.917 0
815.935 0
815.954 0
815.972 5
815.991 1
816.009 11
816.028 4
816.046 0
816.065 9
816.083 5
816.102 15
816.120 17
816.139 5
816.157 0
816.176 0
816.194 3
816.213 4
816.231 1
816.250 17
816.268 7
816.287 5
816.305 9
816.324 0
816.342 4
816.361 23
816.379 30
816.398 16
816.416 10
816.435 6
816.453 15
816.472 8
816.490 0
816.509 2
816.527 7
816.546 13
816.564 7
816.583 10
816.601 5
816.620 0
816.638 1
816.657 18
816.675 3
816.694 4
816.712 11
816.731 4
816.749 1
816.768 9
816.786 5
816.805 40
816.823 14
816.842 4
816.860 5
816.879 5
816.897 22
816.916 17
816.934 14
816.953 17
816.971 1
816.990 3
817.008 7
817.027 1
817.045 4
817.064 3
817.082 0
817.101 0
817.119 4
817.138 1
817.156 0
817.175 0
817.193 0
817.212 2
817.230 2
817.249 0
817.267 0
817.286 0
817.304 0
817.323 5
817.341 4
817.360 9
817.378 2
817.397 12
817.415 15
817.434 8
817.452 1
817.471 2
817.489 4
817.508 5
817.527 6
817.545 2
817.564 9
817.582 4
817.601 0
817.619 1
817.638 1
817.656 0
817.675 1
817.693 0
817.712 0
817.730 6
817.749 10
817.767 22
817.786 19
817.804 5
817.823 1
817.841 4
817.860 0
817.878 10
817.897 21
817.915 8
817.934 13
817.952 2
817.971 3
817.989 2
818.008 2
818.026 0
818.045 0
818.063 0
818.082 1
818.101 5
818.119 2
818.138 3
818.156 6
818.175 1
818.193 0
818.212 0
818.230 0
818.249 13
818.267 8
818.286 0
818.304 0
818.323 0
818.341 0
818.360 3
818.378 0
818.397 12
818.415 8
818.434 0
818.452 0
818.471 15
818.489 3
818.508 2
818.526 2
818.545 12
818.564 4
818.582 14
818.601 6
818.619 20
818.638 6
818.656 0
818.675 0
818.693 11
818.712 9
818.730 8
818.749 15
818.767 24
818.786 6
818.804 6
818.823 11
818.841 6
818.860 2
818.878 12
818.897 12
818.916 3
818.934 2
818.953 10
818.971 0
818.990 6
819.008 0
819.027 0
819.045 1
819.064 5
819.082 5
819.101 0
819.119 0
819.138 1
819.156 5
819.175 0
819.193 0
819.212 0
819.231 1
819.249 6
819.268 3
819.286 0
819.305 4
819.323 0
819.342 7
819.360 6
819.379 9
819.397 3
819.416 2
819.434 10
819.453 8
819.471 8
819.490 5
819.509 0
819.527 2
819.546 2
819.564 1
819.583 5
819.601 0
819.620 3
819.638 5
819.657 0
819.675 2
819.694 3
819.712 0
819.731 11
819.750 17
819.768 13
819.787 2
819.805 2
819.824 14
819.842 2
819.861 6
819.879 3
819.898 0
819.916 0
819.935 4
819.953 2
819.972 0
819.991 0
820.009 2
820.028 10
820.046 4
820.065 1
820.083 3
820.102 5
820.120 4
820.139 0
820.157 0
820.176 0
820.194 0
820.213 0
820.232 0
820.250 0
820.269 4
820.287 5
820.306 5
820.324 4
820.343 8
820.361 13
820.380 5
820.398 0
820.417 0
820.436 12
820.454 1
820.473 0
820.491 1
820.510 5
820.528 5
820.547 11
820.565 15
820.584 6
820.602 0
820.621 1
820.640 26
820.658 17
820.677 5
820.695 0
820.714 0
820.732 0
820.751 9
820.769 2
820.788 12
820.807 8
820.825 11
820.844 6
820.862 0
820.881 4
820.899 1
820.918 0
820.936 0
820.955 3
820.973 4
820.992 4
821.011 6
821.029 2
821.048 0
821.066 1
821.085 1
821.103 1
821.122 8
821.140 1
821.159 0
821.178 0
821.196 2
821.215 4
821.233 11
821.252 20
821.270 12
821.289 4
821.307 18
821.326 39
821.345 32
821.363 17
821.382 16
821.400 12
821.419 2
821.437 4
821.456 4
821.474 2
821.493 4
821.512 5
821.530 0
821.549 19
821.567 1
821.586 7
821.604 4
821.623 0
821.641 0
821.660 2
821.679 0
821.697 1
821.716 5
821.734 1
821.753 1
821.771 9
821.790 5
821.809 12
821.827 5
821.846 0
821.864 4
821.883 10
821.901 2
821.920 6
821.938 9
821.957 7
821.976 3
821.994 15
822.013 9
822.031 5
822.050 3
822.068 4
822.087 5
822.106 0
822.124 0
822.143 0
822.161 2
822.180 3
822.198 5
822.217 3
822.235 0
822.254 0
822.273 3
822.291 1
822.310 5
822.328 6
822.347 13
822.365 12
822.384 10
822.403 15
822.421 12
822.440 9
822.458 10
822.477 4
822.495 11
822.514 3
822.533 6
822.551 2
822.570 5
822.588 2
822.607 11
822.625 1
822.644 0
822.663 0
822.681 1
822.700 0
822.718 4
822.737 2
822.755 0
822.774 7
822.793 9
822.811 25
822.830 12
822.848 4
822.867 2
822.885 6
822.904 3
822.923 0
822.941 0
822.960 3
822.978 2
822.997 6
823.015 1
823.034 0
823.053 0
823.071 0
823.090 0
823.108 1
823.127 7
823.145 2
823.164 6
823.183 7
823.201 8
823.220 9
823.238 3
823.257 2
823.275 7
823.294 6
823.313 3
823.331 1
823.350 9
823.368 17
823.387 10
823.406 7
823.424 9
823.443 2
823.461 6
823.480 4
823.498 0
823.517 6
823.536 2
823.554 0
823.573 0
823.591 0
823.610 0
823.628 5
823.647 2
823.666 4
823.684 2
823.703 2
823.721 6
823.740 3
823.759 4
823.777 1
823.796 3
823.814 1
823.833 0
823.851 0
823.870 3
823.889 3
823.907 0
823.926 0
823.944 0
823.963 0
823.982 1
824.000 3
824.019 1
824.037 13
824.056 9
824.075 8
824.093 12
824.112 5
824.130 3
824.149 2
824.167 7
824.186 9
824.205 2
824.223 0
824.242 6
824.260 13
824.279 6
824.298 4
824.316 0
824.335 0
824.353 8
824.372 2
824.391 6
824.409 6
824.428 0
824.446 0
824.465 14
824.483 10
824.502 20
824.521 19
824.539 3
824.558 0
824.576 0
824.595 0
824.614 0
824.632 5
824.651 0
824.669 2
824.688 13
824.707 10
824.725 1
824.744 18
824.762 7
824.781 1
824.800 2
824.818 0
824.837 0
824.855 0
824.874 1
824.893 0
824.911 0
824.930 3
824.948 3
824.967 6
824.986 0
825.004 0
825.023 0
825.041 0
825.060 6
825.079 5
825.097 0
825.116 2
825.134 7
825.153 1
825.171 0
825.190 1
825.209 3
825.227 0
825.246 4
825.264 0
825.283 3
825.302 1
825.320 2
825.339 5
825.357 4
825.376 6
825.395 24
825.413 11
825.432 10
825.451 4
825.469 1
825.488 3
825.506 6
825.525 8
825.544 1
825.562 8
825.581 2
825.599 0
825.618 0
825.637 0
825.655 12
825.674 8
825.692 1
825.711 7
825.730 1
825.748 0
825.767 3
825.785 1
825.804 0
825.823 5
825.841 2
825.860 6
825.878 0
825.897 0
825.916 0
825.934 0
825.953 0
825.971 3
825.990 2
826.009 8
826.027 14
826.046 3
826.064 0
826.083 0
826.102 2
826.120 9
826.139 4
826.158 0
826.176 0
826.195 0
826.213 6
826.232 0
826.251 0
826.269 0
826.288 0
826.306 5
826.325 7
826.344 7
826.362 3
826.381 3
826.399 5
826.418 0
826.437 6
826.455 9
826.474 8
826.493 0
826.511 0
826.530 5
826.548 1
826.567 0
826.586 2
826.604 1
826.623 2
826.641 5
826.660 7
826.679 2
826.697 0
826.716 4
826.735 0
826.753 0
826.772 2
826.790 4
826.809 0
826.828 7
826.846 6
826.865 6
826.883 2
826.902 0
826.921 0
826.939 2
826.958 0
826.977 5
826.995 9
827.014 11
827.032 3
827.051 0
827.070 0
827.088 0
827.107 0
827.126 6
827.144 7
827.163 1
827.181 4
827.200 0
827.219 0
827.237 6
827.256 0
827.275 3
827.293 0
827.312 0
827.330 9
827.349 6
827.368 0
827.386 2
827.405 0
827.424 15
827.442 8
827.461 0
827.479 3
827.498 9
827.517 13
827.535 7
827.554 0
827.573 0
827.591 1
827.610 12
827.628 0
827.647 0
827.666 0
827.684 1
827.703 2
827.722 10
827.740 4
827.759 22
827.777 7
827.796 7
827.815 1
827.833 7
827.852 8
827.871 20
827.889 6
827.908 1
827.926 3
827.945 8
827.964 3
827.982 0
828.001 7
828.020 3
828.038 4
828.057 1
828.075 0
828.094 0
828.113 6
828.131 13
828.150 7
828.169 4
828.187 0
828.206 5
828.225 1
828.243 0
828.262 0
828.280 0
828.299 1
828.318 7
828.336 9
828.355 8
828.374 4
828.392 13
828.411 6
828.430 7
828.448 2
828.467 4
828.485 0
828.504 2
828.523 16
828.541 5
828.560 2
828.579 0
828.597 2
828.616 6
828.635 5
828.653 3
828.672 10
828.690 2
828.709 1
828.728 8
828.746 6
828.765 0
828.784 5
828.802 6
828.821 6
828.840 9
828.858 7
828.877 3
828.895 9
828.914 5
828.933 1
828.951 6
828.970 2
828.989 9
829.007 1
829.026 3
829.045 4
829.063 0
829.082 0
829.101 2
829.119 4
829.138 7
829.156 0
829.175 0
829.194 1
829.212 1
829.231 13
829.250 2
829.268 11
829.287 0
829.306 1
829.324 0
829.343 8
829.362 17
829.380 9
829.399 3
829.418 0
829.436 1
829.455 8
829.473 5
829.492 0
829.511 0
829.529 1
829.548 9
829.567 5
829.585 5
829.604 16
829.623 9
829.641 2
829.660 6
829.679 0
829.697 0
829.716 2
829.735 0
829.753 0
829.772 0
829.791 3
829.809 0
829.828 3
829.846 1
829.865 4
829.884 1
829.902 1
829.921 13
829.940 11
829.958 11
829.977 7
829.996 2
830.014 2
830.033 2
830.052 2
830.070 4
830.089 0
830.108 3
830.126 3
830.145 3
830.164 9
830.182 9
830.201 9
830.220 1
830.238 0
830.257 0
830.276 0
830.294 0
830.313 8
830.331 5
830.350 9
830.369 2
830.387 14
830.406 5
830.425 6
830.443 13
830.462 12
830.481 1
830.499 0
830.518 0
830.537 0
830.555 0
830.574 0
830.593 2
830.611 2
830.630 1
830.649 7
830.667 6
830.686 7
830.705 0
830.723 11
830.742 18
830.761 4
830.779 0
830.798 0
830.817 7
830.835 10
830.854 1
830.873 2
830.891 6
830.910 2
830.929 14
830.947 9
830.966 0
830.985 1
831.003 0
831.022 2
831.041 1
831.059 0
831.078 1
831.097 2
831.115 7
831.134 14
831.153 4
831.171 0
831.190 9
831.209 0
831.227 0
831.246 0
831.265 7
831.283 0
831.302 5
831.321 9
831.339 11
831.358 2
831.377 4
831.395 8
831.414 4
831.433 0
831.451 1
831.470 12
831.489 5
831.507 5
831.526 6
831.545 0
831.563 1
831.582 0
831.601 4
831.619 4
831.638 1
831.657 8
831.675 3
831.694 0
831.713 0
831.731 0
831.750 3
831.769 0
831.787 5
831.806 9
831.825 2
831.843 9
831.862 15
831.881 9
831.899 5
831.918 15
831.937 11
831.955 2
831.974 6
831.993 1
832.011 0
832.030 1
832.049 1
832.068 6
832.086 0
832.105 0
832.124 0
832.142 0
832.161 2
832.180 3
832.198 0
832.217 0
832.236 1
832.254 11
832.273 14
832.292 17
832.310 3
832.329 16
832.348 9
832.366 10
832.385 9
832.404 5
832.422 0
832.441 4
832.460 2
832.478 0
832.497 1
832.516 13
832.534 3
832.553 3
832.572 2
832.591 1
832.609 0
832.628 2
832.647 4
832.665 10
832.684 6
832.703 2
832.721 1
832.740 7
832.759 3
832.777 8
832.796 4
832.815 1
832.833 9
832.852 9
832.871 1
832.889 0
832.908 3
832.927 0
832.946 7
832.964 10
832.983 9
833.002 4
833.020 1
833.039 7
833.058 1
833.076 1
833.095 1
833.114 8
833.132 3
833.151 6
833.170 16
833.188 3
833.207 3
833.226 0
833.245 2
833.263 0
833.282 1
833.301 5
833.319 5
833.338 1
833.357 3
833.375 18
833.394 10
833.413 6
833.431 11
833.450 9
833.469 7
833.488 4
833.506 3
833.525 4
833.544 4
833.562 0
833.581 5
833.600 3
833.618 2
833.637 5
833.656 1
833.674 7
833.693 5
833.712 0
833.731 4
833.749 1
833.768 0
833.787 2
833.805 10
833.824 0
833.843 9
833.861 18
833.880 11
833.899 3
833.918 3
833.936 8
833.955 0
833.974 0
833.992 4
834.011 2
834.030 5
834.048 0
834.067 3
834.086 5
834.105 2
834.123 2
834.142 4
834.161 0
834.179 3
834.198 1
834.217 14
834.235 7
834.254 0
834.273 2
834.292 9
834.310 7
834.329 0
834.348 4
834.366 15
834.385 0
834.404 1
834.422 10
834.441 2
834.460 0
834.479 5
834.497 0
834.516 2
834.535 0
834.553 0
834.572 1
834.591 3
834.609 9
834.628 4
834.647 3
834.666 5
834.684 3
834.703 0
834.722 7
834.740 4
834.759 0
834.778 0
834.797 4
834.815 4
834.834 3
834.853 1
834.871 7
834.890 6
834.909 2
834.928 0
834.946 2
834.965 4
834.984 1
835.002 0
835.021 7
835.040 0
835.058 0
835.077 0
835.096 2
835.115 4
835.133 6
835.152 0
835.171 2
835.189 0
835.208 1
835.227 3
835.246 16
835.264 6
835.283 6
835.302 1
835.320 1
835.339 14
835.358 8
835.377 11
835.395 32
835.414 8
835.433 2
835.451 9
835.470 7
835.489 19
835.508 8
835.526 14
835.545 16
835.564 13
835.582 2
835.601 2
835.620 0
835.639 4
835.657 2
835.676 4
835.695 0
835.713 0
835.732 1
835.751 11
835.770 7
835.788 8
835.807 1
835.826 0
835.844 0
835.863 0
835.882 0
835.901 1
835.919 12
835.938 17
835.957 6
835.976 0
835.994 0
836.013 0
836.032 0
836.050 0
836.069 0
836.088 3
836.107 2
836.125 0
836.144 0
836.163 14
836.181 12
836.200 1
836.219 15
836.238 16
836.256 3
836.275 0
836.294 2
836.313 5
836.331 0
836.350 14
836.369 92
836.387 176
836.406 256
836.425 186
836.444 192
836.462 88
836.481 44
836.500 18
836.519 11
836.537 13
836.556 0
836.575 0
836.593 3
836.612 6
836.631 0
836.650 1
836.668 6
836.687 3
836.706 3
836.725 14
836.743 5
836.762 0
836.781 5
836.799 3
836.818 6
836.837 1
836.856 2
836.874 10
836.893 4
836.912 5
836.931 1
836.949 0
836.968 0
836.987 0
837.005 0
837.024 0
837.043 0
837.062 0
837.080 0
837.099 7
837.118 6
837.137 0
837.155 0
837.174 6
837.193 5
837.212 0
837.230 0
837.249 0
837.268 2
837.286 2
837.305 3
837.324 7
837.343 10
837.361 66
837.380 149
837.399 253
837.418 233
837.436 145
837.455 83
837.474 46
837.493 42
837.511 19
837.530 9
837.549 16
837.568 16
837.586 17
837.605 5
837.624 0
837.642 17
837.661 1
837.680 0
837.699 0
837.717 6
837.736 16
837.755 17
837.774 4
837.792 1
837.811 7
837.830 14
837.849 9
837.867 13
837.886 6
837.905 3
837.924 9
837.942 12
837.961 3
837.980 2
837.999 4
838.017 8
838.036 1
838.055 5
838.074 14
838.092 3
838.111 0
838.130 0
838.149 0
838.167 1
838.186 1
838.205 0
838.224 10
838.242 8
838.261 0
838.280 5
838.298 7
838.317 13
838.336 2
838.355 8
838.373 72
838.392 73
838.411 74
838.430 37
838.448 70
838.467 55
838.486 22
838.505 2
838.523 1
838.542 15
838.561 14
838.580 11
838.598 2
838.617 0
838.636 0
838.655 0
838.673 6
838.692 5
838.711 7
838.730 4
838.748 4
838.767 2
838.786 9
838.805 15
838.823 1
838.842 16
838.861 3
838.880 0
838.898 4
838.917 1
838.936 0
838.955 0
838.974 0
838.992 0
839.011 4
839.030 3
839.049 1
839.067 0
839.086 0
839.105 0
839.124 4
839.142 9
839.161 2
839.180 6
839.199 0
839.217 1
839.236 1
839.255 13
839.274 6
839.292 0
839.311 1
839.330 9
839.349 7
839.367 8
839.386 14
839.405 10
839.424 14
839.442 6
839.461 8
839.480 6
839.499 1
839.517 0
839.536 8
839.555 3
839.574 12
839.593 1
839.611 15
839.630 5
839.649 9
839.668 0
839.686 6
839.705 6
839.724 10
839.743 9
839.761 10
839.780 5
839.799 4
839.818 0
839.836 0
839.855 3
839.874 7
839.893 4
839.911 5
839.930 11
839.949 6
839.968 2
839.987 1
840.005 6
840.024 3
840.043 1
840.062 0
840.080 0
840.099 0
840.118 0
840.137 0
840.155 0
840.174 0
840.193 2
840.212 18
840.231 13
840.249 0
840.268 0
840.287 1
840.306 3
840.324 0
840.343 0
840.362 2
840.381 4
840.399 19
840.418 48
840.437 64
840.456 25
840.475 36
840.493 15
840.512 3
840.531 0
840.550 0
840.568 7
840.587 17
840.606 11
840.625 13
840.643 6
840.662 0
840.681 0
840.700 0
840.719 0
840.737 5
840.756 11
840.775 3
840.794 0
840.812 3
840.831 1
840.850 1
840.869 0
840.888 0
840.906 2
840.925 5
840.944 12
840.963 2
840.981 0
841.000 0
841.019 4
841.038 0
841.057 3
841.075 0
841.094 0
841.113 2
841.132 6
841.150 12
841.169 4
841.188 0
841.207 6
841.226 2
841.244 0
841.263 5
841.282 17
841.301 6
841.319 0
841.338 0
841.357 8
841.376 37
841.395 23
841.413 73
841.432 85
841.451 77
841.470 51
841.488 26
841.507 6
841.526 2
841.545 1
841.564 1
841.582 1
841.601 4
841.620 12
841.639 4
841.658 1
841.676 0
841.695 0
841.714 1
841.733 6
841.751 7
841.770 3
841.789 4
841.808 0
841.827 2
841.845 4
841.864 1
841.883 0
841.902 0
841.921 2
841.939 9
841.958 1
841.977 8
841.996 10
842.014 2
842.033 1
842.052 1
842.071 0
842.090 6
842.108 4
842.127 11
842.146 2
842.165 4
842.184 3
842.202 1
842.221 7
842.240 8
842.259 0
842.278 4
842.296 0
842.315 7
842.334 20
842.353 2
842.371 0
842.390 3
842.409 18
842.428 42
842.447 41
842.465 26
842.484 28
842.503 3
842.522 5
842.541 13
842.559 1
842.578 0
842.597 4
842.616 11
842.635 12
842.653 3
842.672 7
842.691 5
842.710 0
842.729 0
842.747 0
842.766 0
842.785 6
842.804 4
842.823 2
842.841 3
842.860 1
842.879 2
842.898 3
842.917 1
842.935 4
842.954 1
842.973 0
842.992 3
843.011 1
843.029 0
843.048 0
843.067 3
843.086 0
843.105 9
843.123 11
843.142 9
843.161 2
843.180 0
843.199 4
843.217 3
843.236 0
843.255 0
843.274 0
843.293 0
843.311 0
843.330 17
843.349 19
843.368 23
843.387 5
843.405 9
843.424 20
843.443 14
843.462 1
843.481 9
843.499 5
843.518 10
843.537 6
843.556 2
843.575 9
843.593 5
843.612 1
843.631 7
843.650 2
843.669 1
843.687 9
843.706 1
843.725 0
843.744 0
843.763 1
843.781 0
843.800 0
843.819 3
843.838 0
843.857 0
843.876 16
843.894 17
843.913 3
843.932 0
843.951 0
843.970 16
843.988 3
844.007 0
844.026 0
844.045 0
844.064 0
844.082 0
844.101 3
844.120 1
844.139 1
844.158 0
844.176 0
844.195 0
844.214 0
844.233 11
844.252 4
844.271 6
844.289 13
844.308 10
844.327 0
844.346 1
844.365 1
844.383 0
844.402 4
844.421 8
844.440 4
844.459 16
844.478 19
844.496 18
844.515 2
844.534 0
844.553 0
844.572 0
844.590 2
844.609 18
844.628 9
844.647 4
844.666 6
844.684 5
844.703 8
844.722 6
844.741 2
844.760 7
844.779 4
844.797 0
844.816 4
844.835 1
844.854 8
844.873 1
844.892 0
844.910 2
844.929 0
844.948 0
844.967 8
844.986 1
845.004 0
845.023 0
845.042 0
845.061 0
845.080 14
845.099 5
845.117 0
845.136 7
845.155 20
845.174 6
845.193 2
845.211 0
845.230 0
845.249 0
845.268 3
845.287 4
845.306 0
845.324 1
845.343 7
845.362 2
845.381 5
845.400 9
845.419 3
845.437 0
845.456 0
845.475 0
845.494 0
845.513 9
845.532 5
845.550 0
845.569 2
845.588 0
845.607 2
845.626 7
845.644 0
845.663 5
845.682 0
845.701 0
845.720 1
845.739 0
845.757 2
845.776 0
845.795 1
845.814 0
845.833 5
845.852 9
845.870 7
845.889 2
845.908 5
845.927 5
845.946 4
845.965 2
845.983 0
846.002 0
846.021 2
846.040 5
846.059 2
846.078 0
846.096 0
846.115 0
846.134 0
846.153 2
846.172 3
846.191 0
846.209 0
846.228 17
846.247 4
846.266 0
846.285 0
846.304 6
846.322 5
846.341 12
846.360 9
846.379 8
846.398 1
846.417 3
846.435 4
846.454 0
846.473 1
846.492 0
846.511 1
846.530 2
846.549 0
846.567 0
846.586 4
846.605 0
846.624 0
846.643 11
846.662 0
846.680 0
846.699 0
846.718 0
846.737 2
846.756 5
846.775 0
846.793 6
846.812 0
846.831 6
846.850 2
846.869 1
846.888 0
846.906 0
846.925 0
846.944 0
846.963 3
846.982 6
847.001 2
847.020 1
847.038 17
847.057 9
847.076 0
847.095 2
847.114 1
847.133 0
847.151 0
847.170 1
847.189 0
847.208 0
847.227 13
847.246 8
847.265 5
847.283 5
847.302 7
847.321 10
847.340 12
847.359 7
847.378 3
847.396 1
847.415 1
847.434 4
847.453 0
847.472 0
847.491 3
847.510 12
847.528 1
847.547 0
847.566 0
847.585 3
847.604 0
847.623 0
847.642 7
847.660 6
847.679 3
847.698 0
847.717 0
847.736 6
847.755 1
847.773 1
847.792 1
847.811 4
847.830 0
847.849 0
847.868 5
847.887 6
847.905 6
847.924 7
847.943 0
847.962 0
847.981 1
848.000 4
848.019 6
848.037 0
848.056 0
848.075 0
848.094 4
848.113 2
848.132 0
848.151 1
848.169 2
848.188 5
848.207 1
848.226 15
848.245 11
848.264 3
848.283 4
848.301 7
848.320 9
848.339 17
848.358 19
848.377 8
848.396 2
848.415 4
848.433 12
848.452 8
848.471 0
848.490 0
848.509 2
848.528 1
848.547 4
848.565 0
848.584 3
848.603 6
848.622 21
848.641 1
848.660 2
848.679 0
848.697 12
848.716 4
848.735 6
848.754 0
848.773 0
848.792 0
848.811 5
848.830 23
848.848 13
848.867 2
848.886 8
848.905 17
848.924 1
848.943 0
848.962 2
848.980 4
848.999 3
849.018 0
849.037 0
849.056 0
849.075 0
849.094 2
849.113 0
849.131 2
849.150 7
849.169 13
849.188 2
849.207 0
849.226 4
849.245 0
849.263 9
849.282 2
849.301 6
849.320 13
849.339 7
849.358 3
849.377 7
849.396 18
849.414 10
849.433 4
849.452 4
849.471 0
849.490 0
849.509 0
849.528 0
849.547 3
849.565 5
849.584 14
849.603 4
849.622 9
849.641 2
849.660 0
849.679 3
849.698 1
849.716 0
849.735 0
849.754 2
849.773 6
849.792 8
849.811 6
849.830 6
849.849 0
849.867 2
849.886 0
849.905 0
849.924 0
849.943 0
849.962 0
849.981 7
850.000 9
850.018 6
850.037 1
850.056 0
850.075 6
850.094 4
850.113 3
850.132 7
850.151 5
850.169 15
850.188 4
850.207 2
850.226 15
850.245 5
850.264 0
850.283 0
850.302 0
850.320 0
850.339 5
850.358 0
850.377 6
850.396 9
850.415 23
850.434 19
850.453 2
850.472 3
850.490 19
850.509 5
850.528 15
850.547 4
850.566 0
850.585 0
850.604 1
850.623 1
850.641 4
850.660 5
850.679 0
850.698 2
850.717 4
850.736 1
850.755 11
850.774 6
850.793 3
850.811 2
850.830 0
850.849 4
850.868 17
850.887 1
850.906 0
850.925 0
850.944 2
850.963 6
850.981 1
851.000 0
851.019 0
851.038 0
851.057 7
851.076 11
851.095 5
851.114 0
851.133 5
851.151 5
851.170 3
851.189 9
851.208 8
851.227 5
851.246 8
851.265 15
851.284 4
851.303 6
851.321 5
851.340 4
851.359 7
851.378 11
851.397 41
851.416 24
851.435 5
851.454 28
851.473 22
851.491 2
851.510 6
851.529 0
851.548 0
851.567 2
851.586 0
851.605 7
851.624 21
851.643 9
851.662 0
851.680 8
851.699 10
851.718 8
851.737 14
851.756 6
851.775 11
851.794 4
851.813 5
851.832 13
851.851 9
851.869 7
851.888 4
851.907 0
851.926 0
851.945 9
851.964 7
851.983 3
852.002 2
852.021 0
852.039 14
852.058 16
852.077 0
852.096 8
852.115 2
852.134 7
852.153 10
852.172 7
852.191 7
852.210 8
852.229 3
852.247 6
852.266 7
852.285 14
852.304 10
852.323 5
852.342 3
852.361 7
852.380 77
852.399 121
852.418 99
852.436 44
852.455 57
852.474 32
852.493 1
852.512 3
852.531 2
852.550 0
852.569 0
852.588 6
852.607 3
852.625 3
852.644 12
852.663 0
852.682 2
852.701 10
852.720 1
852.739 14
852.758 27
852.777 7
852.796 9
852.815 0
852.833 9
852.852 1
852.871 0
852.890 6
852.909 2
852.928 0
852.947 0
852.966 5
852.985 11
853.004 1
853.023 0
853.041 1
853.060 2
853.079 0
853.098 7
853.117 5
853.136 5
853.155 0
853.174 1
853.193 10
853.212 6
853.231 6
853.250 0
853.268 0
853.287 4
853.306 1
853.325 20
853.344 28
853.363 41
853.382 97
853.401 125
853.420 121
853.439 105
853.458 79
853.476 55
853.495 27
853.514 15
853.533 7
853.552 6
853.571 7
853.590 4
853.609 17
853.628 2
853.647 22
853.666 6
853.685 0
853.704 2
853.722 7
853.741 8
853.760 0
853.779 1
853.798 2
853.817 0
853.836 2
853.855 2
853.874 6
853.893 3
853.912 1
853.931 7
853.949 0
853.968 0
853.987 0
854.006 0
854.025 0
854.044 1
854.063 0
854.082 0
854.101 0
854.120 1
854.139 7
854.158 6
854.177 0
854.195 0
854.214 1
854.233 0
854.252 3
854.271 0
854.290 12
854.309 5
854.328 2
854.347 3
854.366 29
854.385 27
854.404 9
854.423 13
854.441 13
854.460 18
854.479 13
854.498 13
854.517 7
854.536 0
854.555 0
854.574 4
854.593 15
854.612 8
854.631 4
854.650 3
854.669 12
854.688 5
854.706 4
854.725 5
854.744 6
854.763 0
854.782 0
854.801 7
854.820 1
854.839 7
854.858 2
854.877 1
854.896 0
854.915 0
854.934 0
854.953 0
854.972 0
854.990 1
855.009 0
855.028 2
855.047 2
855.066 3
855.085 0
855.104 0
855.123 12
855.142 5
855.161 0
855.180 0
855.199 2
855.218 6
855.237 2
855.256 11
855.274 9
855.293 2
855.312 10
855.331 17
855.350 1
855.369 6
855.388 16
855.407 17
855.426 12
855.445 11
855.464 5
855.483 8
855.502 7
855.521 11
855.540 3
855.559 0
855.577 2
855.596 14
855.615 2
855.634 0
855.653 5
855.672 3
855.691 2
855.710 0
855.729 10
855.748 7
855.767 0
855.786 4
855.805 1
855.824 1
855.843 1
855.862 0
855.881 1
855.899 3
855.918 17
855.937 4
855.956 0
855.975 0
855.994 0
856.013 3
856.032 4
856.051 8
856.070 7
856.089 1
856.108 3
856.127 0
856.146 0
856.165 4
856.184 11
856.203 11
856.222 3
856.240 0
856.259 0
856.278 0
856.297 0
856.316 1
856.335 2
856.354 4
856.373 19
856.392 22
856.411 4
856.430 2
856.449 6
856.468 1
856.487 0
856.506 8
856.525 0
856.544 7
856.563 0
856.582 2
856.600 5
856.619 3
856.638 0
856.657 2
856.676 5
856.695 0
856.714 0
856.733 0
856.752 0
856.771 2
856.790 4
856.809 3
856.828 2
856.847 0
856.866 0
856.885 3
856.904 5
856.923 1
856.942 1
856.961 5
856.980 0
856.998 2
857.017 0
857.036 7
857.055 5
857.074 7
857.093 0
857.112 9
857.131 4
857.150 3
857.169 2
857.188 1
857.207 0
857.226 0
857.245 10
857.264 6
857.283 0
857.302 5
857.321 14
857.340 3
857.359 1
857.378 9
857.397 9
857.416 3
857.435 6
857.453 0
857.472 4
857.491 0
857.510 5
857.529 2
857.548 1
857.567 3
857.586 4
857.605 1
857.624 4
857.643 0
857.662 2
857.681 0
857.700 2
857.719 11
857.738 10
857.757 5
857.776 7
857.795 3
857.814 14
857.833 2
857.852 0
857.871 0
857.890 0
857.909 7
857.928 15
857.946 4
857.965 0
857.984 0
858.003 0
858.022 2
858.041 5
858.060 1
858.079 0
858.098 6
858.117 4
858.136 0
858.155 0
858.174 3
858.193 0
858.212 0
858.231 3
858.250 0
858.269 8
858.288 3
858.307 8
858.326 7
858.345 9
858.364 15
858.383 25
858.402 35
858.421 25
858.440 32
858.459 17
858.478 9
858.497 1
858.516 0
858.535 0
858.554 14
858.572 2
858.591 6
858.610 6
858.629 1
858.648 0
858.667 0
858.686 3
858.705 0
858.724 1
858.743 0
858.762 0
858.781 4
858.800 2
858.819 1
858.838 0
858.857 3
858.876 0
858.895 1
858.914 1
858.933 1
858.952 11
858.971 9
858.990 5
859.009 0
859.028 0
859.047 0
859.066 5
859.085 2
859.104 3
859.123 8
859.142 1
859.161 0
859.180 2
859.199 3
859.218 0
859.237 1
859.256 14
859.275 12
859.294 6
859.313 2
859.332 4
859.351 17
859.369 27
859.388 40
859.407 9
859.426 9
859.445 0
859.464 0
859.483 0
859.502 6
859.521 6
859.540 14
859.559 16
859.578 4
859.597 1
859.616 0
859.635 0
859.654 3
859.673 3
859.692 9
859.711 0
859.730 3
859.749 0
859.768 0
859.787 3
859.806 9
859.825 1
859.844 4
859.863 3
859.882 0
859.901 6
859.920 0
859.939 1
859.958 0
859.977 0
859.996 5
860.015 1
860.034 3
860.053 2
860.072 0
860.091 1
860.110 0
860.129 1
860.148 1
860.167 0
860.186 0
860.205 0
860.224 0
860.243 0
860.262 0
860.281 0
860.300 4
860.319 7
860.338 4
860.357 8
860.376 8
860.395 0
860.414 0
860.433 3
860.452 7
860.471 4
860.490 7
860.509 6
860.528 0
860.547 0
860.566 0
860.585 0
860.604 1
860.623 0
860.642 1
860.661 0
860.680 1
860.699 3
860.718 6
860.737 1
860.756 4
860.775 3
860.794 0
860.813 0
860.832 3
860.851 2
860.870 0
860.889 0
860.908 0
860.927 0
860.946 2
860.965 11
860.984 3
861.003 0
861.022 5
861.041 1
861.060 6
861.079 0
861.098 0
861.117 0
861.136 3
861.155 0
861.174 0
861.193 5
861.212 1
861.231 9
861.250 2
861.269 2
861.288 8
861.307 0
861.326 1
861.345 1
861.364 6
861.383 13
861.402 10
861.421 12
861.440 13
861.459 6
861.478 3
861.497 2
861.516 1
861.535 3
861.554 6
861.573 5
861.592 1
861.611 5
861.630 1
861.649 7
861.668 2
861.687 3
861.706 5
861.725 1
861.744 0
861.763 0
861.782 0
861.801 8
861.820 6
861.839 10
861.858 0
861.877 0
861.896 7
861.915 0
861.934 1
861.953 0
861.972 0
861.991 0
862.010 2
862.029 9
862.048 10
862.067 0
862.086 3
862.105 3
862.124 0
862.143 0
862.162 2
862.181 8
862.200 2
862.219 1
862.238 6
862.257 10
862.276 8
862.295 1
862.314 7
862.333 4
862.352 5
862.371 3
862.390 0
862.409 1
862.428 4
862.447 3
862.466 7
862.485 2
862.504 0
862.523 3
862.542 6
862.561 16
862.580 11
862.599 13
862.618 6
862.637 3
862.656 9
862.675 1
862.694 1
862.713 4
862.732 7
862.751 0
862.770 0
862.790 2
862.809 21
862.828 8
862.847 1
862.866 2
862.885 1
862.904 3
862.923 0
862.942 3
862.961 2
862.980 0
862.999 0
863.018 0
863.037 5
863.056 14
863.075 4
863.094 2
863.113 0
863.132 1
863.151 0
863.170 7
863.189 1
863.208 5
863.227 0
863.246 2
863.265 0
863.284 0
863.303 3
863.322 0
863.341 0
863.360 6
863.379 20
863.398 16
863.417 2
863.436 20
863.455 5
863.474 6
863.493 2
863.512 4
863.531 0
863.550 3
863.569 9
863.589 4
863.608 18
863.627 8
863.646 5
863.665 4
863.684 0
863.703 0
863.722 0
863.741 0
863.760 0
863.779 3
863.798 5
863.817 5
863.836 5
863.855 6
863.874 3
863.893 10
863.912 2
863.931 1
863.950 1
863.969 3
863.988 0
864.007 0
864.026 0
864.045 0
864.064 0
864.083 3
864.102 3
864.121 1
864.140 0
864.159 4
864.178 2
864.197 1
864.217 3
864.236 0
864.255 3
864.274 9
864.293 12
864.312 7
864.331 3
864.350 0
864.369 2
864.388 35
864.407 21
864.426 12
864.445 4
864.464 2
864.483 11
864.502 3
864.521 1
864.540 3
864.559 1
864.578 0
864.597 7
864.616 18
864.635 10
864.654 16
864.673 2
864.692 2
864.712 4
864.731 8
864.750 2
864.769 0
864.788 0
864.807 0
864.826 0
864.845 0
864.864 0
864.883 0
864.902 1
864.921 0
864.940 0
864.959 3
864.978 0
864.997 0
865.016 0
865.035 3
865.054 4
865.073 2
865.092 1
865.111 2
865.130 0
865.149 2
865.169 0
865.188 0
865.207 10
865.226 1
865.245 8
865.264 1
865.283 0
865.302 0
865.321 0
865.340 0
865.359 3
865.378 0
865.397 3
865.416 13
865.435 4
865.454 0
865.473 0
865.492 0
865.511 11
865.530 10
865.549 7
865.569 2
865.588 8
865.607 7
865.626 0
865.645 0
865.664 6
865.683 1
865.702 7
865.721 4
865.740 3
865.759 0
865.778 4
865.797 6
865.816 2
865.835 1
865.854 0
865.873 0
865.892 0
865.911 3
865.931 6
865.950 0
865.969 3
865.988 0
866.007 1
866.026 0
866.045 1
866.064 0
866.083 0
866.102 4
866.121 4
866.140 8
866.159 3
866.178 7
866.197 7
866.216 10
866.235 5
866.254 3
866.274 0
866.293 1
866.312 0
866.331 8
866.350 9
866.369 1
866.388 5
866.407 11
866.426 4
866.445 2
866.464 11
866.483 17
866.502 2
866.521 4
866.540 2
866.559 2
866.578 5
866.598 15
866.617 3
866.636 0
866.655 0
866.674 0
866.693 0
866.712 1
866.731 1
866.750 13
866.769 8
866.788 0
866.807 1
866.826 0
866.845 0
866.864 0
866.883 1
866.903 0
866.922 0
866.941 0
866.960 1
866.979 0
866.998 0
867.017 0
867.036 0
867.055 0
867.074 13
867.093 4
867.112 3
867.131 0
867.150 0
867.169 0
867.189 1
867.208 12
867.227 3
867.246 21
867.265 8
867.284 11
867.303 10
867.322 6
867.341 3
867.360 0
867.379 0
867.398 14
867.417 10
867.436 4
867.455 0
867.475 0
867.494 0
867.513 1
867.532 5
867.551 5
867.570 0
867.589 0
867.608 0
867.627 2
867.646 3
867.665 2
867.684 4
867.703 0
867.722 0
867.742 0
867.761 2
867.780 2
867.799 0
867.818 0
867.837 0
867.856 2
867.875 3
867.894 2
867.913 0
867.932 0
867.951 0
867.970 0
867.990 0
868.009 7
868.028 10
868.047 2
868.066 0
868.085 0
868.104 0
868.123 13
868.142 5
868.161 0
868.180 2
868.199 0
868.218 2
868.238 9
868.257 13
868.276 8
868.295 2
868.314 0
868.333 0
868.352 13
868.371 34
868.390 78
868.409 161
868.428 294
868.447 353
868.467 174
868.486 98
868.505 71
868.524 35
868.543 14
868.562 24
868.581 22
868.600 9
868.619 5
868.638 12
868.657 3
868.676 0
868.695 2
868.715 5
868.734 1
868.753 0
868.772 2
868.791 17
868.810 0
868.829 0
868.848 2
868.867 0
868.886 9
868.905 6
868.925 4
868.944 3
868.963 11
868.982 9
869.001 9
869.020 9
869.039 5
869.058 0
869.077 1
869.096 0
869.115 0
869.134 1
869.154 1
869.173 5
869.192 1
869.211 2
869.230 7
869.249 1
869.268 9
869.287 15
869.306 7
869.325 8
869.344 9
869.364 44
869.383 68
869.402 96
869.421 182
869.440 237
869.459 142
869.478 94
869.497 58
869.516 21
869.535 9
869.554 19
869.574 6
869.593 6
869.612 20
869.631 3
869.650 2
869.669 0
869.688 7
869.707 20
869.726 11
869.745 2
869.765 10
869.784 2
869.803 1
869.822 0
869.841 1
869.860 5
869.879 4
869.898 9
869.917 1
869.936 9
869.956 0
869.975 0
869.994 1
870.013 0
870.032 0
870.051 2
870.070 6
870.089 9
870.108 2
870.127 3
870.146 0
870.166 1
870.185 18
870.204 1
870.223 1
870.242 0
870.261 7
870.280 7
870.299 0
870.318 11
870.338 8
870.357 14
870.376 40
870.395 99
870.414 87
870.433 97
870.452 83
870.471 47
870.490 31
870.509 29
870.529 15
870.548 4
870.567 2
870.586 9
870.605 5
870.624 0
870.643 0
870.662 0
870.681 0
870.700 0
870.720 1
870.739 0
870.758 0
870.777 0
870.796 0
870.815 5
870.834 0
870.853 0
870.872 0
870.892 0
870.911 12
870.930 6
870.949 0
870.968 0
870.987 0
871.006 11
871.025 8
871.044 0
871.064 3
871.083 0
871.102 0
871.121 0
871.140 0
871.159 3
871.178 0
871.197 0
871.216 0
871.236 5
871.255 3
871.274 0
871.293 0
871.312 0
871.331 3
871.350 0
871.369 0
871.388 15
871.408 11
871.427 14
871.446 16
871.465 21
871.484 9
871.503 0
871.522 3
871.541 1
871.560 0
871.580 0
871.599 5
871.618 2
871.637 0
871.656 0
871.675 7
871.694 7
871.713 5
871.733 7
871.752 11
871.771 11
871.790 1
871.809 0
871.828 3
871.847 3
871.866 0
871.885 0
871.905 1
871.924 0
871.943 0
871.962 0
871.981 2
872.000 0
872.019 4
872.038 4
872.058 0
872.077 0
872.096 0
872.115 1
872.134 0
872.153 0
872.172 2
872.191 0
872.211 5
872.230 2
872.249 13
872.268 11
872.287 12
872.306 9
872.325 1
872.344 4
872.364 22
872.383 33
872.402 32
872.421 25
872.440 19
872.459 6
872.478 3
872.497 2
872.517 3
872.536 2
872.555 2
872.574 3
872.593 0
872.612 7
872.631 4
872.650 0
872.670 0
872.689 0
872.708 0
872.727 0
872.746 7
872.765 10
872.784 0
872.803 14
872.823 5
872.842 3
872.861 3
872.880 3
872.899 0
872.918 0
872.937 13
872.956 5
872.976 0
872.995 1
873.014 5
873.033 1
873.052 1
873.071 0
873.090 0
873.110 1
873.129 6
873.148 6
873.167 2
873.186 1
873.205 0
873.224 1
873.243 0
873.263 0
873.282 2
873.301 8
873.320 4
873.339 7
873.358 17
873.377 19
873.397 9
873.416 44
873.435 22
873.454 14
873.473 16
873.492 13
873.511 7
873.530 12
873.550 7
873.569 18
873.588 10
873.607 2
873.626 15
873.645 1
873.664 0
873.684 7
873.703 8
873.722 15
873.741 13
873.760 3
873.779 0
873.798 0
873.818 0
873.837 6
873.856 7
873.875 8
873.894 5
873.913 0
873.932 4
873.952 10
873.971 11
873.990 0
874.009 2
874.028 6
874.047 2
874.066 0
874.086 0
874.105 0
874.124 2
874.143 0
874.162 0
874.181 0
874.200 5
874.220 0
874.239 3
874.258 5
874.277 1
874.296 2
874.315 0
874.334 0
874.354 21
874.373 36
874.392 34
874.411 10
874.430 18
874.449 12
874.468 1
874.488 9
874.507 7
874.526 10
874.545 15
874.564 8
874.583 7
874.603 5
874.622 0
874.641 0
874.660 4
874.679 4
874.698 8
874.717 1
874.737 5
874.756 0
874.775 5
874.794 5
874.813 0
874.832 5
874.851 10
874.871 6
874.890 0
874.909 0
874.928 0
874.947 0
874.966 1
874.986 2
875.005 0
875.024 0
875.043 0
875.062 1
875.081 8
875.100 2
875.120 7
875.139 2
875.158 5
875.177 4
875.196 3
875.215 6
875.235 0
875.254 3
875.273 3
875.292 0
875.311 0
875.330 7
875.349 7
875.369 15
875.388 13
875.407 5
875.426 0
875.445 0
875.464 1
875.484 4
875.503 3
875.522 4
875.541 5
875.560 5
875.579 3
875.599 4
875.618 2
875.637 0
875.656 0
875.675 3
875.694 0
875.714 2
875.733 7
875.752 6
875.771 1
875.790 11
875.809 1
875.828 2
875.848 5
875.867 3
875.886 0
875.905 3
875.924 5
875.943 4
875.963 4
875.982 5
876.001 3
876.020 4
876.039 5
876.058 0
876.078 0
876.097 0
876.116 0
876.135 0
876.154 11
876.173 8
876.193 4
876.212 0
876.231 0
876.250 7
876.269 6
876.288 6
876.308 2
876.327 2
876.346 22
876.365 31
876.384 22
876.403 6
876.423 8
876.442 27
876.461 13
876.480 3
876.499 0
876.518 0
876.538 2
876.557 0
876.576 10
876.595 6
876.614 2
876.633 2
876.653 0
876.672 0
876.691 9
876.710 17
876.729 17
876.749 2
876.768 9
876.787 2
876.806 0
876.825 10
876.844 1
876.864 0
876.883 0
876.902 7
876.921 8
876.940 4
876.959 1
876.979 1
876.998 1
877.017 7
877.036 0
877.055 0
877.074 0
877.094 0
877.113 0
877.132 2
877.151 0
877.170 2
877.190 0
877.209 1
877.228 1
877.247 3
877.266 0
877.285 2
877.305 4
877.324 0
877.343 6
877.362 3
877.381 5
877.401 7
877.420 11
877.439 6
877.458 9
877.477 15
877.496 3
877.516 4
877.535 2
877.554 4
877.573 2
877.592 2
877.611 13
877.631 3
877.650 0
877.669 0
877.688 3
877.707 2
877.727 17
877.746 6
877.765 0
877.784 4
877.803 5
877.823 0
877.842 3
877.861 7
877.880 3
877.899 2
877.918 0
877.938 0
877.957 0
877.976 0
877.995 0
878.014 6
878.034 5
878.053 2
878.072 0
878.091 2
878.110 1
878.129 17
878.149 5
878.168 0
878.187 0
878.206 0
878.225 0
878.245 1
878.264 2
878.283 4
878.302 1
878.321 3
878.341 2
878.360 12
878.379 16
878.398 26
878.417 19
878.437 4
878.456 9
878.475 9
878.494 4
878.513 0
878.532 4
878.552 4
878.571 4
878.590 0
878.609 0
878.628 0
878.648 0
878.667 0
878.686 0
878.705 0
878.724 2
878.744 8
878.763 0
878.782 0
878.801 14
878.820 12
878.840 1
878.859 0
878.878 10
878.897 13
878.916 3
878.936 3
878.955 3
878.974 2
878.993 0
879.012 2
879.032 10
879.051 0
879.070 0
879.089 0
879.108 0
879.128 8
879.147 4
879.166 7
879.185 24
879.204 4
879.224 4
879.243 3
879.262 9
879.281 12
879.300 1
879.320 1
879.339 2
879.358 15
879.377 12
879.396 5
879.416 8
879.435 18
879.454 13
879.473 9
879.492 5
879.512 0
879.531 2
879.550 5
879.569 3
879.588 3
879.608 0
879.627 0
879.646 2
879.665 1
879.684 1
879.704 2
879.723 11
879.742 4
879.761 1
879.780 1
879.800 5
879.819 0
879.838 1
879.857 0
879.876 0
879.896 0
879.915 0
879.934 0
879.953 0
879.972 5
879.992 1
880.011 0
880.030 0
880.049 1
880.069 1
880.088 0
880.107 0
880.126 0
880.145 0
880.165 2
880.184 6
880.203 0
880.222 0
880.241 3
880.261 1
880.280 0
880.299 2
880.318 5
880.337 7
880.357 10
880.376 11
880.395 10
880.414 5
880.434 18
880.453 10
880.472 17
880.491 1
880.510 7
880.530 1
880.549 0
880.568 12
880.587 8
880.606 0
880.626 2
880.645 5
880.664 0
880.683 1
880.703 3
880.722 0
880.741 0
880.760 3
880.779 18
880.799 1
880.818 0
880.837 0
880.856 9
880.875 0
880.895 0
880.914 0
880.933 3
880.952 2
880.972 0
880.991 12
881.010 0
881.029 0
881.048 0
881.068 0
881.087 3
881.106 2
881.125 3
881.145 11
881.164 0
881.183 0
881.202 10
881.221 4
881.241 7
881.260 1
881.279 3
881.298 6
881.318 21
881.337 11
881.356 0
881.375 14
881.394 1
881.414 14
881.433 14
881.452 3
881.471 0
881.491 15
881.510 12
881.529 7
881.548 1
881.567 6
881.587 10
881.606 16
881.625 11
881.644 3
881.664 11
881.683 15
881.702 2
881.721 10
881.740 1
881.760 0
881.779 0
881.798 9
881.817 5
881.837 5
881.856 12
881.875 2
881.894 4
881.914 1
881.933 5
881.952 2
881.971 6
881.990 0
882.010 0
882.029 0
882.048 0
882.067 3
882.087 3
882.106 1
882.125 6
882.144 6
882.164 0
882.183 0
882.202 2
882.221 0
882.240 1
882.260 16
882.279 16
882.298 9
882.317 14
882.337 15
882.356 2
882.375 0
882.394 6
882.414 8
882.433 0
882.452 0
882.471 0
882.490 8
882.510 20
882.529 13
882.548 3
882.567 1
882.587 0
882.606 13
882.625 4
882.644 1
882.664 1
882.683 0
882.702 0
882.721 0
882.741 0
882.760 1
882.779 6
882.798 1
882.818 5
882.837 2
882.856 0
882.875 0
882.894 0
882.914 0
882.933 0
882.952 4
882.971 0
882.991 2
883.010 0
883.029 5
883.048 3
883.068 11
883.087 7
883.106 14
883.125 3
883.145 0
883.164 4
883.183 0
883.202 0
883.222 0
883.241 3
883.260 2
883.279 4
883.299 0
883.318 0
883.337 2
883.356 0
883.376 3
883.395 10
883.414 4
883.433 0
883.453 11
883.472 4
883.491 9
883.510 18
883.530 6
883.549 4
883.568 2
883.587 1
883.606 0
883.626 2
883.645 7
883.664 0
883.683 0
883.703 0
883.722 21
883.741 8
883.760 3
883.780 0
883.799 9
883.818 13
883.837 0
883.857 0
883.876 0
883.895 0
883.914 0
883.934 0
883.953 2
883.972 0
883.991 0
884.011 1
884.030 0
884.049 0
884.068 0
884.088 0
884.107 0
884.126 9
884.146 10
884.165 1
884.184 6
884.203 6
884.223 6
884.242 0
884.261 1
884.280 6
884.300 23
884.319 6
884.338 4
884.357 6
884.377 1
884.396 5
884.415 7
884.434 0
884.454 6
884.473 10
884.492 5
884.511 6
884.531 5
884.550 6
884.569 0
884.588 8
884.608 6
884.627 10
884.646 8
884.665 2
884.685 0
884.704 0
884.723 0
884.742 1
884.762 7
884.781 1
884.800 4
884.819 5
884.839 4
884.858 7
884.877 1
884.897 4
884.916 0
884.935 0
884.954 1
884.974 0
884.993 1
885.012 3
885.031 8
885.051 7
885.070 10
885.089 1
885.108 0
885.128 1
885.147 0
885.166 0
885.185 0
885.205 0
885.224 0
885.243 0
885.263 0
885.282 0
885.301 8
885.320 5
885.340 8
885.359 2
885.378 0
885.397 4
885.417 11
885.436 18
885.455 7
885.474 0
885.494 0
885.513 0
885.532 2
885.552 0
885.571 0
885.590 1
885.609 0
885.629 6
885.648 6
885.667 4
885.686 4
885.706 0
885.725 9
885.744 12
885.764 1
885.783 11
885.802 2
885.821 0
885.841 0
885.860 0
885.879 0
885.898 0
885.918 3
885.937 4
885.956 0
885.976 2
885.995 0
886.014 1
886.033 0
886.053 1
886.072 5
886.091 10
886.110 2
886.130 0
886.149 0
886.168 5
886.188 17
886.207 10
886.226 9
886.245 3
886.265 0
886.284 3
886.303 14
886.322 5
886.342 0
886.361 7
886.380 6
886.400 40
886.419 36
886.438 29
886.457 6
886.477 16
886.496 19
886.515 6
886.535 1
886.554 10
886.573 9
886.592 6
886.612 1
886.631 5
886.650 2
886.669 0
886.689 0
886.708 12
886.727 9
886.747 0
886.766 5
886.785 5
886.804 0
886.824 0
886.843 0
886.862 0
886.882 2
886.901 2
886.920 3
886.939 6
886.959 0
886.978 0
886.997 4
887.017 0
887.036 0
887.055 3
887.074 0
887.094 0
887.113 0
887.132 4
887.152 4
887.171 6
887.190 2
887.209 0
887.229 0
887.248 8
887.267 3
887.287 0
887.306 0
887.325 8
887.344 12
887.364 3
887.383 44
887.402 31
887.422 21
887.441 11
887.460 10
887.479 3
887.499 5
887.518 2
887.537 3
887.557 3
887.576 0
887.595 0
887.615 0
887.634 1
887.653 0
887.672 1
887.692 2
887.711 7
887.730 6
887.750 5
887.769 4
887.788 1
887.807 4
887.827 7
887.846 8
887.865 1
887.885 0
887.904 4
887.923 8
887.942 3
887.962 2
887.981 4
888.000 0
888.020 5
888.039 2
888.058 0
888.078 0
888.097 0
888.116 0
888.135 0
888.155 2
888.174 7
888.193 6
888.213 2
888.232 0
888.251 5
888.271 3
888.290 0
888.309 0
888.328 4
888.348 13
888.367 13
888.386 2
888.406 9
888.425 10
888.444 16
888.464 6
888.483 1
888.502 3
888.521 9
888.541 15
888.560 8
888.579 0
888.599 0
888.618 0
888.637 6
888.657 0
888.676 0
888.695 11
888.714 15
888.734 1
888.753 1
888.772 3
888.792 1
888.811 3
888.830 3
888.850 4
888.869 3
888.888 0
888.907 0
888.927 0
888.946 3
888.965 1
888.985 2
889.004 4
889.023 3
889.043 0
889.062 0
889.081 7
889.101 0
889.120 0
889.139 15
889.158 4
889.178 1
889.197 0
889.216 2
889.236 6
889.255 4
889.274 5
889.294 0
889.313 1
889.332 0
889.352 1
889.371 15
889.390 10
889.409 8
889.429 13
889.448 6
889.467 0
889.487 3
889.506 0
889.525 6
889.545 12
889.564 0
889.583 0
889.603 0
889.622 0
889.641 0
889.661 0
889.680 5
889.699 3
889.718 9
889.738 16
889.757 6
889.776 17
889.796 13
889.815 0
889.834 0
889.854 0
889.873 0
889.892 4
889.912 2
889.931 4
889.950 1
889.970 0
889.989 5
890.008 0
890.028 0
890.047 0
890.066 0
890.086 6
890.105 0
890.124 0
890.143 5
890.163 4
890.182 5
890.201 4
890.221 2
890.240 9
890.259 14
890.279 1
890.298 4
890.317 7
890.337 3
890.356 8
890.375 6
890.395 12
890.414 30
890.433 35
890.453 8
890.472 11
890.491 1
890.511 8
890.530 14
890.549 0
890.569 0
890.588 0
890.607 0
890.626 0
890.646 0
890.665 6
890.684 6
890.704 6
890.723 0
890.742 1
890.762 4
890.781 11
890.800 3
890.820 16
890.839 5
890.858 1
890.878 4
890.897 6
890.916 2
890.936 4
890.955 8
890.974 5
890.994 2
891.013 6
891.032 7
891.052 0
891.071 6
891.090 11
891.110 4
891.129 0
891.148 0
891.168 0
891.187 7
891.206 12
891.226 1
891.245 1
891.264 0
891.284 4
891.303 2
891.322 11
891.342 0
891.361 2
891.380 8
891.400 9
891.419 0
891.438 0
891.458 6
891.477 9
891.496 11
891.516 8
891.535 7
891.554 3
891.574 7
891.593 3
891.612 12
891.632 1
891.651 2
891.670 0
891.690 2
891.709 0
891.728 0
891.748 0
891.767 1
891.786 5
891.806 0
891.825 0
891.844 0
891.864 0
891.883 7
891.902 5
891.922 8
891.941 8
891.960 4
891.980 11
891.999 10
892.018 5
892.038 2
892.057 2
892.076 0
892.096 0
892.115 0
892.134 0
892.154 10
892.173 13
892.192 1
892.212 4
892.231 2
892.250 0
892.270 0
892.289 0
892.308 12
892.328 2
892.347 0
892.366 1
892.386 0
892.405 22
892.425 24
892.444 17
892.463 17
892.483 34
892.502 20
892.521 4
892.541 0
892.560 3
892.579 2
892.599 0
892.618 8
892.637 1
892.657 0
892.676 2
892.695 6
892.715 4
892.734 4
892.753 0
892.773 3
892.792 2
892.811 5
892.831 0
892.850 0
892.869 0
892.889 6
892.908 0
892.928 0
892.947 0
892.966 0
892.986 2
893.005 2
893.024 0
893.044 0
893.063 1
893.082 0
893.102 0
893.121 3
893.140 11
893.160 0
893.179 0
893.198 0
893.218 3
893.237 5
893.256 0
893.276 0
893.295 3
893.315 3
893.334 3
893.353 0
893.373 0
893.392 8
893.411 9
893.431 10
893.450 27
893.469 49
893.489 19
893.508 17
893.527 3
893.547 1
893.566 0
893.586 4
893.605 9
893.624 10
893.644 16
893.663 9
893.682 2
893.702 12
893.721 7
893.740 3
893.760 3
893.779 1
893.798 2
893.818 0
893.837 0
893.857 0
893.876 0
893.895 4
893.915 6
893.934 5
893.953 0
893.973 0
893.992 0
894.011 7
894.031 7
894.050 7
894.069 4
894.089 1
894.108 3
894.128 1
894.147 2
894.166 4
894.186 14
894.205 4
894.224 5
894.244 0
894.263 3
894.282 0
894.302 0
894.321 8
894.341 11
894.360 9
894.379 3
894.399 1
894.418 4
894.437 1
894.457 7
894.476 5
894.495 17
894.515 11
894.534 10
894.554 7
894.573 6
894.592 5
894.612 7
894.631 11
894.650 12
894.670 9
894.689 4
894.709 0
894.728 0
894.747 0
894.767 0
894.786 4
894.805 5
894.825 0
894.844 0
894.863 0
894.883 1
894.902 0
894.922 0
894.941 1
894.960 1
894.980 3
894.999 1
895.018 0
895.038 0
895.057 0
895.077 6
895.096 3
895.115 0
895.135 1
895.154 0
895.173 2
895.193 2
895.212 0
895.232 9
895.251 3
895.270 11
895.290 6
895.309 6
895.328 3
895.348 2
895.367 0
895.387 12
895.406 19
895.425 14
895.445 6
895.464 23
895.483 18
895.503 11
895.522 20
895.542 6
895.561 1
895.580 13
895.600 2
895.619 8
895.638 1
895.658 0
895.677 0
895.697 0
895.716 8
895.735 3
895.755 0
895.774 0
895.793 13
895.813 13
895.832 2
895.852 0
895.871 0
895.890 0
895.910 0
895.929 0
895.949 3
895.968 0
895.987 0
896.007 0
896.026 0
896.045 0
896.065 0
896.084 0
896.104 0
896.123 0
896.142 17
896.162 8
896.181 1
896.200 0
896.220 0
896.239 0
896.259 6
896.278 5
896.297 5
896.317 2
896.336 0
896.356 0
896.375 0
896.394 8
896.414 15
896.433 17
896.453 9
896.472 17
896.491 9
896.511 0
896.530 0
896.549 0
896.569 3
896.588 6
896.608 4
896.627 3
896.646 9
896.666 0
896.685 2
896.705 0
896.724 0
896.743 0
896.763 4
896.782 5
896.802 7
896.821 0
896.840 2
896.860 0
896.879 0
896.898 0
896.918 2
896.937 9
896.957 1
896.976 0
896.995 5
897.015 4
897.034 0
897.054 0
897.073 0
897.092 0
897.112 0
897.131 0
897.151 0
897.170 0
897.189 0
897.209 1
897.228 4
897.248 3
897.267 0
897.286 0
897.306 1
897.325 1
897.345 3
897.364 7
897.383 1
897.403 6
897.422 8
897.442 9
897.461 2
897.480 0
897.500 0
897.519 0
897.539 5
897.558 0
897.577 7
897.597 5
897.616 3
897.636 0
897.655 0
897.674 0
897.694 4
897.713 2
897.733 4
897.752 2
897.771 0
897.791 1
897.810 0
897.830 3
897.849 0
897.868 0
897.888 0
897.907 0
897.927 0
897.946 5
897.965 9
897.985 6
898.004 9
898.024 4
898.043 9
898.062 2
898.082 0
898.101 9
898.121 6
898.140 3
898.159 0
898.179 5
898.198 4
898.218 4
898.237 4
898.256 6
898.276 5
898.295 0
898.315 0
898.334 10
898.353 0
898.373 1
898.392 0
898.412 4
898.431 38
898.451 78
898.470 205
898.489 281
898.509 255
898.528 174
898.548 63
898.567 42
898.586 32
898.606 13
898.625 0
898.645 6
898.664 5
898.683 8
898.703 5
898.722 2
898.742 12
898.761 8
898.780 9
898.800 7
898.819 8
898.839 24
898.858 8
898.878 4
898.897 2
898.916 6
898.936 0
898.955 0
898.975 0
898.994 0
899.013 0
899.033 0
899.052 11
899.072 6
899.091 9
899.111 8
899.130 6
899.149 5
899.169 9
899.188 10
899.208 10
899.227 15
899.246 5
899.266 7
899.285 2
899.305 12
899.324 15
899.344 11
899.363 3
899.382 8
899.402 14
899.421 21
899.441 92
899.460 215
899.479 334
899.499 347
899.518 216
899.538 111
899.557 83
899.577 39
899.596 19
899.615 10
899.635 4
899.654 7
899.674 15
899.693 13
899.713 1
899.732 16
899.751 16
899.771 4
899.790 0
899.810 5
899.829 5
899.848 0
899.868 0
899.887 0
899.907 1
899.926 1
899.946 0
899.965 3
899.984 1
900.004 2
900.023 8
900.043 1
900.062 6
900.082 0
900.101 2
900.120 0
900.140 0
900.159 0
900.179 10
900.198 4
900.218 5
900.237 6
900.256 1
900.276 3
900.295 0
900.315 0
900.334 0
900.354 6
900.373 2
900.392 11
900.412 8
900.431 5
900.451 57
900.470 106
900.490 143
900.509 109
900.528 55
900.548 42
900.567 43
900.587 21
900.606 8
900.626 7
900.645 2
900.664 6
900.684 0
900.703 0
900.723 4
900.742 3
900.762 10
900.781 18
900.801 7
900.820 7
900.839 7
900.859 3
900.878 14
900.898 2
900.917 3
900.937 14
900.956 22
900.975 27
900.995 9
901.014 1
901.034 3
901.053 0
901.073 0
901.092 2
901.111 1
901.131 1
901.150 2
901.170 0
901.189 10
901.209 17
901.228 8
901.248 4
901.267 13
901.286 2
901.306 0
901.325 0
901.345 2
901.364 7
901.384 18
901.403 3
901.423 4
901.442 16
901.461 23
901.481 27
901.500 26
901.520 38
901.539 29
901.559 14
901.578 13
901.597 4
901.617 1
901.636 5
901.656 0
901.675 3
901.695 2
901.714 1
901.734 4
901.753 1
901.772 1
901.792 4
901.811 0
901.831 3
901.850 2
901.870 3
901.889 1
901.909 0
901.928 1
901.947 0
901.967 0
901.986 0
902.006 2
902.025 2
902.045 3
902.064 1
902.084 1
902.103 0
902.123 0
902.142 0
902.161 2
902.181 3
902.200 4
902.220 0
902.239 3
902.259 4
902.278 0
902.298 1
902.317 0
902.336 3
902.356 0
902.375 14
902.395 6
902.414 5
902.434 0
902.453 9
902.473 15
902.492 7
902.512 14
902.531 9
902.550 2
902.570 0
902.589 1
902.609 7
902.628 13
902.648 2
902.667 1
902.687 9
902.706 0
902.726 7
902.745 6
902.764 17
902.784 4
902.803 3
902.823 0
902.842 0
902.862 0
902.881 9
902.901 6
902.920 1
902.940 3
902.959 0
902.978 1
902.998 5
903.017 0
903.037 1
903.056 1
903.076 0
903.095 0
903.115 4
903.134 2
903.154 0
903.173 0
903.192 0
903.212 0
903.231 4
903.251 11
903.270 3
903.290 5
903.309 0
903.329 1
903.348 7
903.368 6
903.387 3
903.407 6
903.426 1
903.445 5
903.465 1
903.484 2
903.504 4
903.523 12
903.543 11
903.562 15
903.582 6
903.601 4
903.621 2
903.640 8
903.660 1
903.679 6
903.699 1
903.718 7
903.737 1
903.757 0
903.776 4
903.796 10
903.815 6
903.835 15
903.854 8
903.874 11
903.893 3
903.913 0
903.932 8
903.952 6
903.971 5
903.991 3
904.010 0
904.029 1
904.049 1
904.068 11
904.088 6
904.107 0
904.127 0
904.146 0
904.166 1
904.185 0
904.205 2
904.224 0
904.244 0
904.263 0
904.283 6
904.302 10
904.322 23
904.341 5
904.360 0
904.380 7
904.399 3
904.419 4
904.438 13
904.458 10
904.477 10
904.497 2
904.516 0
904.536 18
904.555 17
904.575 8
904.594 2
904.614 1
904.633 5
904.653 5
904.672 11
904.692 0
904.711 0
904.730 3
904.750 1
904.769 7
904.789 4
904.808 0
904.828 10
904.847 19
904.867 16
904.886 11
904.906 2
904.925 20
904.945 7
904.964 20
904.984 12
905.003 9
905.023 8
905.042 16
905.062 1
905.081 0
905.101 9
905.120 3
905.140 0
905.159 0
905.179 3
905.198 0
905.217 4
905.237 7
905.256 6
905.276 2
905.295 0
905.315 1
905.334 1
905.354 5
905.373 9
905.393 14
905.412 5
905.432 0
905.451 2
905.471 7
905.490 12
905.510 9
905.529 25
905.549 23
905.568 4
905.588 2
905.607 0
905.627 1
905.646 0
905.666 2
905.685 10
905.705 4
905.724 6
905.744 6
905.763 11
905.783 9
905.802 18
905.822 4
905.841 12
905.860 22
905.880 20
905.899 21
905.919 14
905.938 4
905.958 4
905.977 0
905.997 5
906.016 9
906.036 6
906.055 3
906.075 2
906.094 11
906.114 1
906.133 0
906.153 0
906.172 9
906.192 1
906.211 17
906.231 1
906.250 4
906.270 3
906.289 0
906.309 2
906.328 13
906.348 3
906.367 30
906.387 6
906.406 8
906.426 36
906.445 24
906.465 9
906.484 1
906.504 13
906.523 6
906.543 6
906.562 15
906.582 13
906.601 5
906.621 6
906.640 2
906.660 2
906.679 5
906.699 0
906.718 3
906.738 2
906.757 0
906.777 2
906.796 9
906.816 0
906.835 4
906.855 1
906.874 1
906.894 1
906.913 3
906.933 9
906.952 4
906.972 2
906.991 7
907.011 3
907.030 2
907.050 8
907.069 3
907.089 9
907.108 9
907.128 3
907.147 1
907.167 5
907.186 0
907.206 0
907.225 0
907.245 0
907.264 1
907.284 1
907.303 4
907.323 8
907.342 0
907.362 13
907.381 11
907.401 19
907.420 9
907.440 21
907.459 8
907.479 2
907.498 5
907.518 0
907.537 0
907.557 2
907.576 1
907.596 1
907.615 3
907.635 0
907.654 0
907.674 1
907.693 11
907.713 2
907.732 0
907.752 0
907.771 0
907.791 7
907.810 1
907.830 0
907.849 1
907.869 0
907.888 1
907.908 6
907.927 2
907.947 2
907.967 2
907.986 6
908.006 3
908.025 0
908.045 0
908.064 0
908.084 0
908.103 0
908.123 0
908.142 4
908.162 4
908.181 4
908.201 0
908.220 0
908.240 4
908.259 0
908.279 2
908.298 0
908.318 1
908.337 7
908.357 1
908.376 7
908.396 19
908.415 8
908.435 28
908.454 39
908.474 84
908.493 60
908.513 33
908.532 18
908.552 6
908.571 5
908.591 0
908.611 5
908.630 4
908.650 4
908.669 2
908.689 2
908.708 1
908.728 9
908.747 0
908.767 2
908.786 9
908.806 17
908.825 6
908.845 2
908.864 12
908.884 1
908.903 3
908.923 4
908.942 1
908.962 4
908.981 1
909.001 0
909.020 2
909.040 1
909.059 0
909.079 8
909.099 0
909.118 0
909.138 3
909.157 1
909.177 0
909.196 3
909.216 7
909.235 7
909.255 6
909.274 6
909.294 5
909.313 1
909.333 8
909.352 2
909.372 6
909.391 17
909.411 8
909.430 12
909.450 19
909.470 16
909.489 32
909.509 20
909.528 9
909.548 8
909.567 9
909.587 4
909.606 5
909.626 1
909.645 0
909.665 0
909.684 5
909.704 10
909.723 2
909.743 4
909.762 1
909.782 19
909.802 9
909.821 4
909.841 4
909.860 12
909.880 11
909.899 8
909.919 4
909.938 6
909.958 5
909.977 12
909.997 2
910.016 0
910.036 0
910.055 1
910.075 0
910.095 0
910.114 6
910.134 6
910.153 4
910.173 2
910.192 1
910.212 4
910.231 0
910.251 1
910.270 0
910.290 5
910.309 3
910.329 2
910.348 0
910.368 0
910.388 0
910.407 2
910.427 0
910.446 8
910.466 18
910.485 20
910.505 16
910.524 0
910.544 0
910.563 0
910.583 0
910.602 4
910.622 7
910.642 4
910.661 0
910.681 2
910.700 2
910.720 0
910.739 4
910.759 0
910.778 4
910.798 2
910.817 5
910.837 3
910.857 0
910.876 8
910.896 3
910.915 0
910.935 0
910.954 0
910.974 4
910.993 6
911.013 4
911.032 1
911.052 1
911.071 0
911.091 3
911.111 0
911.130 0
911.150 0
911.169 7
911.189 2
911.208 1
911.228 0
911.247 1
911.267 10
911.286 5
911.306 5
911.326 1
911.345 0
911.365 8
911.384 1
911.404 14
911.423 15
911.443 6
911.462 15
911.482 5
911.502 3
911.521 1
911.541 4
911.560 10
911.580 10
911.599 1
911.619 0
911.638 3
911.658 6
911.677 0
911.697 0
911.717 0
911.736 1
911.756 0
911.775 1
911.795 0
911.814 0
911.834 0
911.853 0
911.873 1
911.893 0
911.912 1
911.932 2
911.951 0
911.971 4
911.990 9
912.010 12
912.029 13
912.049 7
912.069 0
912.088 0
912.108 0
912.127 2
912.147 6
912.166 6
912.186 0
912.205 4
912.225 0
912.245 1
912.264 0
912.284 0
912.303 1
912.323 1
912.342 1
912.362 3
912.381 5
912.401 4
912.421 9
912.440 3
912.460 2
912.479 0
912.499 3
912.518 4
912.538 1
912.558 2
912.577 9
912.597 12
912.616 3
912.636 8
912.655 7
912.675 1
912.694 0
912.714 0
912.734 0
912.753 2
912.773 0
912.792 0
912.812 0
912.831 0
912.851 0
912.871 6
912.890 11
912.910 12
912.929 1
912.949 0
912.968 2
912.988 10
913.007 6
913.027 1
913.047 3
913.066 0
913.086 0
913.105 0
913.125 6
913.144 1
913.164 0
913.184 3
913.203 0
913.223 0
913.242 1
913.262 4
913.281 9
913.301 4
913.321 4
913.340 1
913.360 8
913.379 7
913.399 8
913.418 12
913.438 1
913.458 0
913.477 2
913.497 11
913.516 5
913.536 0
913.555 6
913.575 2
913.595 2
913.614 3
913.634 0
913.653 6
913.673 2
913.692 7
913.712 3
913.732 2
913.751 4
913.771 0
913.790 0
913.810 1
913.829 0
913.849 0
913.869 1
913.888 4
913.908 0
913.927 0
913.947 0
913.966 3
913.986 2
914.006 5
914.025 6
914.045 4
914.064 9
914.084 2
914.103 3
914.123 1
914.143 3
914.162 0
914.182 0
914.201 0
914.221 5
914.241 1
914.260 2
914.280 1
914.299 3
914.319 6
914.338 10
914.358 11
914.378 8
914.397 4
914.417 2
914.436 6
914.456 6
914.475 9
914.495 10
914.515 6
914.534 9
914.554 1
914.573 0
914.593 8
914.613 4
914.632 3
914.652 3
914.671 0
914.691 1
914.710 1
914.730 0
914.750 0
914.769 7
914.789 7
914.808 10
914.828 3
914.848 0
914.867 6
914.887 12
914.906 13
914.926 12
914.945 2
914.965 0
914.985 0
915.004 0
915.024 7
915.043 15
915.063 6
915.083 0
915.102 0
915.122 0
915.141 0
915.161 5
915.181 6
915.200 1
915.220 1
915.239 3
915.259 4
915.278 5
915.298 9
915.318 9
915.337 7
915.357 7
915.376 10
915.396 4
915.416 3
915.435 5
915.455 16
915.474 2
915.494 7
915.514 0
915.533 2
915.553 2
915.572 0
915.592 4
915.612 19
915.631 0
915.651 0
915.670 6
915.690 4
915.710 9
915.729 17
915.749 9
915.768 1
915.788 3
915.808 4
915.827 13
915.847 3
915.866 3
915.886 0
915.905 0
915.925 7
915.945 1
915.964 1
915.984 2
916.003 9
916.023 2
916.043 4
916.062 8
916.082 8
916.101 9
916.121 7
916.141 0
916.160 0
916.180 2
916.199 5
916.219 11
916.239 10
916.258 22
916.278 11
916.297 7
916.317 14
916.337 5
916.356 0
916.376 3
916.395 8
916.415 23
916.435 9
916.454 1
916.474 7
916.493 6
916.513 3
916.533 0
916.552 0
916.572 0
916.592 3
916.611 10
916.631 5
916.650 2
916.670 3
916.690 6
916.709 12
916.729 1
916.748 0
916.768 1
916.788 4
916.807 0
916.827 0
916.846 1
916.866 0
916.886 0
916.905 0
916.925 0
916.944 10
916.964 3
916.984 0
917.003 0
917.023 0
917.042 3
917.062 0
917.082 6
917.101 5
917.121 0
917.140 0
917.160 3
917.180 0
917.199 0
917.219 5
917.239 1
917.258 2
917.278 4
917.297 11
917.317 4
917.337 0
917.356 0
917.376 0
917.395 4
917.415 4
917.435 16
917.454 17
917.474 12
917.494 7
917.513 7
917.533 0
917.552 3
917.572 11
917.592 6
917.611 5
917.631 0
917.650 0
917.670 0
917.690 0
917.709 0
917.729 0
917.749 6
917.768 2
917.788 2
917.807 7
917.827 3
917.847 0
917.866 0
917.886 0
917.905 0
917.925 0
917.945 6
917.964 8
917.984 6
918.004 0
918.023 0
918.043 0
918.062 0
918.082 0
918.102 2
918.121 0
918.141 1
918.161 5
918.180 3
918.200 2
918.219 4
918.239 0
918.259 0
918.278 0
918.298 0
918.317 0
918.337 5
918.357 10
918.376 1
918.396 0
918.416 3
918.435 9
918.455 4
918.474 6
918.494 16
918.514 16
918.533 7
918.553 0
918.573 0
918.592 5
918.612 5
918.631 0
918.651 1
918.671 1
918.690 0
918.710 0
918.730 0
918.749 0
918.769 0
918.788 3
918.808 1
918.828 4
918.847 5
918.867 6
918.887 7
918.906 3
918.926 1
918.946 0
918.965 0
918.985 0
919.004 0
919.024 0
919.044 5
919.063 5
919.083 0
919.103 4
919.122 3
919.142 3
919.161 2
919.181 3
919.201 1
919.220 2
919.240 0
919.260 8
919.279 4
919.299 4
919.319 0
919.338 1
919.358 5
919.377 0
919.397 0
919.417 11
919.436 1
919.456 0
919.476 0
919.495 0
919.515 10
919.534 8
919.554 0
919.574 7
919.593 16
919.613 0
919.633 4
919.652 2
919.672 9
919.692 1
919.711 0
919.731 7
919.750 2
919.770 0
919.790 0
919.809 5
919.829 0
919.849 3
919.868 3
919.888 2
919.908 0
919.927 0
919.947 1
919.967 8
919.986 3
920.006 0
920.025 5
920.045 3
920.065 0
920.084 9
920.104 1
920.124 0
920.143 3
920.163 4
920.183 0
920.202 1
920.222 0
920.242 0
920.261 2
920.281 5
920.300 1
920.320 5
920.340 8
920.359 10
920.379 10
920.399 8
920.418 1
920.438 13
920.458 36
920.477 41
920.497 16
920.517 10
920.536 9
920.556 3
920.575 2
920.595 6
920.615 2
920.634 5
920.654 1
920.674 0
920.693 2
920.713 2
920.733 3
920.752 0
920.772 0
920.792 0
920.811 0
920.831 0
920.851 1
920.870 5
920.890 2
920.909 0
920.929 0
920.949 0
920.968 1
920.988 0
921.008 0
921.027 5
921.047 0
921.067 5
921.086 0
921.106 0
921.126 4
921.145 0
921.165 0
921.185 4
921.204 0
921.224 0
921.244 0
921.263 4
921.283 0
921.303 1
921.322 1
921.342 10
921.362 18
921.381 3
921.401 17
921.420 16
921.440 5
921.460 27
921.479 18
921.499 26
921.519 19
921.538 7
921.558 1
921.578 3
921.597 3
921.617 1
921.637 9
921.656 4
921.676 4
921.696 9
921.715 0
921.735 1
921.755 0
921.774 0
921.794 4
921.814 3
921.833 2
921.853 3
921.873 1
921.892 0
921.912 2
921.932 0
921.951 0
921.971 0
921.991 0
922.010 2
922.030 0
922.050 0
922.069 16
922.089 10
922.109 6
922.128 5
922.148 0
922.168 5
922.187 0
922.207 0
922.227 0
922.246 1
922.266 6
922.286 8
922.305 3
922.325 4
922.345 3
922.364 13
922.384 1
922.404 0
922.423 5
922.443 13
922.463 22
922.482 16
922.502 15
922.522 1
922.541 14
922.561 9
922.581 1
922.600 5
922.620 0
922.640 0
922.659 1
922.679 0
922.699 5
922.718 2
922.738 6
922.758 3
922.777 10
922.797 4
922.817 0
922.836 0
922.856 1
922.876 15
922.895 10
922.915 11
922.935 2
922.954 9
922.974 7
922.994 0
923.013 11
923.033 3
923.053 0
923.072 1
923.092 0
923.112 1
923.131 4
923.151 2
923.171 13
923.190 0
923.210 0
923.230 6
923.249 7
923.269 0
923.289 1
923.308 0
923.328 3
923.348 4
923.367 4
923.387 8
923.407 2
923.426 0
923.446 5
923.466 19
923.485 3
923.505 5
923.525 2
923.545 6
923.564 6
923.584 0
923.604 13
923.623 7
923.643 1
923.663 0
923.682 4
923.702 7
923.722 1
923.741 0
923.761 0
923.781 3
923.800 2
923.820 6
923.840 12
923.859 3
923.879 3
923.899 3
923.918 6
923.938 2
923.958 0
923.977 0
923.997 0
924.017 0
924.037 0
924.056 0
924.076 0
924.096 1
924.115 1
924.135 0
924.155 0
924.174 0
924.194 0
924.214 1
924.233 5
924.253 4
924.273 0
924.292 0
924.312 1
924.332 2
924.352 1
924.371 0
924.391 1
924.411 1
924.430 1
924.450 0
924.470 5
924.489 13
924.509 9
924.529 3
924.548 0
924.568 4
924.588 1
924.607 0
924.627 5
924.647 8
924.667 2
924.686 1
924.706 0
924.726 1
924.745 0
924.765 1
924.785 5
924.804 9
924.824 0
924.844 2
924.863 9
924.883 2
924.903 6
924.923 0
924.942 0
924.962 4
924.982 9
925.001 1
925.021 0
925.041 2
925.060 2
925.080 5
925.100 0
925.119 0
925.139 2
925.159 0
925.179 0
925.198 0
925.218 0
925.238 0
925.257 1
925.277 14
925.297 11
925.316 5
925.336 9
925.356 19
925.376 23
925.395 7
925.415 0
925.435 0
925.454 13
925.474 6
925.494 7
925.513 12
925.533 13
925.553 5
925.573 0
925.592 8
925.612 6
925.632 3
925.651 0
925.671 6
925.691 13
925.710 10
925.730 12
925.750 6
925.770 2
925.789 0
925.809 3
925.829 3
925.848 0
925.868 0
925.888 0
925.907 2
925.927 8
925.947 7
925.967 3
925.986 4
926.006 6
926.026 0
926.045 1
926.065 1
926.085 3
926.104 0
926.124 6
926.144 0
926.164 0
926.183 5
926.203 3
926.223 6
926.242 5
926.262 4
926.282 7
926.302 6
926.321 1
926.341 2
926.361 1
926.380 1
926.400 17
926.420 13
926.440 22
926.459 37
926.479 21
926.499 7
926.518 3
926.538 1
926.558 0
926.577 0
926.597 3
926.617 4
926.637 2
926.656 0
926.676 6
926.696 0
926.715 0
926.735 0
926.755 5
926.775 8
926.794 7
926.814 0
926.834 0
926.853 0
926.873 0
926.893 0
926.913 1
926.932 0
926.952 5
926.972 0
926.991 0
927.011 1
927.031 5
927.051 2
927.070 7
927.090 2
927.110 0
927.129 0
927.149 1
927.169 1
927.189 7
927.208 14
927.228 4
927.248 10
927.268 7
927.287 0
927.307 8
927.327 2
927.346 0
927.366 0
927.386 0
927.406 0
927.425 0
927.445 3
927.465 1
927.484 10
927.504 13
927.524 0
927.544 0
927.563 1
927.583 0
927.603 0
927.622 0
927.642 0
927.662 7
927.682 3
927.701 3
927.721 0
927.741 0
927.761 9
927.780 1
927.800 1
927.820 2
927.839 0
927.859 0
927.879 0
927.899 1
927.918 2
927.938 12
927.958 6
927.977 0
927.997 0
928.017 0
928.037 5
928.056 1
928.076 2
928.096 9
928.116 2
928.135 0
928.155 1
928.175 0
928.194 1
928.214 2
928.234 6
928.254 1
928.273 0
928.293 1
928.313 9
928.333 1
928.352 5
928.372 2
928.392 15
928.412 21
928.431 4
928.451 1
928.471 1
928.490 0
928.510 1
928.530 0
928.550 0
928.569 0
928.589 0
928.609 0
928.629 0
928.648 7
928.668 1
928.688 1
928.707 7
928.727 1
928.747 1
928.767 7
928.786 5
928.806 0
928.826 4
928.846 8
928.865 3
928.885 0
928.905 5
928.925 6
928.944 7
928.964 5
928.984 5
929.004 4
929.023 4
929.043 2
929.063 2
929.082 1
929.102 1
929.122 0
929.142 0
929.161 9
929.181 2
929.201 3
929.221 4
929.240 3
929.260 8
929.280 1
929.300 8
929.319 0
929.339 4
929.359 10
929.379 4
929.398 0
929.418 5
929.438 0
929.458 8
929.477 25
929.497 4
929.517 0
929.536 9
929.556 5
929.576 1
929.596 2
929.615 1
929.635 6
929.655 0
929.675 3
929.694 5
929.714 2
929.734 0
929.754 0
929.773 3
929.793 5
929.813 0
929.833 1
929.852 0
929.872 0
929.892 0
929.912 4
929.931 4
929.951 5
929.971 7
929.991 5
930.010 2
930.030 0
930.050 0
930.070 0
930.089 0
930.109 2
930.129 0
930.149 0
930.168 0
930.188 0
930.208 0
930.228 0
930.247 2
930.267 1
930.287 10
930.307 3
930.326 3
930.346 2
930.366 9
930.386 1
930.405 1
930.425 0
930.445 6
930.465 18
930.484 8
930.504 6
930.524 7
930.544 13
930.563 11
930.583 2
930.603 14
930.623 10
930.642 11
930.662 1
930.682 0
930.702 6
930.721 2
930.741 8
930.761 6
930.781 3
930.800 0
930.820 4
930.840 0
930.860 6
930.879 4
930.899 0
930.919 6
930.939 8
930.958 4
930.978 7
930.998 6
931.018 5
931.038 2
931.057 1
931.077 5
931.097 1
931.117 15
931.136 3
931.156 0
931.176 10
931.196 20
931.215 7
931.235 0
931.255 0
931.275 0
931.294 0
931.314 4
931.334 4
931.354 2
931.373 6
931.393 0
931.413 12
931.433 10
931.452 22
931.472 14
931.492 1
931.512 5
931.532 6
931.551 5
931.571 4
931.591 15
931.611 6
931.630 7
931.650 2
931.670 0
931.690 0
931.709 6
931.729 2
931.749 0
931.769 0
931.788 3
931.808 9
931.828 0
931.848 1
931.868 3
931.887 3
931.907 4
931.927 3
931.947 2
931.966 4
931.986 4
932.006 0
932.026 0
932.045 1
932.065 6
932.085 4
932.105 0
932.125 0
932.144 0
932.164 17
932.184 4
932.204 6
932.223 3
932.243 0
932.263 0
932.283 0
932.302 1
932.322 0
932.342 1
932.362 0
932.382 3
932.401 8
932.421 3
932.441 2
932.461 4
932.480 12
932.500 5
932.520 0
932.540 18
932.560 14
932.579 0
932.599 3
932.619 6
932.639 1
932.658 3
932.678 0
932.698 0
932.718 5
932.737 1
932.757 0
932.777 3
932.797 4
932.817 1
932.836 0
932.856 9
932.876 1
932.896 3
932.915 0
932.935 7
932.955 4
932.975 13
932.995 14
933.014 4
933.034 7
933.054 3
933.074 1
933.094 6
933.113 0
933.133 0
933.153 0
933.173 8
933.192 4
933.212 0
933.232 0
933.252 0
933.272 1
933.291 2
933.311 3
933.331 8
933.351 1
933.370 5
933.390 22
933.410 23
933.430 12
933.450 4
933.469 0
933.489 6
933.509 2
933.529 1
933.548 3
933.568 0
933.588 6
933.608 11
933.628 18
933.647 1
933.667 0
933.687 3
933.707 0
933.727 3
933.746 3
933.766 0
933.786 1
933.806 1
933.826 1
933.845 0
933.865 6
933.885 3
933.905 3
933.924 4
933.944 11
933.964 4
933.984 0
934.004 0
934.023 0
934.043 0
934.063 0
934.083 0
934.103 0
934.122 0
934.142 0
934.162 1
934.182 0
934.202 0
934.221 0
934.241 0
934.261 0
934.281 0
934.300 0
934.320 0
934.340 0
934.360 0
934.380 0
934.399 8
934.419 6
934.439 0
934.459 5
934.479 2
934.498 0
934.518 0
934.538 2
934.558 2
934.578 8
934.597 3
934.617 0
934.637 0
934.657 0
934.677 1
934.696 5
934.716 2
934.736 5
934.756 0
934.776 0
934.795 0
934.815 0
934.835 1
934.855 0
934.875 0
934.894 0
934.914 2
934.934 2
934.954 7
934.974 6
934.993 0
935.013 0
935.033 0
935.053 3
935.073 0
935.092 0
935.112 1
935.132 0
935.152 0
935.172 4
935.191 0
935.211 0
935.231 0
935.251 0
935.271 4
935.290 4
935.310 0
935.330 0
935.350 4
935.370 5
935.389 1
935.409 5
935.429 5
935.449 4
935.469 5
935.488 3
935.508 4
935.528 6
935.548 0
935.568 0
935.587 0
935.607 0
935.627 0
935.647 10
935.667 15
935.687 9
935.706 1
935.726 0
935.746 18
935.766 3
935.786 1
935.805 0
935.825 3
935.845 3
935.865 1
935.885 16
935.904 11
935.924 11
935.944 7
935.964 0
935.984 3
936.003 6
936.023 1
936.043 11
936.063 0
936.083 0
936.103 5
936.122 5
936.142 16
936.162 5
936.182 7
936.202 1
936.221 1
936.241 5
936.261 0
936.281 0
936.301 10
936.320 2
936.340 1
936.360 0
936.380 5
936.400 14
936.420 8
936.439 7
936.459 16
936.479 38
936.499 10
936.519 0
936.538 0
936.558 5
936.578 0
936.598 0
936.618 10
936.638 8
936.657 9
936.677 4
936.697 0
936.717 0
936.737 0
936.756 1
936.776 0
936.796 2
936.816 1
936.836 1
936.856 0
936.875 0
936.895 2
936.915 1
936.935 0
936.955 0
936.974 0
936.994 1
937.014 7
937.034 0
937.054 0
937.074 0
937.093 8
937.113 7
937.133 6
937.153 6
937.173 4
937.192 2
937.212 0
937.232 0
937.252 0
937.272 1
937.292 0
937.311 2
937.331 0
937.351 0
937.371 0
937.391 0
937.411 9
937.430 5
937.450 26
937.470 9
937.490 22
937.510 8
937.530 8
937.549 6
937.569 2
937.589 4
937.609 2
937.629 5
937.648 0
937.668 0
937.688 5
937.708 0
937.728 0
937.748 0
937.767 5
937.787 0
937.807 0
937.827 3
937.847 0
937.867 0
937.886 0
937.906 5
937.926 5
937.946 0
937.966 4
937.986 0
938.005 7
938.025 0
938.045 1
938.065 1
938.085 3
938.105 0
938.124 0
938.144 0
938.164 5
938.184 3
938.204 0
938.224 2
938.243 0
938.263 1
938.283 13
938.303 0
938.323 5
938.343 0
938.362 0
938.382 7
938.402 1
938.422 8
938.442 1
938.462 11
938.481 15
938.501 5
938.521 9
938.541 6
938.561 2
938.581 0
938.600 0
938.620 5
938.640 1
938.660 0
938.680 2
938.700 9
938.720 12
938.739 13
938.759 6
938.779 9
938.799 3
938.819 4
938.839 14
938.858 2
938.878 0
938.898 0
938.918 11
938.938 4
938.958 4
938.977 0
938.997 3
939.017 5
939.037 3
939.057 2
939.077 4
939.097 9
939.116 6
939.136 0
939.156 6
939.176 3
939.196 4
939.216 5
939.235 0
939.255 0
939.275 0
939.295 2
939.315 3
939.335 0
939.355 2
939.374 3
939.394 6
939.414 17
939.434 9
939.454 6
939.474 14
939.493 9
939.513 2
939.533 9
939.553 6
939.573 13
939.593 1
939.613 15
939.632 9
939.652 2
939.672 5
939.692 9
939.712 1
939.732 4
939.751 1
939.771 0
939.791 4
939.811 2
939.831 0
939.851 0
939.871 1
939.890 3
939.910 0
939.930 0
939.950 0
939.970 0
939.990 5
940.010 0
940.029 0
940.049 0
940.069 0
940.089 4
940.109 7
940.129 10
940.149 7
940.168 0
940.188 0
940.208 0
940.228 0
940.248 0
940.268 0
940.288 8
940.307 12
940.327 1
940.347 0
940.367 0
940.387 4
940.407 11
940.427 6
940.446 0
940.466 5
940.486 11
940.506 8
940.526 3
940.546 2
940.566 0
940.585 0
940.605 4
940.625 3
940.645 3
940.665 11
940.685 10
940.705 4
940.724 6
940.744 1
940.764 0
940.784 0
940.804 13
940.824 5
940.844 3
940.863 0
940.883 0
940.903 0
940.923 4
940.943 3
940.963 0
940.983 0
941.002 0
941.022 0
941.042 0
941.062 0
941.082 0
941.102 9
941.122 2
941.142 0
941.161 0
941.181 0
941.201 1
941.221 8
941.241 11
941.261 3
941.281 0
941.300 2
941.320 5
941.340 0
941.360 1
941.380 1
941.400 2
941.420 0
941.440 9
941.459 4
941.479 0
941.499 0
941.519 0
941.539 0
941.559 0
941.579 0
941.599 2
941.618 3
941.638 1
941.658 0
941.678 0
941.698 0
941.718 3
941.738 1
941.757 6
941.777 0
941.797 0
941.817 9
941.837 22
941.857 5
941.877 1
941.897 2
941.916 0
941.936 0
941.956 0
941.976 0
941.996 0
942.016 4
942.036 2
942.056 1
942.075 12
942.095 5
942.115 3
942.135 1
942.155 11
942.175 3
942.195 0
942.215 0
942.234 1
942.254 3
942.274 5
942.294 0
942.314 5
942.334 0
942.354 0
942.374 0
942.393 0
942.413 3
942.433 7
942.453 30
942.473 29
942.493 18
942.513 3
942.533 4
942.553 1
942.572 0
942.592 0
942.612 3
942.632 0
942.652 1
942.672 0
942.692 0
942.712 0
942.731 1
942.751 0
942.771 0
942.791 0
942.811 0
942.831 5
942.851 3
942.871 2
942.891 0
942.910 0
942.930 4
942.950 2
942.970 2
942.990 0
943.010 0
943.030 2
943.050 1
943.069 0
943.089 0
943.109 5
943.129 8
943.149 6
943.169 0
943.189 4
943.209 3
943.229 1
943.248 0
943.268 0
943.288 0
943.308 0
943.328 0
943.348 0
943.368 0
943.388 8
943.408 15
943.427 24
943.447 8
943.467 12
943.487 19
943.507 2
943.527 1
943.547 0
943.567 2
943.587 4
943.606 10
943.626 6
943.646 0
943.666 0
943.686 1
943.706 0
943.726 0
943.746 0
943.766 0
943.786 5
943.805 5
943.825 0
943.845 5
943.865 2
943.885 3
943.905 5
943.925 0
943.945 0
943.965 7
943.984 3
944.004 9
944.024 1
944.044 0
944.064 0
944.084 1
944.104 0
944.124 0
944.144 0
944.164 0
944.183 5
944.203 2
944.223 14
944.243 5
944.263 3
944.283 1
944.303 2
944.323 4
944.343 5
944.362 3
944.382 2
944.402 38
944.422 69
944.442 109
944.462 91
944.482 57
944.502 42
944.522 19
944.542 25
944.562 16
944.581 7
944.601 13
944.621 26
944.641 14
944.661 5
944.681 5
944.701 8
944.721 1
944.741 6
944.761 3
944.780 0
944.800 1
944.820 9
944.840 2
944.860 2
944.880 0
944.900 0
944.920 5
944.940 2
944.960 2
944.979 1
944.999 0
945.019 0
945.039 0
945.059 0
945.079 2
945.099 5
945.119 20
945.139 20
945.159 3
945.179 0
945.198 0
945.218 0
945.238 0
945.258 1
945.278 0
945.298 9
945.318 8
945.338 7
945.358 0
945.378 4
945.398 15
945.417 34
945.437 64
945.457 59
945.477 70
945.497 31
945.517 26
945.537 22
945.557 10
945.577 8
945.597 6
945.617 13
945.636 23
945.656 7
945.676 2
945.696 0
945.716 3
945.736 6
945.756 2
945.776 0
945.796 0
945.816 2
945.836 0
945.856 0
945.875 0
945.895 0
945.915 2
945.935 4
945.955 6
945.975 1
945.995 5
946.015 1
946.035 7
946.055 0
946.075 6
946.095 6
946.114 3
946.134 8
946.154 2
946.174 4
946.194 0
946.214 4
946.234 2
946.254 0
946.274 0
946.294 9
946.314 1
946.334 8
946.353 15
946.373 4
946.393 9
946.413 14
946.433 21
946.453 24
946.473 29
946.493 11
946.513 10
946.533 18
946.553 20
946.573 4
946.593 0
946.612 0
946.632 9
946.652 1
946.672 2
946.692 17
946.712 2
946.732 0
946.752 2
946.772 4
946.792 0
946.812 3
946.832 0
946.852 0
946.871 5
946.891 13
946.911 5
946.931 7
946.951 2
946.971 5
946.991 1
947.011 0
947.031 8
947.051 7
947.071 0
947.091 1
947.111 1
947.131 7
947.150 9
947.170 0
947.190 1
947.210 0
947.230 7
947.250 11
947.270 1
947.290 1
947.310 0
947.330 1
947.350 0
947.370 0
947.390 0
947.410 3
947.430 8
947.449 12
947.469 15
947.489 21
947.509 8
947.529 1
947.549 0
947.569 0
947.589 0
947.609 3
947.629 9
947.649 0
947.669 0
947.689 2
947.709 4
947.729 5
947.748 7
947.768 8
947.788 8
947.808 1
947.828 0
947.848 0
947.868 4
947.888 2
947.908 2
947.928 0
947.948 1
947.968 0
947.988 6
948.008 4
948.028 1
948.047 0
948.067 0
948.087 0
948.107 0
948.127 0
948.147 4
948.167 16
948.187 2
948.207 0
948.227 7
948.247 27
948.267 16
948.287 3
948.307 0
948.327 1
948.347 0
948.367 0
948.386 0
948.406 0
948.426 4
948.446 9
948.466 14
948.486 3
948.506 2
948.526 3
948.546 6
948.566 14
948.586 4
948.606 9
948.626 6
948.646 5
948.666 0
948.686 5
948.706 9
948.726 10
948.745 4
948.765 3
948.785 0
948.805 1
948.825 2
948.845 4
948.865 0
948.885 3
948.905 4
948.925 0
948.945 0
948.965 2
948.985 8
949.005 5
949.025 0
949.045 0
949.065 4
949.085 0
949.105 4
949.124 6
949.144 3
949.164 0
949.184 6
949.204 7
949.224 3
949.244 6
949.264 10
949.284 4
949.304 7
949.324 2
949.344 2
949.364 0
949.384 1
949.404 4
949.424 12
949.444 11
949.464 17
949.484 2
949.504 0
949.523 0
949.543 4
949.563 13
949.583 4
949.603 1
949.623 6
949.643 2
949.663 2
949.683 2
949.703 0
949.723 0
949.743 5
949.763 9
949.783 1
949.803 4
949.823 0
949.843 0
949.863 2
949.883 13
949.903 2
949.923 4
949.943 13
949.963 0
949.982 1
950.002 3
950.022 0
950.042 0
950.062 0
950.082 7
950.102 5
950.122 1
950.142 17
950.162 7
950.182 3
950.202 3
950.222 1
950.242 0
950.262 4
950.282 0
950.302 3
950.322 5
950.342 7
950.362 3
950.382 4
950.402 5
950.422 2
950.442 20
950.462 27
950.482 16
950.501 2
950.521 0
950.541 5
950.561 0
950.581 0
950.601 1
950.621 0
950.641 17
950.661 27
950.681 8
950.701 1
950.721 0
950.741 0
950.761 5
950.781 0
950.801 15
950.821 1
950.841 0
950.861 0
950.881 0
950.901 1
950.921 0
950.941 0
950.961 0
950.981 0
951.001 0
951.021 0
951.041 0
951.061 0
951.081 7
951.101 1
951.120 0
951.140 6
951.160 0
951.180 1
951.200 7
951.220 8
951.240 0
951.260 0
951.280 0
951.300 1
951.320 0
951.340 17
951.360 7
951.380 0
951.400 0
951.420 0
951.440 5
951.460 22
951.480 4
951.500 5
951.520 1
951.540 2
951.560 4
951.580 0
951.600 1
951.620 0
951.640 0
951.660 0
951.680 0
951.700 0
951.720 1
951.740 5
951.760 7
951.780 3
951.800 0
951.820 4
951.840 1
951.860 0
951.880 0
951.899 0
951.919 0
951.939 0
951.959 3
951.979 0
951.999 0
952.019 6
952.039 4
952.059 0
952.079 0
952.099 1
952.119 5
952.139 1
952.159 0
952.179 1
952.199 8
952.219 7
952.239 0
952.259 4
952.279 6
952.299 0
952.319 0
952.339 3
952.359 4
952.379 7
952.399 0
952.419 8
952.439 40
952.459 31
952.479 21
952.499 3
952.519 6
952.539 5
952.559 3
952.579 0
952.599 0
952.619 0
952.639 0
952.659 0
952.679 0
952.699 8
952.719 2
952.739 0
952.759 0
952.779 0
952.799 0
952.819 7
952.839 7
952.859 0
952.879 0
952.899 0
952.919 5
952.939 0
952.959 0
952.979 0
952.999 5
953.019 15
953.039 8
953.059 0
953.079 0
953.099 3
953.119 2
953.139 1
953.159 0
953.179 2
953.199 1
953.219 11
953.239 8
953.259 3
953.279 3
953.299 8
953.319 0
953.339 0
953.359 6
953.379 9
953.398 14
953.418 1
953.438 6
953.458 11
953.478 8
953.498 3
953.518 1
953.538 0
953.558 5
953.578 10
953.598 10
953.618 7
953.638 8
953.658 6
953.678 2
953.698 0
953.718 11
953.738 3
953.758 0
953.778 0
953.798 1
953.818 5
953.838 4
953.858 0
953.878 0
953.898 0
953.918 18
953.938 8
953.958 4
953.978 9
953.998 2
954.018 1
954.038 1
954.058 4
954.078 0
954.098 0
954.118 0
954.138 8
954.158 3
954.178 3
954.198 0
954.218 0
954.238 3
954.258 3
954.278 0
954.298 0
954.318 0
954.338 0
954.358 0
954.378 0
954.398 1
954.418 8
954.439 0
954.459 3
954.479 7
954.499 0
954.519 7
954.539 9
954.559 2
954.579 0
954.599 3
954.619 1
954.639 0
954.659 6
954.679 0
954.699 9
954.719 12
954.739 20
954.759 20
954.779 11
954.799 3
954.819 1
954.839 0
954.859 2
954.879 12
954.899 12
954.919 0
954.939 0
954.959 4
954.979 6
954.999 6
955.019 3
955.039 4
955.059 4
955.079 8
955.099 2
955.119 0
955.139 5
955.159 3
955.179 0
955.199 0
955.219 0
955.239 8
955.259 10
955.279 1
955.299 0
955.319 3
955.339 1
955.359 6
955.379 0
955.399 0
955.419 1
955.439 1
955.459 8
955.479 0
955.499 0
955.519 0
955.539 1
955.559 4
955.579 11
955.599 7
955.619 11
955.639 5
955.659 6
955.679 4
955.699 1
955.719 0
955.739 7
955.759 3
955.779 5
955.799 0
955.819 0
955.839 0
955.859 0
955.879 0
955.899 7
955.919 4
955.940 0
955.960 0
955.980 0
956.000 5
956.020 2
956.040 0
956.060 0
956.080 0
956.100 0
956.120 6
956.140 9
956.160 0
956.180 2
956.200 0
956.220 1
956.240 2
956.260 0
956.280 5
956.300 4
956.320 2
956.340 0
956.360 1
956.380 0
956.400 0
956.420 4
956.440 4
956.460 9
956.480 1
956.500 2
956.520 0
956.540 3
956.560 2
956.580 2
956.600 3
956.620 0
956.640 0
956.660 1
956.680 0
956.700 2
956.720 8
956.741 0
956.761 0
956.781 0
956.801 1
956.821 3
956.841 6
956.861 2
956.881 1
956.901 0
956.921 7
956.941 5
956.961 0
956.981 0
957.001 1
957.021 15
957.041 8
957.061 1
957.081 6
957.101 9
957.121 3
957.141 0
957.161 0
957.181 2
957.201 0
957.221 0
957.241 0
957.261 5
957.281 12
957.301 0
957.321 0
957.342 9
957.362 1
957.382 0
957.402 4
957.422 10
957.442 4
957.462 8
957.482 6
957.502 3
957.522 10
957.542 9
957.562 16
957.582 3
957.602 5
957.622 0
957.642 4
957.662 10
957.682 8
957.702 0
957.722 0
957.742 0
957.762 0
957.782 6
957.802 1
957.822 6
957.842 6
957.863 2
957.883 0
957.903 8
957.923 9
957.943 0
957.963 0
957.983 1
958.003 0
958.023 0
958.043 0
958.063 9
958.083 15
958.103 2
958.123 0
958.143 5
958.163 5
958.183 8
958.203 10
958.223 7
958.243 0
958.263 0
958.283 0
958.303 0
958.324 0
958.344 2
958.364 2
958.384 5
958.404 3
958.424 16
958.444 5
958.464 0
958.484 1
958.504 0
958.524 2
958.544 11
958.564 0
958.584 0
958.604 16
958.624 3
958.644 0
958.664 0
958.684 0
958.704 0
958.724 3
958.745 3
958.765 1
958.785 0
958.805 1
958.825 1
958.845 3
958.865 1
958.885 2
958.905 0
958.925 11
958.945 2
958.965 0
958.985 0
959.005 0
959.025 0
959.045 2
959.065 0
959.085 8
959.105 11
959.126 2
959.146 10
959.166 2
959.186 1
959.206 0
959.226 0
959.246 0
959.266 0
959.286 4
959.306 0
959.326 0
959.346 6
959.366 2
959.386 9
959.406 5
959.426 2
959.446 4
959.467 2
959.487 0
959.507 3
959.527 8
959.547 6
959.567 11
959.587 1
959.607 2
959.627 4
959.647 8
959.667 5
959.687 7
959.707 3
959.727 0
959.747 0
959.767 0
959.787 0
959.808 0
959.828 0
959.848 3
959.868 5
959.888 0
959.908 0
959.928 0
959.948 0
959.968 5
959.988 2
960.008 3
960.028 0
960.048 4
960.068 3
960.088 0
960.108 0
960.129 0
960.149 0
960.169 2
960.189 0
960.209 0
960.229 2
960.249 1
960.269 3
960.289 4
960.309 4
960.329 7
960.349 6
960.369 9
960.389 7
960.409 9
960.430 32
960.450 30
960.470 40
960.490 13
960.510 5
960.530 7
960.550 6
960.570 0
960.590 0
960.610 1
960.630 4
960.650 3
960.670 1
960.690 7
960.711 4
960.731 0
960.751 0
960.771 0
960.791 0
960.811 9
960.831 0
960.851 1
960.871 2
960.891 0
960.911 6
960.931 3
960.951 10
960.971 2
960.992 0
961.012 0
961.032 0
961.052 9
961.072 11
961.092 9
961.112 1
961.132 4
961.152 4
961.172 5
961.192 0
961.212 5
961.232 12
961.253 16
961.273 13
961.293 3
961.313 2
961.333 7
961.353 2
961.373 7
961.393 4
961.413 31
961.433 17
961.453 43
961.473 22
961.493 9
961.514 5
961.534 6
961.554 8
961.574 5
961.594 0
961.614 0
961.634 0
961.654 2
961.674 3
961.694 1
961.714 0
961.734 3
961.755 5
961.775 0
961.795 0
961.815 0
961.835 9
961.855 6
961.875 3
961.895 0
961.915 1
961.935 5
961.955 5
961.975 0
961.996 0
962.016 0
962.036 0
962.056 0
962.076 0
962.096 0
962.116 0
962.136 12
962.156 11
962.176 9
962.196 3
962.216 3
962.237 1
962.257 3
962.277 8
962.297 6
962.317 3
962.337 2
962.357 6
962.377 6
962.397 0
962.417 7
962.437 23
962.458 5
962.478 0
962.498 9
962.518 2
962.538 7
962.558 14
962.578 21
962.598 15
962.618 7
962.638 4
962.658 1
962.679 6
962.699 0
962.719 0
962.739 0
962.759 6
962.779 5
962.799 0
962.819 8
962.839 3
962.859 0
962.879 0
962.900 0
962.920 0
962.940 0
962.960 0
962.980 2
963.000 0
963.020 0
963.040 2
963.060 7
963.080 0
963.100 0
963.121 0
963.141 0
963.161 0
963.181 3
963.201 0
963.221 0
963.241 2
963.261 0
963.281 6
963.301 2
963.322 2
963.342 14
963.362 9
963.382 0
963.402 5
963.422 18
963.442 7
963.462 14
963.482 8
963.502 5
963.523 2
963.543 17
963.563 9
963.583 9
963.603 6
963.623 9
963.643 14
963.663 2
963.683 2
963.703 0
963.724 3
963.744 0
963.764 0
963.784 6
963.804 0
963.824 0
963.844 0
963.864 14
963.884 0
963.905 5
963.925 0
963.945 0
963.965 0
963.985 0
964.005 0
964.025 0
964.045 13
964.065 3
964.085 1
964.106 2
964.126 0
964.146 0
964.166 0
964.186 0
964.206 4
964.226 2
964.246 2
964.266 11
964.287 3
964.307 0
964.327 0
964.347 2
964.367 1
964.387 3
964.407 8
964.427 2
964.447 0
964.468 0
964.488 8
964.508 5
964.528 7
964.548 0
964.568 0
964.588 0
964.608 0
964.628 0
964.649 1
964.669 0
964.689 0
964.709 0
964.729 3
964.749 3
964.769 6
964.789 2
964.809 3
964.830 2
964.850 0
964.870 0
964.890 0
964.910 1
964.930 0
964.950 6
964.970 8
964.990 2
965.011 3
965.031 2
965.051 0
965.071 0
965.091 7
965.111 10
965.131 5
965.151 1
965.172 5
965.192 0
965.212 0
965.232 0
965.252 0
965.272 0
965.292 0
965.312 10
965.332 5
965.353 1
965.373 4
965.393 1
965.413 4
965.433 12
965.453 9
965.473 15
965.493 9
965.514 7
965.534 6
965.554 3
965.574 5
965.594 0
965.614 10
965.634 17
965.654 12
965.675 2
965.695 2
965.715 0
965.735 1
965.755 8
965.775 1
965.795 1
965.815 11
965.836 4
965.856 4
965.876 1
965.896 1
965.916 0
965.936 3
965.956 0
965.976 7
965.997 0
966.017 2
966.037 5
966.057 7
966.077 4
966.097 0
966.117 4
966.137 5
966.158 1
966.178 3
966.198 0
966.218 6
966.238 8
966.258 0
966.278 1
966.298 2
966.319 6
966.339 9
966.359 7
966.379 5
966.399 1
966.419 8
966.439 17
966.459 14
966.480 34
966.500 15
966.520 5
966.540 7
966.560 13
966.580 1
966.600 1
966.621 0
966.641 0
966.661 0
966.681 0
966.701 5
966.721 9
966.741 1
966.761 7
966.782 5
966.802 5
966.822 0
966.842 5
966.862 0
966.882 0
966.902 0
966.923 0
966.943 8
966.963 4
966.983 0
967.003 0
967.023 0
967.043 0
967.064 0
967.084 7
967.104 1
967.124 2
967.144 0
967.164 6
967.184 4
967.204 1
967.225 1
967.245 0
967.265 0
967.285 9
967.305 2
967.325 0
967.345 2
967.366 5
967.386 1
967.406 25
967.426 16
967.446 25
967.466 14
967.486 16
967.507 4
967.527 5
967.547 6
967.567 1
967.587 0
967.607 2
967.627 4
967.648 1
967.668 0
967.688 2
967.708 0
967.728 2
967.748 3
967.768 0
967.789 3
967.809 0
967.829 1
967.849 1
967.869 3
967.889 5
967.909 8
967.930 5
967.950 8
967.970 4
967.990 3
968.010 1
968.030 1
968.051 2
968.071 0
968.091 4
968.111 3
968.131 2
968.151 0
968.171 1
968.192 0
968.212 0
968.232 8
968.252 2
968.272 0
968.292 7
968.312 3
968.333 4
968.353 4
968.373 12
968.393 9
968.413 2
968.433 2
968.454 8
968.474 7
968.494 9
968.514 4
968.534 0
968.554 0
968.574 0
968.595 0
968.615 0
968.635 3
968.655 1
968.675 0
968.695 7
968.716 1
968.736 1
968.756 5
968.776 1
968.796 0
968.816 3
968.836 13
968.857 2
968.877 0
968.897 0
968.917 4
968.937 10
968.957 1
968.978 5
968.998 6
969.018 6
969.038 0
969.058 1
969.078 3
969.099 3
969.119 0
969.139 0
969.159 0
969.179 0
969.199 0
969.219 0
969.240 0
969.260 2
969.280 0
969.300 7
969.320 3
969.340 0
969.361 1
969.381 11
969.401 0
969.421 7
969.441 7
969.461 2
969.482 11
969.502 21
969.522 7
969.542 0
969.562 10
969.582 10
969.603 18
969.623 5
969.643 0
969.663 0
969.683 5
969.703 0
969.724 0
969.744 16
969.764 14
969.784 4
969.804 15
969.824 19
969.845 5
969.865 0
969.885 2
969.905 3
969.925 0
969.945 30
969.966 9
969.986 0
970.006 2
970.026 5
970.046 1
970.066 0
970.087 5
970.107 7
970.127 7
970.147 6
970.167 3
970.187 12
970.208 0
970.228 3
970.248 2
970.268 7
970.288 0
970.308 0
970.329 1
970.349 4
970.369 8
970.389 3
970.409 4
970.429 2
970.450 8
970.470 9
970.490 12
970.510 10
970.530 8
970.550 10
970.571 6
970.591 11
970.611 15
970.631 1
970.651 0
970.672 0
970.692 0
970.712 0
970.732 0
970.752 0
970.772 7
970.793 0
970.813 0
970.833 3
970.853 2
970.873 0
970.893 0
970.914 0
970.934 2
970.954 14
970.974 2
970.994 3
971.015 5
971.035 0
971.055 0
971.075 3
971.095 5
971.115 10
971.136 10
971.156 6
971.176 0
971.196 0
971.216 3
971.237 5
971.257 4
971.277 3
971.297 2
971.317 0
971.337 1
971.358 4
971.378 0
971.398 24
971.418 7
971.438 6
971.459 1
971.479 5
971.499 11
971.519 22
971.539 7
971.559 2
971.580 0
971.600 0
971.620 1
971.640 9
971.660 4
971.681 2
971.701 13
971.721 5
971.741 21
971.761 6
971.781 4
971.802 1
971.822 2
971.842 4
971.862 0
971.882 3
971.903 5
971.923 7
971.943 1
971.963 3
971.983 1
972.004 0
972.024 0
972.044 0
972.064 1
972.084 3
972.105 1
972.125 1
972.145 6
972.165 4
972.185 0
972.205 6
972.226 0
972.246 1
972.266 9
972.286 11
972.306 5
972.327 2
972.347 1
972.367 1
972.387 3
972.407 0
972.428 0
972.448 3
972.468 3
972.488 2
972.508 3
972.529 0
972.549 14
972.569 7
972.589 5
972.609 2
972.630 0
972.650 1
972.670 3
972.690 6
972.710 8
972.731 2
972.751 9
972.771 3
972.791 0
972.811 0
972.831 3
972.852 4
972.872 1
972.892 5
972.912 5
972.932 2
972.953 2
972.973 2
972.993 0
973.013 0
973.033 4
973.054 3
973.074 8
973.094 8
973.114 0
973.134 0
973.155 0
973.175 1
973.195 5
973.215 0
973.235 0
973.256 1
973.276 10
973.296 0
973.316 10
973.336 5
973.357 7
973.377 6
973.397 8
973.417 8
973.438 15
973.458 3
973.478 3
973.498 4
973.518 0
973.539 0
973.559 2
973.579 5
973.599 2
973.619 3
973.640 17
973.660 6
973.680 0
973.700 0
973.720 1
973.741 7
973.761 2
973.781 9
973.801 6
973.821 0
973.842 0
973.862 3
973.882 10
973.902 3
973.922 1
973.943 0
973.963 0
973.983 0
974.003 2
974.024 4
974.044 0
974.064 7
974.084 3
974.104 0
974.125 0
974.145 3
974.165 4
974.185 1
974.205 9
974.226 4
974.246 0
974.266 1
974.286 0
974.306 1
974.327 5
974.347 3
974.367 4
974.387 7
974.408 0
974.428 0
974.448 2
974.468 2
974.488 0
974.509 0
974.529 0
974.549 2
974.569 8
974.589 1
974.610 0
974.630 10
974.650 6
974.670 5
974.691 1
974.711 0
974.731 4
974.751 3
974.771 0
974.792 0
974.812 0
974.832 0
974.852 3
974.873 1
974.893 5
974.913 1
974.933 0
974.953 0
974.974 0
974.994 5
975.014 0
975.034 0
975.055 0
975.075 1
975.095 0
975.115 0
975.135 3
975.156 3
975.176 7
975.196 0
975.216 1
975.237 0
975.257 0
975.277 0
975.297 5
975.317 2
975.338 3
975.358 10
975.378 0
975.398 1
975.419 0
975.439 10
975.459 8
975.479 1
975.499 5
975.520 7
975.540 4
975.560 6
975.580 3
975.601 11
975.621 10
975.641 7
975.661 0
975.681 1
975.702 0
975.722 0
975.742 15
975.762 7
975.783 2
975.803 0
975.823 10
975.843 11
975.864 4
975.884 0
975.904 1
975.924 8
975.944 6
975.965 1
975.985 1
976.005 2
976.025 0
976.046 4
976.066 3
976.086 0
976.106 0
976.127 7
976.147 1
976.167 2
976.187 2
976.207 2
976.228 4
976.248 2
976.268 2
976.288 0
976.309 0
976.329 0
976.349 0
976.369 1
976.390 9
976.410 14
976.430 13
976.450 0
976.470 0
976.491 18
976.511 5
976.531 5
976.551 11
976.572 14
976.592 8
976.612 11
976.632 6
976.653 3
976.673 3
976.693 2
976.713 1
976.734 0
976.754 0
976.774 0
976.794 4
976.815 2
976.835 0
976.855 0
976.875 2
976.895 5
976.916 0
976.936 4
976.956 12
976.976 3
976.997 0
977.017 1
977.037 9
977.057 5
977.078 0
977.098 0
977.118 0
977.138 0
977.159 7
977.179 3
977.199 1
977.219 2
977.240 8
977.260 1
977.280 0
977.300 0
977.321 0
977.341 0
977.361 0
977.381 0
977.402 5
977.422 0
977.442 10
977.462 7
977.483 13
977.503 4
977.523 2
977.543 16
977.564 1
977.584 5
977.604 8
977.624 4
977.644 3
977.665 3
977.685 2
977.705 7
977.725 4
977.746 1
977.766 0
977.786 2
977.806 7
977.827 0
977.847 0
977.867 0
977.887 0
977.908 0
977.928 3
977.948 0
977.968 0
977.989 0
978.009 1
978.029 0
978.049 0
978.070 0
978.090 0
978.110 0
978.131 0
978.151 0
978.171 0
978.191 0
978.212 0
978.232 0
978.252 0
978.272 6
978.293 7
978.313 4
978.333 0
978.353 0
978.374 0
978.394 7
978.414 0
978.434 0
978.455 3
978.475 5
978.495 2
978.515 0
978.536 1
978.556 9
978.576 6
978.596 5
978.617 0
978.637 6
978.657 4
978.677 3
978.698 9
978.718 2
978.738 0
978.758 1
978.779 12
978.799 6
978.819 5
978.839 0
978.860 0
978.880 0
978.900 0
978.921 3
978.941 1
978.961 0
978.981 23
979.002 19
979.022 12
979.042 11
979.062 0
979.083 3
979.103 0
979.123 0
979.143 5
979.164 0
979.184 0
979.204 0
979.224 0
979.245 11
979.265 5
979.285 8
979.306 0
979.326 0
979.346 0
979.366 1
979.387 7
979.407 2
979.427 3
979.447 0
979.468 0
979.488 1
979.508 8
979.528 3
979.549 0
979.569 0
979.589 0
979.610 2
979.630 1
979.650 0
979.670 0
979.691 0
979.711 11
979.731 11
979.751 0
979.772 0
979.792 0
979.812 6
979.832 0
979.853 0
979.873 0
979.893 0
979.914 0
979.934 0
979.954 2
979.974 4
979.995 7
980.015 0
980.035 0
980.055 0
980.076 1
980.096 1
980.116 2
980.137 1
980.157 0
980.177 0
980.197 3
980.218 1
980.238 0
980.258 0
980.278 0
980.299 5
980.319 3
980.339 0
980.360 13
980.380 3
980.400 4
980.420 3
980.441 9
980.461 17
980.481 5
980.502 11
980.522 22
980.542 2
980.562 0
980.583 0
980.603 4
980.623 8
980.643 8
980.664 0
980.684 6
980.704 4
980.725 0
980.745 0
980.765 14
980.785 8
980.806 0
980.826 5
980.846 0
980.867 3
980.887 0
980.907 0
980.927 6
980.948 1
980.968 3
980.988 0
981.009 1
981.029 0
981.049 1
981.069 0
981.090 2
981.110 6
981.130 1
981.150 3
981.171 11
981.191 5
981.211 7
981.232 4
981.252 0
981.272 4
981.292 0
981.313 9
981.333 14
981.353 3
981.374 0
981.394 8
981.414 7
981.434 5
981.455 1
981.475 7
981.495 15
981.516 13
981.536 4
981.556 3
981.577 3
981.597 16
981.617 0
981.637 3
981.658 0
981.678 1
981.698 0
981.719 0
981.739 1
981.759 0
981.779 7
981.800 2
981.820 0
981.840 0
981.861 6
981.881 11
981.901 3
981.921 1
981.942 0
981.962 5
981.982 0
982.003 5
982.023 14
982.043 4
982.063 2
982.084 0
982.104 0
982.124 0
982.145 5
982.165 9
982.185 1
982.206 2
982.226 0
982.246 0
982.266 0
982.287 0
982.307 3
982.327 0
982.348 8
982.368 2
982.388 0
982.409 5
982.429 6
982.449 16
982.469 2
982.490 7
982.510 3
982.530 1
982.551 0
982.571 2
982.591 0
982.611 0
982.632 0
982.652 0
982.672 0
982.693 11
982.713 6
982.733 3
982.754 6
982.774 1
982.794 3
982.814 9
982.835 1
982.855 0
982.875 0
982.896 0
982.916 1
982.936 1
982.957 16
982.977 2
982.997 5
983.018 5
983.038 3
983.058 5
983.078 0
983.099 0
983.119 0
983.139 0
983.160 3
983.180 9
983.200 3
983.221 0
983.241 0
983.261 3
983.281 6
983.302 6
983.322 5
983.342 5
983.363 3
983.383 20
983.403 17
983.424 22
983.444 9
983.464 2
983.485 15
983.505 9
983.525 0
983.545 8
983.566 6
983.586 0
983.606 0
983.627 4
983.647 0
983.667 1
983.688 6
983.708 4
983.728 1
983.749 1
983.769 1
983.789 12
983.810 7
983.830 3
983.850 4
983.870 3
983.891 5
983.911 3
983.931 0
983.952 5
983.972 2
983.992 0
984.013 0
984.033 3
984.053 3
984.074 0
984.094 1
984.114 0
984.135 0
984.155 5
984.175 0
984.195 0
984.216 3
984.236 0
984.256 7
984.277 1
984.297 0
984.317 1
984.338 1
984.358 3
984.378 8
984.399 6
984.419 17
984.439 3
984.460 2
984.480 0
984.500 3
984.521 5
984.541 1
984.561 5
984.582 13
984.602 14
984.622 3
984.642 7
984.663 0
984.683 8
984.703 8
984.724 6
984.744 10
984.764 4
984.785 0
984.805 2
984.825 0
984.846 0
984.866 3
984.886 17
984.907 10
984.927 1
984.947 5
984.968 0
984.988 0
985.008 2
985.029 9
985.049 2
985.069 6
985.090 0
985.110 1
985.130 4
985.151 3
985.171 5
985.191 6
985.212 4
985.232 4
985.252 4
985.272 3
985.293 0
985.313 0
985.333 8
985.354 0
985.374 0
985.394 1
985.415 9
985.435 8
985.455 11
985.476 4
985.496 6
985.516 3
985.537 14
985.557 2
985.577 3
985.598 0
985.618 0
985.638 5
985.659 8
985.679 10
985.699 3
985.720 2
985.740 15
985.760 17
985.781 0
985.801 0
985.821 0
985.842 1
985.862 6
985.882 2
985.903 0
985.923 0
985.943 0
985.964 4
985.984 0
986.004 2
986.025 0
986.045 1
986.065 7
986.086 0
986.106 1
986.126 0
986.147 0
986.167 1
986.187 1
986.208 0
986.228 1
986.248 8
986.269 0
986.289 0
986.309 2
986.330 3
986.350 2
986.370 3
986.391 3
986.411 0
986.431 2
986.452 0
986.472 11
986.492 2
986.513 0
986.533 5
986.553 9
986.574 1
986.594 8
986.615 1
986.635 0
986.655 1
986.676 1
986.696 2
986.716 0
986.737 10
986.757 9
986.777 0
986.798 1
986.818 1
986.838 3
986.859 4
986.879 1
986.899 3
986.920 8
986.940 5
986.960 1
986.981 6
987.001 2
987.021 5
987.042 13
987.062 4
987.082 0
987.103 9
987.123 2
987.143 3
987.164 5
987.184 0
987.204 0
987.225 5
987.245 1
987.266 1
987.286 5
987.306 2
987.327 9
987.347 4
987.367 8
987.388 1
987.408 7
987.428 6
987.449 0
987.469 6
987.489 7
987.510 2
987.530 2
987.550 2
987.571 3
987.591 1
987.611 16
987.632 5
987.652 1
987.673 1
987.693 0
987.713 2
987.734 10
987.754 4
987.774 1
987.795 12
987.815 1
987.835 2
987.856 0
987.876 2
987.896 2
987.917 0
987.937 0
987.957 1
987.978 7
987.998 2
988.019 9
988.039 4
988.059 2
988.080 3
988.100 0
988.120 0
988.141 0
988.161 17
988.181 13
988.202 3
988.222 0
988.242 1
988.263 1
988.283 0
988.304 0
988.324 0
988.344 0
988.365 2
988.385 6
988.405 5
988.426 14
988.446 36
988.466 13
988.487 9
988.507 4
988.527 0
988.548 10
988.568 5
988.589 5
988.609 7
988.629 4
988.650 2
988.670 0
988.690 0
988.711 7
988.731 1
988.751 4
988.772 6
988.792 1
988.813 3
988.833 4
988.853 0
988.874 0
988.894 0
988.914 5
988.935 0
988.955 2
988.975 3
988.996 3
989.016 6
989.037 9
989.057 5
989.077 0
989.098 1
989.118 2
989.138 2
989.159 6
989.179 23
989.199 11
989.220 10
989.240 1
989.261 6
989.281 6
989.301 4
989.322 0
989.342 0
989.362 1
989.383 1
989.403 0
989.424 1
989.444 1
989.464 2
989.485 0
989.505 5
989.525 12
989.546 11
989.566 2
989.586 5
989.607 15
989.627 8
989.648 5
989.668 0
989.688 0
989.709 0
989.729 5
989.749 4
989.770 0
989.790 0
989.811 4
989.831 0
989.851 0
989.872 0
989.892 0
989.912 0
989.933 2
989.953 0
989.974 7
989.994 1
990.014 0
990.035 0
990.055 0
990.075 0
990.096 0
990.116 0
990.137 1
990.157 2
990.177 4
990.198 1
990.218 0
990.238 0
990.259 0
990.279 0
990.300 3
990.320 6
990.340 4
990.361 8
990.381 1
990.401 1
990.422 2
990.442 10
990.463 15
990.483 1
990.503 4
990.524 3
990.544 13
990.565 15
990.585 4
990.605 5
990.626 7
990.646 0
990.666 12
990.687 2
990.707 6
990.728 18
990.748 10
990.768 0
990.789 0
990.809 2
990.830 4
990.850 1
990.870 0
990.891 1
990.911 8
990.931 7
990.952 6
990.972 0
990.993 1
991.013 5
991.033 2
991.054 0
991.074 3
991.095 10
991.115 3
991.135 1
991.156 2
991.176 8
991.196 2
991.217 0
991.237 0
991.258 0
991.278 3
991.298 3
991.319 18
991.339 1
991.360 0
991.380 10
991.400 10
991.421 1
991.441 1
991.462 6
991.482 5
991.502 7
991.523 0
991.543 6
991.563 8
991.584 1
991.604 0
991.625 0
991.645 2
991.665 0
991.686 0
991.706 5
991.727 2
991.747 2
991.767 2
991.788 2
991.808 9
991.829 6
991.849 4
991.869 0
991.890 0
991.910 0
991.931 5
991.951 3
991.971 6
991.992 5
992.012 5
992.033 3
992.053 1
992.073 0
992.094 6
992.114 4
992.135 0
992.155 0
992.175 3
992.196 2
992.216 2
992.237 4
992.257 2
992.277 2
992.298 2
992.318 1
992.339 7
992.359 5
992.379 5
992.400 6
992.420 8
992.441 5
992.461 5
992.481 1
992.502 1
992.522 10
992.543 2
992.563 5
992.583 0
992.604 0
992.624 4
992.645 1
992.665 8
992.685 7
992.706 0
992.726 1
992.747 0
992.767 6
992.787 7
992.808 6
992.828 7
992.849 13
992.869 2
992.889 0
992.910 1
992.930 4
992.951 1
992.971 0
992.991 0
993.012 5
993.032 1
993.053 0
993.073 0
993.093 4
993.114 0
993.134 2
993.155 6
993.175 2
993.195 0
993.216 4
993.236 4
993.257 5
993.277 0
993.298 10
993.318 7
993.338 6
993.359 3
993.379 2
993.400 0
993.420 0
993.440 0
993.461 2
993.481 0
993.502 11
993.522 6
993.542 0
993.563 0
993.583 0
993.604 4
993.624 4
993.645 1
993.665 1
993.685 4
993.706 0
993.726 0
993.747 2
993.767 2
993.787 0
993.808 1
993.828 1
993.849 1
993.869 0
993.889 0
993.910 0
993.930 0
993.951 3
993.971 5
993.992 1
994.012 10
994.032 16
994.053 5
994.073 2
994.094 6
994.114 6
994.134 3
994.155 0
994.175 6
994.196 0
994.216 1
994.237 0
994.257 0
994.277 0
994.298 9
994.318 3
994.339 0
994.359 0
994.380 4
994.400 1
994.420 0
994.441 0
994.461 0
994.482 0
994.502 1
994.522 9
994.543 12
994.563 4
994.584 0
994.604 4
994.625 0
994.645 2
994.665 4
994.686 0
994.706 0
994.727 0
994.747 2
994.768 0
994.788 1
994.808 0
994.829 0
994.849 0
994.870 3
994.890 2
994.911 3
994.931 8
994.951 14
994.972 6
994.992 0
995.013 0
995.033 5
995.054 0
995.074 0
995.094 0
995.115 2
995.135 0
995.156 9
995.176 6
995.197 3
995.217 0
995.237 0
995.258 0
995.278 5
995.299 17
995.319 7
995.340 5
995.360 11
995.380 3
995.401 3
995.421 2
995.442 4
995.462 2
995.483 2
995.503 4
995.523 6
995.544 10
995.564 10
995.585 6
995.605 1
995.626 2
995.646 0
995.666 0
995.687 0
995.707 3
995.728 2
995.748 0
995.769 0
995.789 0
995.809 1
995.830 7
995.850 5
995.871 6
995.891 1
995.912 0
995.932 0
995.953 0
995.973 1
995.993 0
996.014 7
996.034 10
996.055 6
996.075 2
996.096 2
996.116 5
996.136 1
996.157 1
996.177 6
996.198 17
996.218 7
996.239 1
996.259 1
996.280 0
996.300 6
996.320 2
996.341 0
996.361 0
996.382 4
996.402 2
996.423 1
996.443 5
996.464 22
996.484 8
996.504 5
996.525 4
996.545 5
996.566 0
996.586 1
996.607 4
996.627 4
996.648 1
996.668 0
996.688 4
996.709 0
996.729 6
996.750 1
996.770 0
996.791 0
996.811 1
996.832 2
996.852 1
996.872 1
996.893 1
996.913 1
996.934 1
996.954 1
996.975 0
996.995 0
997.016 0
997.036 1
997.056 1
997.077 1
997.097 2
997.118 1
997.138 0
997.159 2
997.179 4
997.200 8
997.220 0
997.240 1
997.261 3
997.281 4
997.302 0
997.322 7
997.343 0
997.363 2
997.384 1
997.404 3
997.425 4
997.445 4
997.465 4
997.486 5
997.506 8
997.527 9
997.547 11
997.568 1
997.588 2
997.609 0
997.629 0
997.650 2
997.670 0
997.690 0
997.711 1
997.731 0
997.752 0
997.772 0
997.793 1
997.813 0
997.834 1
997.854 0
997.875 3
997.895 4
997.915 0
997.936 3
997.956 4
997.977 0
997.997 0
998.018 3
998.038 4
998.059 0
998.079 0
998.100 0
998.120 3
998.140 3
998.161 0
998.181 2
998.202 1
998.222 8
998.243 6
998.263 3
998.284 3
998.304 3
998.325 4
998.345 3
998.366 0
998.386 5
998.406 7
998.427 3
998.447 2
998.468 23
998.488 11
998.509 7
998.529 3
998.550 9
998.570 17
998.591 16
998.611 1
998.632 4
998.652 4
998.672 3
998.693 0
998.713 2
998.734 5
998.754 0
998.775 0
998.795 0
998.816 7
998.836 3
998.857 5
998.877 2
998.898 6
998.918 2
998.939 0
998.959 2
998.979 0
999.000 0
999.020 0
999.041 0
999.061 0
999.082 1
999.102 0
999.123 8
999.143 4
999.164 0
999.184 6
999.205 5
999.225 9
999.246 2
999.266 0
999.287 0
999.307 0
999.327 0
999.348 6
999.368 3
999.389 1
999.409 8
999.430 4
999.450 0
999.471 0
999.491 4
999.512 13
999.532 0
999.553 10
999.573 2
999.594 6
999.614 6
999.635 0
999.655 7
999.676 1
999.696 5
999.716 0
999.737 0
999.757 0
999.778 6
999.798 0
999.819 9
999.839 4
999.860 4
999.880 10
999.901 1
999.921 0
999.942 0
999.962 0
999.983 0
1000.003 8
1000.024 11
1000.044 0
1000.065 0
1000.085 2
1000.106 0
1000.126 0
1000.146 8
1000.167 1
1000.187 9
1000.208 1
1000.228 5
1000.249 0
1000.269 0
1000.290 4
1000.310 7
1000.331 0
1000.351 0
1000.372 3
1000.392 1
1000.413 0
1000.433 17
1000.454 8
1000.474 4
1000.495 6
1000.515 12
1000.536 15
1000.556 3
1000.577 1
1000.597 10
1000.618 17
1000.638 5
1000.659 4
1000.679 3
1000.700 5
1000.720 13
1000.740 3
1000.761 13
1000.781 8
1000.802 1
1000.822 0
1000.843 0
1000.863 0
1000.884 4
1000.904 0
1000.925 0
1000.945 6
1000.966 0
1000.986 3
1001.007 0
1001.027 0
1001.048 0
1001.068 0
1001.089 0
1001.109 0
1001.130 0
1001.150 0
1001.171 0
1001.191 12
1001.212 8
1001.232 3
1001.253 0
1001.273 2
1001.294 0
1001.314 0
1001.335 0
1001.355 10
1001.376 7
1001.396 5
1001.417 0
1001.437 0
1001.458 6
1001.478 0
1001.499 2
1001.519 0
1001.540 0
1001.560 5
1001.581 22
1001.601 1
1001.622 6
1001.642 2
1001.663 0
1001.683 0
1001.704 0
1001.724 0
1001.745 0
1001.765 0
1001.786 0
1001.806 0
1001.827 0
1001.847 5
1001.868 0
1001.888 2
1001.909 5
1001.929 2
1001.950 8
1001.970 4
1001.991 7
1002.011 3
1002.032 1
1002.052 10
1002.073 4
1002.093 13
1002.114 4
1002.134 9
1002.155 6
1002.175 1
1002.196 3
1002.216 0
1002.237 7
1002.257 3
1002.278 6
1002.298 14
1002.319 8
1002.339 8
1002.360 0
1002.380 0
1002.401 0
1002.421 8
1002.442 4
1002.462 13
1002.483 0
1002.503 8
1002.524 5
1002.544 10
1002.565 27
1002.585 5
1002.606 8
1002.626 10
1002.647 7
1002.667 0
1002.688 7
1002.708 6
1002.729 2
1002.749 4
1002.770 3
1002.790 1
1002.811 2
1002.831 1
1002.852 5
1002.872 0
1002.893 5
1002.913 2
1002.934 7
1002.954 1
1002.975 1
1002.995 1
1003.016 1
1003.036 9
1003.057 7
1003.077 1
1003.098 0
1003.118 1
1003.139 10
1003.159 10
1003.180 2
1003.200 9
1003.221 4
1003.241 0
1003.262 4
1003.282 4
1003.303 2
1003.323 0
1003.344 6
1003.364 9
1003.385 13
1003.405 3
1003.426 2
1003.446 1
1003.467 8
1003.487 8
1003.508 9
1003.529 0
1003.549 5
1003.570 31
1003.590 34
1003.611 9
1003.631 4
1003.652 9
1003.672 2
1003.693 6
1003.713 1
1003.734 0
1003.754 1
1003.775 1
1003.795 0
1003.816 1
1003.836 2
1003.857 9
1003.877 11
1003.898 2
1003.918 10
1003.939 4
1003.959 0
1003.980 0
1004.000 7
1004.021 11
1004.041 5
1004.062 4
1004.082 15
1004.103 8
1004.124 5
1004.144 1
1004.165 10
1004.185 1
1004.206 1
1004.226 0
1004.247 0
1004.267 0
1004.288 0
1004.308 0
1004.329 5
1004.349 1
1004.370 0
1004.390 1
1004.411 1
1004.431 11
1004.452 21
1004.472 19
1004.493 3
1004.513 12
1004.534 2
1004.555 11
1004.575 11
1004.596 5
1004.616 2
1004.637 6
1004.657 2
1004.678 9
1004.698 4
1004.719 1
1004.739 0
1004.760 0
1004.780 3
1004.801 2
1004.821 0
1004.842 9
1004.862 6
1004.883 6
1004.903 4
1004.924 0
1004.945 1
1004.965 2
1004.986 4
1005.006 0
1005.027 0
1005.047 1
1005.068 0
1005.088 0
1005.109 1
1005.129 0
1005.150 0
1005.170 7
1005.191 4
1005.211 6
1005.232 0
1005.252 0
1005.273 2
1005.294 7
1005.314 5
1005.335 1
1005.355 0
1005.376 11
1005.396 14
1005.417 6
1005.437 0
1005.458 1
1005.478 2
1005.499 8
1005.519 13
1005.540 4
1005.560 3
1005.581 17
1005.602 1
1005.622 6
1005.643 0
1005.663 6
1005.684 6
1005.704 2
1005.725 1
1005.745 0
1005.766 0
1005.786 0
1005.807 1
1005.827 16
1005.848 4
1005.869 7
1005.889 1
1005.910 0
1005.930 0
1005.951 0
1005.971 0
1005.992 3
1006.012 6
1006.033 1
1006.053 5
1006.074 8
1006.094 2
1006.115 2
1006.136 7
1006.156 12
1006.177 10
1006.197 0
1006.218 0
1006.238 3
1006.259 15
1006.279 10
1006.300 0
1006.320 0
1006.341 0
1006.362 0
1006.382 0
1006.403 0
1006.423 0
1006.444 2
1006.464 3
1006.485 0
1006.505 0
1006.526 6
1006.546 1
1006.567 2
1006.588 0
1006.608 0
1006.629 5
1006.649 6
1006.670 1
1006.690 0
1006.711 0
1006.731 2
1006.752 4
1006.772 0
1006.793 0
1006.814 0
1006.834 0
1006.855 4
1006.875 5
1006.896 4
1006.916 1
1006.937 1
1006.957 4
1006.978 0
1006.998 1
1007.019 0
1007.040 6
1007.060 4
1007.081 0
1007.101 0
1007.122 1
1007.142 0
1007.163 0
1007.183 1
1007.204 2
1007.225 6
1007.245 5
1007.266 3
1007.286 8
1007.307 1
1007.327 2
1007.348 3
1007.368 0
1007.389 0
1007.410 0
1007.430 2
1007.451 0
1007.471 0
1007.492 0
1007.512 10
1007.533 29
1007.553 7
1007.574 4
1007.595 2
1007.615 0
1007.636 9
1007.656 3
1007.677 7
1007.697 6
1007.718 4
1007.738 3
1007.759 0
1007.780 0
1007.800 0
1007.821 0
1007.841 0
1007.862 0
1007.882 4
1007.903 1
1007.923 4
1007.944 1
1007.965 11
1007.985 3
1008.006 4
1008.026 0
1008.047 0
1008.067 3
1008.088 6
1008.108 13
1008.129 6
1008.150 8
1008.170 1
1008.191 0
1008.211 0
1008.232 3
1008.252 0
1008.273 0
1008.294 0
1008.314 0
1008.335 0
1008.355 0
1008.376 3
1008.396 5
1008.417 0
1008.438 4
1008.458 0
1008.479 1
1008.499 2
1008.520 3
1008.540 19
1008.561 10
1008.581 21
1008.602 4
1008.623 2
1008.643 1
1008.664 3
1008.684 5
1008.705 0
1008.725 8
1008.746 1
1008.767 7
1008.787 1
1008.808 3
1008.828 0
1008.849 0
1008.869 5
1008.890 2
1008.911 2
1008.931 3
1008.952 0
1008.972 0
1008.993 0
1009.013 0
1009.034 0
1009.055 4
1009.075 2
1009.096 0
1009.116 6
1009.137 14
1009.157 5
1009.178 2
1009.199 7
1009.219 4
1009.240 5
1009.260 0
1009.281 0
1009.301 0
1009.322 0
1009.343 0
1009.363 2
1009.384 0
1009.404 0
1009.425 0
1009.445 15
1009.466 8
1009.487 21
1009.507 10
1009.528 8
1009.548 5
1009.569 3
1009.589 4
1009.610 4
1009.631 0
1009.651 0
1009.672 1
1009.692 0
1009.713 2
1009.733 0
1009.754 5
1009.775 10
1009.795 7
1009.816 17
1009.836 5
1009.857 2
1009.878 5
1009.898 2
1009.919 3
1009.939 8
1009.960 8
1009.980 0
1010.001 0
1010.022 0
1010.042 2
1010.063 4
1010.083 5
1010.104 3
1010.125 1
1010.145 0
1010.166 3
1010.186 5
1010.207 1
1010.227 3
1010.248 2
1010.269 0
1010.289 0
1010.310 0
1010.330 4
1010.351 2
1010.372 4
1010.392 10
1010.413 8
1010.433 6
1010.454 3
1010.474 1
1010.495 1
1010.516 0
1010.536 7
1010.557 1
1010.577 2
1010.598 0
1010.619 0
1010.639 4
1010.660 0
1010.680 0
1010.701 2
1010.721 0
1010.742 1
1010.763 5
1010.783 1
1010.804 4
1010.824 11
1010.845 2
1010.866 2
1010.886 3
1010.907 5
1010.927 2
1010.948 0
1010.969 1
1010.989 7
1011.010 0
1011.030 4
1011.051 5
1011.072 2
1011.092 3
1011.113 0
1011.133 6
1011.154 2
1011.174 2
1011.195 3
1011.216 3
1011.236 0
1011.257 0
1011.277 3
1011.298 0
1011.319 2
1011.339 5
1011.360 0
1011.380 2
1011.401 1
1011.422 1
1011.442 9
1011.463 10
1011.483 9
1011.504 5
1011.525 0
1011.545 7
1011.566 18
1011.586 5
1011.607 8
1011.628 3
1011.648 1
1011.669 1
1011.689 0
1011.710 5
1011.731 5
1011.751 0
1011.772 0
1011.792 1
1011.813 0
1011.834 0
1011.854 0
1011.875 1
1011.895 7
1011.916 4
1011.937 7
1011.957 5
1011.978 0
1011.998 2
1012.019 4
1012.040 7
1012.060 2
1012.081 0
1012.101 0
1012.122 0
1012.143 5
1012.163 0
1012.184 4
1012.204 6
1012.225 0
1012.246 1
1012.266 5
1012.287 0
1012.307 0
1012.328 6
1012.349 0
1012.369 0
1012.390 0
1012.410 1
1012.431 12
1012.452 11
1012.472 12
1012.493 20
1012.513 36
1012.534 17
1012.555 0
1012.575 2
1012.596 8
1012.616 5
1012.637 7
1012.658 3
1012.678 0
1012.699 2
1012.720 7
1012.740 5
1012.761 0
1012.781 3
1012.802 0
1012.823 0
1012.843 0
1012.864 2
1012.884 0
1012.905 0
1012.926 0
1012.946 1
1012.967 2
1012.987 0
1013.008 0
1013.029 0
1013.049 9
1013.070 6
1013.090 3
1013.111 3
1013.132 1
1013.152 5
1013.173 3
1013.194 5
1013.214 4
1013.235 5
1013.255 1
1013.276 0
1013.297 1
1013.317 0
1013.338 0
1013.358 3
1013.379 1
1013.400 7
1013.420 6
1013.441 0
1013.462 2
1013.482 5
1013.503 22
1013.523 14
1013.544 1
1013.565 2
1013.585 6
1013.606 3
1013.626 3
1013.647 6
1013.668 4
1013.688 8
1013.709 3
1013.730 8
1013.750 8
1013.771 0
1013.791 2
1013.812 1
1013.833 1
1013.853 0
1013.874 0
1013.895 0
1013.915 0
1013.936 0
1013.956 0
1013.977 0
1013.998 4
1014.018 0
1014.039 0
1014.060 0
1014.080 0
1014.101 1
1014.121 11
1014.142 7
1014.163 3
1014.183 19
1014.204 4
1014.224 0
1014.245 0
1014.266 0
1014.286 0
1014.307 0
1014.328 6
1014.348 1
1014.369 4
1014.389 12
1014.410 3
1014.431 3
1014.451 4
1014.472 5
1014.493 7
1014.513 0
1014.534 0
1014.554 0
1014.575 0
1014.596 0
1014.616 0
1014.637 0
1014.658 0
1014.678 1
1014.699 9
1014.720 8
1014.740 0
1014.761 0
1014.781 0
1014.802 1
1014.823 6
1014.843 5
1014.864 1
1014.885 0
1014.905 0
1014.926 0
1014.946 0
1014.967 0
1014.988 4
1015.008 3
1015.029 0
1015.050 0
1015.070 0
1015.091 1
1015.112 0
1015.132 3
1015.153 0
1015.173 0
1015.194 0
1015.215 0
1015.235 2
1015.256 0
1015.277 1
1015.297 11
1015.318 11
1015.338 0
1015.359 0
1015.380 8
1015.400 1
1015.421 0
1015.442 0
1015.462 3
1015.483 15
1015.504 3
1015.524 11
1015.545 3
1015.565 5
1015.586 10
1015.607 4
1015.627 9
1015.648 1
1015.669 11
1015.689 9
1015.710 0
1015.731 2
1015.751 1
1015.772 0
1015.793 4
1015.813 1
1015.834 0
1015.854 1
1015.875 3
1015.896 0
1015.916 4
1015.937 3
1015.958 3
1015.978 10
1015.999 6
1016.020 0
1016.040 0
1016.061 7
1016.081 1
1016.102 0
1016.123 0
1016.143 0
1016.164 1
1016.185 0
1016.205 0
1016.226 0
1016.247 0
1016.267 8
1016.288 0
1016.309 0
1016.329 3
1016.350 14
1016.370 6
1016.391 3
1016.412 0
1016.432 0
1016.453 2
1016.474 0
1016.494 3
1016.515 0
1016.536 0
1016.556 0
1016.577 8
1016.598 5
1016.618 0
1016.639 5
1016.660 0
1016.680 6
1016.701 9
1016.722 3
1016.742 10
1016.763 0
1016.783 5
1016.804 11
1016.825 1
1016.845 0
1016.866 1
1016.887 0
1016.907 5
1016.928 0
1016.949 0
1016.969 0
1016.990 0
1017.011 0
1017.031 0
1017.052 0
1017.073 2
1017.093 5
1017.114 1
1017.135 0
1017.155 0
1017.176 2
1017.196 0
1017.217 1
1017.238 1
1017.258 0
1017.279 0
1017.300 8
1017.320 8
1017.341 16
1017.362 4
1017.382 11
1017.403 7
1017.424 4
1017.444 17
1017.465 6
1017.486 0
1017.506 3
1017.527 15
1017.548 12
1017.568 1
1017.589 8
1017.610 1
1017.630 7
1017.651 1
1017.672 0
1017.692 4
1017.713 2
1017.734 4
1017.754 0
1017.775 0
1017.796 4
1017.816 1
1017.837 0
1017.858 0
1017.878 0
1017.899 5
1017.920 6
1017.940 9
1017.961 11
1017.981 0
1018.002 5
1018.023 0
1018.043 6
1018.064 0
1018.085 0
1018.105 0
1018.126 2
1018.147 0
1018.167 0
1018.188 1
1018.209 1
1018.229 3
1018.250 5
1018.271 3
1018.291 1
1018.312 0
1018.333 0
1018.353 0
1018.374 0
1018.395 3
1018.415 0
1018.436 0
1018.457 3
1018.477 5
1018.498 3
1018.519 7
1018.539 6
1018.560 7
1018.581 19
1018.601 8
1018.622 0
1018.643 6
1018.663 0
1018.684 3
1018.705 2
1018.725 0
1018.746 2
1018.767 3
1018.787 10
1018.808 3
1018.829 0
1018.849 0
1018.870 5
1018.891 4
1018.911 1
1018.932 10
1018.953 7
1018.974 0
1018.994 0
1019.015 0
1019.036 0
1019.056 0
1019.077 7
1019.098 4
1019.118 0
1019.139 0
1019.160 7
1019.180 8
1019.201 1
1019.222 9
1019.242 0
1019.263 0
1019.284 0
1019.304 2
1019.325 7
1019.346 5
1019.366 4
1019.387 0
1019.408 1
1019.428 3
1019.449 11
1019.470 3
1019.490 0
1019.511 3
1019.532 0
1019.552 2
1019.573 6
1019.594 8
1019.614 6
1019.635 2
1019.656 9
1019.676 18
1019.697 1
1019.718 0
1019.739 0
1019.759 1
1019.780 0
1019.801 0
1019.821 0
1019.842 4
1019.863 5
1019.883 5
1019.904 2
1019.925 0
1019.945 1
1019.966 8
1019.987 5
1020.007 1
1020.028 8
1020.049 0
1020.069 1
1020.090 1
1020.111 0
1020.131 0
1020.152 0
1020.173 2
1020.194 0
1020.214 0
1020.235 0
1020.256 0
1020.276 1
1020.297 0
1020.318 0
1020.338 0
1020.359 7
1020.380 2
1020.400 6
1020.421 0
1020.442 0
1020.462 0
1020.483 0
1020.504 2
1020.525 4
1020.545 12
1020.566 3
1020.587 4
1020.607 6
1020.628 0
1020.649 0
1020.669 1
1020.690 3
1020.711 1
1020.731 4
1020.752 0
1020.773 3
1020.793 0
1020.814 0
1020.835 8
1020.856 4
1020.876 4
1020.897 0
1020.918 0
1020.938 1
1020.959 1
1020.980 8
1021.000 9
1021.021 1
1021.042 0
1021.062 0
1021.083 0
1021.104 3
1021.125 16
1021.145 7
1021.166 9
1021.187 6
1021.207 5
1021.228 2
1021.249 4
1021.269 4
1021.290 8
1021.311 3
1021.331 7
1021.352 3
1021.373 0
1021.394 0
1021.414 0
1021.435 5
1021.456 9
1021.476 13
1021.497 3
1021.518 0
1021.538 0
1021.559 4
1021.580 2
1021.601 7
1021.621 2
1021.642 8
1021.663 7
1021.683 2
1021.704 0
1021.725 1
1021.745 2
1021.766 2
1021.787 6
1021.808 0
1021.828 0
1021.849 12
1021.870 4
1021.890 19
1021.911 2
1021.932 2
1021.952 0
1021.973 12
1021.994 16
1022.015 3
1022.035 0
1022.056 0
1022.077 1
1022.097 10
1022.118 1
1022.139 3
1022.160 1
1022.180 0
1022.201 0
1022.222 0
1022.242 0
1022.263 5
1022.284 0
1022.304 4
1022.325 0
1022.346 2
1022.367 0
1022.387 1
1022.408 5
1022.429 3
1022.449 5
1022.470 8
1022.491 7
1022.512 2
1022.532 2
1022.553 5
1022.574 15
1022.594 4
1022.615 1
1022.636 4
1022.656 8
1022.677 2
1022.698 0
1022.719 3
1022.739 12
1022.760 6
1022.781 0
1022.801 3
1022.822 6
1022.843 2
1022.864 1
1022.884 0
1022.905 1
1022.926 0
1022.946 11
1022.967 6
1022.988 2
1023.009 4
1023.029 1
1023.050 4
1023.071 2
1023.091 3
1023.112 2
1023.133 3
1023.154 0
1023.174 0
1023.195 0
1023.216 2
1023.236 1
1023.257 3
1023.278 3
1023.299 0
1023.319 0
1023.340 0
1023.361 8
1023.381 2
1023.402 0
1023.423 0
1023.444 1
1023.464 1
1023.485 2
1023.506 0
1023.526 8
1023.547 5
1023.568 4
1023.589 10
1023.609 0
1023.630 0
1023.651 0
1023.671 0
1023.692 2
1023.713 0
1023.734 2
1023.754 9
1023.775 16
1023.796 1
1023.817 7
1023.837 1
1023.858 6
1023.879 8
1023.899 3
1023.920 1
1023.941 0
1023.962 0
1023.982 0
1024.003 0
1024.024 0
1024.044 0
1024.065 0
1024.086 0
1024.107 0
1024.127 0
1024.148 0
1024.169 5
1024.190 1
1024.210 8
1024.231 1
1024.252 4
1024.272 10
1024.293 5
1024.314 4
1024.335 1
1024.355 6
1024.376 0
1024.397 0
1024.418 0
1024.438 0
1024.459 1
1024.480 7
1024.500 16
1024.521 3
1024.542 4
1024.563 7
1024.583 12
1024.604 7
1024.625 0
1024.646 0
1024.666 0
1024.687 11
1024.708 4
1024.728 1
1024.749 0
1024.770 0
1024.791 9
1024.811 0
1024.832 4
1024.853 2
1024.874 1
1024.894 1
1024.915 0
1024.936 0
1024.957 0
1024.977 0
1024.998 0
1025.019 0
1025.039 5
1025.060 0
1025.081 12
1025.102 18
1025.122 3
1025.143 0
1025.164 2
1025.185 1
1025.205 5
1025.226 0
1025.247 0
1025.268 0
1025.288 0
1025.309 5
1025.330 6
1025.350 0
1025.371 0
1025.392 0
1025.413 0
1025.433 2
1025.454 0
1025.475 0
1025.496 10
1025.516 7
1025.537 13
1025.558 13
1025.579 20
1025.599 0
1025.620 0
1025.641 5
1025.662 4
1025.682 9
1025.703 3
1025.724 0
1025.745 0
1025.765 1
1025.786 5
1025.807 7
1025.827 6
1025.848 3
1025.869 0
1025.890 1
1025.910 0
1025.931 6
1025.952 7
1025.973 0
1025.993 2
1026.014 1
1026.035 0
1026.056 0
1026.076 0
1026.097 3
1026.118 0
1026.139 2
1026.159 3
1026.180 7
1026.201 4
1026.222 6
1026.242 0
1026.263 4
1026.284 15
1026.305 6
1026.325 4
1026.346 7
1026.367 0
1026.388 0
1026.408 4
1026.429 2
1026.450 18
1026.471 8
1026.491 6
1026.512 12
1026.533 15
1026.554 2
1026.574 4
1026.595 18
1026.616 7
1026.637 11
1026.657 1
1026.678 2
1026.699 2
1026.720 2
1026.740 1
1026.761 1
1026.782 6
1026.803 5
1026.823 5
1026.844 1
1026.865 4
1026.886 6
1026.906 0
1026.927 0
1026.948 4
1026.969 0
1026.989 2
1027.010 12
1027.031 1
1027.052 5
1027.072 5
1027.093 3
1027.114 2
1027.135 0
1027.155 4
1027.176 6
1027.197 1
1027.218 1
1027.238 9
1027.259 4
1027.280 0
1027.301 0
1027.321 0
1027.342 1
1027.363 2
1027.384 4
1027.404 0
1027.425 0
1027.446 3
1027.467 7
1027.487 7
1027.508 7
1027.529 0
1027.550 8
1027.571 1
1027.591 12
1027.612 8
1027.633 2
1027.654 0
1027.674 0
1027.695 2
1027.716 2
1027.737 11
1027.757 4
1027.778 0
1027.799 1
1027.820 6
1027.840 1
1027.861 0
1027.882 0
1027.903 0
1027.923 4
1027.944 4
1027.965 0
1027.986 0
1028.007 0
1028.027 0
1028.048 2
1028.069 1
1028.090 0
1028.110 0
1028.131 2
1028.152 9
1028.173 1
1028.193 0
1028.214 2
1028.235 1
1028.256 1
1028.276 1
1028.297 0
1028.318 2
1028.339 5
1028.360 1
1028.380 0
1028.401 11
1028.422 7
1028.443 1
1028.463 6
1028.484 9
1028.505 8
1028.526 12
1028.546 0
1028.567 6
1028.588 9
1028.609 2
1028.630 0
1028.650 4
1028.671 3
1028.692 4
1028.713 17
1028.733 1
1028.754 2
1028.775 0
1028.796 3
1028.816 3
1028.837 0
1028.858 0
1028.879 1
1028.900 1
1028.920 4
1028.941 2
1028.962 3
1028.983 5
1029.003 0
1029.024 3
1029.045 22
1029.066 14
1029.087 8
1029.107 9
1029.128 3
1029.149 8
1029.170 1
1029.190 0
1029.211 0
1029.232 4
1029.253 3
1029.273 6
1029.294 3
1029.315 0
1029.336 4
1029.357 0
1029.377 0
1029.398 9
1029.419 0
1029.440 3
1029.460 0
1029.481 5
1029.502 4
1029.523 8
1029.544 24
1029.564 18
1029.585 6
1029.606 0
1029.627 0
1029.648 0
1029.668 3
1029.689 7
1029.710 0
1029.731 0
1029.751 1
1029.772 5
1029.793 12
1029.814 2
1029.835 1
1029.855 0
1029.876 0
1029.897 12
1029.918 6
1029.938 2
1029.959 2
1029.980 3
1030.001 14
1030.022 9
1030.042 6
1030.063 16
1030.084 6
1030.105 3
1030.126 0
1030.146 0
1030.167 0
1030.188 0
1030.209 0
1030.229 1
1030.250 0
1030.271 5
1030.292 0
1030.313 0
1030.333 0
1030.354 2
1030.375 0
1030.396 0
1030.417 1
1030.437 12
1030.458 11
1030.479 4
1030.500 4
1030.520 8
1030.541 13
1030.562 0
1030.583 1
1030.604 1
1030.624 5
1030.645 2
1030.666 0
1030.687 0
1030.708 3
1030.728 3
1030.749 0
1030.770 0
1030.791 0
1030.812 5
1030.832 0
1030.853 0
1030.874 4
1030.895 6
1030.915 7
1030.936 0
1030.957 1
1030.978 5
1030.999 4
1031.019 0
1031.040 1
1031.061 8
1031.082 4
1031.103 0
1031.123 5
1031.144 1
1031.165 0
1031.186 1
1031.207 5
1031.227 8
1031.248 0
1031.269 3
1031.290 6
1031.311 2
1031.331 1
1031.352 3
1031.373 3
1031.394 0
1031.415 2
1031.435 13
1031.456 7
1031.477 10
1031.498 3
1031.519 4
1031.539 0
1031.560 1
1031.581 2
1031.602 1
1031.623 0
1031.643 0
1031.664 0
1031.685 0
1031.706 3
1031.727 2
1031.747 1
1031.768 2
1031.789 5
1031.810 2
1031.831 0
1031.851 1
1031.872 3
1031.893 7
1031.914 2
1031.935 0
1031.955 0
1031.976 4
1031.997 0
1032.018 0
1032.039 0
1032.059 0
1032.080 0
1032.101 1
1032.122 4
1032.143 3
1032.163 2
1032.184 4
1032.205 1
1032.226 0
1032.247 0
1032.267 10
1032.288 10
1032.309 1
1032.330 3
1032.351 0
1032.372 0
1032.392 2
1032.413 5
1032.434 8
1032.455 11
1032.476 0
1032.496 0
1032.517 10
1032.538 12
1032.559 3
1032.580 2
1032.600 8
1032.621 4
1032.642 4
1032.663 0
1032.684 0
1032.704 0
1032.725 0
1032.746 0
1032.767 5
1032.788 4
1032.809 6
1032.829 4
1032.850 0
1032.871 10
1032.892 1
1032.913 0
1032.933 0
1032.954 0
1032.975 0
1032.996 1
1033.017 4
1033.037 2
1033.058 0
1033.079 0
1033.100 0
1033.121 1
1033.142 2
1033.162 0
1033.183 5
1033.204 5
1033.225 0
1033.246 0
1033.266 0
1033.287 1
1033.308 0
1033.329 0
1033.350 6
1033.371 1
1033.391 1
1033.412 0
1033.433 5
1033.454 14
1033.475 5
1033.495 4
1033.516 9
1033.537 8
1033.558 0
1033.579 18
1033.600 32
1033.620 12
1033.641 8
1033.662 0
1033.683 1
1033.704 11
1033.724 10
1033.745 3
1033.766 6
1033.787 0
1033.808 0
1033.829 3
1033.849 4
1033.870 0
1033.891 0
1033.912 7
1033.933 1
1033.954 0
1033.974 1
1033.995 2
1034.016 0
1034.037 1
1034.058 0
1034.078 0
1034.099 0
1034.120 2
1034.141 7
1034.162 7
1034.183 4
1034.203 1
1034.224 5
1034.245 0
1034.266 4
1034.287 1
1034.308 0
1034.328 4
1034.349 2
1034.370 0
1034.391 0
1034.412 0
1034.433 4
1034.453 3
1034.474 0
1034.495 8
1034.516 0
1034.537 0
1034.558 8
1034.578 10
1034.599 9
1034.620 6
1034.641 10
1034.662 4
1034.682 1
1034.703 5
1034.724 1
1034.745 0
1034.766 9
1034.787 10
1034.807 3
1034.828 2
1034.849 1
1034.870 10
1034.891 9
1034.912 3
1034.932 0
1034.953 6
1034.974 12
1034.995 3
1035.016 2
1035.037 5
1035.057 0
1035.078 4
1035.099 0
1035.120 5
1035.141 3
1035.162 1
1035.183 1
1035.203 2
1035.224 1
1035.245 0
1035.266 6
1035.287 7
1035.308 0
1035.328 2
1035.349 0
1035.370 0
1035.391 0
1035.412 0
1035.433 0
1035.453 9
1035.474 12
1035.495 14
1035.516 5
1035.537 2
1035.558 1
1035.578 5
1035.599 10
1035.620 9
1035.641 9
1035.662 2
1035.683 1
1035.703 1
1035.724 0
1035.745 0
1035.766 5
1035.787 2
1035.808 0
1035.829 7
1035.849 3
1035.870 1
1035.891 0
1035.912 0
1035.933 0
1035.954 1
1035.974 1
1035.995 9
1036.016 1
1036.037 0
1036.058 2
1036.079 6
1036.100 3
1036.120 2
1036.141 0
1036.162 0
1036.183 0
1036.204 0
1036.225 0
1036.245 5
1036.266 4
1036.287 0
1036.308 2
1036.329 4
1036.350 1
1036.371 5
1036.391 2
1036.412 0
1036.433 0
1036.454 5
1036.475 11
1036.496 0
1036.516 0
1036.537 6
1036.558 12
1036.579 11
1036.600 7
1036.621 4
1036.642 5
1036.662 8
1036.683 3
1036.704 0
1036.725 0
1036.746 0
1036.767 0
1036.788 0
1036.808 0
1036.829 1
1036.850 5
1036.871 0
1036.892 0
1036.913 0
1036.933 5
1036.954 4
1036.975 0
1036.996 0
1037.017 1
1037.038 0
1037.059 1
1037.079 0
1037.100 3
1037.121 10
1037.142 1
1037.163 0
1037.184 1
1037.205 0
1037.225 0
1037.246 5
1037.267 2
1037.288 0
1037.309 13
1037.330 10
1037.351 1
1037.371 0
1037.392 2
1037.413 1
1037.434 0
1037.455 0
1037.476 2
1037.497 17
1037.517 10
1037.538 14
1037.559 8
1037.580 1
1037.601 6
1037.622 2
1037.643 2
1037.663 17
1037.684 4
1037.705 8
1037.726 10
1037.747 3
1037.768 3
1037.789 14
1037.810 9
1037.830 0
1037.851 0
1037.872 9
1037.893 0
1037.914 1
1037.935 2
1037.956 0
1037.976 2
1037.997 0
1038.018 0
1038.039 11
1038.060 11
1038.081 10
1038.102 8
1038.122 6
1038.143 3
1038.164 3
1038.185 7
1038.206 3
1038.227 2
1038.248 1
1038.269 0
1038.289 6
1038.310 2
1038.331 0
1038.352 1
1038.373 2
1038.394 2
1038.415 4
1038.436 2
1038.456 9
1038.477 1
1038.498 0
1038.519 2
1038.540 9
1038.561 3
1038.582 10
1038.602 8
1038.623 5
1038.644 3
1038.665 0
1038.686 0
1038.707 4
1038.728 1
1038.749 0
1038.769 5
1038.790 2
1038.811 0
1038.832 0
1038.853 1
1038.874 0
1038.895 0
1038.916 4
1038.936 6
1038.957 3
1038.978 0
1038.999 4
1039.020 4
1039.041 14
1039.062 6
1039.083 0
1039.103 3
1039.124 4
1039.145 0
1039.166 13
1039.187 12
1039.208 1
1039.229 3
1039.250 0
1039.270 0
1039.291 0
1039.312 0
1039.333 0
1039.354 2
1039.375 0
1039.396 0
1039.417 0
1039.437 3
1039.458 0
1039.479 3
1039.500 0
1039.521 13
1039.542 4
1039.563 0
1039.584 0
1039.604 6
1039.625 4
1039.646 5
1039.667 4
1039.688 1
1039.709 0
1039.730 0
1039.751 4
1039.772 3
1039.792 0
1039.813 0
1039.834 12
1039.855 6
1039.876 9
1039.897 6
1039.918 4
1039.939 7
1039.960 9
1039.980 7
1040.001 0
1040.022 0
1040.043 0
1040.064 1
1040.085 0
1040.106 0
1040.127 0
1040.147 0
1040.168 0
1040.189 2
1040.210 0
1040.231 0
1040.252 0
1040.273 1
1040.294 4
1040.315 0
1040.335 1
1040.356 0
1040.377 0
1040.398 4
1040.419 1
1040.440 4
1040.461 0
1040.482 0
1040.503 0
1040.523 16
1040.544 14
1040.565 18
1040.586 10
1040.607 20
1040.628 3
1040.649 1
1040.670 4
1040.691 0
1040.711 1
1040.732 5
1040.753 0
1040.774 7
1040.795 0
1040.816 9
1040.837 1
1040.858 0
1040.879 0
1040.900 3
1040.920 7
1040.941 3
1040.962 3
1040.983 4
1041.004 1
1041.025 0
1041.046 0
1041.067 1
1041.088 0
1041.108 2
1041.129 1
1041.150 0
1041.171 0
1041.192 0
1041.213 2
1041.234 3
1041.255 5
1041.276 8
1041.297 4
1041.317 0
1041.338 6
1041.359 4
1041.380 6
1041.401 9
1041.422 4
1041.443 13
1041.464 1
1041.485 1
1041.506 2
1041.526 9
1041.547 0
1041.568 8
1041.589 0
1041.610 13
1041.631 9
1041.652 4
1041.673 7
1041.694 6
1041.715 5
1041.735 1
1041.756 5
1041.777 9
1041.798 0
1041.819 0
1041.840 7
1041.861 4
1041.882 0
1041.903 7
1041.924 0
1041.944 2
1041.965 3
1041.986 5
1042.007 1
1042.028 1
1042.049 3
1042.070 1
1042.091 0
1042.112 0
1042.133 3
1042.154 4
1042.174 11
1042.195 1
1042.216 1
1042.237 3
1042.258 0
1042.279 1
1042.300 6
1042.321 4
1042.342 0
1042.363 0
1042.383 0
1042.404 6
1042.425 9
1042.446 6
1042.467 20
1042.488 11
1042.509 8
1042.530 10
1042.551 10
1042.572 6
1042.593 0
1042.614 1
1042.634 3
1042.655 5
1042.676 11
1042.697 11
1042.718 5
1042.739 2
1042.760 0
1042.781 0
1042.802 0
1042.823 10
1042.844 0
1042.864 3
1042.885 0
1042.906 0
1042.927 3
1042.948 2
1042.969 0
1042.990 5
1043.011 10
1043.032 3
1043.053 3
1043.074 5
1043.095 0
1043.115 0
1043.136 5
1043.157 0
1043.178 0
1043.199 4
1043.220 0
1043.241 0
1043.262 8
1043.283 6
1043.304 0
1043.325 0
1043.346 18
1043.366 3
1043.387 0
1043.408 5
1043.429 10
1043.450 7
1043.471 26
1043.492 7
1043.513 0
1043.534 0
1043.555 0
1043.576 8
1043.597 5
1043.617 5
1043.638 1
1043.659 0
1043.680 5
1043.701 2
1043.722 4
1043.743 0
1043.764 1
1043.785 0
1043.806 3
1043.827 0
1043.848 0
1043.869 3
1043.889 5
1043.910 3
1043.931 14
1043.952 5
1043.973 1
1043.994 2
1044.015 3
1044.036 2
1044.057 0
1044.078 2
1044.099 4
1044.120 0
1044.141 0
1044.161 10
1044.182 2
1044.203 1
1044.224 2
1044.245 0
1044.266 0
1044.287 5
1044.308 5
1044.329 7
1044.350 2
1044.371 0
1044.392 0
1044.413 1
1044.434 4
1044.454 5
1044.475 7
1044.496 9
1044.517 4
1044.538 6
1044.559 4
1044.580 2
1044.601 0
1044.622 7
1044.643 1
1044.664 2
1044.685 6
1044.706 2
1044.727 0
1044.748 1
1044.768 3
1044.789 0
1044.810 0
1044.831 14
1044.852 8
1044.873 6
1044.894 2
1044.915 3
1044.936 2
1044.957 3
1044.978 0
1044.999 0
1045.020 18
1045.041 2
1045.062 2
1045.082 0
1045.103 3
1045.124 6
1045.145 0
1045.166 2
1045.187 0
1045.208 5
1045.229 1
1045.250 0
1045.271 0
1045.292 0
1045.313 0
1045.334 2
1045.355 1
1045.376 8
1045.397 10
1045.417 3
1045.438 5
1045.459 0
1045.480 10
1045.501 11
1045.522 11
1045.543 5
1045.564 14
1045.585 12
1045.606 8
1045.627 3
1045.648 7
1045.669 0
1045.690 0
1045.711 0
1045.732 0
1045.753 0
1045.773 0
1045.794 7
1045.815 7
1045.836 7
1045.857 0
1045.878 1
1045.899 17
1045.920 2
1045.941 0
1045.962 1
1045.983 0
1046.004 1
1046.025 0
1046.046 7
1046.067 2
1046.088 0
1046.109 0
1046.130 8
1046.150 1
1046.171 11
1046.192 2
1046.213 1
1046.234 0
1046.255 2
1046.276 10
1046.297 5
1046.318 0
1046.339 0
1046.360 1
1046.381 0
1046.402 0
1046.423 10
1046.444 6
1046.465 1
1046.486 2
1046.507 12
1046.528 9
1046.548 5
1046.569 2
1046.590 4
1046.611 3
1046.632 0
1046.653 1
1046.674 9
1046.695 2
1046.716 6
1046.737 2
1046.758 5
1046.779 3
1046.800 6
1046.821 3
1046.842 0
1046.863 0
1046.884 0
1046.905 0
1046.926 1
1046.947 0
1046.968 8
1046.988 1
1047.009 4
1047.030 0
1047.051 0
1047.072 0
1047.093 0
1047.114 0
1047.135 6
1047.156 0
1047.177 0
1047.198 1
1047.219 0
1047.240 0
1047.261 0
1047.282 0
1047.303 1
1047.324 3
1047.345 0
1047.366 0
1047.387 0
1047.408 0
1047.429 2
1047.450 12
1047.471 1
1047.491 0
1047.512 6
1047.533 26
1047.554 4
1047.575 0
1047.596 1
1047.617 3
1047.638 0
1047.659 6
1047.680 5
1047.701 0
1047.722 0
1047.743 0
1047.764 2
1047.785 15
1047.806 8
1047.827 4
1047.848 10
1047.869 5
1047.890 2
1047.911 3
1047.932 1
1047.953 16
1047.974 0
1047.995 0
1048.016 0
1048.036 1
1048.057 1
1048.078 9
1048.099 8
1048.120 3
1048.141 11
1048.162 11
1048.183 14
1048.204 0
1048.225 18
1048.246 5
1048.267 0
1048.288 0
1048.309 0
1048.330 1
1048.351 0
1048.372 1
1048.393 3
1048.414 7
1048.435 8
1048.456 16
1048.477 20
1048.498 3
1048.519 0
1048.540 2
1048.561 14
1048.582 7
1048.603 10
1048.624 5
1048.645 1
1048.666 0
1048.687 0
1048.707 1
1048.728 0
1048.749 1
1048.770 1
1048.791 0
1048.812 0
1048.833 2
1048.854 6
1048.875 10
1048.896 6
1048.917 5
1048.938 5
1048.959 5
1048.980 0
1049.001 12
1049.022 2
1049.043 2
1049.064 0
1049.085 0
1049.106 0
1049.127 0
1049.148 1
1049.169 1
1049.190 0
1049.211 1
1049.232 0
1049.253 0
1049.274 0
1049.295 0
1049.316 0
1049.337 1
1049.358 0
1049.379 0
1049.400 2
1049.421 3
1049.442 5
1049.463 4
1049.484 5
1049.505 7
1049.526 16
1049.547 13
1049.568 13
1049.589 8
1049.609 8
1049.630 3
1049.651 9
1049.672 0
1049.693 0
1049.714 0
1049.735 0
1049.756 0
1049.777 6
1049.798 4
1049.819 0
1049.840 0
1049.861 1
1049.882 2
1049.903 0
1049.924 0
1049.945 5
1049.966 9
1049.987 1
1050.008 9
1050.029 10
1050.050 20
1050.071 5
1050.092 0
1050.113 0
1050.134 2
1050.155 7
1050.176 2
1050.197 0
1050.218 0
1050.239 5
1050.260 0
1050.281 2
1050.302 4
1050.323 1
1050.344 0
1050.365 0
1050.386 5
1050.407 2
1050.428 0
1050.449 3
1050.470 3
1050.491 9
1050.512 10
1050.533 14
1050.554 4
1050.575 1
1050.596 4
1050.617 15
1050.638 8
1050.659 10
1050.680 0
1050.701 0
1050.722 3
1050.743 4
1050.764 1
1050.785 4
1050.806 2
1050.827 4
1050.848 0
1050.869 0
1050.890 0
1050.911 0
1050.932 0
1050.953 0
1050.974 0
1050.995 0
1051.016 0
1051.037 1
1051.058 3
1051.079 0
1051.100 4
1051.121 2
1051.142 5
1051.163 9
1051.184 6
1051.205 6
1051.226 0
1051.247 4
1051.268 1
1051.289 0
1051.310 3
1051.331 4
1051.352 0
1051.373 4
1051.394 3
1051.415 0
1051.436 1
1051.457 14
1051.478 7
1051.499 0
1051.520 10
1051.541 23
1051.562 23
1051.583 13
1051.604 3
1051.625 0
1051.646 2
1051.667 4
1051.688 1
1051.709 3
1051.730 4
1051.751 3
1051.772 8
1051.793 1
1051.814 1
1051.835 9
1051.856 6
1051.877 8
1051.898 5
1051.919 1
1051.940 3
1051.961 1
1051.982 0
1052.003 10
1052.024 7
1052.045 3
1052.066 0
1052.087 1
1052.108 0
1052.129 2
1052.150 1
1052.171 7
1052.192 8
1052.213 2
1052.234 6
1052.255 3
1052.276 0
1052.297 3
1052.318 0
1052.339 8
1052.360 2
1052.381 0
1052.402 0
1052.423 1
1052.444 0
1052.465 2
1052.486 9
1052.507 9
1052.528 13
1052.549 8
1052.570 11
1052.591 5
1052.612 17
1052.633 12
1052.654 2
1052.675 2
1052.696 0
1052.717 0
1052.738 0
1052.759 3
1052.780 0
1052.801 0
1052.822 4
1052.843 8
1052.864 9
1052.885 8
1052.906 0
1052.927 0
1052.948 0
1052.969 0
1052.990 4
1053.011 1
1053.032 1
1053.053 3
1053.074 6
1053.095 8
1053.116 3
1053.137 0
1053.158 0
1053.179 5
1053.200 0
1053.221 10
1053.242 7
1053.263 1
1053.284 0
1053.305 2
1053.326 2
1053.347 2
1053.368 2
1053.390 8
1053.411 5
1053.432 2
1053.453 3
1053.474 0
1053.495 8
1053.516 12
1053.537 12
1053.558 12
1053.579 8
1053.600 8
1053.621 5
1053.642 3
1053.663 0
1053.684 0
1053.705 0
1053.726 2
1053.747 5
1053.768 5
1053.789 5
1053.810 0
1053.831 0
1053.852 2
1053.873 1
1053.894 4
1053.915 1
1053.936 5
1053.957 0
1053.978 0
1053.999 0
1054.020 3
1054.041 1
1054.062 0
1054.083 0
1054.104 3
1054.125 0
1054.146 1
1054.167 3
1054.188 5
1054.209 9
1054.230 1
1054.251 0
1054.272 0
1054.294 2
1054.315 6
1054.336 4
1054.357 2
1054.378 1
1054.399 2
1054.420 3
1054.441 3
1054.462 1
1054.483 5
1054.504 1
1054.525 10
1054.546 0
1054.567 2
1054.588 26
1054.609 8
1054.630 5
1054.651 1
1054.672 3
1054.693 3
1054.714 13
1054.735 5
1054.756 2
1054.777 2
1054.798 4
1054.819 0
1054.840 0
1054.861 2
1054.882 2
1054.903 1
1054.924 0
1054.945 0
1054.967 0
1054.988 0
1055.009 2
1055.030 6
1055.051 8
1055.072 5
1055.093 8
1055.114 5
1055.135 0
1055.156 8
1055.177 6
1055.198 9
1055.219 2
1055.240 0
1055.261 0
1055.282 0
1055.303 7
1055.324 0
1055.345 2
1055.366 0
1055.387 8
1055.408 17
1055.429 7
1055.450 3
1055.471 0
1055.492 8
1055.514 28
1055.535 8
1055.556 3
1055.577 8
1055.598 1
1055.619 0
1055.640 4
1055.661 0
1055.682 0
1055.703 0
1055.724 0
1055.745 4
1055.766 1
1055.787 0
1055.808 5
1055.829 10
1055.850 4
1055.871 1
1055.892 1
1055.913 2
1055.934 0
1055.955 2
1055.976 1
1055.997 1
1056.019 9
1056.040 2
1056.061 2
1056.082 4
1056.103 4
1056.124 2
1056.145 2
1056.166 4
1056.187 3
1056.208 4
1056.229 0
1056.250 3
1056.271 0
1056.292 1
1056.313 17
1056.334 7
1056.355 3
1056.376 0
1056.397 2
1056.418 2
1056.439 1
1056.461 7
1056.482 16
1056.503 11
1056.524 15
1056.545 6
1056.566 0
1056.587 2
1056.608 3
1056.629 8
1056.650 2
1056.671 0
1056.692 0
1056.713 1
1056.734 9
1056.755 6
1056.776 4
1056.797 1
1056.818 0
1056.839 4
1056.861 3
1056.882 4
1056.903 2
1056.924 6
1056.945 3
1056.966 2
1056.987 1
1057.008 0
1057.029 0
1057.050 10
1057.071 3
1057.092 7
1057.113 4
1057.134 0
1057.155 0
1057.176 1
1057.197 4
1057.218 2
1057.240 0
1057.261 5
1057.282 0
1057.303 0
1057.324 1
1057.345 4
1057.366 4
1057.387 10
1057.408 3
1057.429 0
1057.450 0
1057.471 0
1057.492 2
1057.513 7
1057.534 5
1057.555 13
1057.576 7
1057.598 7
1057.619 3
1057.640 2
1057.661 6
1057.682 17
1057.703 7
1057.724 17
1057.745 1
1057.766 0
1057.787 0
1057.808 3
1057.829 8
1057.850 1
1057.871 1
1057.892 1
1057.913 0
1057.935 3
1057.956 6
1057.977 6
1057.998 3
1058.019 11
1058.040 12
1058.061 4
1058.082 2
1058.103 1
1058.124 1
1058.145 0
1058.166 2
1058.187 2
1058.208 5
1058.229 0
1058.251 4
1058.272 1
1058.293 1
1058.314 13
1058.335 14
1058.356 10
1058.377 2
1058.398 11
1058.419 1
1058.440 0
1058.461 0
1058.482 1
1058.503 3
1058.524 5
1058.545 5
1058.567 1
1058.588 15
1058.609 10
1058.630 1
1058.651 9
1058.672 1
1058.693 2
1058.714 12
1058.735 2
1058.756 7
1058.777 17
1058.798 8
1058.819 11
1058.840 17
1058.862 14
1058.883 7
1058.904 8
1058.925 18
1058.946 5
1058.967 6
1058.988 4
1059.009 0
1059.030 1
1059.051 13
1059.072 5
1059.093 5
1059.114 0
1059.136 5
1059.157 1
1059.178 0
1059.199 4
1059.220 7
1059.241 0
1059.262 5
1059.283 0
1059.304 0
1059.325 0
1059.346 1
1059.367 0
1059.388 0
1059.410 0
1059.431 0
1059.452 4
1059.473 0
1059.494 3
1059.515 0
1059.536 2
1059.557 0
1059.578 0
1059.599 0
1059.620 13
1059.641 3
1059.663 1
1059.684 0
1059.705 0
1059.726 2
1059.747 1
1059.768 7
1059.789 6
1059.810 0
1059.831 6
1059.852 9
1059.873 3
1059.894 10
1059.915 0
1059.937 11
1059.958 2
1059.979 0
1060.000 3
1060.021 1
1060.042 3
1060.063 2
1060.084 3
1060.105 0
1060.126 0
1060.147 4
1060.169 6
1060.190 8
1060.211 0
1060.232 0
1060.253 2
1060.274 8
1060.295 5
1060.316 5
1060.337 11
1060.358 0
1060.379 0
1060.400 0
1060.422 5
1060.443 11
1060.464 22
1060.485 27
1060.506 11
1060.527 2
1060.548 1
1060.569 15
1060.590 14
1060.611 0
1060.632 0
1060.654 0
1060.675 4
1060.696 1
1060.717 0
1060.738 0
1060.759 9
1060.780 11
1060.801 7
1060.822 2
1060.843 2
1060.864 1
1060.886 2
1060.907 0
1060.928 3
1060.949 4
1060.970 6
1060.991 2
1061.012 18
1061.033 3
1061.054 4
1061.075 2
1061.097 0
1061.118 6
1061.139 2
1061.160 0
1061.181 0
1061.202 0
1061.223 0
1061.244 0
1061.265 2
1061.286 1
1061.308 0
1061.329 0
1061.350 2
1061.371 3
1061.392 3
1061.413 8
1061.434 7
1061.455 10
1061.476 9
1061.497 4
1061.518 4
1061.540 6
1061.561 6
1061.582 9
1061.603 1
1061.624 0
1061.645 16
1061.666 10
1061.687 4
1061.708 0
1061.730 0
1061.751 0
1061.772 4
1061.793 7
1061.814 0
1061.835 0
1061.856 0
1061.877 0
1061.898 6
1061.919 13
1061.941 5
1061.962 0
1061.983 0
1062.004 8
1062.025 2
1062.046 0
1062.067 0
1062.088 0
1062.109 5
1062.130 2
1062.152 0
1062.173 0
1062.194 2
1062.215 1
1062.236 7
1062.257 4
1062.278 0
1062.299 2
1062.320 12
1062.342 0
1062.363 3
1062.384 4
1062.405 3
1062.426 0
1062.447 1
1062.468 0
1062.489 0
1062.510 0
1062.532 8
1062.553 16
1062.574 5
1062.595 15
1062.616 5
1062.637 6
1062.658 1
1062.679 10
1062.700 2
1062.722 0
1062.743 16
1062.764 5
1062.785 6
1062.806 1
1062.827 9
1062.848 1
1062.869 0
1062.890 2
1062.912 2
1062.933 0
1062.954 0
1062.975 0
1062.996 1
1063.017 3
1063.038 3
1063.059 6
1063.080 4
1063.102 1
1063.123 2
1063.144 0
1063.165 0
1063.186 16
1063.207 13
1063.228 2
1063.249 0
1063.271 1
1063.292 9
1063.313 10
1063.334 9
1063.355 8
1063.376 3
1063.397 3
1063.418 11
1063.439 7
1063.461 3
1063.482 3
1063.503 3
1063.524 8
1063.545 7
1063.566 9
1063.587 7
1063.608 6
1063.630 1
1063.651 2
1063.672 0
1063.693 1
1063.714 0
1063.735 0
1063.756 0
1063.777 1
1063.799 0
1063.820 1
1063.841 6
1063.862 9
1063.883 3
1063.904 0
1063.925 1
1063.946 6
1063.968 4
1063.989 0
1064.010 1
1064.031 0
1064.052 0
1064.073 3
1064.094 4
1064.115 10
1064.137 4
1064.158 0
1064.179 0
1064.200 0
1064.221 3
1064.242 0
1064.263 4
1064.284 0
1064.306 3
1064.327 1
1064.348 0
1064.369 0
1064.390 0
1064.411 0
1064.432 4
1064.453 0
1064.475 0
1064.496 0
1064.517 7
1064.538 16
1064.559 0
1064.580 10
1064.601 14
1064.622 0
1064.644 11
1064.665 7
1064.686 2
1064.707 1
1064.728 2
1064.749 4
1064.770 0
1064.792 9
1064.813 20
1064.834 13
1064.855 4
1064.876 1
1064.897 0
1064.918 0
1064.939 7
1064.961 0
1064.982 0
1065.003 0
1065.024 0
1065.045 2
1065.066 7
1065.087 1
1065.109 0
1065.130 5
1065.151 6
1065.172 6
1065.193 2
1065.214 10
1065.235 9
1065.257 5
1065.278 4
1065.299 0
1065.320 2
1065.341 1
1065.362 0
1065.383 3
1065.404 1
1065.426 0
1065.447 9
1065.468 5
1065.489 3
1065.510 3
1065.531 2
1065.552 2
1065.574 2
1065.595 4
1065.616 2
1065.637 1
1065.658 4
1065.679 11
1065.700 4
1065.722 0
1065.743 0
1065.764 0
1065.785 11
1065.806 2
1065.827 15
1065.848 16
1065.870 6
1065.891 9
1065.912 1
1065.933 0
1065.954 0
1065.975 0
1065.996 5
1066.018 3
1066.039 3
1066.060 3
1066.081 2
1066.102 1
1066.123 2
1066.144 4
1066.166 6
1066.187 6
1066.208 8
1066.229 6
1066.250 4
1066.271 5
1066.292 3
1066.314 5
1066.335 0
1066.356 8
1066.377 3
1066.398 0
1066.419 0
1066.441 0
1066.462 9
1066.483 7
1066.504 5
1066.525 1
1066.546 0
1066.567 6
1066.589 11
1066.610 3
1066.631 4
1066.652 2
1066.673 0
1066.694 5
1066.715 0
1066.737 0
1066.758 3
1066.779 0
1066.800 7
1066.821 0
1066.842 6
1066.864 0
1066.885 0
1066.906 3
1066.927 7
1066.948 0
1066.969 0
1066.990 5
1067.012 5
1067.033 3
1067.054 0
1067.075 0
1067.096 0
1067.117 0
1067.139 4
1067.160 2
1067.181 1
1067.202 6
1067.223 7
1067.244 1
1067.265 4
1067.287 5
1067.308 9
1067.329 18
1067.350 10
1067.371 3
1067.392 3
1067.414 0
1067.435 0
1067.456 2
1067.477 1
1067.498 3
1067.519 2
1067.541 12
1067.562 9
1067.583 10
1067.604 3
1067.625 6
1067.646 4
1067.668 1
1067.689 3
1067.710 2
1067.731 1
1067.752 1
1067.773 4
1067.794 3
1067.816 15
1067.837 6
1067.858 12
1067.879 12
1067.900 4
1067.921 2
1067.943 5
1067.964 0
1067.985 2
1068.006 0
1068.027 0
1068.048 6
1068.070 3
1068.091 0
1068.112 5
1068.133 5
1068.154 1
1068.175 1
1068.197 0
1068.218 0
1068.239 2
1068.260 4
1068.281 1
1068.302 0
1068.324 3
1068.345 0
1068.366 4
1068.387 9
1068.408 19
1068.429 12
1068.451 10
1068.472 12
1068.493 17
1068.514 9
1068.535 17
1068.556 0
1068.578 0
1068.599 0
1068.620 4
1068.641 6
1068.662 5
1068.684 16
1068.705 13
1068.726 10
1068.747 9
1068.768 10
1068.789 10
1068.811 3
1068.832 2
1068.853 6
1068.874 1
1068.895 1
1068.916 1
1068.938 0
1068.959 0
1068.980 0
1069.001 1
1069.022 2
1069.043 6
1069.065 2
1069.086 1
1069.107 3
1069.128 1
1069.149 0
1069.171 1
1069.192 0
1069.213 4
1069.234 0
1069.255 0
1069.276 0
1069.298 2
1069.319 2
1069.340 0
1069.361 0
1069.382 0
1069.403 0
1069.425 9
1069.446 0
1069.467 11
1069.488 4
1069.509 22
1069.531 20
1069.552 8
1069.573 24
1069.594 2
1069.615 2
1069.636 4
1069.658 5
1069.679 17
1069.700 11
1069.721 17
1069.742 13
1069.764 0
1069.785 0
1069.806 0
1069.827 7
1069.848 0
1069.869 0
1069.891 1
1069.912 4
1069.933 0
1069.954 0
1069.975 4
1069.997 2
1070.018 0
1070.039 10
1070.060 9
1070.081 6
1070.102 15
1070.124 8
1070.145 3
1070.166 0
1070.187 0
1070.208 3
1070.230 2
1070.251 0
1070.272 0
1070.293 3
1070.314 0
1070.336 0
1070.357 0
1070.378 4
1070.399 1
1070.420 5
1070.441 9
1070.463 2
1070.484 24
1070.505 10
1070.526 22
1070.547 18
1070.569 11
1070.590 2
1070.611 0
1070.632 5
1070.653 5
1070.675 1
1070.696 13
1070.717 6
1070.738 5
1070.759 2
1070.780 24
1070.802 24
1070.823 6
1070.844 0
1070.865 0
1070.886 1
1070.908 3
1070.929 2
1070.950 2
1070.971 0
1070.992 0
1071.014 0
1071.035 4
1071.056 5
1071.077 8
1071.098 0
1071.120 3
1071.141 6
1071.162 0
1071.183 1
1071.204 6
1071.226 0
1071.247 0
1071.268 2
1071.289 2
1071.310 0
1071.332 0
1071.353 7
1071.374 6
1071.395 3
1071.416 11
1071.438 1
1071.459 2
1071.480 1
1071.501 13
1071.522 9
1071.544 8
1071.565 0
1071.586 11
1071.607 22
1071.628 5
1071.650 1
1071.671 0
1071.692 5
1071.713 2
1071.734 0
1071.756 0
1071.777 1
1071.798 3
1071.819 0
1071.840 3
1071.862 0
1071.883 7
1071.904 2
1071.925 4
1071.946 2
1071.968 0
1071.989 14
1072.010 5
1072.031 2
1072.052 0
1072.074 0
1072.095 2
1072.116 0
1072.137 9
1072.158 1
1072.180 0
1072.201 13
1072.222 9
1072.243 11
1072.264 16
1072.286 3
1072.307 0
1072.328 3
1072.349 0
1072.370 1
1072.392 3
1072.413 0
1072.434 0
1072.455 5
1072.477 1
1072.498 14
1072.519 21
1072.540 10
1072.561 17
1072.583 0
1072.604 4
1072.625 11
1072.646 6
1072.667 7
1072.689 4
1072.710 3
1072.731 3
1072.752 5
1072.773 0
1072.795 0
1072.816 2
1072.837 1
1072.858 1
1072.880 0
1072.901 1
1072.922 4
1072.943 3
1072.964 2
1072.986 11
1073.007 3
1073.028 1
1073.049 0
1073.070 0
1073.092 0
1073.113 0
1073.134 0
1073.155 4
1073.177 0
1073.198 0
1073.219 1
1073.240 6
1073.261 1
1073.283 0
1073.304 0
1073.325 0
1073.346 1
1073.368 0
1073.389 0
1073.410 0
1073.431 0
1073.452 4
1073.474 3
1073.495 6
1073.516 10
1073.537 10
1073.558 3
1073.580 10
1073.601 5
1073.622 0
1073.643 0
1073.665 3
1073.686 9
1073.707 0
1073.728 4
1073.749 8
1073.771 1
1073.792 2
1073.813 1
1073.834 3
1073.856 2
1073.877 12
1073.898 3
1073.919 3
1073.940 3
1073.962 0
1073.983 0
1074.004 0
1074.025 0
1074.047 0
1074.068 0
1074.089 0
1074.110 5
1074.131 8
1074.153 5
1074.174 6
1074.195 4
1074.216 7
1074.238 5
1074.259 6
1074.280 7
1074.301 7
1074.323 3
1074.344 3
1074.365 7
1074.386 6
1074.407 15
1074.429 2
1074.450 9
1074.471 10
1074.492 16
1074.514 8
1074.535 5
1074.556 3
1074.577 3
1074.598 4
1074.620 0
1074.641 6
1074.662 3
1074.683 0
1074.705 0
1074.726 14
1074.747 6
1074.768 1
1074.790 3
1074.811 0
1074.832 0
1074.853 0
1074.874 1
1074.896 5
1074.917 8
1074.938 5
1074.959 0
1074.981 6
1075.002 10
1075.023 2
1075.044 1
1075.066 3
1075.087 1
1075.108 1
1075.129 0
1075.151 0
1075.172 0
1075.193 0
1075.214 3
1075.235 11
1075.257 4
1075.278 8
1075.299 1
1075.320 2
1075.342 4
1075.363 1
1075.384 0
1075.405 0
1075.427 0
1075.448 0
1075.469 0
1075.490 0
1075.512 10
1075.533 13
1075.554 0
1075.575 1
1075.597 5
1075.618 3
1075.639 1
1075.660 5
1075.681 2
1075.703 0
1075.724 3
1075.745 0
1075.766 0
1075.788 4
1075.809 1
1075.830 5
1075.851 2
1075.873 4
1075.894 2
1075.915 1
1075.936 4
1075.958 4
1075.979 2
1076.000 2
1076.021 3
1076.043 0
1076.064 7
1076.085 0
1076.106 6
1076.128 1
1076.149 0
1076.170 1
1076.191 4
1076.213 1
1076.234 0
1076.255 6
1076.276 2
1076.298 9
1076.319 4
1076.340 0
1076.361 0
1076.383 8
1076.404 11
1076.425 3
1076.446 7
1076.468 0
1076.489 0
1076.510 0
1076.531 1
1076.553 2
1076.574 0
1076.595 2
1076.616 4
1076.638 11
1076.659 10
1076.680 0
1076.701 3
1076.723 3
1076.744 5
1076.765 12
1076.786 11
1076.808 1
1076.829 2
1076.850 1
1076.871 2
1076.893 3
1076.914 4
1076.935 3
1076.956 0
1076.978 2
1076.999 1
1077.020 0
1077.041 0
1077.063 0
1077.084 0
1077.105 0
1077.126 9
1077.148 3
1077.169 14
1077.190 4
1077.211 0
1077.233 2
1077.254 0
1077.275 3
1077.296 0
1077.318 7
1077.339 6
1077.360 5
1077.381 14
1077.403 9
1077.424 1
1077.445 5
1077.466 4
1077.488 11
1077.509 4
1077.530 6
1077.551 12
1077.573 18
1077.594 17
1077.615 5
1077.637 3
1077.658 1
1077.679 4
1077.700 2
1077.722 1
1077.743 8
1077.764 5
1077.785 7
1077.807 5
1077.828 2
1077.849 2
1077.870 0
1077.892 0
1077.913 1
1077.934 0
1077.955 0
1077.977 0
1077.998 7
1078.019 1
1078.040 4
1078.062 1
1078.083 0
1078.104 3
1078.126 1
1078.147 0
1078.168 0
1078.189 0
1078.211 0
1078.232 0
1078.253 2
1078.274 0
1078.296 5
1078.317 4
1078.338 3
1078.359 3
1078.381 0
1078.402 1
1078.423 0
1078.445 0
1078.466 1
1078.487 17
1078.508 16
1078.530 2
1078.551 25
1078.572 20
1078.593 8
1078.615 6
1078.636 8
1078.657 2
1078.679 2
1078.700 8
1078.721 9
1078.742 0
1078.764 2
1078.785 0
1078.806 0
1078.827 0
1078.849 0
1078.870 4
1078.891 2
1078.912 0
1078.934 0
1078.955 0
1078.976 1
1078.998 0
1079.019 10
1079.040 4
1079.061 4
1079.083 0
1079.104 7
1079.125 12
1079.147 1
1079.168 0
1079.189 4
1079.210 2
1079.232 2
1079.253 2
1079.274 6
1079.295 4
1079.317 1
1079.338 0
1079.359 0
1079.381 0
1079.402 0
1079.423 1
1079.444 0
1079.466 4
1079.487 3
1079.508 3
1079.529 16
1079.551 8
1079.572 11
1079.593 15
1079.615 7
1079.636 8
1079.657 12
1079.678 11
1079.700 1
1079.721 0
1079.742 4
1079.764 9
1079.785 5
1079.806 0
1079.827 0
1079.849 8
1079.870 2
1079.891 0
1079.913 0
1079.934 0
1079.955 0
1079.976 2
1079.998 0
1080.019 0
1080.040 0
1080.062 0
1080.083 0
1080.104 0
1080.125 0
1080.147 1
1080.168 12
1080.189 2
1080.211 3
1080.232 3
1080.253 0
1080.274 10
1080.296 6
1080.317 1
1080.338 5
1080.360 6
1080.381 3
1080.402 4
1080.423 6
1080.445 19
1080.466 13
1080.487 3
1080.509 22
1080.530 24
1080.551 14
1080.572 24
1080.594 38
1080.615 24
1080.636 38
1080.658 30
1080.679 34
1080.700 20
1080.721 28
1080.743 6
1080.764 11
1080.785 15
1080.807 16
1080.828 7
1080.849 17
1080.870 5
1080.892 14
1080.913 12
1080.934 7
1080.956 7
1080.977 4
1080.998 0
1081.020 0
1081.041 0
1081.062 0
1081.083 0
1081.105 0
1081.126 1
1081.147 0
1081.169 0
1081.190 0
1081.211 1
1081.232 7
1081.254 6
1081.275 1
1081.296 0
1081.318 3
1081.339 2
1081.360 9
1081.382 18
1081.403 9
1081.424 4
1081.445 4
1081.467 0
1081.488 4
1081.509 14
1081.531 27
1081.552 17
1081.573 28
1081.595 14
1081.616 14
1081.637 24
1081.658 26
1081.680 17
1081.701 2
1081.722 5
1081.744 13
1081.765 4
1081.786 9
1081.808 12
1081.829 14
1081.850 6
1081.871 9
1081.893 2
1081.914 1
1081.935 1
1081.957 0
1081.978 0
1081.999 8
1082.021 0
1082.042 0
1082.063 0
1082.084 0
1082.106 0
1082.127 1
1082.148 1
1082.170 0
1082.191 1
1082.212 1
1082.234 0
1082.255 3
1082.276 0
1082.298 7
1082.319 1
1082.340 0
1082.361 4
1082.383 3
1082.404 1
1082.425 0
1082.447 0
1082.468 0
1082.489 1
1082.511 3
1082.532 12
1082.553 8
1082.574 13
1082.596 24
1082.617 13
1082.638 6
1082.660 5
1082.681 14
1082.702 0
1082.724 0
1082.745 4
1082.766 14
1082.788 3
1082.809 2
1082.830 0
1082.852 0
1082.873 3
1082.894 0
1082.915 5
1082.937 2
1082.958 2
1082.979 12
1083.001 12
1083.022 10
1083.043 1
1083.065 0
1083.086 5
1083.107 0
1083.129 4
1083.150 4
1083.171 3
1083.193 0
1083.214 0
1083.235 0
1083.256 1
1083.278 0
1083.299 0
1083.320 10
1083.342 7
1083.363 12
1083.384 0
1083.406 2
1083.427 0
1083.448 8
1083.470 3
1083.491 6
1083.512 6
1083.534 1
1083.555 7
1083.576 9
1083.598 12
1083.619 8
1083.640 7
1083.662 8
1083.683 3
1083.704 2
1083.725 8
1083.747 4
1083.768 0
1083.789 2
1083.811 0
1083.832 1
1083.853 4
1083.875 9
1083.896 1
1083.917 0
1083.939 1
1083.960 2
1083.981 7
1084.003 0
1084.024 10
1084.045 6
1084.067 1
1084.088 3
1084.109 0
1084.131 0
1084.152 4
1084.173 0
1084.195 3
1084.216 5
1084.237 0
1084.259 1
1084.280 1
1084.301 1
1084.323 10
1084.344 8
1084.365 1
1084.387 2
1084.408 6
1084.429 1
1084.450 0
1084.472 3
1084.493 12
1084.514 10
1084.536 20
1084.557 10
1084.578 1
1084.600 6
1084.621 2
1084.642 5
1084.664 0
1084.685 0
1084.706 4
1084.728 27
1084.749 16
1084.770 3
1084.792 2
1084.813 3
1084.834 1
1084.856 0
1084.877 2
1084.898 3
1084.920 0
1084.941 0
1084.962 0
1084.984 0
1085.005 3
1085.026 4
1085.048 2
1085.069 0
1085.090 0
1085.112 5
1085.133 2
1085.154 0
1085.176 0
1085.197 3
1085.218 0
1085.240 2
1085.261 0
1085.282 0
1085.304 1
1085.325 0
1085.346 6
1085.368 10
1085.389 4
1085.410 4
1085.432 6
1085.453 9
1085.474 13
1085.496 10
1085.517 13
1085.538 4
1085.560 13
1085.581 19
1085.602 15
1085.624 6
1085.645 0
1085.666 1
1085.688 1
1085.709 10
1085.730 10
1085.752 6
1085.773 10
1085.795 5
1085.816 2
1085.837 6
1085.859 5
1085.880 8
1085.901 1
1085.923 3
1085.944 11
1085.965 1
1085.987 0
1086.008 0
1086.029 1
1086.051 0
1086.072 2
1086.093 4
1086.115 8
1086.136 1
1086.157 0
1086.179 3
1086.200 0
1086.221 0
1086.243 0
1086.264 0
1086.285 0
1086.307 0
1086.328 0
1086.349 0
1086.371 1
1086.392 9
1086.413 8
1086.435 14
1086.456 8
1086.478 1
1086.499 0
1086.520 7
1086.542 0
1086.563 11
1086.584 1
1086.606 2
1086.627 4
1086.648 3
1086.670 8
1086.691 0
1086.712 0
1086.734 0
1086.755 4
1086.776 13
1086.798 4
1086.819 8
1086.840 6
1086.862 3
1086.883 0
1086.905 5
1086.926 9
1086.947 15
1086.969 5
1086.990 5
1087.011 1
1087.033 0
1087.054 0
1087.075 4
1087.097 4
1087.118 1
1087.139 2
1087.161 1
1087.182 3
1087.203 5
1087.225 0
1087.246 11
1087.268 2
1087.289 2
1087.310 11
1087.332 13
1087.353 0
1087.374 3
1087.396 1
1087.417 0
1087.438 5
1087.460 1
1087.481 20
1087.502 15
1087.524 13
1087.545 2
1087.567 0
1087.588 1
1087.609 2
1087.631 10
1087.652 5
1087.673 10
1087.695 2
1087.716 13
1087.737 6
1087.759 7
1087.780 3
1087.801 3
1087.823 10
1087.844 13
1087.866 6
1087.887 2
1087.908 2
1087.930 3
1087.951 5
1087.972 6
1087.994 2
1088.015 3
1088.036 0
1088.058 5
1088.079 0
1088.101 0
1088.122 0
1088.143 0
1088.165 0
1088.186 0
1088.207 0
1088.229 0
1088.250 0
1088.271 0
1088.293 0
1088.314 2
1088.336 1
1088.357 1
1088.378 1
1088.400 10
1088.421 4
1088.442 0
1088.464 0
1088.485 0
1088.506 3
1088.528 19
1088.549 23
1088.571 17
1088.592 13
1088.613 4
1088.635 1
1088.656 6
1088.677 2
1088.699 6
1088.720 5
1088.742 1
1088.763 4
1088.784 1
1088.806 1
1088.827 0
1088.848 1
1088.870 7
1088.891 2
1088.912 0
1088.934 2
1088.955 0
1088.977 2
1088.998 5
1089.019 14
1089.041 3
1089.062 3
1089.083 6
1089.105 8
1089.126 1
1089.148 4
1089.169 2
1089.190 1
1089.212 0
1089.233 0
1089.254 0
1089.276 0
1089.297 2
1089.319 0
1089.340 0
1089.361 6
1089.383 3
1089.404 9
1089.425 5
1089.447 2
1089.468 7
1089.490 0
1089.511 9
1089.532 20
1089.554 10
1089.575 16
1089.596 11
1089.618 17
1089.639 5
1089.661 8
1089.682 4
1089.703 4
1089.725 1
1089.746 4
1089.767 1
1089.789 0
1089.810 0
1089.832 0
1089.853 8
1089.874 2
1089.896 0
1089.917 3
1089.939 0
1089.960 0
1089.981 0
1090.003 2
1090.024 3
1090.045 0
1090.067 1
1090.088 2
1090.110 5
1090.131 16
1090.152 9
1090.174 4
1090.195 0
1090.217 0
1090.238 0
1090.259 0
1090.281 5
1090.302 2
1090.323 7
1090.345 1
1090.366 1
1090.388 6
1090.409 8
1090.430 0
1090.452 0
1090.473 2
1090.495 6
1090.516 5
1090.537 1
1090.559 6
1090.580 8
1090.601 4
1090.623 10
1090.644 6
1090.666 1
1090.687 4
1090.708 5
1090.730 1
1090.751 0
1090.773 6
1090.794 5
1090.815 12
1090.837 1
1090.858 0
1090.880 6
1090.901 0
1090.922 0
1090.944 0
1090.965 7
1090.986 19
1091.008 4
1091.029 11
1091.051 6
1091.072 15
1091.093 3
1091.115 0
1091.136 0
1091.158 3
1091.179 0
1091.200 5
1091.222 3
1091.243 1
1091.265 0
1091.286 6
1091.307 6
1091.329 3
1091.350 8
1091.372 0
1091.393 6
1091.414 4
1091.436 12
1091.457 1
1091.479 0
1091.500 5
1091.521 10
1091.543 6
1091.564 16
1091.586 13
1091.607 5
1091.628 1
1091.650 5
1091.671 0
1091.692 9
1091.714 7
1091.735 0
1091.757 0
1091.778 9
1091.799 9
1091.821 0
1091.842 14
1091.864 9
1091.885 8
1091.906 6
1091.928 10
1091.949 1
1091.971 4
1091.992 0
1092.013 0
1092.035 3
1092.056 0
1092.078 2
1092.099 6
1092.121 2
1092.142 4
1092.163 4
1092.185 0
1092.206 0
1092.228 2
1092.249 0
1092.270 2
1092.292 0
1092.313 1
1092.335 10
1092.356 12
1092.377 12
1092.399 5
1092.420 0
1092.442 2
1092.463 0
1092.484 4
1092.506 7
1092.527 7
1092.549 0
1092.570 5
1092.591 4
1092.613 16
1092.634 1
1092.656 8
1092.677 5
1092.698 9
1092.720 3
1092.741 7
1092.763 1
1092.784 1
1092.806 6
1092.827 1
1092.848 0
1092.870 4
1092.891 5
1092.913 1
1092.934 3
1092.955 5
1092.977 7
1092.998 6
1093.020 8
1093.041 3
1093.062 4
1093.084 0
1093.105 0
1093.127 3
1093.148 7
1093.169 8
1093.191 8
1093.212 3
1093.234 0
1093.255 0
1093.277 0
1093.298 0
1093.319 0
1093.341 0
1093.362 0
1093.384 0
1093.405 6
1093.426 1
1093.448 16
1093.469 5
1093.491 6
1093.512 2
1093.534 5
1093.555 5
1093.576 4
1093.598 8
1093.619 10
1093.641 12
1093.662 0
1093.683 2
1093.705 3
1093.726 0
1093.748 0
1093.769 3
1093.791 0
1093.812 0
1093.833 0
1093.855 0
1093.876 16
1093.898 6
1093.919 0
1093.940 9
1093.962 6
1093.983 3
1094.005 4
1094.026 0
1094.048 0
1094.069 0
1094.090 5
1094.112 0
1094.133 7
1094.155 2
1094.176 6
1094.198 9
1094.219 0
1094.240 9
1094.262 10
1094.283 6
1094.305 14
1094.326 8
1094.348 5
1094.369 0
1094.390 0
1094.412 3
1094.433 6
1094.455 12
1094.476 15
1094.498 6
1094.519 21
1094.540 14
1094.562 12
1094.583 13
1094.605 18
1094.626 10
1094.647 0
1094.669 0
1094.690 5
1094.712 4
1094.733 1
1094.755 4
1094.776 0
1094.797 0
1094.819 0
1094.840 0
1094.862 0
1094.883 0
1094.905 3
1094.926 5
1094.947 0
1094.969 1
1094.990 2
1095.012 7
1095.033 5
1095.055 3
1095.076 2
1095.098 1
1095.119 3
1095.140 0
1095.162 0
1095.183 0
1095.205 4
1095.226 7
1095.248 0
1095.269 3
1095.290 0
1095.312 4
1095.333 2
1095.355 11
1095.376 11
1095.398 0
1095.419 3
1095.440 0
1095.462 1
1095.483 4
1095.505 18
1095.526 82
1095.548 187
1095.569 274
1095.591 315
1095.612 189
1095.633 69
1095.655 42
1095.676 44
1095.698 20
1095.719 17
1095.741 9
1095.762 7
1095.783 0
1095.805 5
1095.826 5
1095.848 1
1095.869 3
1095.891 14
1095.912 15
1095.934 15
1095.955 21
1095.976 5
1095.998 7
1096.019 3
1096.041 2
1096.062 0
1096.084 0
1096.105 2
1096.126 0
1096.148 8
1096.169 1
1096.191 2
1096.212 1
1096.234 0
1096.255 0
1096.277 1
1096.298 0
1096.319 4
1096.341 3
1096.362 3
1096.384 4
1096.405 11
1096.427 3
1096.448 0
1096.470 8
1096.491 13
1096.512 15
1096.534 70
1096.555 153
1096.577 175
1096.598 145
1096.620 83
1096.641 44
1096.663 31
1096.684 17
1096.705 8
1096.727 1
1096.748 4
1096.770 10
1096.791 8
1096.813 0
1096.834 2
1096.856 0
1096.877 4
1096.899 5
1096.920 0
1096.941 4
1096.963 6
1096.984 0
1097.006 4
1097.027 2
1097.049 2
1097.070 3
1097.092 1
1097.113 7
1097.134 7
1097.156 5
1097.177 0
1097.199 0
1097.220 5
1097.242 0
1097.263 1
1097.285 2
1097.306 8
1097.328 1
1097.349 2
1097.370 1
1097.392 10
1097.413 1
1097.435 7
1097.456 4
1097.478 2
1097.499 6
1097.521 14
1097.542 35
1097.564 48
1097.585 53
1097.606 44
1097.628 22
1097.649 8
1097.671 5
1097.692 4
1097.714 10
1097.735 8
1097.757 4
1097.778 5
1097.800 19
1097.821 10
1097.843 11
1097.864 6
1097.885 3
1097.907 6
1097.928 2
1097.950 1
1097.971 3
1097.993 8
1098.014 5
1098.036 0
1098.057 0
1098.079 0
1098.100 0
1098.122 2
1098.143 2
1098.164 2
1098.186 0
1098.207 2
1098.229 0
1098.250 0
1098.272 0
1098.293 5
1098.315 3
1098.336 5
1098.358 12
1098.379 3
1098.401 3
1098.422 0
1098.443 0
1098.465 0
1098.486 7
1098.508 8
1098.529 20
1098.551 16
1098.572 11
1098.594 27
1098.615 9
1098.637 15
1098.658 2
1098.680 8
1098.701 5
1098.723 5
1098.744 2
1098.765 1
1098.787 1
1098.808 1
1098.830 1
1098.851 2
1098.873 6
1098.894 7
1098.916 5
1098.937 10
1098.959 5
1098.980 10
1099.002 10
1099.023 2
1099.045 2
1099.066 0
1099.087 2
1099.109 0
1099.130 1
1099.152 4
1099.173 13
1099.195 11
1099.216 2
1099.238 2
1099.259 0
1099.281 4
1099.302 0
1099.324 3
1099.345 6
1099.367 2
1099.388 0
1099.410 1
1099.431 3
1099.453 14
1099.474 18
1099.495 8
1099.517 10
1099.538 10
1099.560 5
1099.581 23
1099.603 7
1099.624 14
1099.646 4
1099.667 3
1099.689 1
1099.710 7
1099.732 1
1099.753 8
1099.775 2
1099.796 1
1099.818 0
1099.839 2
1099.861 0
1099.882 3
1099.904 14
1099.925 1
1099.946 1
1099.968 0
1099.989 0
1100.011 0
1100.032 12
1100.054 12
1100.075 3
1100.097 0
1100.118 0
1100.140 0
1100.161 0
1100.183 8
1100.204 4
1100.226 2
1100.247 1
1100.269 1
1100.290 5
1100.312 2
1100.333 0
1100.355 0
1100.376 0
1100.398 0
1100.419 4
1100.441 6
1100.462 0
1100.484 6
1100.505 5
1100.527 2
1100.548 13
1100.569 22
1100.591 12
1100.612 1
1100.634 3
1100.655 3
1100.677 15
1100.698 12
1100.720 1
1100.741 10
1100.763 0
1100.784 0
1100.806 0
1100.827 0
1100.849 0
1100.870 0
1100.892 0
1100.913 0
1100.935 9
1100.956 7
1100.978 5
1100.999 1
1101.021 0
1101.042 3
1101.064 9
1101.085 10
1101.107 0
1101.128 0
1101.150 2
1101.171 2
1101.193 0
1101.214 0
1101.236 0
1101.257 0
1101.279 0
1101.300 0
1101.322 0
1101.343 5
1101.365 0
1101.386 0
1101.408 0
1101.429 0
1101.451 0
1101.472 4
1101.494 9
1101.515 8
1101.537 5
1101.558 1
1101.580 6
1101.601 11
1101.623 8
1101.644 3
1101.666 0
1101.687 0
1101.709 6
1101.730 7
1101.752 5
1101.773 4
1101.794 0
1101.816 3
1101.837 2
1101.859 1
1101.880 6
1101.902 0
1101.923 3
1101.945 4
1101.966 5
1101.988 3
1102.009 4
1102.031 6
1102.052 0
1102.074 0
1102.095 3
1102.117 16
1102.138 7
1102.160 5
1102.181 1
1102.203 2
1102.224 0
1102.246 0
1102.267 17
1102.289 2
1102.310 1
1102.332 0
1102.354 0
1102.375 6
1102.397 1
1102.418 1
1102.440 0
1102.461 0
1102.483 3
1102.504 7
1102.526 0
1102.547 7
1102.569 7
1102.590 3
1102.612 2
1102.633 8
1102.655 4
1102.676 1
1102.698 9
1102.719 15
1102.741 10
1102.762 0
1102.784 0
1102.805 9
1102.827 13
1102.848 0
1102.870 1
1102.891 16
1102.913 9
1102.934 0
1102.956 0
1102.977 11
1102.999 7
1103.020 3
1103.042 7
1103.063 6
1103.085 0
1103.106 2
1103.128 0
1103.149 5
1103.171 5
1103.192 0
1103.214 0
1103.235 0
1103.257 0
1103.278 0
1103.300 0
1103.321 5
1103.343 1
1103.364 0
1103.386 3
1103.407 1
1103.429 0
1103.450 12
1103.472 5
1103.493 1
1103.515 6
1103.536 0
1103.558 10
1103.580 3
1103.601 0
1103.623 0
1103.644 5
1103.666 11
1103.687 3
1103.709 2
1103.730 0
1103.752 0
1103.773 4
1103.795 0
1103.816 0
1103.838 5
1103.859 1
1103.881 1
1103.902 0
1103.924 0
1103.945 0
1103.967 8
1103.988 4
1104.010 0
1104.031 7
1104.053 5
1104.074 0
1104.096 1
1104.117 7
1104.139 5
1104.160 8
1104.182 11
1104.204 3
1104.225 5
1104.247 3
1104.268 1
1104.290 2
1104.311 0
1104.333 0
1104.354 2
1104.376 3
1104.397 0
1104.419 5
1104.440 0
1104.462 0
1104.483 0
1104.505 3
1104.526 2
1104.548 9
1104.569 6
1104.591 10
1104.612 1
1104.634 9
1104.656 8
1104.677 0
1104.699 0
1104.720 1
1104.742 0
1104.763 0
1104.785 9
1104.806 6
1104.828 2
1104.849 2
1104.871 0
1104.892 0
1104.914 0
1104.935 2
1104.957 11
1104.978 0
1105.000 2
1105.021 1
1105.043 7
1105.065 12
1105.086 4
1105.108 2
1105.129 1
1105.151 0
1105.172 1
1105.194 1
1105.215 1
1105.237 9
1105.258 1
1105.280 0
1105.301 2
1105.323 3
1105.344 5
1105.366 6
1105.388 3
1105.409 7
1105.431 7
1105.452 4
1105.474 0
1105.495 3
1105.517 17
1105.538 29
1105.560 137
1105.581 196
1105.603 199
1105.624 137
1105.646 48
1105.667 35
1105.689 9
1105.711 4
1105.732 2
1105.754 0
1105.775 0
1105.797 8
1105.818 5
1105.840 6
1105.861 5
1105.883 3
1105.904 6
1105.926 4
1105.947 1
1105.969 4
1105.990 0
1106.012 1
1106.034 0
1106.055 0
1106.077 4
1106.098 0
1106.120 0
1106.141 0
1106.163 1
1106.184 12
1106.206 6
1106.227 3
1106.249 3
1106.271 4
1106.292 6
1106.314 6
1106.335 3
1106.357 9
1106.378 1
1106.400 5
1106.421 4
1106.443 0
1106.464 7
1106.486 14
1106.507 21
1106.529 80
1106.551 215
1106.572 303
1106.594 310
1106.615 166
1106.637 100
1106.658 40
1106.680 16
1106.701 20
1106.723 6
1106.744 5
1106.766 4
1106.788 1
1106.809 0
1106.831 2
1106.852 7
1106.874 7
1106.895 9
1106.917 2
1106.938 2
1106.960 1
1106.981 0
1107.003 6
1107.025 5
1107.046 2
1107.068 3
1107.089 0
1107.111 1
1107.132 0
1107.154 6
1107.175 8
1107.197 7
1107.219 2
1107.240 11
1107.262 12
1107.283 5
1107.305 10
1107.326 4
1107.348 13
1107.369 21
1107.391 7
1107.412 4
1107.434 1
1107.456 6
1107.477 8
1107.499 17
1107.520 33
1107.542 95
1107.563 138
1107.585 153
1107.606 118
1107.628 86
1107.650 59
1107.671 31
1107.693 17
1107.714 7
1107.736 3
1107.757 0
1107.779 2
1107.800 7
1107.822 3
1107.844 3
1107.865 7
1107.887 5
1107.908 7
1107.930 10
1107.951 3
1107.973 3
1107.994 14
1108.016 19
1108.038 9
1108.059 10
1108.081 0
1108.102 0
1108.124 6
1108.145 2
1108.167 7
1108.189 4
1108.210 3
1108.232 1
1108.253 3
1108.275 18
1108.296 11
1108.318 3
1108.339 9
1108.361 13
1108.383 2
1108.404 9
1108.426 1
1108.447 0
1108.469 2
1108.490 12
1108.512 5
1108.533 22
1108.555 83
1108.577 48
1108.598 34
1108.620 12
1108.641 16
1108.663 7
1108.684 6
1108.706 6
1108.728 4
1108.749 14
1108.771 11
1108.792 4
1108.814 0
1108.835 0
1108.857 0
1108.879 3
1108.900 4
1108.922 3
1108.943 8
1108.965 6
1108.986 1
1109.008 0
1109.030 0
1109.051 5
1109.073 7
1109.094 1
1109.116 0
1109.137 0
1109.159 0
1109.180 0
1109.202 1
1109.224 5
1109.245 0
1109.267 0
1109.288 0
1109.310 0
1109.331 7
1109.353 0
1109.375 0
1109.396 0
1109.418 10
1109.439 0
1109.461 1
1109.482 0
1109.504 0
1109.526 0
1109.547 17
1109.569 40
1109.590 14
1109.612 3
1109.633 3
1109.655 2
1109.677 4
1109.698 11
1109.720 5
1109.741 8
1109.763 1
1109.785 0
1109.806 0
1109.828 7
1109.849 1
1109.871 2
1109.892 1
1109.914 1
1109.936 0
1109.957 0
1109.979 7
1110.000 0
1110.022 0
1110.043 5
1110.065 1
1110.087 1
1110.108 1
1110.130 12
1110.151 5
1110.173 6
1110.194 2
1110.216 1
1110.238 0
1110.259 1
1110.281 2
1110.302 6
1110.324 0
1110.346 0
1110.367 1
1110.389 7
1110.410 8
1110.432 3
1110.453 5
1110.475 0
1110.497 8
1110.518 7
1110.540 28
1110.561 24
1110.583 9
1110.605 22
1110.626 7
1110.648 3
1110.669 0
1110.691 9
1110.712 16
1110.734 6
1110.756 0
1110.777 2
1110.799 6
1110.820 10
1110.842 2
1110.864 4
1110.885 0
1110.907 3
1110.928 1
1110.950 2
1110.971 6
1110.993 1
1111.015 0
1111.036 1
1111.058 0
1111.079 0
1111.101 2
1111.123 0
1111.144 0
1111.166 0
1111.187 6
1111.209 6
1111.231 0
1111.252 6
1111.274 2
1111.295 7
1111.317 0
1111.338 0
1111.360 0
1111.382 1
1111.403 4
1111.425 1
1111.446 5
1111.468 1
1111.490 10
1111.511 17
1111.533 45
1111.554 23
1111.576 31
1111.598 32
1111.619 23
1111.641 6
1111.662 4
1111.684 0
1111.706 5
1111.727 3
1111.749 0
1111.770 0
1111.792 0
1111.814 0
1111.835 5
1111.857 8
1111.878 0
1111.900 0
1111.922 0
1111.943 0
1111.965 0
1111.986 0
1112.008 11
1112.030 9
1112.051 7
1112.073 10
1112.094 0
1112.116 9
1112.137 5
1112.159 2
1112.181 1
1112.202 1
1112.224 5
1112.245 6
1112.267 0
1112.289 0
1112.310 1
1112.332 1
1112.353 0
1112.375 0
1112.397 0
1112.418 7
1112.440 0
1112.461 4
1112.483 4
1112.505 11
1112.526 6
1112.548 3
1112.570 9
1112.591 6
1112.613 4
1112.634 9
1112.656 3
1112.678 9
1112.699 6
1112.721 10
1112.742 12
1112.764 3
1112.786 0
1112.807 3
1112.829 0
1112.850 0
1112.872 8
1112.894 5
1112.915 1
1112.937 0
1112.958 3
1112.980 1
1113.002 1
1113.023 1
1113.045 0
1113.066 3
1113.088 3
1113.110 9
1113.131 5
1113.153 4
1113.174 5
1113.196 10
1113.218 6
1113.239 0
1113.261 12
1113.283 1
1113.304 3
1113.326 4
1113.347 5
1113.369 0
1113.391 0
1113.412 4
1113.434 0
1113.455 2
1113.477 1
1113.499 2
1113.520 3
1113.542 1
1113.563 3
1113.585 19
1113.607 9
1113.628 9
1113.650 9
1113.672 5
1113.693 4
1113.715 7
1113.736 6
1113.758 7
1113.780 16
1113.801 7
1113.823 0
1113.844 1
1113.866 12
1113.888 6
1113.909 0
1113.931 0
1113.952 4
1113.974 1
1113.996 0
1114.017 1
1114.039 0
1114.061 3
1114.082 7
1114.104 2
1114.125 4
1114.147 2
1114.169 0
1114.190 1
1114.212 0
1114.234 0
1114.255 0
1114.277 0
1114.298 2
1114.320 0
1114.342 0
1114.363 0
1114.385 3
1114.406 3
1114.428 5
1114.450 13
1114.471 8
1114.493 2
1114.515 0
1114.536 0
1114.558 1
1114.579 4
1114.601 12
1114.623 12
1114.644 5
1114.666 0
1114.688 0
1114.709 0
1114.731 4
1114.752 4
1114.774 1
1114.796 10
1114.817 11
1114.839 9
1114.861 1
1114.882 2
1114.904 1
1114.925 1
1114.947 0
1114.969 0
1114.990 0
1115.012 1
1115.034 4
1115.055 0
1115.077 10
1115.098 0
1115.120 0
1115.142 0
1115.163 10
1115.185 6
1115.207 11
1115.228 5
1115.250 0
1115.271 0
1115.293 0
1115.315 2
1115.336 1
1115.358 0
1115.380 1
1115.401 6
1115.423 2
1115.444 0
1115.466 1
1115.488 7
1115.509 0
1115.531 3
1115.553 19
1115.574 19
1115.596 9
1115.618 1
1115.639 4
1115.661 6
1115.682 1
1115.704 0
1115.726 0
1115.747 0
1115.769 2
1115.791 4
1115.812 3
1115.834 0
1115.856 5
1115.877 0
1115.899 0
1115.920 1
1115.942 4
1115.964 1
1115.985 1
1116.007 4
1116.029 3
1116.050 1
1116.072 4
1116.094 0
1116.115 6
1116.137 5
1116.158 2
1116.180 3
1116.202 0
1116.223 3
1116.245 2
1116.267 0
1116.288 3
1116.310 4
1116.332 1
1116.353 1
1116.375 0
1116.396 0
1116.418 2
1116.440 0
1116.461 11
1116.483 18
1116.505 17
1116.526 23
1116.548 24
1116.570 9
1116.591 2
1116.613 3
1116.634 13
1116.656 14
1116.678 14
1116.699 8
1116.721 2
1116.743 7
1116.764 3
1116.786 2
1116.808 4
1116.829 1
1116.851 1
1116.873 1
1116.894 11
1116.916 6
1116.938 2
1116.959 0
1116.981 0
1117.002 1
1117.024 5
1117.046 0
1117.067 0
1117.089 0
1117.111 3
1117.132 0
1117.154 0
1117.176 6
1117.197 0
1117.219 6
1117.241 5
1117.262 1
1117.284 5
1117.305 1
1117.327 0
1117.349 3
1117.370 3
1117.392 0
1117.414 0
1117.435 5
1117.457 16
1117.479 20
1117.500 5
1117.522 25
1117.544 45
1117.565 32
1117.587 2
1117.609 3
1117.630 0
1117.652 2
1117.674 7
1117.695 7
1117.717 1
1117.739 0
1117.760 0
1117.782 0
1117.803 0
1117.825 0
1117.847 0
1117.868 0
1117.890 0
1117.912 0
1117.933 4
1117.955 0
1117.977 0
1117.998 0
1118.020 0
1118.042 3
1118.063 10
1118.085 5
1118.107 2
1118.128 2
1118.150 2
1118.172 12
1118.193 21
1118.215 7
1118.237 11
1118.258 2
1118.280 5
1118.302 5
1118.323 1
1118.345 4
1118.367 0
1118.388 1
1118.410 0
1118.432 2
1118.453 3
1118.475 0
1118.496 0
1118.518 6
1118.540 16
1118.561 12
1118.583 16
1118.605 12
1118.626 6
1118.648 12
1118.670 6
1118.691 6
1118.713 4
1118.735 0
1118.756 1
1118.778 3
1118.800 0
1118.821 4
1118.843 2
1118.865 2
1118.886 1
1118.908 3
1118.930 15
1118.951 7
1118.973 5
1118.995 0
1119.016 0
1119.038 5
1119.060 0
1119.081 3
1119.103 11
1119.125 4
1119.146 0
1119.168 0
1119.190 6
1119.211 6
1119.233 3
1119.255 0
1119.276 8
1119.298 4
1119.320 0
1119.341 7
1119.363 4
1119.385 0
1119.406 1
1119.428 8
1119.450 1
1119.471 0
1119.493 0
1119.515 5
1119.536 3
1119.558 15
1119.580 10
1119.601 17
1119.623 2
1119.645 2
1119.666 8
1119.688 10
1119.710 2
1119.731 0
1119.753 0
1119.775 1
1119.796 1
1119.818 2
1119.840 8
1119.861 6
1119.883 1
1119.905 0
1119.927 13
1119.948 13
1119.970 4
1119.992 5
1120.013 4
1120.035 1
1120.057 0
1120.078 4
1120.100 3
1120.122 0
1120.143 3
1120.165 0
1120.187 0
1120.208 0
1120.230 3
1120.252 0
1120.273 0
1120.295 2
1120.317 6
1120.338 2
1120.360 0
1120.382 4
1120.403 12
1120.425 5
1120.447 0
1120.468 5
1120.490 5
1120.512 2
1120.533 3
1120.555 2
1120.577 1
1120.599 2
1120.620 1
1120.642 7
1120.664 8
1120.685 7
1120.707 4
1120.729 0
1120.750 1
1120.772 1
1120.794 5
1120.815 2
1120.837 4
1120.859 2
1120.880 0
1120.902 3
1120.924 0
1120.945 0
1120.967 0
1120.989 0
1121.010 9
1121.032 2
1121.054 4
1121.076 7
1121.097 3
1121.119 0
1121.141 2
1121.162 0
1121.184 3
1121.206 5
1121.227 8
1121.249 6
1121.271 2
1121.292 0
1121.314 7
1121.336 2
1121.357 0
1121.379 0
1121.401 0
1121.423 6
1121.444 2
1121.466 13
1121.488 7
1121.509 1
1121.531 2
1121.553 10
1121.574 5
1121.596 6
1121.618 8
1121.639 6
1121.661 14
1121.683 14
1121.704 6
1121.726 0
1121.748 0
1121.770 0
1121.791 0
1121.813 9
1121.835 11
1121.856 7
1121.878 2
1121.900 0
1121.921 0
1121.943 1
1121.965 1
1121.986 0
1122.008 0
1122.030 4
1122.052 0
1122.073 0
1122.095 4
1122.117 4
1122.138 4
1122.160 0
1122.182 0
1122.203 3
1122.225 0
1122.247 1
1122.269 0
1122.290 1
1122.312 1
1122.334 4
1122.355 0
1122.377 7
1122.399 4
1122.420 0
1122.442 0
1122.464 0
1122.486 0
1122.507 1
1122.529 5
1122.551 9
1122.572 19
1122.594 10
1122.616 16
1122.637 8
1122.659 8
1122.681 7
1122.703 0
1122.724 5
1122.746 1
1122.768 7
1122.789 5
1122.811 2
1122.833 5
1122.854 3
1122.876 6
1122.898 6
1122.920 3
1122.941 3
1122.963 4
1122.985 6
1123.006 0
1123.028 2
1123.050 2
1123.071 2
1123.093 5
1123.115 1
1123.137 0
1123.158 4
1123.180 4
1123.202 17
1123.223 9
1123.245 6
1123.267 4
1123.289 4
1123.310 0
1123.332 0
1123.354 1
1123.375 0
1123.397 5
1123.419 0
1123.440 0
1123.462 2
1123.484 0
1123.506 0
1123.527 0
1123.549 2
1123.571 6
1123.592 8
1123.614 5
1123.636 10
1123.658 12
1123.679 13
1123.701 7
1123.723 4
1123.744 14
1123.766 5
1123.788 0
1123.810 8
1123.831 7
1123.853 0
1123.875 7
1123.896 8
1123.918 0
1123.940 11
1123.962 18
1123.983 8
1124.005 20
1124.027 4
1124.048 10
1124.070 3
1124.092 7
1124.114 4
1124.135 1
1124.157 1
1124.179 0
1124.200 5
1124.222 0
1124.244 0
1124.266 6
1124.287 3
1124.309 2
1124.331 1
1124.352 0
1124.374 3
1124.396 2
1124.418 3
1124.439 1
1124.461 0
1124.483 4
1124.504 8
1124.526 11
1124.548 2
1124.570 12
1124.591 4
1124.613 3
1124.635 7
1124.656 11
1124.678 1
1124.700 1
1124.722 3
1124.743 0
1124.765 1
1124.787 3
1124.808 2
1124.830 5
1124.852 0
1124.874 6
1124.895 18
1124.917 7
1124.939 0
1124.961 2
1124.982 3
1125.004 1
1125.026 1
1125.047 0
1125.069 0
1125.091 2
1125.113 3
1125.134 2
1125.156 4
1125.178 9
1125.200 4
1125.221 0
1125.243 0
1125.265 8
1125.286 2
1125.308 1
1125.330 0
1125.352 14
1125.373 6
1125.395 1
1125.417 0
1125.438 2
1125.460 2
1125.482 6
1125.504 0
1125.525 3
1125.547 5
1125.569 2
1125.591 3
1125.612 10
1125.634 4
1125.656 7
1125.678 11
1125.699 1
1125.721 11
1125.743 1
1125.764 2
1125.786 0
1125.808 6
1125.830 4
1125.851 0
1125.873 0
1125.895 0
1125.917 0
1125.938 0
1125.960 0
1125.982 0
1126.003 3
1126.025 8
1126.047 0
1126.069 6
1126.090 3
1126.112 0
1126.134 3
1126.156 2
1126.177 2
1126.199 6
1126.221 1
1126.243 0
1126.264 4
1126.286 3
1126.308 8
1126.329 2
1126.351 16
1126.373 4
1126.395 4
1126.416 12
1126.438 10
1126.460 6
1126.482 26
1126.503 35
1126.525 17
1126.547 6
1126.569 0
1126.590 3
1126.612 14
1126.634 2
1126.656 7
1126.677 4
1126.699 16
1126.721 3
1126.743 0
1126.764 2
1126.786 1
1126.808 2
1126.829 4
1126.851 1
1126.873 3
1126.895 3
1126.916 3
1126.938 2
1126.960 15
1126.982 6
1127.003 1
1127.025 10
1127.047 5
1127.069 2
1127.090 3
1127.112 1
1127.134 0
1127.156 0
1127.177 0
1127.199 0
1127.221 2
1127.243 3
1127.264 2
1127.286 0
1127.308 0
1127.330 5
1127.351 1
1127.373 0
1127.395 0
1127.417 5
1127.438 6
1127.460 8
1127.482 9
1127.504 15
1127.525 18
1127.547 10
1127.569 14
1127.591 14
1127.612 23
1127.634 8
1127.656 14
1127.678 6
1127.699 3
1127.721 9
1127.743 6
1127.765 1
1127.786 3
1127.808 0
1127.830 0
1127.852 0
1127.873 0
1127.895 0
1127.917 0
1127.939 0
1127.960 14
1127.982 4
1128.004 5
1128.026 6
1128.047 2
1128.069 0
1128.091 5
1128.113 1
1128.134 0
1128.156 0
1128.178 0
1128.200 1
1128.221 1
1128.243 0
1128.265 0
1128.287 3
1128.308 17
1128.330 6
1128.352 4
1128.374 4
1128.395 4
1128.417 4
1128.439 0
1128.461 0
1128.482 0
1128.504 6
1128.526 32
1128.548 32
1128.569 19
1128.591 3
1128.613 2
1128.635 12
1128.656 15
1128.678 2
1128.700 0
1128.722 8
1128.743 0
1128.765 8
1128.787 2
1128.809 1
1128.831 8
1128.852 0
1128.874 2
1128.896 3
1128.918 0
1128.939 1
1128.961 0
1128.983 0
1129.005 2
1129.026 12
1129.048 4
1129.070 2
1129.092 4
1129.113 2
1129.135 3
1129.157 3
1129.179 0
1129.200 9
1129.222 5
1129.244 1
1129.266 0
1129.288 1
1129.309 3
1129.331 1
1129.353 0
1129.375 0
1129.396 0
1129.418 0
1129.440 0
1129.462 6
1129.483 18
1129.505 18
1129.527 12
1129.549 4
1129.570 3
1129.592 2
1129.614 2
1129.636 8
1129.658 11
1129.679 13
1129.701 5
1129.723 3
1129.745 0
1129.766 0
1129.788 3
1129.810 3
1129.832 4
1129.853 5
1129.875 7
1129.897 0
1129.919 0
1129.941 0
1129.962 1
1129.984 0
1130.006 0
1130.028 0
1130.049 0
1130.071 0
1130.093 6
1130.115 4
1130.137 0
1130.158 0
1130.180 1
1130.202 0
1130.224 0
1130.245 0
1130.267 1
1130.289 0
1130.311 0
1130.332 1
1130.354 2
1130.376 2
1130.398 1
1130.420 0
1130.441 11
1130.463 7
1130.485 8
1130.507 9
1130.528 3
1130.550 2
1130.572 7
1130.594 14
1130.616 4
1130.637 0
1130.659 1
1130.681 0
1130.703 0
1130.724 0
1130.746 17
1130.768 10
1130.790 3
1130.812 1
1130.833 5
1130.855 3
1130.877 12
1130.899 4
1130.920 0
1130.942 4
1130.964 7
1130.986 2
1131.008 1
1131.029 9
1131.051 6
1131.073 4
1131.095 0
1131.116 0
1131.138 1
1131.160 0
1131.182 6
1131.204 4
1131.225 5
1131.247 5
1131.269 1
1131.291 12
1131.313 2
1131.334 0
1131.356 0
1131.378 1
1131.400 9
1131.421 18
1131.443 3
1131.465 0
1131.487 10
1131.509 13
1131.530 5
1131.552 4
1131.574 1
1131.596 16
1131.618 3
1131.639 3
1131.661 0
1131.683 10
1131.705 8
1131.726 3
1131.748 1
1131.770 4
1131.792 1
1131.814 5
1131.835 4
1131.857 4
1131.879 3
1131.901 2
1131.923 2
1131.944 6
1131.966 9
1131.988 3
1132.010 1
1132.032 3
1132.053 6
1132.075 0
1132.097 0
1132.119 0
1132.140 7
1132.162 15
1132.184 3
1132.206 5
1132.228 0
1132.249 0
1132.271 0
1132.293 2
1132.315 6
1132.337 2
1132.358 0
1132.380 3
1132.402 1
1132.424 0
1132.446 0
1132.467 0
1132.489 6
1132.511 13
1132.533 20
1132.555 9
1132.576 0
1132.598 2
1132.620 4
1132.642 2
1132.664 1
1132.685 13
1132.707 6
1132.729 1
1132.751 1
1132.773 3
1132.794 13
1132.816 3
1132.838 6
1132.860 3
1132.882 1
1132.903 1
1132.925 1
1132.947 1
1132.969 0
1132.991 0
1133.012 0
1133.034 6
1133.056 9
1133.078 0
1133.100 1
1133.121 1
1133.143 6
1133.165 3
1133.187 1
1133.209 5
1133.230 6
1133.252 11
1133.274 1
1133.296 1
1133.318 7
1133.339 5
1133.361 0
1133.383 0
1133.405 4
1133.427 0
1133.448 0
1133.470 0
1133.492 3
1133.514 19
1133.536 17
1133.557 3
1133.579 16
1133.601 17
1133.623 4
1133.645 7
1133.666 6
1133.688 2
1133.710 0
1133.732 9
1133.754 14
1133.775 23
1133.797 7
1133.819 5
1133.841 4
1133.863 4
1133.885 1
1133.906 2
1133.928 7
1133.950 13
1133.972 4
1133.994 2
1134.015 4
1134.037 1
1134.059 6
1134.081 9
1134.103 0
1134.124 5
1134.146 0
1134.168 0
1134.190 0
1134.212 2
1134.234 1
1134.255 6
1134.277 1
1134.299 1
1134.321 1
1134.343 2
1134.364 8
1134.386 0
1134.408 1
1134.430 0
1134.452 5
1134.473 0
1134.495 5
1134.517 20
1134.539 31
1134.561 25
1134.583 24
1134.604 11
1134.626 10
1134.648 5
1134.670 0
1134.692 0
1134.713 0
1134.735 3
1134.757 3
1134.779 6
1134.801 5
1134.823 6
1134.844 1
1134.866 7
1134.888 9
1134.910 2
1134.932 0
1134.953 0
1134.975 5
1134.997 3
1135.019 1
1135.041 0
1135.063 5
1135.084 8
1135.106 3
1135.128 3
1135.150 1
1135.172 1
1135.193 4
1135.215 5
1135.237 1
1135.259 0
1135.281 0
1135.303 1
1135.324 0
1135.346 1
1135.368 7
1135.390 0
1135.412 1
1135.433 20
1135.455 9
1135.477 9
1135.499 0
1135.521 12
1135.543 6
1135.564 5
1135.586 2
1135.608 0
1135.630 13
1135.652 13
1135.674 4
1135.695 9
1135.717 6
1135.739 0
1135.761 0
1135.783 4
1135.805 0
1135.826 4
1135.848 11
1135.870 15
1135.892 3
1135.914 1
1135.936 1
1135.957 0
1135.979 1
1136.001 3
1136.023 10
1136.045 4
1136.066 2
1136.088 0
1136.110 13
1136.132 1
1136.154 3
1136.176 2
1136.197 0
1136.219 0
1136.241 3
1136.263 3
1136.285 2
1136.307 0
1136.328 0
1136.350 0
1136.372 7
1136.394 13
1136.416 5
1136.438 1
1136.459 7
1136.481 4
1136.503 2
1136.525 0
1136.547 0
1136.569 3
1136.590 4
1136.612 23
1136.634 17
1136.656 0
1136.678 5
1136.700 1
1136.721 0
1136.743 0
1136.765 0
1136.787 0
1136.809 0
1136.831 0
1136.852 0
1136.874 0
1136.896 0
1136.918 0
1136.940 0
1136.962 0
1136.984 3
1137.005 0
1137.027 0
1137.049 3
1137.071 1
1137.093 0
1137.115 0
1137.136 10
1137.158 0
1137.180 0
1137.202 0
1137.224 0
1137.246 1
1137.267 3
1137.289 0
1137.311 2
1137.333 0
1137.355 2
1137.377 12
1137.398 6
1137.420 4
1137.442 10
1137.464 11
1137.486 4
1137.508 0
1137.530 6
1137.551 6
1137.573 11
1137.595 15
1137.617 0
1137.639 0
1137.661 6
1137.682 5
1137.704 1
1137.726 12
1137.748 2
1137.770 7
1137.792 4
1137.814 4
1137.835 0
1137.857 0
1137.879 0
1137.901 0
1137.923 0
1137.945 0
1137.966 0
1137.988 0
1138.010 4
1138.032 6
1138.054 1
1138.076 0
1138.098 0
1138.119 6
1138.141 3
1138.163 1
1138.185 0
1138.207 7
1138.229 0
1138.251 2
1138.272 5
1138.294 0
1138.316 0
1138.338 0
1138.360 3
1138.382 0
1138.403 3
1138.425 1
1138.447 3
1138.469 6
1138.491 0
1138.513 3
1138.535 9
1138.556 9
1138.578 5
1138.600 3
1138.622 0
1138.644 6
1138.666 11
1138.688 2
1138.709 8
1138.731 1
1138.753 7
1138.775 0
1138.797 0
1138.819 1
1138.841 0
1138.862 0
1138.884 0
1138.906 1
1138.928 4
1138.950 0
1138.972 0
1138.994 4
1139.015 13
1139.037 5
1139.059 1
1139.081 1
1139.103 2
1139.125 14
1139.147 13
1139.168 5
1139.190 0
1139.212 5
1139.234 0
1139.256 1
1139.278 4
1139.300 0
1139.321 2
1139.343 0
1139.365 0
1139.387 1
1139.409 0
1139.431 0
1139.453 1
1139.475 4
1139.496 20
1139.518 8
1139.540 11
1139.562 23
1139.584 21
1139.606 6
1139.628 9
1139.649 12
1139.671 0
1139.693 0
1139.715 17
1139.737 11
1139.759 4
1139.781 2
1139.802 6
1139.824 2
1139.846 0
1139.868 0
1139.890 3
1139.912 0
1139.934 1
1139.956 4
1139.977 2
1139.999 1
1140.021 0
1140.043 0
1140.065 0
1140.087 0
1140.109 4
1140.130 3
1140.152 4
1140.174 0
1140.196 1
1140.218 1
1140.240 0
1140.262 6
1140.284 7
1140.305 3
1140.327 12
1140.349 9
1140.371 0
1140.393 9
1140.415 7
1140.437 3
1140.459 8
1140.480 0
1140.502 3
1140.524 3
1140.546 6
1140.568 10
1140.590 18
1140.612 21
1140.634 14
1140.655 17
1140.677 6
1140.699 4
1140.721 7
1140.743 1
1140.765 5
1140.787 0
1140.809 0
1140.830 2
1140.852 1
1140.874 0
1140.896 1
1140.918 3
1140.940 13
1140.962 5
1140.984 6
1141.005 13
1141.027 0
1141.049 0
1141.071 0
1141.093 5
1141.115 1
1141.137 0
1141.159 1
1141.180 0
1141.202 4
1141.224 2
1141.246 8
1141.268 7
1141.290 3
1141.312 0
1141.334 0
1141.355 5
1141.377 7
1141.399 0
1141.421 2
1141.443 2
1141.465 3
1141.487 0
1141.509 7
1141.531 12
1141.552 10
1141.574 14
1141.596 15
1141.618 20
1141.640 5
1141.662 0
1141.684 1
1141.706 0
1141.727 0
1141.749 4
1141.771 2
1141.793 0
1141.815 3
1141.837 1
1141.859 2
1141.881 6
1141.903 0
1141.924 0
1141.946 0
1141.968 1
1141.990 9
1142.012 4
1142.034 5
1142.056 7
1142.078 0
1142.100 0
1142.121 0
1142.143 1
1142.165 0
1142.187 0
1142.209 2
1142.231 1
1142.253 5
1142.275 0
1142.297 6
1142.318 1
1142.340 0
1142.362 1
1142.384 0
1142.406 10
1142.428 0
1142.450 0
1142.472 2
1142.494 1
1142.515 2
1142.537 0
1142.559 9
1142.581 7
1142.603 2
1142.625 7
1142.647 3
1142.669 9
1142.691 12
1142.712 1
1142.734 8
1142.756 0
1142.778 0
1142.800 1
1142.822 5
1142.844 9
1142.866 10
1142.888 0
1142.910 5
1142.931 0
1142.953 5
1142.975 9
1142.997 3
1143.019 4
1143.041 0
1143.063 6
1143.085 1
1143.107 1
1143.129 6
1143.150 1
1143.172 6
1143.194 3
1143.216 1
1143.238 0
1143.260 0
1143.282 0
1143.304 10
1143.326 8
1143.348 0
1143.369 6
1143.391 9
1143.413 12
1143.435 2
1143.457 0
1143.479 0
1143.501 4
1143.523 12
1143.545 17
1143.567 3
1143.588 17
1143.610 9
1143.632 5
1143.654 3
1143.676 0
1143.698 0
1143.720 0
1143.742 0
1143.764 5
1143.786 9
1143.807 5
1143.829 13
1143.851 7
1143.873 3
1143.895 5
1143.917 17
1143.939 10
1143.961 2
1143.983 0
1144.005 0
1144.027 2
1144.048 8
1144.070 1
1144.092 1
1144.114 8
1144.136 1
1144.158 9
1144.180 0
1144.202 4
1144.224 0
1144.246 2
1144.267 0
1144.289 0
1144.311 5
1144.333 7
1144.355 6
1144.377 3
1144.399 1
1144.421 0
1144.443 2
1144.465 1
1144.487 19
1144.508 23
1144.530 10
1144.552 9
1144.574 9
1144.596 1
1144.618 7
1144.640 2
1144.662 0
1144.684 4
1144.706 0
1144.728 0
1144.750 1
1144.771 6
1144.793 6
1144.815 10
1144.837 6
1144.859 4
1144.881 21
1144.903 30
1144.925 15
1144.947 11
1144.969 21
1144.991 4
1145.013 8
1145.034 5
1145.056 19
1145.078 10
1145.100 1
1145.122 3
1145.144 12
1145.166 17
1145.188 8
1145.210 3
1145.232 2
1145.254 0
1145.276 3
1145.297 1
1145.319 8
1145.341 0
1145.363 0
1145.385 0
1145.407 0
1145.429 1
1145.451 0
1145.473 0
1145.495 5
1145.517 12
1145.539 6
1145.560 16
1145.582 16
1145.604 4
1145.626 2
1145.648 13
1145.670 13
1145.692 10
1145.714 5
1145.736 4
1145.758 10
1145.780 4
1145.802 3
1145.824 1
1145.845 3
1145.867 0
1145.889 0
1145.911 0
1145.933 8
1145.955 3
1145.977 0
1145.999 1
1146.021 0
1146.043 5
1146.065 2
1146.087 2
1146.109 7
1146.130 0
1146.152 1
1146.174 0
1146.196 1
1146.218 0
1146.240 0
1146.262 0
1146.284 0
1146.306 1
1146.328 0
1146.350 0
1146.372 0
1146.394 1
1146.416 0
1146.437 1
1146.459 1
1146.481 3
1146.503 5
1146.525 13
1146.547 7
1146.569 17
1146.591 13
1146.613 6
1146.635 3
1146.657 4
1146.679 2
1146.701 0
1146.723 1
1146.745 8
1146.766 4
1146.788 0
1146.810 1
1146.832 7
1146.854 9
1146.876 1
1146.898 0
1146.920 2
1146.942 0
1146.964 2
1146.986 5
1147.008 1
1147.030 1
1147.052 0
1147.074 1
1147.095 1
1147.117 0
1147.139 0
1147.161 0
1147.183 1
1147.205 0
1147.227 0
1147.249 2
1147.271 7
1147.293 13
1147.315 6
1147.337 3
1147.359 1
1147.381 6
1147.403 5
1147.425 0
1147.446 1
1147.468 5
1147.490 6
1147.512 5
1147.534 17
1147.556 12
1147.578 4
1147.600 15
1147.622 16
1147.644 13
1147.666 3
1147.688 1
1147.710 6
1147.732 1
1147.754 0
1147.776 0
1147.798 2
1147.819 3
1147.841 5
1147.863 0
1147.885 0
1147.907 9
1147.929 1
1147.951 0
1147.973 0
1147.995 1
1148.017 0
1148.039 1
1148.061 6
1148.083 5
1148.105 0
1148.127 7
1148.149 4
1148.171 4
1148.193 0
1148.214 3
1148.236 2
1148.258 0
1148.280 0
1148.302 5
1148.324 3
1148.346 4
1148.368 7
1148.390 4
1148.412 2
1148.434 1
1148.456 0
1148.478 0
1148.500 6
1148.522 8
1148.544 19
1148.566 11
1148.588 4
1148.610 3
1148.631 3
1148.653 1
1148.675 1
1148.697 19
1148.719 8
1148.741 13
1148.763 8
1148.785 2
1148.807 0
1148.829 0
1148.851 3
1148.873 6
1148.895 13
1148.917 19
1148.939 2
1148.961 0
1148.983 0
1149.005 0
1149.027 0
1149.049 0
1149.071 2
1149.092 1
1149.114 11
1149.136 15
1149.158 5
1149.180 1
1149.202 1
1149.224 1
1149.246 3
1149.268 8
1149.290 3
1149.312 0
1149.334 0
1149.356 0
1149.378 0
1149.400 4
1149.422 1
1149.444 6
1149.466 16
1149.488 10
1149.510 6
1149.532 8
1149.554 12
1149.576 3
1149.598 10
1149.619 10
1149.641 5
1149.663 2
1149.685 11
1149.707 16
1149.729 3
1149.751 3
1149.773 4
1149.795 6
1149.817 6
1149.839 0
1149.861 5
1149.883 0
1149.905 0
1149.927 0
1149.949 5
1149.971 0
1149.993 0
1150.015 1
1150.037 0
1150.059 0
1150.081 0
1150.103 1
1150.125 0
1150.147 0
1150.169 0
1150.191 4
1150.212 1
1150.234 0
1150.256 0
1150.278 2
1150.300 1
1150.322 0
1150.344 5
1150.366 1
1150.388 1
1150.410 4
1150.432 9
1150.454 2
1150.476 5
1150.498 5
1150.520 19
1150.542 17
1150.564 3
1150.586 13
1150.608 16
1150.630 14
1150.652 11
1150.674 2
1150.696 2
1150.718 1
1150.740 11
1150.762 8
1150.784 8
1150.806 1
1150.828 0
1150.850 0
1150.872 0
1150.894 0
1150.915 1
1150.937 6
1150.959 4
1150.981 1
1151.003 0
1151.025 1
1151.047 0
1151.069 0
1151.091 2
1151.113 5
1151.135 7
1151.157 2
1151.179 0
1151.201 1
1151.223 13
1151.245 17
1151.267 2
1151.289 2
1151.311 2
1151.333 7
1151.355 0
1151.377 0
1151.399 0
1151.421 6
1151.443 2
1151.465 3
1151.487 0
1151.509 3
1151.531 1
1151.553 9
1151.575 0
1151.597 9
1151.619 15
1151.641 9
1151.663 4
1151.685 3
1151.707 1
1151.729 1
1151.751 14
1151.773 4
1151.795 4
1151.817 2
1151.839 3
1151.860 5
1151.882 10
1151.904 21
1151.926 2
1151.948 0
1151.970 3
1151.992 4
1152.014 3
1152.036 0
1152.058 1
1152.080 2
1152.102 1
1152.124 0
1152.146 0
1152.168 0
1152.190 9
1152.212 14
1152.234 3
1152.256 1
1152.278 0
1152.300 14
1152.322 10
1152.344 5
1152.366 5
1152.388 2
1152.410 9
1152.432 3
1152.454 2
1152.476 8
1152.498 0
1152.520 0
1152.542 1
1152.564 4
1152.586 3
1152.608 11
1152.630 5
1152.652 1
1152.674 0
1152.696 3
1152.718 19
1152.740 5
1152.762 0
1152.784 2
1152.806 2
1152.828 0
1152.850 0
1152.872 0
1152.894 13
1152.916 5
1152.938 0
1152.960 0
1152.982 0
1153.004 9
1153.026 6
1153.048 2
1153.070 7
1153.092 3
1153.114 0
1153.136 0
1153.158 6
1153.180 1
1153.202 8
1153.224 3
1153.246 0
1153.268 0
1153.290 24
1153.312 6
1153.334 2
1153.356 9
1153.378 2
1153.400 2
1153.422 5
1153.444 1
1153.466 3
1153.488 10
1153.510 2
1153.532 0
1153.554 4
1153.576 6
1153.598 0
1153.620 9
1153.642 9
1153.664 12
1153.686 14
1153.708 3
1153.730 0
1153.752 0
1153.774 10
1153.796 10
1153.818 21
1153.840 24
1153.862 2
1153.884 8
1153.906 2
1153.928 21
1153.950 12
1153.972 2
1153.994 7
1154.016 6
1154.038 0
1154.060 7
1154.082 0
1154.104 0
1154.126 0
1154.148 0
1154.170 6
1154.192 0
1154.214 0
1154.236 0
1154.258 0
1154.280 0
1154.302 0
1154.324 0
1154.346 0
1154.368 2
1154.390 2
1154.412 8
1154.434 1
1154.456 2
1154.478 0
1154.500 3
1154.522 4
1154.544 4
1154.566 7
1154.588 10
1154.610 4
1154.632 5
1154.654 1
1154.676 0
1154.698 0
1154.720 2
1154.742 3
1154.764 4
1154.786 1
1154.808 9
1154.830 2
1154.852 0
1154.874 0
1154.896 1
1154.918 0
1154.940 0
1154.962 0
1154.984 0
1155.006 6
1155.028 3
1155.050 7
1155.072 3
1155.094 1
1155.116 4
1155.138 9
1155.160 4
1155.182 5
1155.204 10
1155.226 3
1155.248 4
1155.270 7
1155.292 6
1155.314 7
1155.336 9
1155.358 2
1155.380 1
1155.402 1
1155.424 1
1155.446 0
1155.468 1
1155.490 11
1155.512 8
1155.534 16
1155.556 4
1155.578 8
1155.600 3
1155.622 3
1155.644 1
1155.666 1
1155.688 0
1155.710 5
1155.732 2
1155.755 2
1155.777 0
1155.799 1
1155.821 8
1155.843 4
1155.865 3
1155.887 0
1155.909 1
1155.931 7
1155.953 0
1155.975 5
1155.997 1
1156.019 0
1156.041 0
1156.063 7
1156.085 18
1156.107 3
1156.129 1
1156.151 0
1156.173 0
1156.195 1
1156.217 0
1156.239 3
1156.261 15
1156.283 1
1156.305 5
1156.327 3
1156.349 0
1156.371 0
1156.393 11
1156.415 11
1156.437 8
1156.459 1
1156.481 7
1156.503 15
1156.525 20
1156.547 3
1156.569 3
1156.591 0
1156.613 20
1156.635 10
1156.657 5
1156.679 0
1156.702 3
1156.724 3
1156.746 7
1156.768 4
1156.790 0
1156.812 3
1156.834 1
1156.856 3
1156.878 1
1156.900 6
1156.922 1
1156.944 0
1156.966 1
1156.988 0
1157.010 1
1157.032 10
1157.054 0
1157.076 0
1157.098 3
1157.120 8
1157.142 0
1157.164 0
1157.186 0
1157.208 0
1157.230 2
1157.252 4
1157.274 2
1157.296 2
1157.318 1
1157.340 0
1157.362 2
1157.384 0
1157.407 0
1157.429 6
1157.451 7
1157.473 4
1157.495 0
1157.517 2
1157.539 2
1157.561 4
1157.583 8
1157.605 3
1157.627 4
1157.649 4
1157.671 0
1157.693 5
1157.715 0
1157.737 3
1157.759 0
1157.781 5
1157.803 3
1157.825 0
1157.847 3
1157.869 9
1157.891 5
1157.913 0
1157.935 1
1157.957 2
1157.979 15
1158.002 2
1158.024 2
1158.046 5
1158.068 8
1158.090 1
1158.112 13
1158.134 1
1158.156 0
1158.178 2
1158.200 0
1158.222 6
1158.244 0
1158.266 4
1158.288 7
1158.310 1
1158.332 2
1158.354 1
1158.376 6
1158.398 17
1158.420 0
1158.442 10
1158.464 6
1158.486 3
1158.508 3
1158.531 4
1158.553 0
1158.575 3
1158.597 4
1158.619 7
1158.641 6
1158.663 2
1158.685 4
1158.707 13
1158.729 1
1158.751 0
1158.773 13
1158.795 8
1158.817 5
1158.839 5
1158.861 0
1158.883 0
1158.905 2
1158.927 0
1158.949 3
1158.971 0
1158.994 0
1159.016 0
1159.038 3
1159.060 6
1159.082 6
1159.104 7
1159.126 1
1159.148 0
1159.170 3
1159.192 1
1159.214 0
1159.236 0
1159.258 0
1159.280 0
1159.302 0
1159.324 3
1159.346 10
1159.368 11
1159.390 8
1159.413 3
1159.435 9
1159.457 6
1159.479 16
1159.501 6
1159.523 1
1159.545 1
1159.567 3
1159.589 8
1159.611 9
1159.633 3
1159.655 2
1159.677 15
1159.699 8
1159.721 0
1159.743 0
1159.765 2
1159.787 7
1159.810 12
1159.832 0
1159.854 2
1159.876 1
1159.898 0
1159.920 0
1159.942 2
1159.964 7
1159.986 7
1160.008 1
1160.030 0
1160.052 0
1160.074 0
1160.096 9
1160.118 1
1160.140 0
1160.162 4
1160.185 5
1160.207 3
1160.229 5
1160.251 1
1160.273 0
1160.295 1
1160.317 5
1160.339 0
1160.361 6
1160.383 6
1160.405 7
1160.427 1
1160.449 2
1160.471 15
1160.493 3
1160.515 1
1160.538 9
1160.560 0
1160.582 19
1160.604 4
1160.626 10
1160.648 3
1160.670 4
1160.692 0
1160.714 0
1160.736 4
1160.758 3
1160.780 0
1160.802 1
1160.824 0
1160.846 3
1160.869 5
1160.891 2
1160.913 0
1160.935 1
1160.957 0
1160.979 0
1161.001 0
1161.023 0
1161.045 0
1161.067 0
1161.089 1
1161.111 1
1161.133 1
1161.155 11
1161.177 10
1161.200 0
1161.222 2
1161.244 3
1161.266 0
1161.288 0
1161.310 1
1161.332 2
1161.354 0
1161.376 0
1161.398 0
1161.420 6
1161.442 3
1161.464 1
1161.486 3
1161.509 2
1161.531 0
1161.553 3
1161.575 8
1161.597 6
1161.619 0
1161.641 4
1161.663 13
1161.685 3
1161.707 1
1161.729 0
1161.751 4
1161.773 1
1161.796 10
1161.818 5
1161.840 9
1161.862 3
1161.884 0
1161.906 5
1161.928 0
1161.950 16
1161.972 7
1161.994 7
1162.016 0
1162.038 3
1162.060 9
1162.083 9
1162.105 1
1162.127 4
1162.149 0
1162.171 0
1162.193 5
1162.215 6
1162.237 4
1162.259 5
1162.281 0
1162.303 7
1162.325 2
1162.347 0
1162.370 0
1162.392 0
1162.414 0
1162.436 6
1162.458 6
1162.480 7
1162.502 0
1162.524 5
1162.546 8
1162.568 18
1162.590 25
1162.612 23
1162.635 14
1162.657 6
1162.679 4
1162.701 11
1162.723 1
1162.745 3
1162.767 3
1162.789 1
1162.811 6
1162.833 6
1162.855 13
1162.878 4
1162.900 9
1162.922 12
1162.944 4
1162.966 2
1162.988 8
1163.010 4
1163.032 2
1163.054 3
1163.076 6
1163.098 10
1163.120 0
1163.143 2
1163.165 0
1163.187 0
1163.209 0
1163.231 0
1163.253 0
1163.275 0
1163.297 3
1163.319 0
1163.341 2
1163.363 0
1163.386 7
1163.408 5
1163.430 8
1163.452 16
1163.474 5
1163.496 14
1163.518 15
1163.540 5
1163.562 23
1163.584 12
1163.606 25
1163.629 39
1163.651 20
1163.673 31
1163.695 12
1163.717 3
1163.739 4
1163.761 1
1163.783 1
1163.805 2
1163.827 0
1163.850 10
1163.872 1
1163.894 0
1163.916 0
1163.938 6
1163.960 3
1163.982 9
1164.004 7
1164.026 6
1164.048 1
1164.070 0
1164.093 0
1164.115 9
1164.137 9
1164.159 9
1164.181 2
1164.203 0
1164.225 0
1164.247 0
1164.269 0
1164.291 0
1164.314 0
1164.336 5
1164.358 3
1164.380 0
1164.402 2
1164.424 1
1164.446 8
1164.468 12
1164.490 0
1164.512 0
1164.535 8
1164.557 23
1164.579 23
1164.601 35
1164.623 26
1164.645 18
1164.667 1
1164.689 0
1164.711 9
1164.734 7
1164.756 10
1164.778 2
1164.800 4
1164.822 4
1164.844 10
1164.866 4
1164.888 7
1164.910 2
1164.932 0
1164.955 0
1164.977 0
1164.999 2
1165.021 0
1165.043 19
1165.065 4
1165.087 1
1165.109 0
1165.131 2
1165.154 2
1165.176 6
1165.198 0
1165.220 0
1165.242 0
1165.264 0
1165.286 6
1165.308 4
1165.330 1
1165.353 0
1165.375 0
1165.397 0
1165.419 10
1165.441 6
1165.463 0
1165.485 5
1165.507 0
1165.529 1
1165.552 18
1165.574 21
1165.596 26
1165.618 14
1165.640 4
1165.662 1
1165.684 13
1165.706 8
1165.728 3
1165.751 4
1165.773 0
1165.795 1
1165.817 8
1165.839 1
1165.861 2
1165.883 3
1165.905 16
1165.927 5
1165.950 8
1165.972 3
1165.994 0
1166.016 1
1166.038 8
1166.060 0
1166.082 0
1166.104 0
1166.127 0
1166.149 6
1166.171 5
1166.193 3
1166.215 0
1166.237 0
1166.259 2
1166.281 10
1166.303 3
1166.326 0
1166.348 0
1166.370 10
1166.392 7
1166.414 2
1166.436 10
1166.458 11
1166.480 5
1166.503 5
1166.525 0
1166.547 9
1166.569 12
1166.591 11
1166.613 8
1166.635 4
1166.657 7
1166.680 10
1166.702 0
1166.724 0
1166.746 0
1166.768 0
1166.790 3
1166.812 3
1166.834 7
1166.856 10
1166.879 10
1166.901 12
1166.923 9
1166.945 1
1166.967 5
1166.989 10
1167.011 8
1167.033 11
1167.056 1
1167.078 0
1167.100 1
1167.122 1
1167.144 0
1167.166 0
1167.188 1
1167.211 6
1167.233 0
1167.255 0
1167.277 3
1167.299 0
1167.321 0
1167.343 1
1167.365 1
1167.388 0
1167.410 1
1167.432 2
1167.454 1
1167.476 0
1167.498 0
1167.520 4
1167.542 13
1167.565 11
1167.587 11
1167.609 13
1167.631 13
1167.653 2
1167.675 10
1167.697 5
1167.720 8
1167.742 6
1167.764 1
1167.786 5
1167.808 17
1167.830 6
1167.852 1
1167.874 12
1167.897 6
1167.919 2
1167.941 2
1167.963 3
1167.985 0
1168.007 9
1168.029 0
1168.052 2
1168.074 6
1168.096 3
1168.118 1
1168.140 5
1168.162 1
1168.184 7
1168.206 0
1168.229 0
1168.251 0
1168.273 0
1168.295 0
1168.317 5
1168.339 4
1168.361 1
1168.384 0
1168.406 0
1168.428 1
1168.450 0
1168.472 4
1168.494 0
1168.516 3
1168.539 1
1168.561 19
1168.583 13
1168.605 12
1168.627 18
1168.649 6
1168.671 1
1168.694 0
1168.716 0
1168.738 5
1168.760 0
1168.782 0
1168.804 0
1168.826 8
1168.849 0
1168.871 3
1168.893 0
1168.915 2
1168.937 2
1168.959 13
1168.981 7
1169.004 0
1169.026 1
1169.048 0
1169.070 10
1169.092 0
1169.114 0
1169.136 2
1169.159 12
1169.181 4
1169.203 6
1169.225 0
1169.247 0
1169.269 5
1169.291 8
1169.314 6
1169.336 3
1169.358 1
1169.380 1
1169.402 0
1169.424 8
1169.446 2
1169.469 8
1169.491 1
1169.513 0
1169.535 6
1169.557 6
1169.579 3
1169.602 15
1169.624 23
1169.646 12
1169.668 0
1169.690 1
1169.712 4
1169.734 8
1169.757 11
1169.779 19
1169.801 1
1169.823 0
1169.845 3
1169.867 1
1169.890 6
1169.912 5
1169.934 0
1169.956 1
1169.978 3
1170.000 0
1170.022 0
1170.045 8
1170.067 3
1170.089 0
1170.111 0
1170.133 0
1170.155 4
1170.178 0
1170.200 1
1170.222 0
1170.244 3
1170.266 0
1170.288 0
1170.310 5
1170.333 2
1170.355 8
1170.377 1
1170.399 7
1170.421 6
1170.443 7
1170.466 1
1170.488 1
1170.510 8
1170.532 5
1170.554 10
1170.576 14
1170.599 9
1170.621 0
1170.643 15
1170.665 8
1170.687 0
1170.709 8
1170.731 0
1170.754 4
1170.776 6
1170.798 1
1170.820 3
1170.842 8
1170.864 0
1170.887 0
1170.909 0
1170.931 5
1170.953 5
1170.975 6
1170.997 2
1171.020 9
1171.042 8
1171.064 11
1171.086 10
1171.108 0
1171.130 5
1171.153 5
1171.175 3
1171.197 6
1171.219 6
1171.241 1
1171.263 9
1171.286 7
1171.308 2
1171.330 6
1171.352 6
1171.374 2
1171.396 0
1171.419 0
1171.441 0
1171.463 0
1171.485 10
1171.507 2
1171.529 8
1171.552 6
1171.574 1
1171.596 5
1171.618 22
1171.640 7
1171.662 5
1171.685 6
1171.707 12
1171.729 5
1171.751 8
1171.773 8
1171.795 1
1171.818 0
1171.840 4
1171.862 3
1171.884 1
1171.906 2
1171.928 1
1171.951 3
1171.973 0
1171.995 0
1172.017 0
1172.039 0
1172.062 14
1172.084 20
1172.106 6
1172.128 1
1172.150 0
1172.172 0
1172.195 0
1172.217 3
1172.239 1
1172.261 2
1172.283 3
1172.305 3
1172.328 1
1172.350 0
1172.372 2
1172.394 0
1172.416 0
1172.439 0
1172.461 0
1172.483 4
1172.505 2
1172.527 8
1172.549 9
1172.572 6
1172.594 1
1172.616 1
1172.638 0
1172.660 7
1172.682 3
1172.705 5
1172.727 0
1172.749 3
1172.771 2
1172.793 0
1172.816 0
1172.838 0
1172.860 1
1172.882 16
1172.904 5
1172.926 2
1172.949 0
1172.971 7
1172.993 0
1173.015 0
1173.037 0
1173.060 0
1173.082 0
1173.104 0
1173.126 6
1173.148 11
1173.170 0
1173.193 7
1173.215 5
1173.237 0
1173.259 0
1173.281 0
1173.304 2
1173.326 0
1173.348 0
1173.370 1
1173.392 6
1173.415 4
1173.437 3
1173.459 0
1173.481 0
1173.503 11
1173.525 2
1173.548 4
1173.570 3
1173.592 14
1173.614 6
1173.636 10
1173.659 6
1173.681 2
1173.703 4
1173.725 0
1173.747 5
1173.770 6
1173.792 0
1173.814 9
1173.836 17
1173.858 3
1173.880 0
1173.903 3
1173.925 1
1173.947 1
1173.969 4
1173.991 9
1174.014 3
1174.036 1
1174.058 8
1174.080 0
1174.102 0
1174.125 11
1174.147 8
1174.169 10
1174.191 2
1174.213 1
1174.236 0
1174.258 0
1174.280 0
1174.302 0
1174.324 1
1174.347 1
1174.369 0
1174.391 0
1174.413 2
1174.435 0
1174.458 0
1174.480 2
1174.502 1
1174.524 2
1174.546 6
1174.569 1
1174.591 0
1174.613 7
1174.635 8
1174.657 5
1174.680 2
1174.702 0
1174.724 0
1174.746 1
1174.768 8
1174.791 0
1174.813 3
1174.835 2
1174.857 0
1174.879 1
1174.902 0
1174.924 0
1174.946 0
1174.968 1
1174.990 0
1175.013 0
1175.035 3
1175.057 4
1175.079 0
1175.101 0
1175.124 0
1175.146 5
1175.168 2
1175.190 0
1175.212 0
1175.235 0
1175.257 0
1175.279 2
1175.301 2
1175.323 3
1175.346 2
1175.368 0
1175.390 0
1175.412 1
1175.434 3
1175.457 0
1175.479 0
1175.501 3
1175.523 18
1175.545 7
1175.568 1
1175.590 0
1175.612 7
1175.634 12
1175.656 2
1175.679 1
1175.701 2
1175.723 0
1175.745 0
1175.767 2
1175.790 0
1175.812 0
1175.834 9
1175.856 3
1175.879 2
1175.901 18
1175.923 12
1175.945 5
1175.967 2
1175.990 0
1176.012 0
1176.034 4
1176.056 0
1176.078 7
1176.101 8
1176.123 0
1176.145 0
1176.167 1
1176.189 0
1176.212 0
1176.234 1
1176.256 9
1176.278 12
1176.301 3
1176.323 4
1176.345 5
1176.367 1
1176.389 1
1176.412 1
1176.434 0
1176.456 0
1176.478 2
1176.500 0
1176.523 1
1176.545 4
1176.567 8
1176.589 8
1176.612 2
1176.634 2
1176.656 19
1176.678 4
1176.700 6
1176.723 5
1176.745 6
1176.767 0
1176.789 0
1176.812 1
1176.834 4
1176.856 0
1176.878 3
1176.900 7
1176.923 2
1176.945 0
1176.967 0
1176.989 2
1177.012 3
1177.034 2
1177.056 2
1177.078 0
1177.100 4
1177.123 0
1177.145 0
1177.167 0
1177.189 1
1177.212 8
1177.234 3
1177.256 3
1177.278 0
1177.300 0
1177.323 10
1177.345 1
1177.367 1
1177.389 3
1177.412 3
1177.434 0
1177.456 7
1177.478 2
1177.500 5
1177.523 1
1177.545 7
1177.567 3
1177.589 1
1177.612 1
1177.634 0
1177.656 0
1177.678 0
1177.700 0
1177.723 0
1177.745 0
1177.767 0
1177.789 1
1177.812 1
1177.834 3
1177.856 2
1177.878 1
1177.901 1
1177.923 1
1177.945 0
1177.967 0
1177.989 0
1178.012 5
1178.034 8
1178.056 2
1178.078 0
1178.101 0
1178.123 5
1178.145 3
1178.167 5
1178.190 0
1178.212 3
1178.234 0
1178.256 0
1178.278 0
1178.301 1
1178.323 3
1178.345 0
1178.367 2
1178.390 2
1178.412 0
1178.434 5
1178.456 12
1178.479 13
1178.501 4
1178.523 3
1178.545 3
1178.567 17
1178.590 3
1178.612 6
1178.634 0
1178.656 0
1178.679 0
1178.701 2
1178.723 1
1178.745 0
1178.768 0
1178.790 0
1178.812 8
1178.834 4
1178.857 0
1178.879 0
1178.901 0
1178.923 5
1178.946 1
1178.968 0
1178.990 6
1179.012 6
1179.034 2
1179.057 3
1179.079 0
1179.101 5
1179.123 11
1179.146 4
1179.168 20
1179.190 11
1179.212 1
1179.235 0
1179.257 1
1179.279 1
1179.301 5
1179.324 8
1179.346 5
1179.368 8
1179.390 3
1179.413 0
1179.435 0
1179.457 0
1179.479 0
1179.502 2
1179.524 16
1179.546 21
1179.568 2
1179.591 2
1179.613 4
1179.635 12
1179.657 2
1179.680 0
1179.702 2
1179.724 9
1179.746 4
1179.768 0
1179.791 1
1179.813 0
1179.835 2
1179.857 2
1179.880 0
1179.902 1
1179.924 2
1179.946 0
1179.969 4
1179.991 6
1180.013 15
1180.035 2
1180.058 0
1180.080 0
1180.102 3
1180.124 0
1180.147 0
1180.169 0
1180.191 3
1180.213 1
1180.236 0
1180.258 0
1180.280 6
1180.302 4
1180.325 0
1180.347 1
1180.369 2
1180.391 1
1180.414 0
1180.436 0
1180.458 0
1180.480 3
1180.503 10
1180.525 4
1180.547 5
1180.570 6
1180.592 11
1180.614 19
1180.636 6
1180.659 2
1180.681 27
1180.703 33
1180.725 7
1180.748 5
1180.770 8
1180.792 7
1180.814 5
1180.837 4
1180.859 3
1180.881 15
1180.903 13
1180.926 1
1180.948 1
1180.970 2
1180.992 6
1181.015 0
1181.037 0
1181.059 1
1181.081 9
1181.104 13
1181.126 1
1181.148 3
1181.170 15
1181.193 7
1181.215 1
1181.237 0
1181.259 0
1181.282 6
1181.304 0
1181.326 8
1181.349 4
1181.371 0
1181.393 0
1181.415 0
1181.438 6
1181.460 8
1181.482 1
1181.504 6
1181.527 1
1181.549 9
1181.571 6
1181.593 17
1181.616 23
1181.638 18
1181.660 18
1181.682 12
1181.705 9
1181.727 8
1181.749 0
1181.772 0
1181.794 1
1181.816 4
1181.838 1
1181.861 9
1181.883 11
1181.905 1
1181.927 2
1181.950 0
1181.972 0
1181.994 2
1182.016 0
1182.039 7
1182.061 4
1182.083 0
1182.106 2
1182.128 0
1182.150 0
1182.172 0
1182.195 4
1182.217 0
1182.239 3
1182.261 14
1182.284 5
1182.306 0
1182.328 7
1182.351 7
1182.373 1
1182.395 0
1182.417 0
1182.440 0
1182.462 0
1182.484 0
1182.506 11
1182.529 7
1182.551 12
1182.573 13
1182.596 40
1182.618 103
1182.640 101
1182.662 56
1182.685 33
1182.707 18
1182.729 4
1182.751 2
1182.774 1
1182.796 4
1182.818 8
1182.841 5
1182.863 9
1182.885 3
1182.907 6
1182.930 13
1182.952 7
1182.974 6
1182.996 9
1183.019 5
1183.041 3
1183.063 4
1183.086 2
1183.108 0
1183.130 1
1183.152 0
1183.175 0
1183.197 3
1183.219 0
1183.242 5
1183.264 2
1183.286 0
1183.308 3
1183.331 1
1183.353 0
1183.375 6
1183.398 2
1183.420 0
1183.442 0
1183.464 0
1183.487 0
1183.509 5
1183.531 0
1183.553 5
1183.576 29
1183.598 75
1183.620 99
1183.643 110
1183.665 52
1183.687 14
1183.709 12
1183.732 0
1183.754 0
1183.776 10
1183.799 2
1183.821 5
1183.843 2
1183.865 17
1183.888 17
1183.910 3
1183.932 0
1183.955 1
1183.977 6
1183.999 0
1184.021 0
1184.044 0
1184.066 3
1184.088 5
1184.111 0
1184.133 1
1184.155 8
1184.177 0
1184.200 0
1184.222 0
1184.244 0
1184.267 0
1184.289 2
1184.311 4
1184.333 16
1184.356 17
1184.378 3
1184.400 6
1184.423 5
1184.445 19
1184.467 5
1184.490 2
1184.512 3
1184.534 12
1184.556 22
1184.579 25
1184.601 48
1184.623 60
1184.646 35
1184.668 41
1184.690 17
1184.712 9
1184.735 10
1184.757 3
1184.779 0
1184.802 1
1184.824 14
1184.846 3
1184.869 2
1184.891 2
1184.913 1
1184.935 0
1184.958 3
1184.980 2
1185.002 0
1185.025 1
1185.047 3
1185.069 0
1185.091 2
1185.114 1
1185.136 5
1185.158 3
1185.181 0
1185.203 4
1185.225 1
1185.248 3
1185.270 5
1185.292 0
1185.314 0
1185.337 4
1185.359 0
1185.381 9
1185.404 9
1185.426 4
1185.448 0
1185.471 7
1185.493 10
1185.515 13
1185.537 21
1185.560 21
1185.582 17
1185.604 19
1185.627 16
1185.649 4
1185.671 0
1185.694 0
1185.716 1
1185.738 6
1185.760 2
1185.783 3
1185.805 3
1185.827 3
1185.850 0
1185.872 1
1185.894 8
1185.917 3
1185.939 6
1185.961 9
1185.984 4
1186.006 11
1186.028 16
1186.050 8
1186.073 0
1186.095 23
1186.117 13
1186.140 2
1186.162 6
1186.184 0
1186.207 0
1186.229 5
1186.251 2
1186.274 0
1186.296 1
1186.318 2
1186.340 5
1186.363 2
1186.385 0
1186.407 3
1186.430 7
1186.452 3
1186.474 0
1186.497 6
1186.519 7
1186.541 0
1186.564 7
1186.586 9
1186.608 15
1186.630 11
1186.653 8
1186.675 10
1186.697 0
1186.720 3
1186.742 7
1186.764 11
1186.787 3
1186.809 0
1186.831 5
1186.854 6
1186.876 3
1186.898 0
1186.921 0
1186.943 5
1186.965 7
1186.987 0
1187.010 0
1187.032 0
1187.054 2
1187.077 0
1187.099 1
1187.121 2
1187.144 8
1187.166 2
1187.188 3
1187.211 4
1187.233 4
1187.255 0
1187.278 0
1187.300 8
1187.322 3
1187.345 7
1187.367 5
1187.389 1
1187.411 0
1187.434 0
1187.456 2
1187.478 3
1187.501 0
1187.523 0
1187.545 6
1187.568 3
1187.590 9
1187.612 7
1187.635 3
1187.657 0
1187.679 1
1187.702 8
1187.724 7
1187.746 6
1187.769 1
1187.791 4
1187.813 8
1187.836 0
1187.858 5
1187.880 6
1187.903 2
1187.925 3
1187.947 3
1187.970 1
1187.992 0
1188.014 0
1188.036 5
1188.059 5
1188.081 9
1188.103 1
1188.126 3
1188.148 0
1188.170 0
1188.193 3
1188.215 2
1188.237 3
1188.260 0
1188.282 3
1188.304 7
1188.327 0
1188.349 0
1188.371 2
1188.394 15
1188.416 2
1188.438 2
1188.461 3
1188.483 1
1188.505 7
1188.528 2
1188.550 0
1188.572 6
1188.595 2
1188.617 6
1188.639 3
1188.662 9
1188.684 1
1188.706 0
1188.729 2
1188.751 1
1188.773 6
1188.796 6
1188.818 0
1188.840 13
1188.863 14
1188.885 2
1188.907 0
1188.930 0
1188.952 2
1188.974 6
1188.997 0
1189.019 0
1189.041 1
1189.064 14
1189.086 6
1189.108 0
1189.131 1
1189.153 1
1189.175 0
1189.198 0
1189.220 0
1189.242 0
1189.265 0
1189.287 0
1189.309 0
1189.332 2
1189.354 0
1189.376 5
1189.399 3
1189.421 5
1189.443 4
1189.466 0
1189.488 0
1189.510 3
1189.533 6
1189.555 10
1189.577 37
1189.600 82
1189.622 58
1189.644 31
1189.667 13
1189.689 21
1189.711 14
1189.734 9
1189.756 0
1189.778 9
1189.801 6
1189.823 4
1189.845 4
1189.868 8
1189.890 1
1189.913 1
1189.935 0
1189.957 0
1189.980 4
1190.002 0
1190.024 0
1190.047 11
1190.069 6
1190.091 0
1190.114 0
1190.136 0
1190.158 0
1190.181 0
1190.203 0
1190.225 2
1190.248 0
1190.270 7
1190.292 4
1190.315 0
1190.337 1
1190.359 3
1190.382 3
1190.404 3
1190.426 0
1190.449 4
1190.471 3
1190.493 7
1190.516 2
1190.538 12
1190.561 36
1190.583 67
1190.605 61
1190.628 45
1190.650 22
1190.672 8
1190.695 0
1190.717 2
1190.739 6
1190.762 8
1190.784 3
1190.806 1
1190.829 6
1190.851 9
1190.873 2
1190.896 2
1190.918 4
1190.940 1
1190.963 2
1190.985 0
1191.008 0
1191.030 0
1191.052 3
1191.075 5
1191.097 10
1191.119 11
1191.142 6
1191.164 1
1191.186 5
1191.209 0
1191.231 6
1191.253 1
1191.276 8
1191.298 1
1191.321 0
1191.343 1
1191.365 0
1191.388 0
1191.410 0
1191.432 1
1191.455 5
1191.477 6
1191.499 2
1191.522 4
1191.544 6
1191.566 6
1191.589 27
1191.611 14
1191.634 17
1191.656 13
1191.678 28
1191.701 8
1191.723 1
1191.745 0
1191.768 0
1191.790 0
1191.812 3
1191.835 7
1191.857 3
1191.879 0
1191.902 5
1191.924 12
1191.947 15
1191.969 15
1191.991 8
1192.014 12
1192.036 4
1192.058 0
1192.081 0
1192.103 3
1192.125 0
1192.148 0
1192.170 9
1192.193 1
1192.215 0
1192.237 0
1192.260 5
1192.282 0
1192.304 4
1192.327 9
1192.349 0
1192.371 2
1192.394 16
1192.416 4
1192.439 6
1192.461 4
1192.483 0
1192.506 0
1192.528 3
1192.550 9
1192.573 6
1192.595 4
1192.617 13
1192.640 26
1192.662 5
1192.685 8
1192.707 11
1192.729 8
1192.752 5
1192.774 14
1192.796 10
1192.819 6
1192.841 11
1192.864 8
1192.886 10
1192.908 0
1192.931 0
1192.953 0
1192.975 8
1192.998 2
1193.020 12
1193.043 13
1193.065 1
1193.087 0
1193.110 0
1193.132 3
1193.154 3
1193.177 0
1193.199 0
1193.221 0
1193.244 4
1193.266 0
1193.289 5
1193.311 0
1193.333 2
1193.356 0
1193.378 1
1193.400 1
1193.423 5
1193.445 1
1193.468 2
1193.490 6
1193.512 5
1193.535 5
1193.557 5
1193.579 11
1193.602 8
1193.624 18
1193.647 7
1193.669 4
1193.691 9
1193.714 9
1193.736 4
1193.759 6
1193.781 0
1193.803 0
1193.826 11
1193.848 3
1193.870 0
1193.893 0
1193.915 1
1193.938 0
1193.960 4
1193.982 7
1194.005 1
1194.027 3
1194.049 3
1194.072 0
1194.094 0
1194.117 2
1194.139 1
1194.161 0
1194.184 1
1194.206 0
1194.229 0
1194.251 0
1194.273 2
1194.296 14
1194.318 9
1194.340 2
1194.363 1
1194.385 0
1194.408 0
1194.430 6
1194.452 7
1194.475 4
1194.497 0
1194.520 4
1194.542 3
1194.564 8
1194.587 6
1194.609 6
1194.631 2
1194.654 20
1194.676 3
1194.699 2
1194.721 3
1194.743 2
1194.766 15
1194.788 8
1194.811 8
1194.833 6
1194.855 8
1194.878 0
1194.900 15
1194.922 4
1194.945 0
1194.967 20
1194.990 5
1195.012 4
1195.034 0
1195.057 2
1195.079 0
1195.102 0
1195.124 0
1195.146 4
1195.169 0
1195.191 5
1195.214 4
1195.236 7
1195.258 11
1195.281 1
1195.303 6
1195.326 3
1195.348 1
1195.370 0
1195.393 0
1195.415 0
1195.437 0
1195.460 0
1195.482 9
1195.505 0
1195.527 5
1195.549 3
1195.572 4
1195.594 0
1195.617 5
1195.639 4
1195.661 0
1195.684 5
1195.706 1
1195.729 5
1195.751 3
1195.773 0
1195.796 7
1195.818 4
1195.841 0
1195.863 12
1195.885 3
1195.908 0
1195.930 0
1195.953 16
1195.975 8
1195.997 2
1196.020 3
1196.042 2
1196.065 0
1196.087 8
1196.109 9
1196.132 0
1196.154 1
1196.177 0
1196.199 0
1196.221 11
1196.244 17
1196.266 9
1196.289 7
1196.311 3
1196.333 0
1196.356 3
1196.378 4
1196.401 9
1196.423 3
1196.445 2
1196.468 8
1196.490 4
1196.513 3
1196.535 1
1196.557 1
1196.580 11
1196.602 8
1196.625 1
1196.647 7
1196.669 8
1196.692 0
1196.714 0
1196.737 0
1196.759 0
1196.782 11
1196.804 6
1196.826 1
1196.849 0
1196.871 0
1196.894 0
1196.916 0
1196.938 2
1196.961 5
1196.983 6
1197.006 1
1197.028 0
1197.050 2
1197.073 1
1197.095 1
1197.118 7
1197.140 3
1197.162 17
1197.185 4
1197.207 0
1197.230 5
1197.252 6
1197.275 18
1197.297 10
1197.319 5
1197.342 8
1197.364 0
1197.387 3
1197.409 6
1197.431 3
1197.454 14
1197.476 3
1197.499 0
1197.521 1
1197.543 6
1197.566 2
1197.588 14
1197.611 8
1197.633 8
1197.656 6
1197.678 4
1197.700 2
1197.723 14
1197.745 1
1197.768 1
1197.790 0
1197.812 0
1197.835 0
1197.857 0
1197.880 1
1197.902 1
1197.925 0
1197.947 1
1197.969 7
1197.992 0
1198.014 4
1198.037 3
1198.059 4
1198.081 0
1198.104 3
1198.126 3
1198.149 2
1198.171 0
1198.194 2
1198.216 2
1198.238 7
1198.261 5
1198.283 3
1198.306 8
1198.328 0
1198.351 0
1198.373 2
1198.395 5
1198.418 0
1198.440 0
1198.463 0
1198.485 3
1198.507 4
1198.530 8
1198.552 5
1198.575 9
1198.597 26
1198.620 24
1198.642 24
1198.664 18
1198.687 23
1198.709 12
1198.732 10
1198.754 1
1198.777 0
1198.799 0
1198.821 6
1198.844 2
1198.866 0
1198.889 0
1198.911 0
1198.934 0
1198.956 0
1198.978 0
1199.001 3
1199.023 6
1199.046 6
1199.068 3
1199.091 3
1199.113 1
1199.135 2
1199.158 1
1199.180 0
1199.203 0
1199.225 0
1199.248 1
1199.270 2
1199.292 0
1199.315 0
1199.337 1
1199.360 0
1199.382 2
1199.405 1
1199.427 0
1199.449 0
1199.472 7
1199.494 3
1199.517 8
1199.539 6
1199.562 6
1199.584 6
1199.606 9
1199.629 14
1199.651 11
1199.674 4
1199.696 6
1199.719 7
1199.741 1
1199.764 7
1199.786 10
1199.808 5
1199.831 7
1199.853 8
1199.876 14
1199.898 4
1199.921 0
1199.943 0
1199.965 0
1199.988 6
1200.010 3
1200.033 4
1200.055 1
1200.078 0
1200.100 3
1200.122 11
1200.145 3
1200.167 2
1200.190 5
1200.212 3
1200.235 7
1200.257 7
1200.280 1
1200.302 1
1200.324 0
1200.347 0
1200.369 0
1200.392 0
1200.414 2
1200.437 4
1200.459 16
1200.482 5
1200.504 26
1200.526 21
1200.549 2
1200.571 5
1200.594 0
1200.616 7
1200.639 9
1200.661 1
1200.684 3
1200.706 0
1200.728 5
1200.751 14
1200.773 0
1200.796 0
1200.818 2
1200.841 0
1200.863 6
1200.886 3
1200.908 2
1200.930 4
1200.953 1
1200.975 7
1200.998 0
1201.020 10
1201.043 2
1201.065 7
1201.088 3
1201.110 0
1201.132 22
[truncated: 981,493 more chars]
