# Supplementary material for: Identifying Archaeological Bone via Non-Destructive ZooMS and the Materiality of Symbolic Expression: Examples from Iroquoian Bone Points
Source: Sci Rep. 2019 Jul 30;9:11027. doi: 10.1038/s41598-019-47299-x (PMC6667708; doi:10.1038/s41598-019-47299-x)
Supplement: Supplementary file 2 — Supplementary Datafiles [file 41598_2019_47299_MOESM2_ESM.zip › McGrath et al Supplementary Datafiles/Data set S4_DestructiveSpectra/DR-894s_DEST_2.txt]

499.925 14
499.939 14
499.954 3
499.968 9
499.983 6
499.997 1
500.011 8
500.026 7
500.040 21
500.055 36
500.069 24
500.084 18
500.098 12
500.113 23
500.127 22
500.142 18
500.156 11
500.171 11
500.185 9
500.200 11
500.214 6
500.229 16
500.243 30
500.258 13
500.272 30
500.287 28
500.301 10
500.315 27
500.330 8
500.344 11
500.359 4
500.373 3
500.388 0
500.402 1
500.417 0
500.431 1
500.446 17
500.460 7
500.475 5
500.489 21
500.504 11
500.518 2
500.533 5
500.547 2
500.562 3
500.576 6
500.591 4
500.605 6
500.620 10
500.634 0
500.649 4
500.663 7
500.678 26
500.692 23
500.706 7
500.721 8
500.735 0
500.750 0
500.764 2
500.779 0
500.793 12
500.808 15
500.822 15
500.837 3
500.851 18
500.866 3
500.880 5
500.895 1
500.909 3
500.924 1
500.938 4
500.953 8
500.967 18
500.982 45
500.996 99
501.011 113
501.025 156
501.040 165
501.054 144
501.069 115
501.083 83
501.098 42
501.112 53
501.127 31
501.141 31
501.156 24
501.170 28
501.185 14
501.199 16
501.214 10
501.228 19
501.243 53
501.257 16
501.272 2
501.286 9
501.301 0
501.315 0
501.330 4
501.344 5
501.359 4
501.373 1
501.387 2
501.402 10
501.416 24
501.431 13
501.445 1
501.460 2
501.474 0
501.489 8
501.503 0
501.518 5
501.532 5
501.547 27
501.561 16
501.576 11
501.590 12
501.605 14
501.619 6
501.634 0
501.648 0
501.663 0
501.677 1
501.692 1
501.706 0
501.721 0
501.735 0
501.750 6
501.764 8
501.779 17
501.793 4
501.808 0
501.822 0
501.837 3
501.851 4
501.866 8
501.880 25
501.895 25
501.909 11
501.924 1
501.938 3
501.953 9
501.967 0
501.982 12
501.996 17
502.011 36
502.025 44
502.040 61
502.054 53
502.069 34
502.083 7
502.098 13
502.112 18
502.127 10
502.141 16
502.156 25
502.170 16
502.185 22
502.200 26
502.214 11
502.229 12
502.243 8
502.258 7
502.272 11
502.287 15
502.301 32
502.316 22
502.330 4
502.345 0
502.359 0
502.374 5
502.388 15
502.403 20
502.417 18
502.432 4
502.446 7
502.461 5
502.475 31
502.490 21
502.504 3
502.519 7
502.533 26
502.548 9
502.562 24
502.577 28
502.591 2
502.606 6
502.620 0
502.635 4
502.649 4
502.664 12
502.678 5
502.693 2
502.707 1
502.722 1
502.736 3
502.751 15
502.765 7
502.780 4
502.794 19
502.809 9
502.823 7
502.838 19
502.852 6
502.867 1
502.882 7
502.896 1
502.911 0
502.925 13
502.940 15
502.954 7
502.969 1
502.983 7
502.998 22
503.012 3
503.027 5
503.041 3
503.056 14
503.070 27
503.085 7
503.099 9
503.114 10
503.128 10
503.143 3
503.157 5
503.172 0
503.186 15
503.201 21
503.215 18
503.230 24
503.244 23
503.259 6
503.274 0
503.288 2
503.303 1
503.317 0
503.332 3
503.346 2
503.361 15
503.375 15
503.390 22
503.404 18
503.419 7
503.433 7
503.448 10
503.462 11
503.477 16
503.491 3
503.506 2
503.520 1
503.535 4
503.549 13
503.564 1
503.579 4
503.593 2
503.608 9
503.622 1
503.637 30
503.651 12
503.666 2
503.680 0
503.695 3
503.709 4
503.724 9
503.738 9
503.753 4
503.767 7
503.782 5
503.796 16
503.811 17
503.826 9
503.840 2
503.855 22
503.869 10
503.884 4
503.898 9
503.913 3
503.927 0
503.942 5
503.956 7
503.971 9
503.985 4
504.000 4
504.014 22
504.029 9
504.043 2
504.058 3
504.073 3
504.087 4
504.102 2
504.116 15
504.131 13
504.145 30
504.160 15
504.174 12
504.189 13
504.203 0
504.218 7
504.232 13
504.247 7
504.261 10
504.276 3
504.291 1
504.305 4
504.320 16
504.334 6
504.349 2
504.363 5
504.378 0
504.392 3
504.407 17
504.421 8
504.436 4
504.450 0
504.465 7
504.480 15
504.494 2
504.509 0
504.523 0
504.538 0
504.552 9
504.567 21
504.581 9
504.596 1
504.610 1
504.625 14
504.639 8
504.654 17
504.669 2
504.683 1
504.698 0
504.712 6
504.727 5
504.741 11
504.756 4
504.770 16
504.785 11
504.799 4
504.814 0
504.829 1
504.843 9
504.858 3
504.872 4
504.887 7
504.901 36
504.916 24
504.930 16
504.945 4
504.959 4
504.974 16
504.989 11
505.003 8
505.018 6
505.032 3
505.047 0
505.061 0
505.076 19
505.090 3
505.105 2
505.119 6
505.134 17
505.149 6
505.163 1
505.178 7
505.192 17
505.207 5
505.221 0
505.236 0
505.250 3
505.265 3
505.280 3
505.294 1
505.309 4
505.323 10
505.338 0
505.352 9
505.367 5
505.381 8
505.396 17
505.410 16
505.425 3
505.440 0
505.454 0
505.469 0
505.483 0
505.498 0
505.512 6
505.527 8
505.541 3
505.556 6
505.571 4
505.585 9
505.600 9
505.614 0
505.629 7
505.643 0
505.658 1
505.672 11
505.687 12
505.702 12
505.716 9
505.731 12
505.745 5
505.760 0
505.774 0
505.789 0
505.803 8
505.818 6
505.833 0
505.847 8
505.862 2
505.876 26
505.891 29
505.905 6
505.920 18
505.935 16
505.949 33
505.964 15
505.978 14
505.993 13
506.007 14
506.022 14
506.036 0
506.051 0
506.066 0
506.080 31
506.095 17
506.109 2
506.124 14
506.138 9
506.153 0
506.167 3
506.182 2
506.197 1
506.211 7
506.226 9
506.240 4
506.255 3
506.269 13
506.284 25
506.299 34
506.313 68
506.328 58
506.342 48
506.357 35
506.371 24
506.386 13
506.401 9
506.415 18
506.430 14
506.444 7
506.459 0
506.473 1
506.488 13
506.503 8
506.517 8
506.532 12
506.546 1
506.561 16
506.575 23
506.590 8
506.604 5
506.619 15
506.634 12
506.648 2
506.663 1
506.677 11
506.692 5
506.706 7
506.721 2
506.736 18
506.750 5
506.765 17
506.779 16
506.794 10
506.808 15
506.823 11
506.838 3
506.852 13
506.867 9
506.881 4
506.896 7
506.910 17
506.925 18
506.940 9
506.954 25
506.969 23
506.983 5
506.998 0
507.013 8
507.027 29
507.042 13
507.056 29
507.071 29
507.085 11
507.100 15
507.115 1
507.129 0
507.144 0
507.158 1
507.173 9
507.187 9
507.202 23
507.217 1
507.231 5
507.246 2
507.260 7
507.275 4
507.289 9
507.304 30
507.319 19
507.333 14
507.348 11
507.362 28
507.377 43
507.392 23
507.406 16
507.421 5
507.435 1
507.450 16
507.464 11
507.479 2
507.494 7
507.508 20
507.523 6
507.537 3
507.552 7
507.567 6
507.581 0
507.596 5
507.610 16
507.625 7
507.639 0
507.654 0
507.669 7
507.683 16
507.698 1
507.712 18
507.727 15
507.742 7
507.756 5
507.771 11
507.785 4
507.800 2
507.814 0
507.829 8
507.844 5
507.858 0
507.873 0
507.887 0
507.902 0
507.917 4
507.931 0
507.946 9
507.960 10
507.975 11
507.990 14
508.004 40
508.019 23
508.033 3
508.048 3
508.063 16
508.077 25
508.092 11
508.106 10
508.121 0
508.135 8
508.150 7
508.165 7
508.179 2
508.194 2
508.208 22
508.223 33
508.238 17
508.252 24
508.267 62
508.281 99
508.296 177
508.311 216
508.325 305
508.340 299
508.354 466
508.369 457
508.384 331
508.398 286
508.413 153
508.427 67
508.442 67
508.457 46
508.471 42
508.486 48
508.500 28
508.515 0
508.530 7
508.544 33
508.559 13
508.573 21
508.588 9
508.603 16
508.617 16
508.632 2
508.646 3
508.661 13
508.675 0
508.690 9
508.705 14
508.719 4
508.734 26
508.748 29
508.763 10
508.778 18
508.792 6
508.807 0
508.821 5
508.836 8
508.851 0
508.865 2
508.880 1
508.895 9
508.909 14
508.924 15
508.938 11
508.953 16
508.968 30
508.982 16
508.997 8
509.011 8
509.026 1
509.041 17
509.055 15
509.070 24
509.084 5
509.099 1
509.114 3
509.128 12
509.143 13
509.157 1
509.172 0
509.187 5
509.201 8
509.216 25
509.230 26
509.245 8
509.260 7
509.274 13
509.289 37
509.303 80
509.318 125
509.333 141
509.347 159
509.362 182
509.377 130
509.391 101
509.406 101
509.420 61
509.435 41
509.450 24
509.464 28
509.479 19
509.493 4
509.508 6
509.523 1
509.537 11
509.552 8
509.566 6
509.581 0
509.596 0
509.610 0
509.625 5
509.640 19
509.654 20
509.669 14
509.683 8
509.698 10
509.713 2
509.727 8
509.742 3
509.756 5
509.771 5
509.786 0
509.800 0
509.815 0
509.830 6
509.844 2
509.859 3
509.873 14
509.888 21
509.903 9
509.917 19
509.932 16
509.946 6
509.961 1
509.976 0
509.990 11
510.005 7
510.020 17
510.034 13
510.049 8
510.063 0
510.078 4
510.093 5
510.107 14
510.122 6
510.136 2
510.151 29
510.166 13
510.180 18
510.195 33
510.210 26
510.224 22
510.239 58
510.253 77
510.268 39
510.283 32
510.297 58
510.312 121
510.327 183
510.341 239
510.356 217
510.370 142
510.385 126
510.400 112
510.414 78
510.429 38
510.444 59
510.458 35
510.473 7
510.487 23
510.502 20
510.517 39
510.531 19
510.546 16
510.561 12
510.575 6
510.590 0
510.604 0
510.619 0
510.634 13
510.648 4
510.663 7
510.678 4
510.692 9
510.707 21
510.721 10
510.736 4
510.751 10
510.765 0
510.780 14
510.795 12
510.809 3
510.824 5
510.839 5
510.853 7
510.868 5
510.882 1
510.897 10
510.912 5
510.926 1
510.941 3
510.956 7
510.970 10
510.985 14
510.999 23
511.014 11
511.029 3
511.043 4
511.058 6
511.073 9
511.087 24
511.102 16
511.117 21
511.131 5
511.146 20
511.160 7
511.175 3
511.190 3
511.204 8
511.219 6
511.234 10
511.248 9
511.263 8
511.278 54
511.292 49
511.307 41
511.321 42
511.336 63
511.351 36
511.365 34
511.380 29
511.395 30
511.409 15
511.424 0
511.439 0
511.453 10
511.468 10
511.482 1
511.497 18
511.512 12
511.526 4
511.541 2
511.556 2
511.570 7
511.585 14
511.600 9
511.614 5
511.629 2
511.644 4
511.658 7
511.673 1
511.687 0
511.702 1
511.717 19
511.731 45
511.746 22
511.761 14
511.775 5
511.790 6
511.805 10
511.819 7
511.834 8
511.849 10
511.863 0
511.878 12
511.892 7
511.907 17
511.922 10
511.936 7
511.951 8
511.966 4
511.980 7
511.995 1
512.010 0
512.024 3
512.039 3
512.054 10
512.068 24
512.083 39
512.098 26
512.112 7
512.127 16
512.141 14
512.156 9
512.171 7
512.185 13
512.200 35
512.215 24
512.229 28
512.244 28
512.259 57
512.273 53
512.288 25
512.303 66
512.317 58
512.332 27
512.347 13
512.361 9
512.376 5
512.391 2
512.405 0
512.420 4
512.434 10
512.449 12
512.464 8
512.478 10
512.493 3
512.508 14
512.522 16
512.537 6
512.552 10
512.566 3
512.581 1
512.596 5
512.610 5
512.625 0
512.640 3
512.654 3
512.669 4
512.684 8
512.698 5
512.713 6
512.728 1
512.742 4
512.757 10
512.772 12
512.786 8
512.801 11
512.816 0
512.830 0
512.845 4
512.860 3
512.874 2
512.889 9
512.903 5
512.918 9
512.933 5
512.947 11
512.962 12
512.977 8
512.991 13
513.006 27
513.021 26
513.035 21
513.050 15
513.065 14
513.079 3
513.094 38
513.109 41
513.123 53
513.138 31
513.153 15
513.167 14
513.182 23
513.197 22
513.211 8
513.226 18
513.241 20
513.255 37
513.270 14
513.285 6
513.299 11
513.314 1
513.329 11
513.343 39
513.358 15
513.373 2
513.387 5
513.402 4
513.417 5
513.431 34
513.446 13
513.461 0
513.475 0
513.490 13
513.505 0
513.519 4
513.534 14
513.549 24
513.563 26
513.578 6
513.593 0
513.607 0
513.622 7
513.637 21
513.651 13
513.666 5
513.681 0
513.695 4
513.710 0
513.725 0
513.739 0
513.754 0
513.769 7
513.783 4
513.798 2
513.813 7
513.827 14
513.842 18
513.857 14
513.872 12
513.886 2
513.901 0
513.916 4
513.930 16
513.945 16
513.960 1
513.974 1
513.989 8
514.004 5
514.018 18
514.033 14
514.048 4
514.062 17
514.077 13
514.092 8
514.106 21
514.121 4
514.136 7
514.150 18
514.165 5
514.180 5
514.194 18
514.209 17
514.224 21
514.238 15
514.253 15
514.268 20
514.282 14
514.297 40
514.312 30
514.327 14
514.341 8
514.356 15
514.371 4
514.385 8
514.400 4
514.415 3
514.429 3
514.444 8
514.459 13
514.473 0
514.488 9
514.503 0
514.517 0
514.532 0
514.547 11
514.561 18
514.576 4
514.591 5
514.605 4
514.620 8
514.635 5
514.650 19
514.664 23
514.679 13
514.694 4
514.708 0
514.723 4
514.738 5
514.752 1
514.767 4
514.782 8
514.796 28
514.811 15
514.826 1
514.840 0
514.855 7
514.870 4
514.885 1
514.899 17
514.914 22
514.929 29
514.943 35
514.958 2
514.973 0
514.987 1
515.002 5
515.017 12
515.031 2
515.046 9
515.061 18
515.075 7
515.090 39
515.105 25
515.120 1
515.134 2
515.149 25
515.164 26
515.178 10
515.193 15
515.208 10
515.222 6
515.237 23
515.252 18
515.266 20
515.281 14
515.296 3
515.311 11
515.325 19
515.340 3
515.355 0
515.369 7
515.384 0
515.399 3
515.413 13
515.428 20
515.443 0
515.458 0
515.472 12
515.487 5
515.502 5
515.516 3
515.531 9
515.546 19
515.560 1
515.575 0
515.590 4
515.605 0
515.619 0
515.634 0
515.649 0
515.663 11
515.678 7
515.693 8
515.707 3
515.722 5
515.737 0
515.752 9
515.766 7
515.781 8
515.796 5
515.810 10
515.825 2
515.840 2
515.854 5
515.869 17
515.884 20
515.899 26
515.913 16
515.928 7
515.943 4
515.957 10
515.972 39
515.987 14
516.001 1
516.016 9
516.031 2
516.046 10
516.060 17
516.075 11
516.090 1
516.104 13
516.119 23
516.134 1
516.148 9
516.163 11
516.178 12
516.193 21
516.207 9
516.222 8
516.237 18
516.251 3
516.266 3
516.281 7
516.296 0
516.310 3
516.325 28
516.340 11
516.354 20
516.369 3
516.384 18
516.399 13
516.413 2
516.428 0
516.443 0
516.457 1
516.472 0
516.487 20
516.502 11
516.516 5
516.531 18
516.546 21
516.560 2
516.575 4
516.590 1
516.604 2
516.619 9
516.634 8
516.649 2
516.663 9
516.678 0
516.693 12
516.707 2
516.722 11
516.737 11
516.752 13
516.766 13
516.781 10
516.796 6
516.811 0
516.825 3
516.840 11
516.855 9
516.869 0
516.884 21
516.899 22
516.914 7
516.928 17
516.943 6
516.958 10
516.972 10
516.987 4
517.002 4
517.017 7
517.031 1
517.046 6
517.061 0
517.075 5
517.090 0
517.105 1
517.120 6
517.134 0
517.149 8
517.164 16
517.178 16
517.193 6
517.208 1
517.223 10
517.237 5
517.252 16
517.267 17
517.282 0
517.296 0
517.311 2
517.326 7
517.340 10
517.355 4
517.370 1
517.385 0
517.399 0
517.414 2
517.429 4
517.443 5
517.458 3
517.473 0
517.488 1
517.502 0
517.517 3
517.532 3
517.547 1
517.561 19
517.576 10
517.591 0
517.605 0
517.620 0
517.635 19
517.650 10
517.664 9
517.679 3
517.694 0
517.709 8
517.723 1
517.738 6
517.753 11
517.767 11
517.782 12
517.797 7
517.812 4
517.826 11
517.841 8
517.856 0
517.871 11
517.885 21
517.900 14
517.915 10
517.930 4
517.944 1
517.959 3
517.974 14
517.988 19
518.003 6
518.018 13
518.033 7
518.047 4
518.062 4
518.077 11
518.092 24
518.106 20
518.121 16
518.136 1
518.151 13
518.165 6
518.180 2
518.195 4
518.209 21
518.224 11
518.239 9
518.254 18
518.268 25
518.283 32
518.298 15
518.313 2
518.327 12
518.342 9
518.357 19
518.372 12
518.386 11
518.401 23
518.416 11
518.431 7
518.445 2
518.460 0
518.475 8
518.489 6
518.504 17
518.519 3
518.534 9
518.548 0
518.563 12
518.578 3
518.593 0
518.607 6
518.622 2
518.637 17
518.652 3
518.666 1
518.681 5
518.696 19
518.711 7
518.725 0
518.740 0
518.755 0
518.770 10
518.784 11
518.799 0
518.814 5
518.829 10
518.843 0
518.858 6
518.873 5
518.888 22
518.902 2
518.917 0
518.932 1
518.947 18
518.961 25
518.976 7
518.991 2
519.005 10
519.020 0
519.035 7
519.050 21
519.064 10
519.079 12
519.094 24
519.109 23
519.123 14
519.138 10
519.153 3
519.168 6
519.182 16
519.197 10
519.212 15
519.227 4
519.241 9
519.256 3
519.271 5
519.286 1
519.300 6
519.315 5
519.330 7
519.345 24
519.359 10
519.374 6
519.389 2
519.404 1
519.418 3
519.433 12
519.448 7
519.463 1
519.478 0
519.492 0
519.507 5
519.522 4
519.537 20
519.551 6
519.566 1
519.581 18
519.596 24
519.610 9
519.625 2
519.640 1
519.655 2
519.669 9
519.684 2
519.699 0
519.714 1
519.728 17
519.743 11
519.758 5
519.773 2
519.787 0
519.802 0
519.817 1
519.832 0
519.846 0
519.861 0
519.876 4
519.891 5
519.905 8
519.920 19
519.935 4
519.950 4
519.965 13
519.979 22
519.994 20
520.009 16
520.024 6
520.038 15
520.053 0
520.068 0
520.083 1
520.097 7
520.112 3
520.127 5
520.142 1
520.156 7
520.171 15
520.186 34
520.201 14
520.215 17
520.230 21
520.245 10
520.260 16
520.275 13
520.289 12
520.304 19
520.319 9
520.334 30
520.348 88
520.363 130
520.378 116
520.393 77
520.407 61
520.422 40
520.437 23
520.452 6
520.466 6
520.481 18
520.496 4
520.511 0
520.526 0
520.540 0
520.555 4
520.570 3
520.585 3
520.599 29
520.614 7
520.629 0
520.644 0
520.658 0
520.673 7
520.688 5
520.703 9
520.718 20
520.732 9
520.747 11
520.762 2
520.777 0
520.791 20
520.806 14
520.821 3
520.836 3
520.851 21
520.865 15
520.880 17
520.895 8
520.910 9
520.924 2
520.939 22
520.954 3
520.969 3
520.983 1
520.998 6
521.013 0
521.028 6
521.043 2
521.057 15
521.072 3
521.087 21
521.102 13
521.116 7
521.131 19
521.146 13
521.161 1
521.176 2
521.190 6
521.205 3
521.220 0
521.235 1
521.249 7
521.264 8
521.279 4
521.294 6
521.309 2
521.323 18
521.338 6
521.353 22
521.368 44
521.383 30
521.397 12
521.412 15
521.427 6
521.442 5
521.456 16
521.471 11
521.486 2
521.501 3
521.516 6
521.530 0
521.545 5
521.560 16
521.575 4
521.589 0
521.604 0
521.619 0
521.634 3
521.649 20
521.663 5
521.678 1
521.693 19
521.708 29
521.723 15
521.737 14
521.752 1
521.767 4
521.782 5
521.796 0
521.811 19
521.826 19
521.841 1
521.856 0
521.870 0
521.885 10
521.900 12
521.915 16
521.930 2
521.944 0
521.959 0
521.974 4
521.989 3
522.003 0
522.018 0
522.033 4
522.048 4
522.063 0
522.077 2
522.092 19
522.107 13
522.122 12
522.137 8
522.151 14
522.166 5
522.181 4
522.196 31
522.211 17
522.225 4
522.240 19
522.255 68
522.270 69
522.285 178
522.299 168
522.314 293
522.329 385
522.344 847
522.359 1584
522.373 3267
522.388 5349
522.403 5149
522.418 3358
522.432 2148
522.447 1328
522.462 873
522.477 622
522.492 425
522.506 258
522.521 215
522.536 160
522.551 154
522.566 99
522.580 78
522.595 78
522.610 76
522.625 53
522.640 80
522.654 50
522.669 39
522.684 27
522.699 27
522.714 13
522.728 40
522.743 26
522.758 36
522.773 18
522.788 18
522.802 26
522.817 6
522.832 11
522.847 23
522.862 19
522.876 19
522.891 31
522.906 35
522.921 22
522.936 30
522.950 50
522.965 48
522.980 74
522.995 88
523.010 80
523.024 76
523.039 67
523.054 44
523.069 40
523.084 38
523.099 23
523.113 51
523.128 21
523.143 9
523.158 23
523.173 12
523.187 8
523.202 18
523.217 26
523.232 10
523.247 19
523.261 36
523.276 35
523.291 78
523.306 70
523.321 61
523.335 226
523.350 373
523.365 691
523.380 1290
523.395 1786
523.409 1568
523.424 1102
523.439 710
523.454 458
523.469 359
523.484 262
523.498 181
523.513 87
523.528 52
523.543 43
523.558 52
523.572 27
523.587 42
523.602 54
523.617 43
523.632 27
523.646 20
523.661 38
523.676 35
523.691 15
523.706 26
523.721 11
523.735 21
523.750 20
523.765 14
523.780 15
523.795 36
523.809 39
523.824 20
523.839 36
523.854 22
523.869 8
523.883 18
523.898 17
523.913 37
523.928 20
523.943 12
523.958 23
523.972 33
523.987 55
524.002 57
524.017 53
524.032 42
524.046 15
524.061 13
524.076 32
524.091 15
524.106 21
524.121 8
524.135 15
524.150 11
524.165 12
524.180 6
524.195 15
524.209 10
524.224 18
524.239 7
524.254 51
524.269 78
524.284 153
524.298 243
524.313 314
524.328 284
524.343 309
524.358 308
524.373 358
524.387 484
524.402 537
524.417 397
524.432 182
524.447 135
524.461 99
524.476 15
524.491 21
524.506 26
524.521 20
524.536 21
524.550 40
524.565 26
524.580 10
524.595 6
524.610 38
524.625 62
524.639 38
524.654 28
524.669 21
524.684 32
524.699 20
524.714 19
524.728 63
524.743 38
524.758 18
524.773 17
524.788 23
524.802 9
524.817 28
524.832 11
524.847 20
524.862 5
524.877 6
524.891 16
524.906 21
524.921 45
524.936 10
524.951 8
524.966 16
524.980 10
524.995 21
525.010 10
525.025 20
525.040 56
525.055 15
525.069 9
525.084 18
525.099 16
525.114 13
525.129 10
525.144 15
525.158 20
525.173 19
525.188 39
525.203 33
525.218 30
525.233 30
525.247 27
525.262 38
525.277 48
525.292 29
525.307 60
525.322 110
525.336 117
525.351 71
525.366 48
525.381 86
525.396 102
525.411 108
525.426 49
525.440 30
525.455 18
525.470 18
525.485 18
525.500 21
525.515 15
525.529 38
525.544 12
525.559 4
525.574 11
525.589 14
525.604 10
525.618 28
525.633 48
525.648 44
525.663 18
525.678 41
525.693 17
525.707 13
525.722 14
525.737 12
525.752 14
525.767 21
525.782 14
525.797 16
525.811 9
525.826 3
525.841 3
525.856 9
525.871 19
525.886 7
525.900 8
525.915 8
525.930 30
525.945 9
525.960 38
525.975 46
525.990 43
526.004 35
526.019 19
526.034 28
526.049 41
526.064 24
526.079 11
526.093 5
526.108 3
526.123 27
526.138 30
526.153 21
526.168 18
526.183 11
526.197 5
526.212 9
526.227 48
526.242 33
526.257 36
526.272 25
526.286 34
526.301 43
526.316 71
526.331 134
526.346 93
526.361 49
526.376 76
526.390 59
526.405 51
526.420 65
526.435 26
526.450 35
526.465 21
526.480 25
526.494 16
526.509 11
526.524 11
526.539 10
526.554 19
526.569 37
526.584 21
526.598 10
526.613 12
526.628 10
526.643 13
526.658 34
526.673 23
526.688 18
526.702 12
526.717 8
526.732 13
526.747 7
526.762 17
526.777 31
526.792 19
526.806 16
526.821 32
526.836 23
526.851 8
526.866 13
526.881 26
526.896 37
526.910 48
526.925 37
526.940 42
526.955 38
526.970 22
526.985 37
527.000 11
527.014 18
527.029 27
527.044 9
527.059 7
527.074 9
527.089 33
527.104 20
527.118 11
527.133 20
527.148 19
527.163 34
527.178 31
527.193 18
527.208 6
527.222 8
527.237 25
527.252 13
527.267 9
527.282 2
527.297 9
527.312 24
527.327 50
527.341 30
527.356 41
527.371 60
527.386 20
527.401 21
527.416 42
527.431 18
527.445 5
527.460 20
527.475 14
527.490 9
527.505 17
527.520 6
527.535 11
527.550 9
527.564 23
527.579 13
527.594 16
527.609 15
527.624 24
527.639 29
527.654 15
527.668 25
527.683 30
527.698 18
527.713 7
527.728 16
527.743 15
527.758 9
527.773 12
527.787 23
527.802 23
527.817 29
527.832 0
527.847 0
527.862 3
527.877 0
527.892 28
527.906 23
527.921 22
527.936 13
527.951 13
527.966 13
527.981 12
527.996 20
528.011 20
528.025 14
528.040 10
528.055 4
528.070 6
528.085 10
528.100 10
528.115 17
528.130 9
528.144 5
528.159 7
528.174 8
528.189 5
528.204 19
528.219 25
528.234 31
528.249 50
528.263 24
528.278 19
528.293 28
528.308 22
528.323 28
528.338 33
528.353 36
528.368 27
528.382 18
528.397 25
528.412 12
528.427 19
528.442 30
528.457 3
528.472 9
528.487 27
528.502 15
528.516 1
528.531 1
528.546 9
528.561 6
528.576 10
528.591 19
528.606 20
528.621 11
528.635 3
528.650 14
528.665 3
528.680 27
528.695 13
528.710 4
528.725 6
528.740 2
528.755 7
528.769 5
528.784 6
528.799 7
528.814 9
528.829 6
528.844 2
528.859 12
528.874 11
528.889 14
528.903 3
528.918 14
528.933 20
528.948 22
528.963 34
528.978 18
528.993 11
529.008 3
529.022 13
529.037 14
529.052 6
529.067 8
529.082 13
529.097 11
529.112 8
529.127 9
529.142 0
529.157 10
529.171 23
529.186 8
529.201 17
529.216 21
529.231 14
529.246 14
529.261 2
529.276 13
529.291 18
529.305 19
529.320 5
529.335 48
529.350 21
529.365 7
529.380 10
529.395 3
529.410 0
529.425 1
529.439 15
529.454 8
529.469 0
529.484 5
529.499 0
529.514 4
529.529 0
529.544 15
529.559 21
529.574 16
529.588 11
529.603 3
529.618 5
529.633 6
529.648 9
529.663 13
529.678 34
529.693 9
529.708 0
529.723 19
529.737 13
529.752 10
529.767 15
529.782 5
529.797 12
529.812 8
529.827 9
529.842 34
529.857 21
529.872 12
529.886 34
529.901 14
529.916 11
529.931 2
529.946 3
529.961 6
529.976 10
529.991 1
530.006 5
530.021 6
530.035 25
530.050 24
530.065 9
530.080 3
530.095 6
530.110 9
530.125 4
530.140 11
530.155 36
530.170 28
530.184 9
530.199 37
530.214 25
530.229 16
530.244 8
530.259 19
530.274 23
530.289 14
530.304 16
530.319 8
530.334 13
530.348 17
530.363 20
530.378 23
530.393 8
530.408 17
530.423 7
530.438 0
530.453 8
530.468 26
530.483 20
530.498 24
530.512 20
530.527 12
530.542 14
530.557 12
530.572 20
530.587 3
530.602 3
530.617 12
530.632 8
530.647 1
530.662 0
530.676 1
530.691 16
530.706 12
530.721 20
530.736 20
530.751 24
530.766 18
530.781 11
530.796 24
530.811 20
530.826 11
530.841 19
530.855 14
530.870 20
530.885 3
530.900 21
530.915 20
530.930 19
530.945 29
530.960 14
530.975 26
530.990 21
531.005 17
531.019 8
531.034 28
531.049 13
531.064 10
531.079 4
531.094 25
531.109 28
531.124 9
531.139 6
531.154 1
531.169 11
531.184 9
531.199 29
531.213 14
531.228 9
531.243 3
531.258 13
531.273 10
531.288 22
531.303 14
531.318 4
531.333 19
531.348 13
531.363 5
531.378 1
531.392 12
531.407 14
531.422 19
531.437 8
531.452 14
531.467 1
531.482 12
531.497 14
531.512 19
531.527 15
531.542 15
531.557 13
531.572 6
531.586 13
531.601 13
531.616 8
531.631 0
531.646 0
531.661 2
531.676 5
531.691 9
531.706 20
531.721 5
531.736 0
531.751 2
531.766 0
531.781 12
531.795 8
531.810 9
531.825 5
531.840 2
531.855 6
531.870 25
531.885 17
531.900 19
531.915 11
531.930 7
531.945 6
531.960 5
531.975 15
531.990 22
532.004 19
532.019 16
532.034 4
532.049 27
532.064 12
532.079 28
532.094 8
532.109 8
532.124 19
532.139 13
532.154 9
532.169 1
532.184 9
532.199 10
532.214 17
532.228 3
532.243 6
532.258 18
532.273 11
532.288 23
532.303 2
532.318 16
532.333 34
532.348 14
532.363 15
532.378 6
532.393 7
532.408 3
532.423 0
532.438 17
532.453 19
532.467 15
532.482 12
532.497 15
532.512 7
532.527 0
532.542 4
532.557 0
532.572 0
532.587 11
532.602 7
532.617 9
532.632 10
532.647 3
532.662 15
532.677 13
532.692 12
532.706 8
532.721 9
532.736 16
532.751 9
532.766 8
532.781 4
532.796 13
532.811 7
532.826 1
532.841 9
532.856 2
532.871 3
532.886 10
532.901 10
532.916 27
532.931 4
532.946 14
532.960 4
532.975 14
532.990 2
533.005 22
533.020 18
533.035 6
533.050 9
533.065 13
533.080 14
533.095 15
533.110 17
533.125 12
533.140 4
533.155 16
533.170 8
533.185 5
533.200 8
533.215 8
533.230 1
533.244 16
533.259 31
533.274 15
533.289 4
533.304 21
533.319 9
533.334 12
533.349 3
533.364 29
533.379 30
533.394 5
533.409 15
533.424 8
533.439 11
533.454 6
533.469 2
533.484 2
533.499 22
533.514 1
533.529 0
533.543 19
533.558 19
533.573 0
533.588 8
533.603 39
533.618 7
533.633 3
533.648 0
533.663 1
533.678 3
533.693 0
533.708 1
533.723 7
533.738 7
533.753 21
533.768 14
533.783 6
533.798 6
533.813 7
533.828 11
533.843 22
533.858 1
533.872 4
533.887 8
533.902 12
533.917 6
533.932 1
533.947 1
533.962 20
533.977 17
533.992 7
534.007 16
534.022 19
534.037 5
534.052 3
534.067 0
534.082 3
534.097 10
534.112 3
534.127 2
534.142 7
534.157 2
534.172 10
534.187 14
534.202 9
534.217 0
534.232 1
534.246 7
534.261 13
534.276 35
534.291 42
534.306 49
534.321 32
534.336 30
534.351 77
534.366 93
534.381 104
534.396 98
534.411 40
534.426 23
534.441 37
534.456 23
534.471 24
534.486 11
534.501 19
534.516 19
534.531 28
534.546 35
534.561 33
534.576 26
534.591 11
534.606 11
534.621 22
534.636 4
534.651 15
534.666 4
534.680 10
534.695 2
534.710 7
534.725 7
534.740 10
534.755 6
534.770 15
534.785 17
534.800 11
534.815 7
534.830 8
534.845 8
534.860 2
534.875 16
534.890 9
534.905 10
534.920 28
534.935 22
534.950 9
534.965 30
534.980 10
534.995 0
535.010 14
535.025 15
535.040 10
535.055 10
535.070 19
535.085 14
535.100 3
535.115 3
535.130 18
535.145 19
535.160 15
535.175 19
535.190 11
535.205 2
535.219 11
535.234 22
535.249 26
535.264 9
535.279 19
535.294 12
535.309 16
535.324 40
535.339 18
535.354 26
535.369 42
535.384 30
535.399 13
535.414 26
535.429 29
535.444 36
535.459 43
535.474 19
535.489 1
535.504 0
535.519 0
535.534 6
535.549 3
535.564 16
535.579 5
535.594 0
535.609 1
535.624 2
535.639 11
535.654 22
535.669 13
535.684 14
535.699 10
535.714 0
535.729 18
535.744 11
535.759 6
535.774 4
535.789 4
535.804 12
535.819 11
535.834 22
535.849 4
535.864 0
535.879 9
535.894 11
535.909 22
535.924 9
535.939 4
535.954 3
535.969 8
535.984 17
535.999 4
536.014 16
536.028 6
536.043 10
536.058 27
536.073 15
536.088 22
536.103 19
536.118 11
536.133 21
536.148 22
536.163 29
536.178 31
536.193 21
536.208 19
536.223 27
536.238 19
536.253 13
536.268 32
536.283 58
536.298 47
536.313 104
536.328 214
536.343 355
536.358 596
536.373 845
536.388 941
536.403 920
536.418 778
536.433 555
536.448 398
536.463 259
536.478 177
536.493 133
536.508 87
536.523 25
536.538 29
536.553 24
536.568 15
536.583 25
536.598 49
536.613 40
536.628 18
536.643 9
536.658 10
536.673 7
536.688 12
536.703 20
536.718 36
536.733 16
536.748 15
536.763 15
536.778 27
536.793 31
536.808 6
536.823 15
536.838 15
536.853 30
536.868 27
536.883 5
536.898 28
536.913 9
536.928 9
536.943 15
536.958 23
536.973 17
536.988 17
537.003 3
537.018 14
537.033 29
537.048 29
537.063 22
537.078 13
537.093 1
537.108 17
537.123 23
537.138 27
537.153 22
537.168 20
537.183 21
537.198 19
537.213 27
537.228 21
537.243 14
537.258 9
537.273 3
537.288 13
537.303 54
537.318 61
537.333 70
537.348 135
537.363 314
537.378 429
537.393 353
537.408 288
537.423 220
537.438 158
537.453 113
537.468 82
537.483 52
537.498 49
537.513 25
537.528 27
537.543 42
537.558 43
537.573 28
537.588 39
537.603 30
537.618 15
537.633 1
537.648 2
537.663 17
537.678 21
537.693 12
537.708 20
537.723 34
537.738 9
537.753 30
537.768 7
537.783 5
537.798 2
537.813 3
537.828 14
537.843 14
537.859 2
537.874 5
537.889 2
537.904 28
537.919 12
537.934 25
537.949 7
537.964 10
537.979 1
537.994 11
538.009 23
538.024 20
538.039 8
538.054 12
538.069 23
538.084 16
538.099 20
538.114 6
538.129 0
538.144 0
538.159 13
538.174 17
538.189 17
538.204 25
538.219 37
538.234 15
538.249 7
538.264 21
538.279 55
538.294 161
538.309 149
538.324 177
538.339 190
538.354 271
538.369 343
538.384 402
538.399 471
538.414 382
538.429 291
538.444 193
538.459 149
538.474 128
538.489 111
538.504 96
538.519 36
538.534 51
538.549 47
538.564 33
538.579 23
538.594 24
538.609 26
538.624 14
538.639 37
538.654 27
538.670 20
538.685 10
538.700 17
538.715 20
538.730 13
538.745 18
538.760 4
538.775 2
538.790 25
538.805 23
538.820 31
538.835 5
538.850 13
538.865 17
538.880 6
538.895 2
538.910 13
538.925 19
538.940 12
538.955 12
538.970 19
538.985 14
539.000 8
539.015 1
539.030 9
539.045 5
539.060 1
539.075 17
539.090 21
539.105 24
539.120 16
539.135 16
539.150 15
539.165 27
539.180 50
539.195 34
539.211 13
539.226 13
539.241 11
539.256 17
539.271 38
539.286 30
539.301 17
539.316 25
539.331 38
539.346 73
539.361 95
539.376 135
539.391 158
539.406 127
539.421 117
539.436 90
539.451 60
539.466 113
539.481 95
539.496 25
539.511 14
539.526 9
539.541 26
539.556 36
539.571 19
539.586 17
539.601 21
539.616 4
539.631 11
539.647 17
539.662 15
539.677 25
539.692 46
539.707 25
539.722 32
539.737 34
539.752 8
539.767 25
539.782 15
539.797 4
539.812 12
539.827 8
539.842 16
539.857 11
539.872 0
539.887 20
539.902 12
539.917 13
539.932 9
539.947 22
539.962 25
539.977 10
539.992 6
540.008 1
540.023 10
540.038 25
540.053 22
540.068 11
540.083 29
540.098 17
540.113 4
540.128 7
540.143 5
540.158 7
540.173 3
540.188 15
540.203 17
540.218 40
540.233 41
540.248 25
540.263 15
540.278 18
540.293 83
540.308 82
540.323 104
540.338 91
540.354 112
540.369 73
540.384 82
540.399 83
540.414 87
540.429 47
540.444 50
540.459 23
540.474 48
540.489 42
540.504 9
540.519 3
540.534 7
540.549 9
540.564 34
540.579 18
540.594 6
540.609 14
540.624 17
540.639 19
540.655 7
540.670 11
540.685 9
540.700 10
540.715 5
540.730 6
540.745 18
540.760 26
540.775 7
540.790 5
540.805 4
540.820 4
540.835 2
540.850 10
540.865 3
540.880 3
540.895 0
540.910 6
540.926 20
540.941 6
540.956 2
540.971 9
540.986 6
541.001 22
541.016 20
541.031 21
541.046 23
541.061 18
541.076 4
541.091 0
541.106 15
541.121 30
541.136 25
541.151 15
541.166 13
541.181 8
541.197 22
541.212 11
541.227 8
541.242 6
541.257 10
541.272 24
541.287 16
541.302 6
541.317 39
541.332 77
541.347 62
541.362 44
541.377 30
541.392 16
541.407 16
541.422 28
541.438 48
541.453 40
541.468 22
541.483 16
541.498 5
541.513 16
541.528 8
541.543 11
541.558 13
541.573 16
541.588 5
541.603 4
541.618 4
541.633 8
541.648 10
541.663 32
541.679 25
541.694 0
541.709 0
541.724 2
541.739 0
541.754 0
541.769 0
541.784 7
541.799 13
541.814 0
541.829 0
541.844 3
541.859 19
541.874 13
541.890 7
541.905 1
541.920 10
541.935 22
541.950 17
541.965 38
541.980 41
541.995 39
542.010 49
542.025 28
542.040 21
542.055 31
542.070 16
542.085 5
542.100 13
542.116 17
542.131 4
542.146 12
542.161 27
542.176 24
542.191 4
542.206 16
542.221 15
542.236 35
542.251 31
542.266 31
542.281 24
542.296 17
542.312 29
542.327 28
542.342 28
542.357 50
542.372 59
542.387 64
542.402 28
542.417 8
542.432 8
542.447 15
542.462 11
542.477 6
542.492 0
542.508 0
542.523 12
542.538 14
542.553 3
542.568 4
542.583 0
542.598 15
542.613 17
542.628 10
542.643 2
542.658 22
542.673 24
542.688 21
542.704 20
542.719 15
542.734 3
542.749 2
542.764 1
542.779 1
542.794 7
542.809 11
542.824 26
542.839 16
542.854 12
542.869 10
542.885 24
542.900 29
542.915 16
542.930 4
542.945 15
542.960 18
542.975 19
542.990 37
543.005 29
543.020 19
543.035 5
543.050 5
543.066 7
543.081 3
543.096 9
543.111 4
543.126 3
543.141 17
543.156 17
543.171 16
543.186 18
543.201 13
543.216 12
543.231 6
543.247 21
543.262 26
543.277 42
543.292 28
543.307 10
543.322 4
543.337 3
543.352 1
543.367 6
543.382 4
543.397 20
543.413 37
543.428 15
543.443 0
543.458 14
543.473 21
543.488 27
543.503 8
543.518 0
543.533 12
543.548 14
543.563 12
543.579 13
543.594 6
543.609 0
543.624 9
543.639 13
543.654 16
543.669 7
543.684 8
543.699 2
543.714 7
543.730 22
543.745 6
543.760 1
543.775 10
543.790 2
543.805 0
543.820 6
543.835 6
543.850 2
543.865 16
543.880 9
543.896 12
543.911 3
543.926 35
543.941 9
543.956 14
543.971 15
543.986 9
544.001 10
544.016 19
544.031 12
544.047 1
544.062 10
544.077 28
544.092 22
544.107 14
544.122 20
544.137 16
544.152 4
544.167 0
544.182 13
544.198 17
544.213 19
544.228 17
544.243 7
544.258 6
544.273 8
544.288 4
544.303 10
544.318 10
544.333 15
544.349 19
544.364 20
544.379 29
544.394 18
544.409 26
544.424 15
544.439 14
544.454 10
544.469 15
544.485 1
544.500 0
544.515 9
544.530 18
544.545 14
544.560 7
544.575 6
544.590 9
544.605 16
544.620 16
544.636 23
544.651 24
544.666 16
544.681 16
544.696 9
544.711 6
544.726 2
544.741 5
544.756 4
544.772 19
544.787 16
544.802 9
544.817 1
544.832 6
544.847 24
544.862 17
544.877 19
544.892 21
544.908 29
544.923 6
544.938 18
544.953 14
544.968 9
544.983 11
544.998 10
545.013 17
545.028 9
545.044 9
545.059 5
545.074 30
545.089 18
545.104 11
545.119 19
545.134 30
545.149 33
545.164 29
545.180 14
545.195 6
545.210 14
545.225 12
545.240 21
545.255 41
545.270 11
545.285 18
545.301 13
545.316 0
545.331 14
545.346 21
545.361 3
545.376 1
545.391 23
545.406 17
545.421 8
545.437 17
545.452 26
545.467 10
545.482 7
545.497 1
545.512 9
545.527 5
545.542 15
545.558 1
545.573 0
545.588 15
545.603 1
545.618 4
545.633 4
545.648 6
545.663 10
545.678 14
545.694 14
545.709 4
545.724 9
545.739 1
545.754 10
545.769 2
545.784 5
545.799 7
545.815 0
545.830 6
545.845 7
545.860 20
545.875 13
545.890 0
545.905 4
545.920 3
545.936 3
545.951 6
545.966 16
545.981 4
545.996 4
546.011 17
546.026 13
546.041 47
546.057 55
546.072 43
546.087 48
546.102 42
546.117 47
546.132 13
546.147 2
546.162 7
546.178 17
546.193 4
546.208 4
546.223 6
546.238 14
546.253 10
546.268 22
546.284 4
546.299 1
546.314 20
546.329 2
546.344 13
546.359 28
546.374 15
546.389 31
546.405 24
546.420 10
546.435 15
546.450 20
546.465 14
546.480 11
546.495 9
546.510 13
546.526 31
546.541 18
546.556 1
546.571 15
546.586 7
546.601 6
546.616 6
546.632 3
546.647 13
546.662 14
546.677 6
546.692 0
546.707 4
546.722 2
546.738 0
546.753 17
546.768 18
546.783 26
546.798 21
546.813 60
546.828 29
546.843 7
546.859 8
546.874 9
546.889 8
546.904 0
546.919 4
546.934 0
546.949 0
546.965 1
546.980 5
546.995 1
547.010 1
547.025 14
547.040 24
547.055 19
547.071 10
547.086 2
547.101 0
547.116 6
547.131 0
547.146 9
547.161 20
547.177 4
547.192 3
547.207 3
547.222 5
547.237 6
547.252 12
547.267 13
547.283 6
547.298 0
547.313 15
547.328 11
547.343 11
547.358 5
547.373 9
547.389 25
547.404 15
547.419 18
547.434 21
547.449 11
547.464 7
547.479 18
547.495 6
547.510 0
547.525 17
547.540 24
547.555 14
547.570 10
547.585 56
547.601 18
547.616 1
547.631 14
547.646 1
547.661 6
547.676 6
547.692 6
547.707 13
547.722 8
547.737 2
547.752 6
547.767 2
547.782 7
547.798 13
547.813 5
547.828 6
547.843 0
547.858 0
547.873 0
547.889 34
547.904 23
547.919 18
547.934 10
547.949 3
547.964 4
547.979 23
547.995 24
548.010 13
548.025 15
548.040 8
548.055 1
548.070 12
548.086 13
548.101 14
548.116 42
548.131 47
548.146 26
548.161 38
548.176 14
548.192 13
548.207 19
548.222 22
548.237 20
548.252 8
548.267 27
548.283 15
548.298 4
548.313 11
548.328 43
548.343 81
548.358 71
548.373 74
548.389 59
548.404 194
548.419 369
548.434 205
548.449 105
548.464 112
548.480 53
548.495 36
548.510 13
548.525 33
548.540 35
548.555 39
548.571 19
548.586 5
548.601 31
548.616 17
548.631 4
548.646 10
548.662 2
548.677 8
548.692 3
548.707 5
548.722 11
548.737 12
548.753 16
548.768 19
548.783 15
548.798 32
548.813 10
548.828 4
548.844 13
548.859 2
548.874 3
548.889 16
548.904 27
548.919 10
548.935 28
548.950 11
548.965 27
548.980 6
548.995 11
549.010 7
549.026 6
549.041 3
549.056 12
549.071 9
549.086 8
549.101 3
549.117 8
549.132 24
549.147 8
549.162 9
549.177 40
549.192 25
549.208 4
549.223 12
549.238 29
549.253 10
549.268 20
549.283 22
549.299 45
549.314 19
549.329 39
549.344 47
549.359 26
549.374 20
549.390 16
549.405 54
549.420 107
549.435 110
549.450 64
549.465 17
549.481 25
549.496 13
549.511 0
549.526 11
549.541 16
549.557 6
549.572 18
549.587 8
549.602 22
549.617 20
549.632 5
549.648 7
549.663 4
549.678 3
549.693 6
549.708 6
549.723 24
549.739 19
549.754 33
549.769 30
549.784 11
549.799 0
549.815 0
549.830 1
549.845 3
549.860 10
549.875 1
549.890 0
549.906 0
549.921 11
549.936 17
549.951 19
549.966 7
549.982 43
549.997 39
550.012 7
550.027 21
550.042 26
550.057 14
550.073 14
550.088 14
550.103 10
550.118 11
550.133 7
550.149 6
550.164 9
550.179 21
550.194 20
550.209 5
550.224 14
550.240 16
550.255 16
550.270 25
550.285 65
550.300 47
550.316 148
550.331 221
550.346 294
550.361 379
550.376 455
550.392 877
550.407 1648
550.422 3675
550.437 5357
550.452 4530
550.467 2728
550.483 1680
550.498 1013
550.513 643
550.528 425
550.543 264
550.559 184
550.574 148
550.589 96
550.604 65
550.619 53
550.635 49
550.650 61
550.665 49
550.680 26
550.695 12
550.710 7
550.726 20
550.741 39
550.756 28
550.771 10
550.786 11
550.802 34
550.817 16
550.832 31
550.847 21
550.862 9
550.878 4
550.893 15
550.908 25
550.923 29
550.938 19
550.954 14
550.969 12
550.984 34
550.999 62
551.014 46
551.030 31
551.045 55
551.060 59
551.075 73
551.090 47
551.106 55
551.121 20
551.136 9
551.151 10
551.166 20
551.182 18
551.197 17
551.212 1
551.227 11
551.242 12
551.258 2
551.273 24
551.288 39
551.303 60
551.318 35
551.334 34
551.349 67
551.364 132
551.379 211
551.394 252
551.410 607
551.425 1333
551.440 2105
551.455 1831
551.470 969
551.486 566
551.501 409
551.516 212
551.531 149
551.546 97
551.562 90
551.577 65
551.592 60
551.607 50
551.622 59
551.638 15
551.653 16
551.668 29
551.683 44
551.698 30
551.714 25
551.729 18
551.744 24
551.759 17
551.774 27
551.790 27
551.805 27
551.820 29
551.835 34
551.850 14
551.866 43
551.881 19
551.896 3
551.911 18
551.926 22
551.942 12
551.957 13
551.972 42
551.987 32
552.003 17
552.018 4
552.033 4
552.048 12
552.063 7
552.079 15
552.094 36
552.109 31
552.124 28
552.139 11
552.155 0
552.170 8
552.185 14
552.200 22
552.215 15
552.231 17
552.246 18
552.261 40
552.276 50
552.292 62
552.307 104
552.322 92
552.337 158
552.352 311
552.368 473
552.383 666
552.398 668
552.413 571
552.428 540
552.444 667
552.459 474
552.474 313
552.489 137
552.505 85
552.520 101
552.535 56
552.550 43
552.565 31
552.581 22
552.596 44
552.611 50
552.626 38
552.642 21
552.657 33
552.672 21
552.687 26
552.702 29
552.718 25
552.733 15
552.748 16
552.763 23
552.778 32
552.794 25
552.809 7
552.824 18
552.839 25
552.855 14
552.870 4
552.885 14
552.900 14
552.915 23
552.931 33
552.946 35
552.961 27
552.976 15
552.992 14
553.007 19
553.022 10
553.037 25
553.052 11
553.068 33
553.083 29
553.098 26
553.113 16
553.129 31
553.144 35
553.159 27
553.174 22
553.189 10
553.205 12
553.220 10
553.235 4
553.250 7
553.266 22
553.281 10
553.296 42
553.311 47
553.327 57
553.342 77
553.357 131
553.372 181
553.387 209
553.403 162
553.418 169
553.433 122
553.448 130
553.464 122
553.479 95
553.494 115
553.509 49
553.525 22
553.540 26
553.555 38
553.570 57
553.585 44
553.601 16
553.616 18
553.631 8
553.646 5
553.662 5
553.677 22
553.692 26
553.707 20
553.723 23
553.738 21
553.753 37
553.768 32
553.783 34
553.799 9
553.814 23
553.829 15
553.844 15
553.860 16
553.875 26
553.890 17
553.905 22
553.921 28
553.936 34
553.951 46
553.966 19
553.982 7
553.997 23
554.012 18
554.027 27
554.042 26
554.058 18
554.073 26
554.088 19
554.103 9
554.119 47
554.134 35
554.149 15
554.164 6
554.180 29
554.195 32
554.210 14
554.225 10
554.241 12
554.256 17
554.271 33
554.286 55
554.302 71
554.317 81
554.332 84
554.347 122
554.362 112
554.378 181
554.393 194
554.408 137
554.423 122
554.439 110
554.454 88
554.469 86
554.484 84
554.500 52
554.515 36
554.530 32
554.545 9
554.561 32
554.576 34
554.591 45
554.606 28
554.622 15
554.637 15
554.652 13
554.667 19
554.683 3
554.698 4
554.713 6
554.728 0
554.744 23
554.759 11
554.774 18
554.789 46
554.805 9
554.820 6
554.835 9
554.850 42
554.866 34
554.881 18
554.896 13
554.911 16
554.927 3
554.942 12
554.957 10
554.972 21
554.988 13
555.003 14
555.018 12
555.033 4
555.049 16
555.064 44
555.079 27
555.094 15
555.110 7
555.125 9
555.140 19
555.155 24
555.171 23
555.186 22
555.201 29
555.216 15
555.232 17
555.247 14
555.262 21
555.277 20
555.293 30
555.308 21
555.323 36
555.338 24
555.354 9
555.369 62
555.384 55
555.399 42
555.415 75
555.430 64
555.445 51
555.460 39
555.476 36
555.491 32
555.506 30
555.521 19
555.537 19
555.552 19
555.567 16
555.583 15
555.598 25
555.613 35
555.628 31
555.644 34
555.659 17
555.674 31
555.689 47
555.705 21
555.720 17
555.735 13
555.750 22
555.766 19
555.781 15
555.796 15
555.811 12
555.827 22
555.842 14
555.857 2
555.872 10
555.888 5
555.903 2
555.918 13
555.934 25
555.949 14
555.964 10
555.979 11
555.995 22
556.010 25
556.025 16
556.040 19
556.056 13
556.071 18
556.086 21
556.101 49
556.117 44
556.132 18
556.147 25
556.162 36
556.178 20
556.193 7
556.208 8
556.224 23
556.239 9
556.254 26
556.269 19
556.285 7
556.300 11
556.315 31
556.330 43
556.346 55
556.361 72
556.376 72
556.392 43
556.407 17
556.422 25
556.437 53
556.453 30
556.468 4
556.483 5
556.498 11
556.514 13
556.529 7
556.544 0
556.559 4
556.575 11
556.590 6
556.605 8
556.621 13
556.636 16
556.651 9
556.666 4
556.682 7
556.697 5
556.712 24
556.727 22
556.743 16
556.758 10
556.773 12
556.789 10
556.804 18
556.819 12
556.834 21
556.850 26
556.865 10
556.880 0
556.896 13
556.911 25
556.926 18
556.941 34
556.957 27
556.972 11
556.987 11
557.002 24
557.018 19
557.033 32
557.048 30
557.064 20
557.079 0
557.094 6
557.109 24
557.125 5
557.140 19
557.155 13
557.171 4
557.186 8
557.201 2
557.216 28
557.232 16
557.247 29
557.262 22
557.278 26
557.293 42
557.308 39
557.323 27
557.339 36
557.354 14
557.369 22
557.384 29
557.400 26
557.415 6
557.430 43
557.446 39
557.461 22
557.476 16
557.491 6
557.507 14
557.522 35
557.537 21
557.553 9
557.568 32
557.583 21
557.598 17
557.614 40
557.629 18
557.644 13
557.660 11
557.675 5
557.690 10
557.705 12
557.721 11
557.736 36
557.751 31
557.767 29
557.782 24
557.797 13
557.813 6
557.828 7
557.843 1
557.858 7
557.874 16
557.889 15
557.904 12
557.920 9
557.935 16
557.950 7
557.965 12
557.981 18
557.996 9
558.011 19
558.027 7
558.042 0
558.057 13
558.072 25
558.088 12
558.103 17
558.118 52
558.134 23
558.149 19
558.164 8
558.180 16
558.195 6
558.210 49
558.225 41
558.241 16
558.256 11
558.271 4
558.287 3
558.302 19
558.317 24
558.332 33
558.348 29
558.363 20
558.378 31
558.394 7
558.409 14
558.424 12
558.440 6
558.455 3
558.470 5
558.485 23
558.501 23
558.516 25
558.531 17
558.547 8
558.562 20
558.577 18
558.593 14
558.608 22
558.623 15
558.638 2
558.654 20
558.669 19
558.684 8
558.700 29
558.715 10
558.730 3
558.746 5
558.761 20
558.776 28
558.791 14
558.807 10
558.822 18
558.837 10
558.853 16
558.868 15
558.883 6
558.899 19
558.914 30
558.929 19
558.944 21
558.960 5
558.975 0
558.990 0
559.006 12
559.021 3
559.036 3
559.052 12
559.067 8
559.082 20
559.098 27
559.113 39
559.128 10
559.143 19
559.159 14
559.174 16
559.189 9
559.205 0
559.220 18
559.235 29
559.251 13
559.266 3
559.281 1
559.297 0
559.312 8
559.327 0
559.342 4
559.358 6
559.373 9
559.388 12
559.404 9
559.419 6
559.434 8
559.450 4
559.465 0
559.480 3
559.496 5
559.511 6
559.526 12
559.542 6
559.557 14
559.572 13
559.587 16
559.603 22
559.618 11
559.633 2
559.649 2
559.664 19
559.679 14
559.695 2
559.710 6
559.725 5
559.741 4
559.756 2
559.771 0
559.787 9
559.802 3
559.817 15
559.833 23
559.848 13
559.863 17
559.878 37
559.894 28
559.909 13
559.924 5
559.940 3
559.955 1
559.970 19
559.986 22
560.001 7
560.016 12
560.032 1
560.047 0
560.062 20
560.078 35
560.093 3
560.108 7
560.124 10
560.139 11
560.154 13
560.170 25
560.185 6
560.200 15
560.216 16
560.231 34
560.246 8
560.261 2
560.277 4
560.292 10
560.307 22
560.323 38
560.338 34
560.353 45
560.369 37
560.384 38
560.399 22
560.415 18
560.430 9
560.445 15
560.461 16
560.476 10
560.491 9
560.507 6
560.522 12
560.537 6
560.553 12
560.568 5
560.583 2
560.599 22
560.614 24
560.629 17
560.645 7
560.660 12
560.675 9
560.691 8
560.706 5
560.721 7
560.737 12
560.752 21
560.767 23
560.783 36
560.798 13
560.813 7
560.829 4
560.844 1
560.859 18
560.875 9
560.890 2
560.905 0
560.921 7
560.936 20
560.951 19
560.967 15
560.982 23
560.997 4
561.013 7
561.028 2
561.043 8
561.059 0
561.074 7
561.089 14
561.105 21
561.120 11
561.135 8
561.151 3
561.166 0
561.181 19
561.197 13
561.212 21
561.227 12
561.243 11
561.258 3
561.273 14
561.289 3
561.304 6
561.319 8
561.335 6
561.350 15
561.365 8
561.381 21
561.396 26
561.411 26
561.427 10
561.442 11
561.457 16
561.473 11
561.488 2
561.503 7
561.519 15
561.534 7
561.549 11
561.565 7
561.580 23
561.595 16
561.611 10
561.626 14
561.641 18
561.657 3
561.672 8
561.687 3
561.703 10
561.718 2
561.733 4
561.749 12
561.764 14
561.779 19
561.795 14
561.810 1
561.825 12
561.841 11
561.856 11
561.872 7
561.887 1
561.902 6
561.918 11
561.933 7
561.948 15
561.964 11
561.979 5
561.994 2
562.010 6
562.025 4
562.040 7
562.056 6
562.071 4
562.086 9
562.102 12
562.117 2
562.132 14
562.148 27
562.163 2
562.178 16
562.194 13
562.209 11
562.225 18
562.240 11
562.255 3
562.271 8
562.286 16
562.301 19
562.317 34
562.332 63
562.347 33
562.363 53
562.378 102
562.393 118
562.409 67
562.424 59
562.439 31
562.455 45
562.470 43
562.485 10
562.501 18
562.516 15
562.532 1
562.547 18
562.562 30
562.578 24
562.593 7
562.608 8
562.624 17
562.639 8
562.654 4
562.670 17
562.685 5
562.700 3
562.716 4
562.731 6
562.747 0
562.762 6
562.777 7
562.793 7
562.808 4
562.823 6
562.839 9
562.854 5
562.869 8
562.885 2
562.900 5
562.915 23
562.931 6
562.946 10
562.962 10
562.977 3
562.992 24
563.008 17
563.023 11
563.038 18
563.054 13
563.069 29
563.084 21
563.100 16
563.115 4
563.131 7
563.146 1
563.161 14
563.177 4
563.192 17
563.207 9
563.223 7
563.238 33
563.253 35
563.269 31
563.284 24
563.300 25
563.315 26
563.330 59
563.346 36
563.361 20
563.376 31
563.392 22
563.407 37
563.422 54
563.438 42
563.453 33
563.469 19
563.484 19
563.499 31
563.515 15
563.530 16
563.545 9
563.561 22
563.576 11
563.591 4
563.607 0
563.622 1
563.638 6
563.653 0
563.668 0
563.684 0
563.699 0
563.714 15
563.730 17
563.745 8
563.761 13
563.776 33
563.791 17
563.807 15
563.822 22
563.837 28
563.853 19
563.868 4
563.884 16
563.899 21
563.914 20
563.930 1
563.945 18
563.960 23
563.976 9
563.991 1
564.006 7
564.022 24
564.037 11
564.053 15
564.068 14
564.083 23
564.099 2
564.114 9
564.129 11
564.145 15
564.160 19
564.176 5
564.191 1
564.206 6
564.222 5
564.237 43
564.252 16
564.268 12
564.283 9
564.299 49
564.314 94
564.329 65
564.345 116
564.360 150
564.376 260
564.391 332
564.406 423
564.422 547
564.437 473
564.452 415
564.468 314
564.483 178
564.499 131
564.514 83
564.529 67
564.545 51
564.560 32
564.575 31
564.591 31
564.606 46
564.622 21
564.637 7
564.652 12
564.668 3
564.683 25
564.699 48
564.714 32
564.729 10
564.745 22
564.760 19
564.775 29
564.791 16
564.806 13
564.822 12
564.837 27
564.852 16
564.868 11
564.883 10
564.899 15
564.914 12
564.929 13
564.945 2
564.960 19
564.975 17
564.991 7
565.006 4
565.022 13
565.037 10
565.052 13
565.068 18
565.083 15
565.099 24
565.114 6
565.129 2
565.145 23
565.160 20
565.176 9
565.191 11
565.206 20
565.222 23
565.237 31
565.252 19
565.268 25
565.283 1
565.299 10
565.314 36
565.329 41
565.345 69
565.360 59
565.376 63
565.391 95
565.406 164
565.422 189
565.437 179
565.453 190
565.468 133
565.483 96
565.499 55
565.514 45
565.530 38
565.545 46
565.560 53
565.576 22
565.591 11
565.607 14
565.622 8
565.637 7
565.653 11
565.668 17
565.684 1
565.699 2
565.714 20
565.730 39
565.745 27
565.760 5
565.776 6
565.791 14
565.807 19
565.822 24
565.837 18
565.853 11
565.868 8
565.884 0
565.899 0
565.914 1
565.930 3
565.945 16
565.961 12
565.976 2
565.991 23
566.007 8
566.022 14
566.038 0
566.053 2
566.068 8
566.084 21
566.099 12
566.115 5
566.130 0
566.146 8
566.161 15
566.176 26
566.192 20
566.207 9
566.223 17
566.238 55
566.253 36
566.269 58
566.284 19
566.300 26
566.315 106
566.330 125
566.346 255
566.361 405
566.377 392
566.392 279
566.407 255
566.423 329
566.438 443
566.454 354
566.469 272
566.484 215
566.500 137
566.515 82
566.531 36
566.546 77
566.561 31
566.577 9
566.592 15
566.608 33
566.623 34
566.639 57
566.654 40
566.669 12
566.685 14
566.700 24
566.716 14
566.731 3
566.746 2
566.762 16
566.777 16
566.793 12
566.808 16
566.823 12
566.839 22
566.854 23
566.870 29
566.885 32
566.901 20
566.916 40
566.931 18
566.947 10
566.962 14
566.978 23
566.993 7
567.008 18
567.024 50
567.039 18
567.055 9
567.070 14
567.085 19
567.101 14
567.116 17
567.132 8
567.147 0
567.163 5
567.178 8
567.193 4
567.209 7
567.224 19
567.240 5
567.255 16
567.270 24
567.286 32
567.301 42
567.317 43
567.332 58
567.348 96
567.363 132
567.378 144
567.394 113
567.409 140
567.425 176
567.440 203
567.456 165
567.471 113
567.486 93
567.502 92
567.517 61
567.533 36
567.548 25
567.563 24
567.579 24
567.594 19
567.610 6
567.625 5
567.641 5
567.656 14
567.671 5
567.687 10
567.702 10
567.718 13
567.733 6
567.749 7
567.764 6
567.779 29
567.795 20
567.810 8
567.826 6
567.841 11
567.857 1
567.872 8
567.887 8
567.903 13
567.918 23
567.934 21
567.949 54
567.965 56
567.980 87
567.995 40
568.011 30
568.026 14
568.042 25
568.057 50
568.073 25
568.088 20
568.103 15
568.119 18
568.134 11
568.150 28
568.165 23
568.181 27
568.196 14
568.211 2
568.227 10
568.242 7
568.258 20
568.273 29
568.289 25
568.304 33
568.319 27
568.335 63
568.350 110
568.366 153
568.381 187
568.397 199
568.412 182
568.427 199
568.443 149
568.458 76
568.474 67
568.489 55
568.505 39
568.520 28
568.536 17
568.551 32
568.566 13
568.582 17
568.597 10
568.613 9
568.628 33
568.644 24
568.659 35
568.674 41
568.690 11
568.705 11
568.721 12
568.736 24
568.752 30
568.767 4
568.783 8
568.798 7
568.813 1
568.829 4
568.844 12
568.860 6
568.875 4
568.891 42
568.906 42
568.921 11
568.937 43
568.952 19
568.968 25
568.983 25
568.999 15
569.014 29
569.030 27
569.045 13
569.060 2
569.076 11
569.091 8
569.107 8
569.122 12
569.138 7
569.153 1
569.169 7
569.184 6
569.199 0
569.215 26
569.230 6
569.246 1
569.261 8
569.277 9
569.292 35
569.308 29
569.323 8
569.338 29
569.354 52
569.369 69
569.385 88
569.400 81
569.416 42
569.431 34
569.447 59
569.462 77
569.477 78
569.493 32
569.508 28
569.524 28
569.539 38
569.555 21
569.570 5
569.586 3
569.601 14
569.617 9
569.632 5
569.647 26
569.663 6
569.678 1
569.694 7
569.709 5
569.725 13
569.740 9
569.756 29
569.771 14
569.786 11
569.802 7
569.817 0
569.833 0
569.848 5
569.864 6
569.879 17
569.895 18
569.910 24
569.926 43
569.941 13
569.956 7
569.972 8
569.987 5
570.003 11
570.018 29
570.034 22
570.049 17
570.065 19
570.080 52
570.096 58
570.111 30
570.127 13
570.142 34
570.157 18
570.173 5
570.188 32
570.204 12
570.219 11
570.235 15
570.250 14
570.266 26
570.281 27
570.297 33
570.312 45
570.327 32
570.343 21
570.358 24
570.374 39
570.389 57
570.405 75
570.420 56
570.436 66
570.451 62
570.467 37
570.482 13
570.498 5
570.513 26
570.528 30
570.544 6
570.559 1
570.575 18
570.590 7
570.606 2
570.621 10
570.637 20
570.652 17
570.668 12
570.683 18
570.699 8
570.714 7
570.730 3
570.745 6
570.760 13
570.776 19
570.791 31
570.807 5
570.822 3
570.838 6
570.853 14
570.869 7
570.884 10
570.900 11
570.915 4
570.931 9
570.946 31
570.962 23
570.977 12
570.992 26
571.008 27
571.023 14
571.039 16
571.054 4
571.070 1
571.085 32
571.101 15
571.116 9
571.132 45
571.147 32
571.163 6
571.178 2
571.194 0
571.209 18
571.225 15
571.240 10
571.255 10
571.271 35
571.286 18
571.302 4
571.317 17
571.333 12
571.348 17
571.364 8
571.379 17
571.395 31
571.410 18
571.426 40
571.441 23
571.457 3
571.472 19
571.488 18
571.503 9
571.519 18
571.534 14
571.549 6
571.565 19
571.580 14
571.596 19
571.611 31
571.627 28
571.642 14
571.658 0
571.673 13
571.689 8
571.704 17
571.720 6
571.735 13
571.751 4
571.766 6
571.782 8
571.797 3
571.813 3
571.828 2
571.844 12
571.859 15
571.875 7
571.890 4
571.905 0
571.921 5
571.936 0
571.952 17
571.967 7
571.983 9
571.998 13
572.014 10
572.029 25
572.045 12
572.060 46
572.076 70
572.091 86
572.107 52
572.122 62
572.138 120
572.153 89
572.169 34
572.184 69
572.200 71
572.215 20
572.231 3
572.246 34
572.262 34
572.277 26
572.293 12
572.308 15
572.324 3
572.339 23
572.355 15
572.370 5
572.386 19
572.401 5
572.416 9
572.432 40
572.447 27
572.463 13
572.478 10
572.494 13
572.509 11
572.525 20
572.540 15
572.556 12
572.571 41
572.587 18
572.602 6
572.618 19
572.633 24
572.649 13
572.664 5
572.680 18
572.695 7
572.711 7
572.726 3
572.742 18
572.757 13
572.773 39
572.788 27
572.804 2
572.819 4
572.835 11
572.850 6
572.866 15
572.881 8
572.897 6
572.912 15
572.928 20
572.943 21
572.959 11
572.974 4
572.990 15
573.005 18
573.021 19
573.036 20
573.052 17
573.067 21
573.083 33
573.098 26
573.114 47
573.129 49
573.145 62
573.160 46
573.176 25
573.191 24
573.207 9
573.222 0
573.238 23
573.253 8
573.269 0
573.284 8
573.300 0
573.315 10
573.331 1
573.346 0
573.362 7
573.377 18
573.393 22
573.408 14
573.424 13
573.439 2
573.455 6
573.470 19
573.486 9
573.501 3
573.517 6
573.532 2
573.548 13
573.563 16
573.579 7
573.594 5
573.610 5
573.625 2
573.641 20
573.656 10
573.672 19
573.687 26
573.703 13
573.718 3
573.734 2
573.749 19
573.765 2
573.780 7
573.796 1
573.811 9
573.827 14
573.842 10
573.858 2
573.873 31
573.889 28
573.904 10
573.920 8
573.935 10
573.951 1
573.966 0
573.982 16
573.997 15
574.013 6
574.028 19
574.044 6
574.059 5
574.075 1
574.090 4
574.106 11
574.121 5
574.137 0
574.153 27
574.168 8
574.184 3
574.199 8
574.215 19
574.230 25
574.246 8
574.261 3
574.277 13
574.292 1
574.308 7
574.323 15
574.339 49
574.354 33
574.370 4
574.385 4
574.401 15
574.416 10
574.432 14
574.447 4
574.463 17
574.478 6
574.494 12
574.509 5
574.525 0
574.540 0
574.556 14
574.571 18
574.587 9
574.602 9
574.618 17
574.633 23
574.649 33
574.665 18
574.680 3
574.696 10
574.711 18
574.727 11
574.742 7
574.758 7
574.773 8
574.789 14
574.804 1
574.820 0
574.835 13
574.851 1
574.866 11
574.882 14
574.897 4
574.913 17
574.928 10
574.944 15
574.959 22
574.975 10
574.990 12
575.006 17
575.021 8
575.037 15
575.053 12
575.068 10
575.084 14
575.099 12
575.115 10
575.130 5
575.146 0
575.161 9
575.177 6
575.192 2
575.208 2
575.223 20
575.239 9
575.254 14
575.270 15
575.285 27
575.301 10
575.316 10
575.332 16
575.348 24
575.363 19
575.379 6
575.394 3
575.410 22
575.425 11
575.441 9
575.456 5
575.472 4
575.487 31
575.503 15
575.518 17
575.534 13
575.549 15
575.565 28
575.580 8
575.596 8
575.612 8
575.627 13
575.643 14
575.658 6
575.674 10
575.689 15
575.705 1
575.720 18
575.736 11
575.751 1
575.767 0
575.782 0
575.798 1
575.813 3
575.829 8
575.845 0
575.860 4
575.876 20
575.891 8
575.907 2
575.922 5
575.938 0
575.953 9
575.969 8
575.984 6
576.000 19
576.015 2
576.031 12
576.047 8
576.062 22
576.078 41
576.093 42
576.109 23
576.124 23
576.140 35
576.155 9
576.171 21
576.186 11
576.202 7
576.217 0
576.233 6
576.249 17
576.264 12
576.280 2
576.295 7
576.311 14
576.326 35
576.342 42
576.357 46
576.373 48
576.388 55
576.404 43
576.419 41
576.435 41
576.451 68
576.466 53
576.482 58
576.497 16
576.513 1
576.528 8
576.544 12
576.559 18
576.575 20
576.590 4
576.606 11
576.622 12
576.637 6
576.653 3
576.668 23
576.684 3
576.699 4
576.715 0
576.730 0
576.746 14
576.761 4
576.777 3
576.793 1
576.808 16
576.824 11
576.839 7
576.855 0
576.870 0
576.886 6
576.901 13
576.917 10
576.932 25
576.948 33
576.964 12
576.979 26
576.995 18
577.010 5
577.026 11
577.041 24
577.057 23
577.072 30
577.088 41
577.104 24
577.119 15
577.135 25
577.150 12
577.166 1
577.181 9
577.197 3
577.212 15
577.228 7
577.244 9
577.259 10
577.275 4
577.290 9
577.306 3
577.321 13
577.337 14
577.352 13
577.368 4
577.384 0
577.399 7
577.415 16
577.430 9
577.446 21
577.461 11
577.477 4
577.492 1
577.508 8
577.524 7
577.539 3
577.555 4
577.570 3
577.586 8
577.601 20
577.617 9
577.632 1
577.648 21
577.664 7
577.679 7
577.695 11
577.710 0
577.726 0
577.741 0
577.757 21
577.772 13
577.788 8
577.804 6
577.819 12
577.835 16
577.850 4
577.866 29
577.881 7
577.897 0
577.913 1
577.928 5
577.944 4
577.959 0
577.975 2
577.990 4
578.006 2
578.021 7
578.037 6
578.053 7
578.068 5
578.084 6
578.099 28
578.115 15
578.130 9
578.146 16
578.162 12
578.177 19
578.193 2
578.208 9
578.224 0
578.239 6
578.255 1
578.271 14
578.286 10
578.302 20
578.317 45
578.333 41
578.348 90
578.364 80
578.379 144
578.395 163
578.411 284
578.426 217
578.442 179
578.457 164
578.473 196
578.488 212
578.504 151
578.520 86
578.535 32
578.551 27
578.566 20
578.582 39
578.597 21
578.613 11
578.629 7
578.644 23
578.660 7
578.675 17
578.691 12
578.706 4
578.722 5
578.738 15
578.753 4
578.769 2
578.784 4
578.800 4
578.816 6
578.831 4
578.847 0
578.862 0
578.878 0
578.893 0
578.909 0
578.925 2
578.940 0
578.956 10
578.971 15
578.987 10
579.002 13
579.018 24
579.034 27
579.049 4
579.065 10
579.080 9
579.096 0
579.111 10
579.127 15
579.143 3
579.158 8
579.174 14
579.189 17
579.205 23
579.221 14
579.236 14
579.252 10
579.267 13
579.283 8
579.298 16
579.314 12
579.330 25
579.345 22
579.361 22
579.376 49
579.392 79
579.408 99
579.423 88
579.439 109
579.454 76
579.470 50
579.485 34
579.501 17
579.517 10
579.532 14
579.548 16
579.563 43
579.579 22
579.595 15
579.610 12
579.626 18
579.641 5
579.657 7
579.672 15
579.688 10
579.704 13
579.719 15
579.735 12
579.750 6
579.766 8
579.782 11
579.797 4
579.813 4
579.828 19
579.844 14
579.859 4
579.875 9
579.891 13
579.906 12
579.922 5
579.937 19
579.953 13
579.969 8
579.984 2
580.000 6
580.015 14
580.031 22
580.047 14
580.062 23
580.078 12
580.093 20
580.109 16
580.125 19
580.140 7
580.156 0
580.171 13
580.187 2
580.202 17
580.218 3
580.234 5
580.249 1
580.265 14
580.280 18
580.296 25
580.312 48
580.327 71
580.343 106
580.358 176
580.374 273
580.390 204
580.405 272
580.421 295
580.436 274
580.452 247
580.468 216
580.483 154
580.499 94
580.514 58
580.530 35
580.546 13
580.561 5
580.577 21
580.592 13
580.608 16
580.624 13
580.639 13
580.655 6
580.670 26
580.686 16
580.702 23
580.717 16
580.733 7
580.748 11
580.764 12
580.780 16
580.795 10
580.811 6
580.826 15
580.842 5
580.858 12
580.873 3
580.889 0
580.904 7
580.920 9
580.936 16
580.951 17
580.967 31
580.982 22
580.998 22
581.014 16
581.029 8
581.045 8
581.060 6
581.076 22
581.092 11
581.107 5
581.123 13
581.138 4
581.154 1
581.170 7
581.185 7
581.201 10
581.217 3
581.232 8
581.248 7
581.263 7
581.279 2
581.295 8
581.310 19
581.326 17
581.341 36
581.357 45
581.373 109
581.388 100
581.404 123
581.419 123
581.435 147
581.451 136
581.466 83
581.482 32
581.497 14
581.513 7
581.529 6
581.544 25
581.560 27
581.576 10
581.591 16
581.607 6
581.622 6
581.638 8
581.654 4
581.669 0
581.685 9
581.700 16
581.716 10
581.732 14
581.747 27
581.763 14
581.779 9
581.794 5
581.810 4
581.825 10
581.841 8
581.857 5
581.872 19
581.888 22
581.903 38
581.919 31
581.935 23
581.950 17
581.966 16
581.982 8
581.997 3
582.013 13
582.028 11
582.044 10
582.060 9
582.075 8
582.091 13
582.106 21
582.122 21
582.138 13
582.153 4
582.169 5
582.185 6
582.200 12
582.216 8
582.231 13
582.247 25
582.263 16
582.278 34
582.294 35
582.310 23
582.325 42
582.341 109
582.356 123
582.372 192
582.388 136
582.403 138
582.419 167
582.435 203
582.450 175
582.466 108
582.481 102
582.497 62
582.513 41
582.528 30
582.544 21
582.560 33
582.575 22
582.591 23
582.606 33
582.622 39
582.638 31
582.653 26
582.669 18
582.685 11
582.700 4
582.716 19
582.731 20
582.747 9
582.763 7
582.778 6
582.794 10
582.810 1
582.825 0
582.841 1
582.856 8
582.872 9
582.888 6
582.903 7
582.919 3
582.935 7
582.950 11
582.966 3
582.981 6
582.997 19
583.013 6
583.028 0
583.044 4
583.060 6
583.075 3
583.091 12
583.107 2
583.122 3
583.138 12
583.153 20
583.169 19
583.185 13
583.200 12
583.216 3
583.232 0
583.247 7
583.263 24
583.278 18
583.294 13
583.310 25
583.325 34
583.341 57
583.357 47
583.372 31
583.388 28
583.404 38
583.419 34
583.435 54
583.450 44
583.466 48
583.482 58
583.497 33
583.513 22
583.529 12
583.544 2
583.560 25
583.576 7
583.591 7
583.607 27
583.623 18
583.638 20
583.654 1
583.669 3
583.685 7
583.701 32
583.716 21
583.732 6
583.748 15
583.763 12
583.779 12
583.795 5
583.810 0
583.826 12
583.841 16
583.857 18
583.873 16
583.888 6
583.904 4
583.920 3
583.935 8
583.951 9
583.967 5
583.982 3
583.998 12
584.014 8
584.029 1
584.045 12
584.060 5
584.076 13
584.092 0
584.107 7
584.123 1
584.139 1
584.154 11
584.170 13
584.186 24
584.201 25
584.217 19
584.233 23
584.248 17
584.264 31
584.280 19
584.295 2
584.311 12
584.326 30
584.342 49
584.358 71
584.373 67
584.389 42
584.405 66
584.420 69
584.436 46
584.452 52
584.467 22
584.483 12
584.499 10
584.514 27
584.530 13
584.546 10
584.561 22
584.577 9
584.593 2
584.608 3
584.624 7
584.640 21
584.655 25
584.671 4
584.686 0
584.702 0
584.718 8
584.733 9
584.749 9
584.765 4
584.780 17
584.796 6
584.812 8
584.827 20
584.843 35
584.859 22
584.874 5
584.890 10
584.906 23
584.921 25
584.937 23
584.953 6
584.968 32
584.984 11
585.000 3
585.015 11
585.031 12
585.047 6
585.062 23
585.078 7
585.094 3
585.109 27
585.125 21
585.141 5
585.156 13
585.172 15
585.188 34
585.203 25
585.219 4
585.234 4
585.250 11
585.266 19
585.281 18
585.297 13
585.313 14
585.328 3
585.344 15
585.360 9
585.375 15
585.391 15
585.407 21
585.422 14
585.438 12
585.454 10
585.469 1
585.485 16
585.501 27
585.516 23
585.532 27
585.548 9
585.563 24
585.579 15
585.595 14
585.610 1
585.626 1
585.642 8
585.657 0
585.673 12
585.689 9
585.704 0
585.720 2
585.736 0
585.751 9
585.767 8
585.783 2
585.798 0
585.814 0
585.830 0
585.845 0
585.861 11
585.877 15
585.892 1
585.908 3
585.924 2
585.939 6
585.955 11
585.971 10
585.986 18
586.002 12
586.018 12
586.033 8
586.049 4
586.065 39
586.080 38
586.096 96
586.112 89
586.128 95
586.143 99
586.159 57
586.175 46
586.190 64
586.206 35
586.222 12
586.237 15
586.253 20
586.269 11
586.284 5
586.300 4
586.316 16
586.331 24
586.347 20
586.363 24
586.378 44
586.394 16
586.410 36
586.425 27
586.441 18
586.457 9
586.472 16
586.488 23
586.504 18
586.519 4
586.535 9
586.551 2
586.566 18
586.582 20
586.598 16
586.613 8
586.629 1
586.645 4
586.661 22
586.676 25
586.692 12
586.708 9
586.723 7
586.739 10
586.755 9
586.770 11
586.786 10
586.802 10
586.817 3
586.833 9
586.849 20
586.864 14
586.880 20
586.896 7
586.911 4
586.927 6
586.943 3
586.958 11
586.974 0
586.990 0
587.006 4
587.021 6
587.037 11
587.053 11
587.068 6
587.084 8
587.100 29
587.115 69
587.131 40
587.147 30
587.162 8
587.178 10
587.194 17
587.209 6
587.225 11
587.241 0
587.257 8
587.272 7
587.288 11
587.304 20
587.319 18
587.335 5
587.351 0
587.366 28
587.382 10
587.398 7
587.413 19
587.429 16
587.445 9
587.460 30
587.476 17
587.492 7
587.508 4
587.523 11
587.539 9
587.555 6
587.570 0
587.586 12
587.602 12
587.617 11
587.633 7
587.649 2
587.664 6
587.680 3
587.696 5
587.712 9
587.727 7
587.743 9
587.759 12
587.774 10
587.790 21
587.806 14
587.821 4
587.837 1
587.853 11
587.869 0
587.884 0
587.900 5
587.916 7
587.931 0
587.947 0
587.963 0
587.978 9
587.994 0
588.010 9
588.025 16
588.041 6
588.057 5
588.073 3
588.088 3
588.104 19
588.120 19
588.135 40
588.151 23
588.167 18
588.182 10
588.198 16
588.214 3
588.230 26
588.245 16
588.261 1
588.277 3
588.292 11
588.308 7
588.324 12
588.339 19
588.355 27
588.371 4
588.387 0
588.402 0
588.418 14
588.434 12
588.449 16
588.465 11
588.481 6
588.497 5
588.512 1
588.528 6
588.544 15
588.559 9
588.575 0
588.591 27
588.606 15
588.622 8
588.638 12
588.654 11
588.669 16
588.685 9
588.701 6
588.716 10
588.732 8
588.748 3
588.764 1
588.779 0
588.795 6
588.811 10
588.826 5
588.842 2
588.858 24
588.873 15
588.889 10
588.905 5
588.921 28
588.936 24
588.952 6
588.968 0
588.983 0
588.999 2
589.015 0
589.031 4
589.046 14
589.062 20
589.078 7
589.093 11
589.109 18
589.125 10
589.141 7
589.156 11
589.172 32
589.188 26
589.203 11
589.219 6
589.235 12
589.251 6
589.266 0
589.282 4
589.298 14
589.313 6
589.329 9
589.345 6
589.361 20
589.376 31
589.392 15
589.408 4
589.423 0
589.439 6
589.455 6
589.471 10
589.486 12
589.502 1
589.518 9
589.533 4
589.549 7
589.565 15
589.581 6
589.596 0
589.612 0
589.628 0
589.644 21
589.659 18
589.675 7
589.691 5
589.706 13
589.722 6
589.738 6
589.754 9
589.769 1
589.785 0
589.801 10
589.816 3
589.832 0
589.848 2
589.864 4
589.879 0
589.895 5
589.911 7
589.927 5
589.942 3
589.958 19
589.974 26
589.989 7
590.005 8
590.021 4
590.037 6
590.052 0
590.068 10
590.084 14
590.099 14
590.115 17
590.131 16
590.147 4
590.162 3
590.178 17
590.194 15
590.210 14
590.225 17
590.241 15
590.257 12
590.272 9
590.288 18
590.304 9
590.320 5
590.335 27
590.351 13
590.367 23
590.383 22
590.398 23
590.414 25
590.430 25
590.446 38
590.461 32
590.477 38
590.493 17
590.508 1
590.524 0
590.540 6
590.556 1
590.571 1
590.587 12
590.603 27
590.619 16
590.634 4
590.650 6
590.666 11
590.682 5
590.697 5
590.713 3
590.729 16
590.744 5
590.760 0
590.776 4
590.792 6
590.807 5
590.823 2
590.839 4
590.855 0
590.870 9
590.886 10
590.902 13
590.918 20
590.933 4
590.949 5
590.965 16
590.980 5
590.996 2
591.012 15
591.028 29
591.043 7
591.059 21
591.075 17
591.091 11
591.106 6
591.122 3
591.138 3
591.154 31
591.169 42
591.185 35
591.201 14
591.217 11
591.232 9
591.248 0
591.264 9
591.280 6
591.295 0
591.311 6
591.327 20
591.343 33
591.358 29
591.374 24
591.390 4
591.405 5
591.421 28
591.437 18
591.453 8
591.468 14
591.484 21
591.500 34
591.516 18
591.531 7
591.547 10
591.563 18
591.579 5
591.594 5
591.610 0
591.626 3
591.642 17
591.657 6
591.673 10
591.689 15
591.705 2
591.720 12
591.736 14
591.752 13
591.768 4
591.783 17
591.799 15
591.815 7
591.831 0
591.846 2
591.862 0
591.878 0
591.894 5
591.909 18
591.925 7
591.941 12
591.957 4
591.972 2
591.988 2
592.004 0
592.020 0
592.035 0
592.051 5
592.067 1
592.083 5
592.098 0
592.114 2
592.130 25
592.146 20
592.161 14
592.177 37
592.193 21
592.209 4
592.224 2
592.240 10
592.256 1
592.272 35
592.287 29
592.303 29
592.319 16
592.335 11
592.350 54
592.366 92
592.382 125
592.398 168
592.414 93
592.429 78
592.445 79
592.461 61
592.477 35
592.492 37
592.508 41
592.524 17
592.540 15
592.555 8
592.571 7
592.587 11
592.603 26
592.618 13
592.634 27
592.650 21
592.666 3
592.681 20
592.697 14
592.713 8
592.729 6
592.744 19
592.760 1
592.776 9
592.792 1
592.807 16
592.823 10
592.839 18
592.855 8
592.871 2
592.886 18
592.902 4
592.918 12
592.934 29
592.949 8
592.965 1
592.981 1
592.997 4
593.012 8
593.028 9
593.044 1
593.060 13
593.075 17
593.091 29
593.107 24
593.123 14
593.139 12
593.154 6
593.170 7
593.186 6
593.202 0
593.217 8
593.233 10
593.249 7
593.265 10
593.280 16
593.296 1
593.312 0
593.328 0
593.344 2
593.359 2
593.375 7
593.391 21
593.407 37
593.422 23
593.438 22
593.454 28
593.470 78
593.485 36
593.501 19
593.517 10
593.533 2
593.549 8
593.564 11
593.580 24
593.596 5
593.612 6
593.627 6
593.643 13
593.659 19
593.675 5
593.691 3
593.706 1
593.722 7
593.738 18
593.754 8
593.769 3
593.785 0
593.801 10
593.817 19
593.832 7
593.848 2
593.864 5
593.880 0
593.896 3
593.911 7
593.927 18
593.943 11
593.959 2
593.974 26
593.990 18
594.006 0
594.022 1
594.038 7
594.053 12
594.069 5
594.085 1
594.101 0
594.116 11
594.132 16
594.148 23
594.164 12
594.180 18
594.195 9
594.211 14
594.227 25
594.243 10
594.259 13
594.274 16
594.290 27
594.306 27
594.322 46
594.337 52
594.353 63
594.369 65
594.385 108
594.401 165
594.416 190
594.432 171
594.448 148
594.464 103
594.479 125
594.495 86
594.511 66
594.527 71
594.543 56
594.558 31
594.574 9
594.590 17
594.606 13
594.622 6
594.637 1
594.653 7
594.669 11
594.685 3
594.700 1
594.716 15
594.732 8
594.748 6
594.764 19
594.779 6
594.795 12
594.811 19
594.827 17
594.843 16
594.858 12
594.874 1
594.890 16
594.906 14
594.922 8
594.937 0
594.953 0
594.969 15
594.985 5
595.000 14
595.016 13
595.032 2
595.048 3
595.064 0
595.079 3
595.095 12
595.111 9
595.127 12
595.143 19
595.158 21
595.174 15
595.190 20
595.206 10
595.222 11
595.237 1
595.253 0
595.269 32
595.285 24
595.301 5
595.316 18
595.332 22
595.348 23
595.364 48
595.380 26
595.395 62
595.411 64
595.427 84
595.443 65
595.459 80
595.474 76
595.490 55
595.506 25
595.522 15
595.537 14
595.553 14
595.569 6
595.585 1
595.601 17
595.616 11
595.632 15
595.648 17
595.664 3
595.680 21
595.695 20
595.711 8
595.727 8
595.743 2
595.759 6
595.774 19
595.790 7
595.806 8
595.822 5
595.838 10
595.854 11
595.869 6
595.885 10
595.901 3
595.917 11
595.933 0
595.948 8
595.964 17
595.980 5
595.996 3
596.012 11
596.027 11
596.043 0
596.059 7
596.075 18
596.091 21
596.106 18
596.122 23
596.138 13
596.154 3
596.170 26
596.185 16
596.201 3
596.217 15
596.233 19
596.249 20
596.264 10
596.280 4
596.296 1
596.312 32
596.328 47
596.343 99
596.359 64
596.375 34
596.391 59
596.407 124
596.423 149
596.438 134
596.454 92
596.470 97
596.486 60
596.502 41
596.517 33
596.533 17
596.549 7
596.565 1
596.581 13
596.596 29
596.612 10
596.628 4
596.644 9
596.660 1
596.676 2
596.691 2
596.707 0
596.723 2
596.739 5
596.755 6
596.770 14
596.786 4
596.802 15
596.818 16
596.834 10
596.849 8
596.865 22
596.881 10
596.897 8
596.913 2
596.929 4
596.944 1
596.960 6
596.976 10
596.992 12
597.008 10
597.023 1
597.039 10
597.055 11
597.071 9
597.087 0
597.103 7
597.118 10
597.134 3
597.150 7
597.166 17
597.182 10
597.197 11
597.213 19
597.229 16
597.245 24
597.261 12
597.277 9
597.292 21
597.308 20
597.324 4
597.340 0
597.356 12
597.372 4
597.387 40
597.403 48
597.419 84
597.435 95
597.451 46
597.466 24
597.482 37
597.498 41
597.514 44
597.530 27
597.546 12
597.561 7
597.577 3
597.593 7
597.609 1
597.625 4
597.641 16
597.656 2
597.672 5
597.688 0
597.704 6
597.720 2
597.736 8
597.751 6
597.767 3
597.783 5
597.799 2
597.815 0
597.830 16
597.846 8
597.862 0
597.878 4
597.894 8
597.910 17
597.925 18
597.941 10
597.957 5
597.973 14
597.989 15
598.005 35
598.020 15
598.036 1
598.052 4
598.068 5
598.084 23
598.100 26
598.115 13
598.131 21
598.147 33
598.163 25
598.179 23
598.195 4
598.210 19
598.226 20
598.242 12
598.258 25
598.274 30
598.290 18
598.305 5
598.321 16
598.337 28
598.353 21
598.369 28
598.385 17
598.400 31
598.416 54
598.432 64
598.448 41
598.464 11
598.480 11
598.495 26
598.511 18
598.527 11
598.543 25
598.559 27
598.575 9
598.591 2
598.606 0
598.622 1
598.638 12
598.654 0
598.670 3
598.686 11
598.701 9
598.717 0
598.733 2
598.749 3
598.765 7
598.781 21
598.796 15
598.812 13
598.828 0
598.844 0
598.860 0
598.876 0
598.891 0
598.907 0
598.923 0
598.939 18
598.955 3
598.971 10
598.987 11
599.002 3
599.018 0
599.034 23
599.050 17
599.066 30
599.082 4
599.097 9
599.113 11
599.129 13
599.145 8
599.161 3
599.177 35
599.193 48
599.208 23
599.224 14
599.240 2
599.256 10
599.272 6
599.288 5
599.303 13
599.319 28
599.335 7
599.351 6
599.367 21
599.383 15
599.399 6
599.414 20
599.430 42
599.446 42
599.462 23
599.478 35
599.494 8
599.510 0
599.525 1
599.541 7
599.557 26
599.573 12
599.589 4
599.605 9
599.620 11
599.636 18
599.652 15
599.668 30
599.684 9
599.700 10
599.716 11
599.731 23
599.747 21
599.763 2
599.779 3
599.795 3
599.811 2
599.827 6
599.842 6
599.858 8
599.874 2
599.890 2
599.906 10
599.922 6
599.938 22
599.953 9
599.969 10
599.985 0
600.001 5
600.017 2
600.033 1
600.049 0
600.064 0
600.080 0
600.096 6
600.112 15
600.128 14
600.144 13
600.160 13
600.175 27
600.191 12
600.207 16
600.223 11
600.239 20
600.255 17
600.271 38
600.286 36
600.302 9
600.318 11
600.334 2
600.350 24
600.366 36
600.382 19
600.398 37
600.413 51
600.429 39
600.445 13
600.461 0
600.477 0
600.493 7
600.509 34
600.524 14
600.540 13
600.556 10
600.572 4
600.588 8
600.604 20
600.620 3
600.635 2
600.651 24
600.667 29
600.683 15
600.699 16
600.715 18
600.731 20
600.747 7
600.762 4
600.778 0
600.794 0
600.810 5
600.826 1
600.842 15
600.858 7
600.874 19
600.889 6
600.905 0
600.921 0
600.937 9
600.953 12
600.969 10
600.985 8
601.000 4
601.016 0
601.032 3
601.048 0
601.064 0
601.080 0
601.096 4
601.112 12
601.127 8
601.143 6
601.159 3
601.175 4
601.191 10
601.207 14
601.223 2
601.239 4
601.254 5
601.270 10
601.286 18
601.302 5
601.318 1
601.334 3
601.350 6
601.366 11
601.381 12
601.397 13
601.413 0
601.429 0
601.445 0
601.461 5
601.477 13
601.493 12
601.508 9
601.524 3
601.540 1
601.556 2
601.572 8
601.588 13
601.604 7
601.620 2
601.635 2
601.651 20
601.667 13
601.683 8
601.699 37
601.715 5
601.731 11
601.747 3
601.763 4
601.778 14
601.794 2
601.810 7
601.826 11
601.842 9
601.858 28
601.874 16
601.890 2
601.905 4
601.921 8
601.937 2
601.953 4
601.969 6
601.985 24
602.001 11
602.017 1
602.033 1
602.048 0
602.064 0
602.080 23
602.096 22
602.112 20
602.128 6
602.144 0
602.160 19
602.175 29
602.191 23
602.207 25
602.223 21
602.239 7
602.255 6
602.271 0
602.287 4
602.303 8
602.318 17
602.334 2
602.350 3
602.366 5
602.382 8
602.398 16
602.414 43
602.430 32
602.446 27
602.461 19
602.477 18
602.493 16
602.509 26
602.525 18
602.541 10
602.557 7
602.573 12
602.589 2
602.604 2
602.620 5
602.636 17
602.652 5
602.668 1
602.684 2
602.700 0
602.716 0
602.732 4
602.748 5
602.763 5
602.779 0
602.795 13
602.811 1
602.827 5
602.843 13
602.859 3
602.875 0
602.891 5
602.906 7
602.922 3
602.938 9
602.954 11
602.970 19
602.986 16
603.002 17
603.018 3
603.034 16
603.050 15
603.065 6
603.081 3
603.097 4
603.113 3
603.129 8
603.145 2
603.161 0
603.177 2
603.193 0
603.209 8
603.224 1
603.240 3
603.256 13
603.272 8
603.288 6
603.304 0
603.320 0
603.336 0
603.352 22
603.368 15
603.383 23
603.399 32
603.415 10
603.431 4
603.447 2
603.463 25
603.479 12
603.495 1
603.511 0
603.527 0
603.542 3
603.558 13
603.574 5
603.590 3
603.606 2
603.622 1
603.638 8
603.654 7
603.670 5
603.686 3
603.702 4
603.717 2
603.733 29
603.749 21
603.765 6
603.781 5
603.797 0
603.813 2
603.829 2
603.845 6
603.861 3
603.877 0
603.892 0
603.908 0
603.924 6
603.940 8
603.956 11
603.972 14
603.988 16
604.004 14
604.020 7
604.036 11
604.052 5
604.067 24
604.083 10
604.099 18
604.115 9
604.131 10
604.147 5
604.163 11
604.179 11
604.195 7
604.211 13
604.227 2
604.242 1
604.258 0
604.274 5
604.290 9
604.306 8
604.322 14
604.338 7
604.354 6
604.370 1
604.386 0
604.402 6
604.418 1
604.433 10
604.449 3
604.465 1
604.481 2
604.497 9
604.513 12
604.529 8
604.545 1
604.561 3
604.577 2
604.593 12
604.609 21
604.624 17
604.640 8
604.656 4
604.672 0
604.688 7
604.704 2
604.720 2
604.736 2
604.752 13
604.768 3
604.784 6
604.800 8
604.816 6
604.831 10
604.847 32
604.863 8
604.879 1
604.895 8
604.911 20
604.927 14
604.943 2
604.959 16
604.975 15
604.991 4
605.007 0
605.023 4
605.038 1
605.054 5
605.070 6
605.086 6
605.102 12
605.118 10
605.134 16
605.150 15
605.166 0
605.182 0
605.198 0
605.214 8
605.230 7
605.245 0
605.261 0
605.277 9
605.293 3
605.309 3
605.325 3
605.341 11
605.357 5
605.373 11
605.389 21
605.405 12
605.421 2
605.437 1
605.453 21
605.468 4
605.484 2
605.500 10
605.516 3
605.532 0
605.548 0
605.564 21
605.580 35
605.596 7
605.612 9
605.628 2
605.644 0
605.660 3
605.676 0
605.692 0
605.707 9
605.723 0
605.739 1
605.755 0
605.771 2
605.787 9
605.803 4
605.819 11
605.835 3
605.851 0
605.867 10
605.883 21
605.899 8
605.915 2
605.931 7
605.946 0
605.962 4
605.978 23
605.994 6
606.010 0
606.026 0
606.042 4
606.058 12
606.074 2
606.090 0
606.106 2
606.122 12
606.138 21
606.154 12
606.170 0
606.186 15
606.201 33
606.217 1
606.233 1
606.249 14
606.265 12
606.281 18
606.297 19
606.313 22
606.329 11
606.345 33
606.361 47
606.377 40
606.393 32
606.409 73
606.425 54
606.441 39
606.457 25
606.472 4
606.488 18
606.504 33
606.520 40
606.536 10
606.552 8
606.568 15
606.584 9
606.600 10
606.616 12
606.632 13
606.648 7
606.664 0
606.680 11
606.696 14
606.712 3
606.728 3
606.744 0
606.759 8
606.775 3
606.791 3
606.807 3
606.823 7
606.839 0
606.855 4
606.871 1
606.887 6
606.903 1
606.919 0
606.935 0
606.951 2
606.967 7
606.983 1
606.999 0
607.015 2
607.031 4
607.047 4
607.063 12
607.078 16
607.094 3
607.110 12
607.126 14
607.142 6
607.158 8
607.174 8
607.190 6
607.206 15
607.222 17
607.238 22
607.254 14
607.270 3
607.286 15
607.302 16
607.318 14
607.334 12
607.350 37
607.366 47
607.382 38
607.398 21
607.413 15
607.429 16
607.445 3
607.461 7
607.477 10
607.493 13
607.509 10
607.525 7
607.541 17
607.557 6
607.573 0
607.589 0
607.605 6
607.621 14
607.637 10
607.653 13
607.669 13
607.685 16
607.701 16
607.717 10
607.733 26
607.749 12
607.765 7
607.781 0
607.796 0
607.812 0
607.828 2
607.844 1
607.860 11
607.876 2
607.892 0
607.908 11
607.924 6
607.940 6
607.956 19
607.972 8
607.988 0
608.004 2
608.020 6
608.036 5
608.052 21
608.068 13
608.084 3
608.100 1
608.116 6
608.132 10
608.148 1
608.164 2
608.180 8
608.196 16
608.212 10
608.227 2
608.243 2
608.259 9
608.275 8
608.291 12
608.307 6
608.323 13
608.339 36
608.355 37
608.371 57
608.387 84
608.403 77
608.419 60
608.435 46
608.451 23
608.467 23
608.483 39
608.499 18
608.515 25
608.531 13
608.547 8
608.563 5
608.579 5
608.595 11
608.611 1
608.627 0
608.643 0
608.659 0
608.675 2
608.691 10
608.707 1
608.723 0
608.739 15
608.754 11
608.770 4
608.786 6
608.802 0
608.818 3
608.834 5
608.850 5
608.866 4
608.882 19
608.898 16
608.914 4
608.930 1
608.946 1
608.962 1
608.978 2
608.994 9
609.010 11
609.026 8
609.042 0
609.058 0
609.074 0
609.090 6
609.106 8
609.122 0
609.138 8
609.154 9
609.170 7
609.186 25
609.202 23
609.218 5
609.234 3
609.250 0
609.266 5
609.282 12
609.298 6
609.314 16
609.330 18
609.346 30
609.362 26
609.378 28
609.394 21
609.410 31
609.426 23
609.442 34
609.457 12
609.473 22
609.489 11
609.505 5
609.521 3
609.537 4
609.553 0
609.569 4
609.585 33
609.601 19
609.617 3
609.633 1
609.649 0
609.665 5
609.681 4
609.697 7
609.713 3
609.729 4
609.745 1
609.761 3
609.777 0
609.793 5
609.809 7
609.825 9
609.841 1
609.857 1
609.873 9
609.889 10
609.905 18
609.921 2
609.937 7
609.953 8
609.969 6
609.985 8
610.001 10
610.017 3
610.033 1
610.049 1
610.065 2
610.081 10
610.097 23
610.113 14
610.129 11
610.145 4
610.161 9
610.177 7
610.193 16
610.209 5
610.225 25
610.241 25
610.257 10
610.273 10
610.289 15
610.305 4
610.321 2
610.337 7
610.353 16
610.369 16
610.385 86
610.401 78
610.417 44
610.433 45
610.449 65
610.465 42
610.481 19
610.497 24
610.513 21
610.529 33
610.545 23
610.561 16
610.577 17
610.593 19
610.609 4
610.625 18
610.641 5
610.657 6
610.673 13
610.689 1
610.705 1
610.721 11
610.737 9
610.753 18
610.769 20
610.785 5
610.801 2
610.817 6
610.833 16
610.849 4
610.865 6
610.881 6
610.897 2
610.913 1
610.929 0
610.945 16
610.961 8
610.977 0
610.993 5
611.009 1
611.025 0
611.041 0
611.057 4
611.073 3
611.089 13
611.105 5
611.121 2
611.137 4
611.153 11
611.169 29
611.185 34
611.201 13
611.217 19
611.233 30
611.249 20
611.265 10
611.281 8
611.297 14
611.313 16
611.329 16
611.345 12
611.361 0
611.377 22
611.393 32
611.409 43
611.425 29
611.441 50
611.457 53
611.473 35
611.489 37
611.505 20
611.521 5
611.537 4
611.553 4
611.569 4
611.585 10
611.601 10
611.617 2
611.633 5
611.649 12
611.665 5
611.681 0
611.697 7
611.713 2
611.729 10
611.745 4
611.761 6
611.777 0
611.793 11
611.809 5
611.825 0
611.841 12
611.857 10
611.873 4
611.889 3
611.905 4
611.921 11
611.937 17
611.953 18
611.969 6
611.985 10
612.001 8
612.017 5
612.033 1
612.049 16
612.065 7
612.081 1
612.097 12
612.113 15
612.129 4
612.145 7
612.162 20
612.178 14
612.194 5
612.210 1
612.226 18
612.242 7
612.258 12
612.274 3
612.290 19
612.306 5
612.322 8
612.338 11
612.354 20
612.370 15
612.386 19
612.402 26
612.418 50
612.434 31
612.450 34
612.466 64
612.482 37
612.498 10
612.514 28
612.530 14
612.546 4
612.562 12
612.578 1
612.594 7
612.610 6
612.626 14
612.642 12
612.658 5
612.674 0
612.690 0
612.706 6
612.722 13
612.738 3
612.754 15
612.770 8
612.786 0
612.802 6
612.818 9
612.834 5
612.850 7
612.866 12
612.883 9
612.899 0
612.915 11
612.931 13
612.947 4
612.963 0
612.979 3
612.995 5
613.011 1
613.027 8
613.043 0
613.059 0
613.075 1
613.091 14
613.107 3
613.123 10
613.139 7
613.155 5
613.171 16
613.187 4
613.203 4
613.219 14
613.235 4
613.251 5
613.267 3
613.283 14
613.299 12
613.315 7
613.331 7
613.347 13
613.363 9
613.379 3
613.395 9
613.412 27
613.428 39
613.444 44
613.460 21
613.476 11
613.492 9
613.508 6
613.524 9
613.540 15
613.556 24
613.572 10
613.588 6
613.604 6
613.620 3
613.636 0
613.652 13
613.668 12
613.684 1
613.700 0
613.716 3
613.732 4
613.748 20
613.764 5
613.780 5
613.796 7
613.812 0
613.828 1
613.845 8
613.861 2
613.877 4
613.893 2
613.909 13
613.925 7
613.941 0
613.957 0
613.973 8
613.989 11
614.005 3
614.021 2
614.037 0
614.053 4
614.069 0
614.085 24
614.101 14
614.117 12
614.133 7
614.149 14
614.165 5
614.181 1
614.197 17
614.214 15
614.230 12
614.246 24
614.262 9
614.278 2
614.294 14
614.310 18
614.326 18
614.342 14
614.358 18
614.374 27
614.390 15
614.406 24
614.422 15
614.438 26
614.454 27
614.470 26
614.486 8
614.502 21
614.518 7
614.534 5
614.550 0
614.567 0
614.583 0
614.599 5
614.615 0
614.631 9
614.647 15
614.663 9
614.679 12
614.695 13
614.711 7
614.727 3
614.743 0
614.759 6
614.775 8
614.791 0
614.807 3
614.823 0
614.839 7
614.855 2
614.872 7
614.888 8
614.904 10
614.920 10
614.936 4
614.952 7
614.968 12
614.984 8
615.000 8
615.016 19
615.032 10
615.048 18
615.064 15
615.080 21
615.096 36
615.112 24
615.128 17
615.144 13
615.161 36
615.177 21
615.193 0
615.209 6
615.225 6
615.241 14
615.257 35
615.273 43
615.289 11
615.305 7
615.321 26
615.337 23
615.353 2
615.369 7
615.385 11
615.401 4
615.417 5
615.434 0
615.450 7
615.466 10
615.482 8
615.498 15
615.514 24
615.530 9
615.546 4
615.562 12
615.578 14
615.594 3
615.610 1
615.626 7
615.642 2
615.658 0
615.674 7
615.691 6
615.707 13
615.723 8
615.739 1
615.755 1
615.771 4
615.787 7
615.803 0
615.819 5
615.835 0
615.851 0
615.867 0
615.883 0
615.899 14
615.915 15
615.931 3
615.948 13
615.964 3
615.980 10
615.996 9
616.012 17
616.028 8
616.044 0
616.060 11
616.076 4
616.092 1
616.108 4
616.124 8
616.140 13
616.156 9
616.173 3
616.189 9
616.205 4
616.221 5
616.237 13
616.253 22
616.269 9
616.285 17
616.301 5
616.317 3
616.333 4
616.349 3
616.365 6
616.381 20
616.398 15
616.414 7
616.430 16
616.446 20
616.462 0
616.478 2
616.494 22
616.510 16
616.526 7
616.542 3
616.558 0
616.574 0
616.590 0
616.606 1
616.623 0
616.639 16
616.655 9
616.671 1
616.687 0
616.703 0
616.719 0
616.735 5
616.751 12
616.767 3
616.783 8
616.799 11
616.815 4
616.832 0
616.848 0
616.864 3
616.880 4
616.896 0
616.912 1
616.928 28
616.944 11
616.960 2
616.976 0
616.992 3
617.008 5
617.025 3
617.041 11
617.057 2
617.073 4
617.089 21
617.105 12
617.121 10
617.137 8
617.153 7
617.169 21
617.185 11
617.201 9
617.218 9
617.234 4
617.250 4
617.266 7
617.282 15
617.298 13
617.314 1
617.330 0
617.346 4
617.362 26
617.378 7
617.394 1
617.411 0
617.427 8
617.443 2
617.459 7
617.475 10
617.491 2
617.507 0
617.523 4
617.539 13
617.555 15
617.571 16
617.588 12
617.604 20
617.620 14
617.636 3
617.652 0
617.668 2
617.684 0
617.700 0
617.716 2
617.732 0
617.748 0
617.764 1
617.781 1
617.797 10
617.813 7
617.829 6
617.845 3
617.861 13
617.877 0
617.893 3
617.909 15
617.925 9
617.942 2
617.958 13
617.974 0
617.990 0
618.006 5
618.022 8
618.038 2
618.054 20
618.070 12
618.086 10
618.102 15
618.119 19
618.135 1
618.151 6
618.167 18
618.183 29
618.199 15
618.215 3
618.231 2
618.247 19
618.263 9
618.280 1
618.296 4
618.312 0
618.328 1
618.344 0
618.360 4
618.376 1
618.392 15
618.408 13
618.424 4
618.441 7
618.457 11
618.473 24
618.489 13
618.505 0
618.521 0
618.537 0
618.553 0
618.569 5
618.585 11
618.602 0
618.618 3
618.634 8
618.650 3
618.666 0
618.682 6
618.698 5
618.714 3
618.730 0
618.746 0
618.763 3
618.779 6
618.795 7
618.811 7
618.827 5
618.843 2
618.859 4
618.875 4
618.891 3
618.907 11
618.924 3
618.940 4
618.956 4
618.972 7
618.988 5
619.004 15
619.020 12
619.036 3
619.052 4
619.069 0
619.085 0
619.101 0
619.117 0
619.133 15
619.149 4
619.165 6
619.181 12
619.197 6
619.214 20
619.230 22
619.246 7
619.262 0
619.278 6
619.294 0
619.310 0
619.326 3
619.342 5
619.359 13
619.375 6
619.391 17
619.407 12
619.423 0
619.439 0
619.455 4
619.471 0
619.487 6
619.504 2
619.520 0
619.536 0
619.552 3
619.568 6
619.584 2
619.600 2
619.616 7
619.632 1
619.649 4
619.665 7
619.681 0
619.697 0
619.713 3
619.729 9
619.745 5
619.761 10
619.778 3
619.794 0
619.810 2
619.826 8
619.842 7
619.858 12
619.874 8
619.890 10
619.906 2
619.923 0
619.939 0
619.955 2
619.971 2
619.987 4
620.003 0
620.019 1
620.035 12
620.052 7
620.068 11
620.084 1
620.100 11
620.116 23
620.132 17
620.148 15
620.164 12
620.181 13
620.197 10
620.213 26
620.229 9
620.245 0
620.261 3
620.277 1
620.293 2
620.310 5
620.326 26
620.342 25
620.358 28
620.374 8
620.390 43
620.406 13
620.422 7
620.439 11
620.455 2
620.471 1
620.487 0
620.503 12
620.519 7
620.535 16
620.551 29
620.568 7
620.584 11
620.600 5
620.616 0
620.632 21
620.648 4
620.664 11
620.680 29
620.697 8
620.713 3
620.729 3
620.745 8
620.761 5
620.777 0
620.793 1
620.809 4
620.826 2
620.842 0
620.858 0
620.874 0
620.890 0
620.906 18
620.922 10
620.939 7
620.955 6
620.971 6
620.987 7
621.003 10
621.019 1
621.035 0
621.051 0
621.068 5
621.084 19
621.100 16
621.116 10
621.132 16
621.148 27
621.164 9
621.181 3
621.197 14
621.213 9
621.229 16
621.245 28
621.261 16
621.277 4
621.293 4
621.310 14
621.326 8
621.342 3
621.358 0
621.374 0
621.390 12
621.406 11
621.423 8
621.439 8
621.455 1
621.471 5
621.487 9
621.503 3
621.519 12
621.536 6
621.552 12
621.568 7
621.584 6
621.600 0
621.616 1
621.632 19
621.649 8
621.665 10
621.681 7
621.697 4
621.713 0
621.729 0
621.745 1
621.762 10
621.778 3
621.794 0
621.810 0
621.826 0
621.842 0
621.858 3
621.875 3
621.891 1
621.907 5
621.923 2
621.939 13
621.955 17
621.971 10
621.988 7
622.004 9
622.020 20
622.036 20
622.052 9
622.068 7
622.084 11
622.101 12
622.117 5
622.133 20
622.149 8
622.165 19
622.181 11
622.197 2
622.214 1
622.230 6
622.246 15
622.262 19
622.278 21
622.294 3
622.311 3
622.327 5
622.343 13
622.359 22
622.375 25
622.391 20
622.407 15
622.424 33
622.440 35
622.456 19
622.472 6
622.488 7
622.504 23
622.520 18
622.537 8
622.553 5
622.569 9
622.585 19
622.601 1
622.617 0
622.634 0
622.650 5
622.666 9
622.682 2
622.698 0
622.714 1
622.730 0
622.747 0
622.763 9
622.779 18
622.795 12
622.811 0
622.827 1
622.844 4
622.860 0
622.876 0
622.892 6
622.908 4
622.924 2
622.941 2
622.957 0
622.973 0
622.989 11
623.005 5
623.021 1
623.037 6
623.054 31
623.070 18
623.086 6
623.102 7
623.118 5
623.134 0
623.151 14
623.167 25
623.183 7
623.199 9
623.215 13
623.231 5
623.248 0
623.264 0
623.280 8
623.296 4
623.312 4
623.328 4
623.345 7
623.361 1
623.377 16
623.393 15
623.409 19
623.425 5
623.442 8
623.458 1
623.474 0
623.490 5
623.506 12
623.522 3
623.539 5
623.555 6
623.571 2
623.587 3
623.603 8
623.619 3
623.636 7
623.652 3
623.668 8
623.684 1
623.700 5
623.716 3
623.733 9
623.749 4
623.765 1
623.781 0
623.797 4
623.813 7
623.830 3
623.846 0
623.862 3
623.878 15
623.894 4
623.910 6
623.927 6
623.943 0
623.959 3
623.975 3
623.991 0
624.007 9
624.024 3
624.040 0
624.056 5
624.072 0
624.088 14
624.104 16
624.121 5
624.137 9
624.153 14
624.169 2
624.185 14
624.202 26
624.218 14
624.234 0
624.250 9
624.266 10
624.282 10
624.299 4
624.315 4
624.331 1
624.347 20
624.363 16
624.379 18
624.396 33
624.412 38
624.428 50
624.444 62
624.460 47
624.477 16
624.493 2
624.509 1
624.525 12
624.541 12
624.557 10
624.574 0
624.590 0
624.606 1
624.622 11
624.638 8
624.655 7
624.671 2
624.687 3
624.703 2
624.719 10
624.735 4
624.752 16
624.768 8
624.784 1
624.800 2
624.816 4
624.833 29
624.849 14
624.865 9
624.881 0
624.897 1
624.913 0
624.930 0
624.946 3
624.962 7
624.978 3
624.994 5
625.011 0
625.027 0
625.043 7
625.059 7
625.075 11
625.091 9
625.108 8
625.124 5
625.140 17
625.156 14
625.172 2
625.189 1
625.205 15
625.221 11
625.237 3
625.253 5
625.270 14
625.286 11
625.302 11
625.318 3
625.334 0
625.350 12
625.367 12
625.383 29
625.399 19
625.415 20
625.431 17
625.448 3
625.464 18
625.480 17
625.496 17
625.512 3
625.529 18
625.545 23
625.561 5
625.577 2
625.593 1
625.610 0
625.626 7
625.642 8
625.658 25
625.674 2
625.690 8
625.707 10
625.723 3
625.739 0
625.755 2
625.771 1
625.788 9
625.804 3
625.820 1
625.836 0
625.852 1
625.869 9
625.885 13
625.901 3
625.917 0
625.933 8
625.950 4
625.966 0
625.982 3
625.998 1
626.014 3
626.031 14
626.047 17
626.063 1
626.079 8
626.095 10
626.112 33
626.128 21
626.144 6
626.160 15
626.176 7
626.193 9
626.209 1
626.225 0
626.241 11
626.257 17
626.274 20
626.290 0
626.306 16
626.322 16
626.338 12
626.355 26
626.371 15
626.387 34
626.403 22
626.419 11
626.436 11
626.452 12
626.468 21
626.484 3
626.500 24
626.517 22
626.533 14
626.549 16
626.565 17
626.581 8
626.598 14
626.614 14
626.630 1
626.646 0
626.663 0
626.679 0
626.695 0
626.711 8
626.727 8
626.744 8
626.760 3
626.776 4
626.792 5
626.808 4
626.825 1
626.841 6
626.857 7
626.873 2
626.889 4
626.906 1
626.922 1
626.938 4
626.954 12
626.970 10
626.987 1
627.003 2
627.019 2
627.035 7
627.052 7
627.068 8
627.084 0
627.100 7
627.116 0
627.133 0
627.149 13
627.165 4
627.181 15
627.197 9
627.214 0
627.230 6
627.246 3
627.262 9
627.279 5
627.295 12
627.311 8
627.327 3
627.343 15
627.360 20
627.376 14
627.392 21
627.408 21
627.424 22
627.441 17
627.457 3
627.473 13
627.489 7
627.506 4
627.522 0
627.538 0
627.554 5
627.570 8
627.587 3
627.603 0
627.619 0
627.635 0
627.652 0
627.668 0
627.684 6
627.700 7
627.716 0
627.733 3
627.749 0
627.765 1
627.781 8
627.797 1
627.814 6
627.830 0
627.846 0
627.862 0
627.879 0
627.895 5
627.911 0
627.927 5
627.943 8
627.960 3
627.976 0
627.992 8
628.008 2
628.025 7
628.041 8
628.057 0
628.073 3
628.090 2
628.106 4
628.122 8
628.138 21
628.154 33
628.171 40
628.187 42
628.203 17
628.219 39
628.236 31
628.252 13
628.268 15
628.284 23
628.300 6
628.317 11
628.333 21
628.349 5
628.365 6
628.382 11
628.398 8
628.414 10
628.430 12
628.447 29
628.463 17
628.479 14
628.495 10
628.511 3
628.528 1
628.544 2
628.560 3
628.576 5
628.593 8
628.609 0
628.625 8
628.641 11
628.658 0
628.674 0
628.690 0
628.706 5
628.722 0
628.739 11
628.755 2
628.771 0
628.787 1
628.804 8
628.820 0
628.836 5
628.852 3
628.869 7
628.885 0
628.901 0
628.917 5
628.934 0
628.950 1
628.966 0
628.982 11
628.998 4
629.015 7
629.031 1
629.047 2
629.063 6
629.080 0
629.096 0
629.112 10
629.128 3
629.145 3
629.161 22
629.177 34
629.193 27
629.210 23
629.226 27
629.242 12
629.258 4
629.275 4
629.291 6
629.307 9
629.323 32
629.339 19
629.356 10
629.372 9
629.388 8
629.404 6
629.421 1
629.437 1
629.453 0
629.469 7
629.486 13
629.502 5
629.518 10
629.534 2
629.551 3
629.567 1
629.583 14
629.599 6
629.616 6
629.632 2
629.648 0
629.664 0
629.681 1
629.697 9
629.713 2
629.729 1
629.746 0
629.762 1
629.778 8
629.794 3
629.811 0
629.827 2
629.843 0
629.859 3
629.876 7
629.892 5
629.908 23
629.924 15
629.941 8
629.957 0
629.973 0
629.989 0
630.006 4
630.022 3
630.038 0
630.054 3
630.071 4
630.087 8
630.103 2
630.119 7
630.136 15
630.152 23
630.168 29
630.184 35
630.201 28
630.217 18
630.233 6
630.249 0
630.266 9
630.282 9
630.298 15
630.314 4
630.331 5
630.347 8
630.363 17
630.379 26
630.396 11
630.412 12
630.428 21
630.444 3
630.461 3
630.477 0
630.493 0
630.509 0
630.526 0
630.542 0
630.558 17
630.574 6
630.591 7
630.607 2
630.623 13
630.639 3
630.656 0
630.672 0
630.688 4
630.704 3
630.721 23
630.737 9
630.753 6
630.770 3
630.786 0
630.802 0
630.818 4
630.835 4
630.851 3
630.867 2
630.883 0
630.900 0
630.916 0
630.932 0
630.948 6
630.965 4
630.981 1
630.997 0
631.013 4
631.030 3
631.046 6
631.062 1
631.078 18
631.095 26
631.111 13
631.127 4
631.144 0
631.160 0
631.176 8
631.192 8
631.209 15
631.225 13
631.241 14
631.257 17
631.274 0
631.290 1
631.306 0
631.322 1
631.339 21
631.355 16
631.371 12
631.388 23
631.404 6
631.420 2
631.436 12
631.453 5
631.469 0
631.485 5
631.501 5
631.518 0
631.534 3
631.550 10
631.566 10
631.583 6
631.599 3
631.615 1
631.632 0
631.648 1
631.664 21
631.680 6
631.697 6
631.713 3
631.729 2
631.745 0
631.762 0
631.778 1
631.794 0
631.811 0
631.827 0
631.843 5
631.859 7
631.876 3
631.892 0
631.908 2
631.924 3
631.941 1
631.957 7
631.973 10
631.990 7
632.006 2
632.022 0
632.038 3
632.055 5
632.071 5
632.087 12
632.104 21
632.120 13
632.136 7
632.152 2
632.169 9
632.185 4
632.201 5
632.217 5
632.234 1
632.250 2
632.266 4
632.283 10
632.299 2
632.315 5
632.331 2
632.348 5
632.364 8
632.380 4
632.397 7
632.413 15
632.429 5
632.445 9
632.462 24
632.478 23
632.494 2
632.511 0
632.527 11
632.543 10
632.559 2
632.576 12
632.592 13
632.608 7
632.624 3
632.641 0
632.657 4
632.673 9
632.690 0
632.706 0
632.722 7
632.738 5
632.755 0
632.771 0
632.787 0
632.804 4
632.820 9
632.836 18
632.852 2
632.869 0
632.885 0
632.901 2
632.918 6
632.934 7
632.950 2
632.966 0
632.983 0
632.999 4
633.015 5
633.032 4
633.048 3
633.064 0
633.081 2
633.097 0
633.113 11
633.129 15
633.146 4
633.162 0
633.178 0
633.195 0
633.211 8
633.227 3
633.243 3
633.260 0
633.276 0
633.292 0
633.309 8
633.325 0
633.341 10
633.357 19
633.374 1
633.390 2
633.406 12
633.423 2
633.439 0
633.455 3
633.472 4
633.488 8
633.504 13
633.520 3
633.537 6
633.553 10
633.569 13
633.586 2
633.602 0
633.618 0
633.634 0
633.651 0
633.667 0
633.683 0
633.700 0
633.716 1
633.732 3
633.749 4
633.765 1
633.781 3
633.797 2
633.814 5
633.830 0
633.846 7
633.863 16
633.879 12
633.895 5
633.912 0
633.928 8
633.944 5
633.960 1
633.977 1
633.993 1
634.009 5
634.026 1
634.042 11
634.058 8
634.075 1
634.091 0
634.107 0
634.123 1
634.140 7
634.156 14
634.172 7
634.189 13
634.205 0
634.221 11
634.238 9
634.254 6
634.270 11
634.287 6
634.303 0
634.319 0
634.335 6
634.352 8
634.368 0
634.384 9
634.401 1
634.417 3
634.433 0
634.450 15
634.466 21
634.482 25
634.499 2
634.515 0
634.531 2
634.547 12
634.564 5
634.580 0
634.596 4
634.613 7
634.629 0
634.645 0
634.662 0
634.678 0
634.694 0
634.711 1
634.727 8
634.743 14
634.759 8
634.776 0
634.792 5
634.808 0
634.825 11
634.841 13
634.857 0
634.874 0
634.890 4
634.906 5
634.923 5
634.939 1
634.955 0
634.972 0
634.988 0
635.004 0
635.020 2
635.037 0
635.053 4
635.069 23
635.086 12
635.102 11
635.118 5
635.135 10
635.151 9
635.167 5
635.184 1
635.200 6
635.216 7
635.233 1
635.249 8
635.265 4
635.282 4
635.298 14
635.314 18
635.330 12
635.347 8
635.363 0
635.379 13
635.396 0
635.412 10
635.428 13
635.445 10
635.461 8
635.477 1
635.494 0
635.510 5
635.526 3
635.543 9
635.559 4
635.575 3
635.592 10
635.608 7
635.624 12
635.641 1
635.657 0
635.673 9
635.690 21
635.706 8
635.722 7
635.739 4
635.755 0
635.771 7
635.787 0
635.804 16
635.820 3
635.836 2
635.853 0
635.869 0
635.885 1
635.902 5
635.918 22
635.934 16
635.951 10
635.967 6
635.983 1
636.000 2
636.016 5
636.032 0
636.049 0
636.065 14
636.081 1
636.098 0
636.114 0
636.130 3
636.147 5
636.163 3
636.179 2
636.196 6
636.212 5
636.228 0
636.245 3
636.261 21
636.277 11
636.294 10
636.310 9
636.326 3
636.343 2
636.359 1
636.375 25
636.392 8
636.408 19
636.424 21
636.441 21
636.457 6
636.473 9
636.490 20
636.506 13
636.522 2
636.539 3
636.555 17
636.571 8
636.588 0
636.604 0
636.620 5
636.637 0
636.653 7
636.669 10
636.686 8
636.702 4
636.718 8
636.735 6
636.751 4
636.767 10
636.784 5
636.800 0
636.816 6
636.833 0
636.849 0
636.865 0
636.882 3
636.898 15
636.914 2
636.931 0
636.947 2
636.963 4
636.980 5
636.996 6
637.012 10
637.029 19
637.045 3
637.061 5
637.078 2
637.094 12
637.110 14
637.127 23
637.143 18
637.159 17
637.176 12
637.192 26
637.208 10
637.225 0
637.241 0
637.258 0
637.274 3
637.290 3
637.307 0
637.323 0
637.339 5
637.356 2
637.372 0
637.388 2
637.405 3
637.421 14
637.437 6
637.454 0
637.470 1
637.486 9
637.503 1
637.519 10
637.535 12
637.552 9
637.568 9
637.584 21
637.601 10
637.617 8
637.633 3
637.650 3
637.666 11
637.683 4
637.699 9
637.715 13
637.732 6
637.748 2
637.764 13
637.781 8
637.797 13
637.813 7
637.830 3
637.846 0
637.862 14
637.879 8
637.895 0
637.911 3
637.928 15
637.944 9
637.960 0
637.977 5
637.993 5
638.010 2
638.026 2
638.042 6
638.059 5
638.075 6
638.091 7
638.108 12
638.124 20
638.140 12
638.157 10
638.173 4
638.189 1
638.206 12
638.222 8
638.238 18
638.255 23
638.271 12
638.288 4
638.304 7
638.320 6
638.337 8
638.353 11
638.369 2
638.386 0
638.402 17
638.418 15
638.435 32
638.451 16
638.468 6
638.484 7
638.500 8
638.517 19
638.533 11
638.549 5
638.566 5
638.582 3
638.598 5
638.615 1
638.631 2
638.647 5
638.664 10
638.680 1
638.697 4
638.713 5
638.729 2
638.746 0
638.762 1
638.778 1
638.795 9
638.811 4
638.827 10
638.844 1
638.860 11
638.877 7
638.893 15
638.909 2
638.926 0
638.942 2
638.958 0
638.975 1
638.991 0
639.007 7
639.024 9
639.040 9
639.057 4
639.073 7
639.089 2
639.106 5
639.122 8
639.138 4
639.155 14
639.171 33
639.187 9
639.204 11
639.220 7
639.237 10
639.253 24
639.269 23
639.286 8
639.302 2
639.318 0
639.335 0
639.351 1
639.368 30
639.384 39
639.400 18
639.417 17
639.433 18
639.449 18
639.466 10
639.482 8
639.499 1
639.515 14
639.531 12
639.548 1
639.564 4
639.580 6
639.597 3
639.613 0
639.630 2
639.646 8
639.662 4
639.679 0
639.695 0
639.711 0
639.728 4
639.744 9
639.761 1
639.777 4
639.793 0
639.810 0
639.826 0
639.842 4
639.859 6
639.875 7
639.892 0
639.908 6
639.924 0
639.941 0
639.957 0
639.973 6
639.990 1
640.006 13
640.023 2
640.039 0
640.055 4
640.072 13
640.088 8
640.104 4
640.121 0
640.137 10
640.154 16
640.170 17
640.186 11
640.203 9
640.219 18
640.235 11
640.252 7
640.268 6
640.285 0
640.301 10
640.317 13
640.334 1
640.350 10
640.367 17
640.383 23
640.399 6
640.416 0
640.432 4
640.448 12
640.465 4
640.481 6
640.498 11
640.514 5
640.530 8
640.547 11
640.563 6
640.580 9
640.596 9
640.612 7
640.629 0
640.645 0
640.661 0
640.678 3
640.694 21
640.711 14
640.727 3
640.743 0
640.760 8
640.776 0
640.793 10
640.809 7
640.825 3
640.842 11
640.858 12
640.875 1
640.891 0
640.907 14
640.924 14
640.940 4
640.956 2
640.973 1
640.989 0
641.006 11
641.022 14
641.038 12
641.055 11
641.071 0
641.088 3
641.104 4
641.120 6
641.137 9
641.153 9
641.170 4
641.186 2
641.202 2
641.219 9
641.235 10
641.252 10
641.268 5
641.284 5
641.301 17
641.317 8
641.334 16
641.350 2
641.366 9
641.383 11
641.399 17
641.415 19
641.432 32
641.448 4
641.465 4
641.481 5
641.497 0
641.514 8
641.530 1
641.547 0
641.563 1
641.579 1
641.596 4
641.612 10
641.629 4
641.645 0
641.661 1
641.678 0
641.694 0
641.711 4
641.727 3
641.743 0
641.760 5
641.776 3
641.793 14
641.809 17
641.825 7
641.842 8
641.858 2
641.875 0
641.891 12
641.907 4
641.924 3
641.940 21
641.957 9
641.973 6
641.989 9
642.006 1
642.022 3
642.039 0
642.055 0
642.072 7
642.088 4
642.104 13
642.121 7
642.137 10
642.154 4
642.170 0
642.186 4
642.203 11
642.219 3
642.236 7
642.252 6
642.268 5
642.285 10
642.301 14
642.318 6
642.334 0
642.350 4
642.367 9
642.383 16
642.400 26
642.416 15
642.432 0
642.449 0
642.465 0
642.482 19
642.498 12
642.515 3
642.531 6
642.547 0
642.564 0
642.580 2
642.597 6
642.613 6
642.629 6
642.646 4
642.662 18
642.679 12
642.695 5
642.711 10
642.728 4
642.744 0
642.761 2
642.777 0
642.794 0
642.810 2
642.826 3
642.843 4
642.859 0
642.876 0
642.892 0
642.908 0
642.925 10
642.941 3
642.958 0
642.974 5
642.991 27
643.007 11
643.023 1
643.040 4
643.056 0
643.073 0
643.089 19
643.105 18
643.122 13
643.138 13
643.155 2
643.171 5
643.188 7
643.204 13
643.220 6
643.237 7
643.253 12
643.270 15
643.286 5
643.302 2
643.319 6
643.335 0
643.352 0
643.368 8
643.385 3
643.401 0
643.417 0
643.434 2
643.450 8
643.467 5
643.483 2
643.500 0
643.516 0
643.532 3
643.549 6
643.565 3
643.582 0
643.598 4
643.615 2
643.631 8
643.647 12
643.664 1
643.680 0
643.697 0
643.713 3
643.729 12
643.746 5
643.762 4
643.779 7
643.795 6
643.812 7
643.828 0
643.844 0
643.861 0
643.877 4
643.894 1
643.910 8
643.927 5
643.943 0
643.959 0
643.976 0
643.992 2
644.009 0
644.025 0
644.042 11
644.058 3
644.074 7
644.091 29
644.107 12
644.124 12
644.140 57
644.157 168
644.173 306
644.190 324
644.206 328
644.222 272
644.239 151
644.255 118
644.272 89
644.288 53
644.305 21
644.321 25
644.337 3
644.354 4
644.370 13
644.387 20
644.403 29
644.420 12
644.436 7
644.452 20
644.469 23
644.485 3
644.502 0
644.518 7
644.535 28
644.551 29
644.568 12
644.584 1
644.600 3
644.617 4
644.633 11
644.650 12
644.666 8
644.683 0
644.699 7
644.715 5
644.732 0
644.748 8
644.765 0
644.781 0
644.798 0
644.814 0
644.831 0
644.847 2
644.863 13
644.880 5
644.896 1
644.913 0
644.929 0
644.946 10
644.962 14
644.978 1
644.995 1
645.011 12
645.028 9
645.044 5
645.061 1
645.077 5
645.094 3
645.110 0
645.126 9
645.143 39
645.159 73
645.176 83
645.192 110
645.209 111
645.225 93
645.242 38
645.258 10
645.274 18
645.291 30
645.307 18
645.324 15
645.340 15
645.357 8
645.373 5
645.390 1
645.406 10
645.423 2
645.439 0
645.455 0
645.472 6
645.488 3
645.505 9
645.521 14
645.538 9
645.554 0
645.571 0
645.587 0
645.603 1
645.620 8
645.636 7
645.653 9
645.669 4
645.686 2
645.702 0
645.719 1
645.735 1
645.752 12
645.768 7
645.784 3
645.801 0
645.817 7
645.834 7
645.850 9
645.867 2
645.883 6
645.900 4
645.916 2
645.932 9
645.949 2
645.965 0
645.982 0
645.998 3
646.015 1
646.031 6
646.048 10
646.064 3
646.081 0
646.097 0
646.114 14
646.130 3
646.146 2
646.163 20
646.179 19
646.196 27
646.212 29
646.229 20
646.245 20
646.262 5
646.278 0
646.295 9
646.311 14
646.327 5
646.344 17
646.360 16
646.377 1
646.393 6
646.410 4
646.426 12
646.443 12
646.459 11
646.476 3
646.492 0
646.509 8
646.525 5
646.541 6
646.558 6
646.574 10
646.591 2
646.607 1
646.624 14
646.640 6
646.657 0
646.673 5
646.690 2
646.706 0
646.723 0
646.739 10
646.755 1
646.772 0
646.788 0
646.805 0
646.821 1
646.838 3
646.854 0
646.871 1
646.887 2
646.904 1
646.920 0
646.937 0
646.953 0
646.970 10
646.986 2
647.002 8
647.019 5
647.035 8
647.052 1
647.068 0
647.085 13
647.101 5
647.118 6
647.134 2
647.151 1
647.167 12
647.184 15
647.200 4
647.217 8
647.233 16
647.250 11
647.266 10
647.282 1
647.299 4
647.315 3
647.332 0
647.348 2
647.365 1
647.381 16
647.398 9
647.414 0
647.431 10
647.447 2
647.464 5
647.480 0
647.497 5
647.513 1
647.530 0
647.546 9
647.562 6
647.579 0
647.595 10
647.612 2
647.628 6
647.645 3
647.661 4
647.678 0
647.694 0
647.711 3
647.727 3
647.744 3
647.760 5
647.777 3
647.793 7
647.810 18
647.826 22
647.843 5
647.859 5
647.876 1
647.892 1
647.909 12
647.925 11
647.941 1
647.958 7
647.974 4
647.991 3
648.007 7
648.024 7
648.040 1
648.057 15
648.073 4
648.090 3
648.106 3
648.123 5
648.139 0
648.156 2
648.172 6
648.189 1
648.205 5
648.222 1
648.238 10
648.255 8
648.271 6
648.288 6
648.304 17
648.321 29
648.337 14
648.354 7
648.370 5
648.387 9
648.403 7
648.419 4
648.436 3
648.452 6
648.469 23
648.485 12
648.502 2
648.518 1
648.535 1
648.551 5
648.568 3
648.584 6
648.601 0
648.617 0
648.634 3
648.650 0
648.667 0
648.683 0
648.700 8
648.716 8
648.733 6
648.749 8
648.766 18
648.782 7
648.799 5
648.815 4
648.832 7
648.848 11
648.865 0
648.881 0
648.898 0
648.914 0
648.931 1
648.947 10
648.964 1
648.980 7
648.997 1
649.013 1
649.030 1
649.046 4
649.063 1
649.079 31
649.096 10
649.112 5
649.129 3
649.145 0
649.162 14
649.178 4
649.195 9
649.211 0
649.228 3
649.244 17
649.261 1
649.277 13
649.294 2
649.310 2
649.327 16
649.343 19
649.360 6
649.376 0
649.393 0
649.409 19
649.426 7
649.442 10
649.459 6
649.475 3
649.492 7
649.508 3
649.525 0
649.541 4
649.558 0
649.574 2
649.591 9
649.607 5
649.624 1
649.640 4
649.657 2
649.673 4
649.690 8
649.706 5
649.723 1
649.739 7
649.756 12
649.772 4
649.789 10
649.805 8
649.822 2
649.838 0
649.855 10
649.871 10
649.888 24
649.904 5
649.921 0
649.937 0
649.954 0
649.970 0
649.987 2
650.003 16
650.020 8
650.036 13
650.053 12
650.069 2
650.086 7
650.102 4
650.119 9
650.135 9
650.152 4
650.168 18
650.185 11
650.201 9
650.218 7
650.234 3
650.251 7
650.267 7
650.284 5
650.300 8
650.317 2
650.333 4
650.350 4
650.366 2
650.383 4
650.399 0
650.416 1
650.432 0
650.449 5
650.465 4
650.482 13
650.498 2
650.515 14
650.531 7
650.548 8
650.564 2
650.581 0
650.597 20
650.614 13
650.630 4
650.647 3
650.664 1
650.680 0
650.697 0
650.713 0
650.730 0
650.746 3
650.763 3
650.779 4
650.796 12
650.812 6
650.829 0
650.845 13
650.862 6
650.878 1
650.895 8
650.911 5
650.928 1
650.944 1
650.961 5
650.977 3
650.994 2
651.010 4
651.027 12
651.043 4
651.060 9
651.076 7
651.093 5
651.109 20
651.126 12
651.143 0
651.159 18
651.176 14
651.192 12
651.209 3
651.225 0
651.242 16
651.258 13
651.275 12
651.291 2
651.308 0
651.324 0
651.341 0
651.357 6
651.374 3
651.390 6
651.407 0
651.423 0
651.440 0
651.456 10
651.473 6
651.490 2
651.506 9
651.523 17
651.539 3
651.556 2
651.572 0
651.589 8
651.605 14
651.622 2
651.638 3
651.655 5
651.671 0
651.688 6
651.704 6
651.721 0
651.737 1
651.754 7
651.770 4
651.787 0
651.804 0
651.820 4
651.837 1
651.853 1
651.870 4
651.886 0
651.903 0
651.919 8
651.936 0
651.952 0
651.969 0
651.985 0
652.002 1
652.018 15
652.035 15
652.051 0
652.068 5
652.085 1
652.101 14
652.118 1
652.134 0
652.151 4
652.167 16
652.184 36
652.200 17
652.217 2
652.233 0
652.250 4
652.266 17
652.283 2
652.299 3
652.316 2
652.333 12
652.349 21
652.366 5
652.382 20
652.399 8
652.415 5
652.432 17
652.448 10
652.465 0
652.481 7
652.498 8
652.514 5
652.531 1
652.548 0
652.564 3
652.581 2
652.597 3
652.614 0
652.630 0
652.647 7
652.663 9
652.680 2
652.696 0
652.713 1
652.729 0
652.746 0
652.763 4
652.779 0
652.796 0
652.812 0
652.829 0
652.845 2
652.862 6
652.878 17
652.895 7
652.911 7
652.928 0
652.945 0
652.961 9
652.978 16
652.994 1
653.011 0
653.027 1
653.044 0
653.060 1
653.077 1
653.093 1
653.110 2
653.127 4
653.143 3
653.160 0
653.176 3
653.193 0
653.209 2
653.226 17
653.242 14
653.259 3
653.275 2
653.292 7
653.309 2
653.325 24
653.342 12
653.358 2
653.375 1
653.391 4
653.408 0
653.424 8
653.441 9
653.457 11
653.474 7
653.491 3
653.507 8
653.524 0
653.540 0
653.557 1
653.573 6
653.590 1
653.606 5
653.623 12
653.640 3
653.656 5
653.673 14
653.689 18
653.706 5
653.722 0
653.739 0
653.755 8
653.772 9
653.789 5
653.805 8
653.822 1
653.838 0
653.855 2
653.871 0
653.888 6
653.904 6
653.921 4
653.938 1
653.954 11
653.971 7
653.987 13
654.004 9
654.020 15
654.037 14
654.053 2
654.070 3
654.087 0
654.103 0
654.120 13
654.136 8
654.153 24
654.169 7
654.186 8
654.202 9
654.219 11
654.236 3
654.252 5
654.269 9
654.285 1
654.302 1
654.318 0
654.335 0
654.351 17
654.368 14
654.385 4
654.401 14
654.418 17
654.434 8
654.451 12
654.467 2
654.484 6
654.501 8
654.517 8
654.534 9
654.550 6
654.567 0
654.583 0
654.600 3
654.616 3
654.633 2
654.650 0
654.666 0
654.683 2
654.699 2
654.716 5
654.732 0
654.749 0
654.766 2
654.782 5
654.799 0
654.815 0
654.832 1
654.848 5
654.865 10
654.882 0
654.898 0
654.915 1
654.931 9
654.948 6
654.964 3
654.981 0
654.998 6
655.014 6
655.031 2
655.047 0
655.064 0
655.080 2
655.097 0
655.114 2
655.130 0
655.147 0
655.163 5
655.180 0
655.196 3
655.213 30
655.230 18
655.246 10
655.263 22
655.279 13
655.296 12
655.312 11
655.329 8
655.346 1
655.362 4
655.379 17
655.395 5
655.412 0
655.428 0
655.445 6
655.462 5
655.478 16
655.495 10
655.511 4
655.528 0
655.544 0
655.561 0
655.578 0
655.594 5
655.611 6
655.627 1
655.644 10
655.660 2
655.677 5
655.694 3
655.710 1
655.727 0
655.743 0
655.760 8
655.777 3
655.793 3
655.810 5
655.826 13
655.843 0
655.859 9
655.876 8
655.893 1
655.909 0
655.926 0
655.942 0
655.959 6
655.976 9
655.992 11
656.009 12
656.025 11
656.042 0
656.058 6
656.075 2
656.092 0
656.108 5
656.125 0
656.141 14
656.158 13
656.175 7
656.191 5
656.208 1
656.224 3
656.241 0
656.257 10
656.274 6
656.291 0
656.307 0
656.324 5
656.340 7
656.357 7
656.374 11
656.390 8
656.407 3
656.423 1
656.440 7
656.456 0
656.473 3
656.490 10
656.506 0
656.523 0
656.539 1
656.556 14
656.573 15
656.589 9
656.606 2
656.622 1
656.639 0
656.656 8
656.672 8
656.689 4
656.705 2
656.722 5
656.738 0
656.755 0
656.772 0
656.788 8
656.805 1
656.821 0
656.838 0
656.855 3
656.871 2
656.888 6
656.904 0
656.921 0
656.938 2
656.954 2
656.971 5
656.987 0
657.004 0
657.021 0
657.037 0
657.054 10
657.070 13
657.087 5
657.104 1
657.120 9
657.137 6
657.153 3
657.170 7
657.187 5
657.203 6
657.220 6
657.236 9
657.253 12
657.270 4
657.286 0
657.303 0
657.319 4
657.336 2
657.353 13
657.369 7
657.386 9
657.402 19
657.419 17
657.436 3
657.452 11
657.469 27
657.485 5
657.502 0
657.519 4
657.535 1
657.552 0
657.568 5
657.585 7
657.602 1
657.618 5
657.635 6
657.651 5
657.668 16
657.685 7
657.701 2
657.718 5
657.734 16
657.751 18
657.768 15
657.784 1
657.801 0
657.817 8
657.834 0
657.851 0
657.867 3
657.884 2
657.900 0
657.917 0
657.934 1
657.950 3
657.967 4
657.983 0
658.000 0
658.017 0
658.033 0
658.050 1
658.066 2
658.083 8
658.100 5
658.116 7
658.133 0
658.150 0
658.166 0
658.183 5
658.199 3
658.216 5
658.233 2
658.249 18
658.266 6
658.282 14
658.299 5
658.316 0
658.332 1
658.349 0
658.365 0
658.382 12
658.399 13
658.415 4
658.432 11
658.449 10
658.465 0
658.482 8
658.498 9
658.515 8
658.532 6
658.548 0
658.565 0
658.581 4
658.598 2
658.615 0
658.631 1
658.648 0
658.665 0
658.681 2
658.698 9
658.714 0
658.731 0
658.748 4
658.764 13
658.781 6
658.797 3
658.814 1
658.831 0
658.847 9
658.864 3
658.881 4
658.897 0
658.914 6
658.930 0
658.947 0
658.964 0
658.980 0
658.997 0
659.014 1
659.030 7
659.047 11
659.063 16
659.080 5
659.097 7
659.113 9
659.130 3
659.146 0
659.163 2
659.180 10
659.196 11
659.213 9
659.230 4
659.246 1
659.263 0
659.279 0
659.296 5
659.313 5
659.329 2
659.346 13
659.363 4
659.379 8
659.396 0
659.412 8
659.429 5
659.446 3
659.462 22
659.479 11
659.496 6
659.512 2
659.529 0
659.545 5
659.562 0
659.579 4
659.595 0
659.612 0
659.629 4
659.645 0
659.662 3
659.678 7
659.695 8
659.712 7
659.728 4
659.745 8
659.762 23
659.778 13
659.795 10
659.812 12
659.828 7
659.845 1
659.861 4
659.878 5
659.895 11
659.911 14
659.928 10
659.945 2
659.961 6
659.978 8
659.994 1
660.011 7
660.028 7
660.044 7
660.061 7
660.078 4
660.094 12
660.111 9
660.128 2
660.144 7
660.161 11
660.177 19
660.194 7
660.211 1
660.227 12
660.244 7
660.261 12
660.277 7
660.294 15
660.311 7
660.327 19
660.344 7
660.360 0
660.377 15
660.394 15
660.410 1
660.427 1
660.444 0
660.460 0
660.477 22
660.494 13
660.510 2
660.527 0
660.543 4
660.560 0
660.577 0
660.593 0
660.610 6
660.627 19
660.643 19
660.660 3
660.677 1
660.693 2
660.710 6
660.727 10
660.743 8
660.760 1
660.776 0
660.793 0
660.810 0
660.826 0
660.843 5
660.860 6
660.876 16
660.893 0
660.910 2
660.926 7
660.943 9
660.960 1
660.976 5
660.993 0
661.009 6
661.026 3
661.043 13
661.059 9
661.076 7
661.093 14
661.109 16
661.126 15
661.143 2
661.159 8
661.176 8
661.193 1
661.209 11
661.226 3
661.243 8
661.259 1
661.276 14
661.292 4
661.309 6
661.326 0
661.342 0
661.359 14
661.376 4
661.392 0
661.409 0
661.426 5
661.442 7
661.459 1
661.476 0
661.492 1
661.509 27
661.526 13
661.542 1
661.559 3
661.576 6
661.592 3
661.609 0
661.625 0
661.642 0
661.659 0
661.675 3
661.692 2
661.709 3
661.725 10
661.742 13
661.759 19
661.775 4
661.792 3
661.809 3
661.825 4
661.842 3
661.859 13
661.875 7
661.892 0
661.909 4
661.925 3
661.942 0
661.959 3
661.975 5
661.992 1
662.009 4
662.025 0
662.042 0
662.059 0
662.075 2
662.092 7
662.109 2
662.125 3
662.142 7
662.159 1
662.175 6
662.192 1
662.208 0
662.225 11
662.242 4
662.258 1
662.275 0
662.292 1
662.308 11
662.325 16
662.342 11
662.358 3
662.375 0
662.392 4
662.408 6
662.425 12
662.442 6
662.458 14
662.475 13
662.492 7
662.508 5
662.525 16
662.542 6
662.558 2
662.575 2
662.592 12
662.608 16
662.625 5
662.642 0
662.658 0
662.675 0
662.692 0
662.708 0
662.725 0
662.742 0
662.758 0
662.775 2
662.792 0
662.808 1
662.825 17
662.842 4
662.858 8
662.875 1
662.892 5
662.908 0
662.925 0
662.942 0
662.958 0
662.975 0
662.992 0
663.008 2
663.025 7
663.042 5
663.058 1
663.075 9
663.092 8
663.108 9
663.125 3
663.142 7
663.158 6
663.175 15
663.192 13
663.208 0
663.225 2
663.242 10
663.259 5
663.275 0
663.292 0
663.309 0
663.325 1
663.342 5
663.359 17
663.375 6
663.392 10
663.409 11
663.425 23
663.442 3
663.459 0
663.475 0
663.492 4
663.509 11
663.525 1
663.542 1
663.559 8
663.575 3
663.592 0
663.609 3
663.625 12
663.642 0
663.659 4
663.675 18
663.692 0
663.709 3
663.725 0
663.742 0
663.759 2
663.776 2
663.792 0
663.809 14
663.826 3
663.842 0
663.859 5
663.876 0
663.892 0
663.909 0
663.926 0
663.942 0
663.959 1
663.976 4
663.992 0
664.009 3
664.026 2
664.042 5
664.059 1
664.076 0
664.092 7
664.109 3
664.126 3
664.143 0
664.159 0
664.176 12
664.193 18
664.209 12
664.226 10
664.243 2
664.259 3
664.276 17
664.293 6
664.309 12
664.326 2
664.343 12
664.359 1
664.376 2
664.393 6
664.410 13
664.426 2
664.443 0
664.460 0
664.476 0
664.493 1
664.510 0
664.526 7
664.543 7
664.560 9
664.576 17
664.593 10
664.610 1
664.626 0
664.643 7
664.660 0
664.677 2
664.693 0
664.710 0
664.727 4
664.743 3
664.760 2
664.777 13
664.793 2
664.810 8
664.827 8
664.843 0
664.860 3
664.877 8
664.894 4
664.910 0
664.927 0
664.944 10
664.960 1
664.977 0
664.994 0
665.010 3
665.027 1
665.044 2
665.061 1
665.077 2
665.094 0
665.111 4
665.127 1
665.144 5
665.161 1
665.177 0
665.194 0
665.211 2
665.227 0
665.244 20
665.261 5
665.278 0
665.294 5
665.311 5
665.328 18
665.344 15
665.361 15
665.378 4
665.394 7
665.411 11
665.428 12
665.445 25
665.461 5
665.478 6
665.495 5
665.511 0
665.528 0
665.545 0
665.562 8
665.578 4
665.595 7
665.612 0
665.628 0
665.645 1
665.662 2
665.678 2
665.695 0
665.712 3
665.729 2
665.745 6
665.762 9
665.779 1
665.795 1
665.812 0
665.829 5
665.845 7
665.862 3
665.879 3
665.896 5
665.912 0
665.929 2
665.946 6
665.962 2
665.979 3
665.996 0
666.013 0
666.029 8
666.046 9
666.063 0
666.079 6
666.096 15
666.113 12
666.130 6
666.146 6
666.163 10
666.180 38
666.196 22
666.213 9
666.230 29
666.246 16
666.263 1
666.280 6
666.297 5
666.313 0
666.330 10
666.347 23
666.363 13
666.380 4
666.397 0
666.414 2
666.430 15
666.447 11
666.464 7
666.480 3
666.497 0
666.514 0
666.531 3
666.547 3
666.564 4
666.581 1
666.597 0
666.614 0
666.631 3
666.648 1
666.664 2
666.681 5
666.698 3
666.715 0
666.731 0
666.748 0
666.765 0
666.781 0
666.798 4
666.815 5
666.832 3
666.848 4
666.865 1
666.882 0
666.898 5
666.915 0
666.932 24
666.949 20
666.965 3
666.982 6
666.999 4
667.015 8
667.032 4
667.049 11
667.066 7
667.082 2
667.099 1
667.116 1
667.132 10
667.149 23
667.166 18
667.183 16
667.199 16
667.216 13
667.233 34
667.250 37
667.266 44
667.283 11
667.300 2
667.316 1
667.333 3
667.350 15
667.367 16
667.383 1
667.400 5
667.417 14
667.434 7
667.450 0
667.467 6
667.484 12
667.500 6
667.517 0
667.534 5
667.551 3
667.567 1
667.584 0
667.601 0
667.618 0
667.634 4
667.651 1
667.668 0
667.684 6
667.701 7
667.718 4
667.735 4
667.751 0
667.768 2
667.785 2
667.802 0
667.818 8
667.835 0
667.852 3
667.868 2
667.885 9
667.902 21
667.919 3
667.935 0
667.952 1
667.969 4
667.986 5
668.002 6
668.019 12
668.036 9
668.053 5
668.069 0
668.086 2
668.103 8
668.119 15
668.136 4
668.153 0
668.170 9
668.186 17
668.203 8
668.220 9
668.237 9
668.253 10
668.270 17
668.287 16
668.304 22
668.320 7
668.337 0
668.354 2
668.371 5
668.387 2
668.404 13
668.421 9
668.437 6
668.454 6
668.471 18
668.488 7
668.504 2
668.521 15
668.538 5
668.555 9
668.571 1
668.588 0
668.605 1
668.622 8
668.638 1
668.655 0
668.672 0
668.689 0
668.705 3
668.722 7
668.739 1
668.756 4
668.772 8
668.789 0
668.806 3
668.823 2
668.839 0
668.856 0
668.873 18
668.890 5
668.906 1
668.923 0
668.940 3
668.957 13
668.973 10
668.990 1
669.007 3
669.023 1
669.040 1
669.057 6
669.074 7
669.090 0
669.107 0
669.124 1
669.141 0
669.157 0
669.174 0
669.191 11
669.208 6
669.224 3
669.241 3
669.258 0
669.275 4
669.291 14
669.308 20
669.325 4
669.342 6
669.358 15
669.375 4
669.392 1
669.409 12
669.425 6
669.442 1
669.459 1
669.476 9
669.492 6
669.509 16
669.526 11
669.543 0
669.559 0
669.576 5
669.593 7
669.610 5
669.626 2
669.643 5
669.660 0
669.677 0
669.694 0
669.710 5
669.727 0
669.744 0
669.761 0
669.777 0
669.794 1
669.811 2
669.828 0
669.844 0
669.861 0
669.878 11
669.895 9
669.911 2
669.928 0
669.945 0
669.962 4
669.978 5
669.995 0
670.012 0
670.029 0
670.045 2
670.062 9
670.079 6
670.096 2
670.112 2
670.129 4
670.146 20
670.163 15
670.179 5
670.196 0
670.213 10
670.230 7
670.247 8
670.263 1
670.280 3
670.297 4
670.314 4
670.330 0
670.347 0
670.364 5
670.381 4
670.397 10
670.414 7
670.431 5
670.448 8
670.464 0
670.481 5
670.498 7
670.515 8
670.531 4
670.548 13
670.565 1
670.582 1
670.599 12
670.615 15
670.632 19
670.649 12
670.666 16
670.682 2
670.699 0
670.716 0
670.733 0
670.749 0
670.766 0
670.783 10
670.800 10
670.817 10
670.833 1
670.850 17
670.867 6
670.884 0
670.900 2
670.917 12
670.934 1
670.951 5
670.967 5
670.984 0
671.001 0
671.018 0
671.035 3
671.051 6
671.068 5
671.085 11
671.102 1
671.118 8
671.135 9
671.152 1
671.169 4
671.186 7
671.202 2
671.219 0
671.236 1
671.253 8
671.269 6
671.286 0
671.303 0
671.320 7
671.336 10
671.353 9
671.370 2
671.387 11
671.404 5
671.420 4
671.437 9
671.454 0
671.471 8
671.487 1
671.504 8
671.521 2
671.538 0
671.555 0
671.571 4
671.588 13
671.605 6
671.622 9
671.638 9
671.655 0
671.672 0
671.689 3
671.706 8
671.722 7
671.739 1
671.756 1
671.773 3
671.789 3
671.806 0
671.823 6
671.840 0
671.857 3
671.873 6
671.890 7
671.907 6
671.924 5
671.941 1
671.957 0
671.974 6
671.991 9
672.008 1
672.024 0
672.041 1
672.058 0
672.075 9
672.092 10
672.108 3
672.125 9
672.142 3
672.159 11
672.175 3
672.192 7
672.209 2
672.226 14
672.243 17
672.259 11
672.276 11
672.293 9
672.310 1
672.327 0
672.343 0
672.360 3
672.377 12
672.394 9
672.411 3
672.427 3
672.444 0
672.461 4
672.478 24
672.494 21
672.511 4
672.528 3
672.545 3
672.562 1
672.578 10
672.595 9
672.612 9
672.629 3
672.646 0
672.662 5
672.679 0
672.696 0
672.713 0
672.730 15
672.746 21
672.763 10
672.780 0
672.797 0
672.814 6
672.830 4
672.847 6
672.864 1
672.881 8
672.897 0
672.914 1
672.931 3
672.948 21
672.965 7
672.981 2
672.998 5
673.015 4
673.032 8
673.049 9
673.065 1
673.082 6
673.099 1
673.116 13
673.133 3
673.149 2
673.166 8
673.183 5
673.200 0
673.217 11
673.233 10
673.250 7
673.267 6
673.284 1
673.301 5
673.317 6
673.334 3
673.351 5
673.368 0
673.385 7
673.401 11
673.418 11
673.435 6
673.452 4
673.469 11
673.485 12
673.502 2
673.519 0
673.536 8
673.553 3
673.569 0
673.586 5
673.603 2
673.620 16
673.637 2
673.653 0
673.670 0
673.687 6
673.704 10
673.721 4
673.737 3
673.754 0
673.771 10
673.788 4
673.805 1
673.822 1
673.838 0
673.855 0
673.872 9
673.889 9
673.906 4
673.922 6
673.939 5
673.956 4
673.973 1
673.990 5
674.006 15
674.023 15
674.040 0
674.057 0
674.074 0
674.090 7
674.107 31
674.124 19
674.141 16
674.158 5
674.174 2
674.191 1
674.208 0
674.225 3
674.242 0
674.259 7
674.275 33
674.292 7
674.309 4
674.326 4
674.343 0
674.359 5
674.376 2
674.393 14
674.410 3
674.427 0
674.443 0
674.460 2
674.477 3
674.494 1
674.511 0
674.528 2
674.544 8
674.561 1
674.578 0
674.595 0
674.612 7
674.628 1
674.645 0
674.662 1
674.679 0
674.696 5
674.713 12
674.729 1
674.746 3
674.763 10
674.780 0
674.797 0
674.813 3
674.830 1
674.847 0
674.864 1
674.881 2
674.898 4
674.914 7
674.931 0
674.948 2
674.965 0
674.982 0
674.998 3
675.015 0
675.032 0
675.049 1
675.066 2
675.083 13
675.099 7
675.116 1
675.133 0
675.150 2
675.167 2
675.183 7
675.200 17
675.217 10
675.234 6
675.251 4
675.268 9
675.284 5
675.301 7
675.318 3
675.335 4
675.352 3
675.369 0
675.385 0
675.402 11
675.419 9
675.436 4
675.453 9
675.470 1
675.486 0
675.503 5
675.520 7
675.537 3
675.554 11
675.570 7
675.587 0
675.604 3
675.621 0
675.638 7
675.655 0
675.671 0
675.688 1
675.705 0
675.722 9
675.739 0
675.756 3
675.772 1
675.789 0
675.806 3
675.823 0
675.840 6
675.857 3
675.873 0
675.890 3
675.907 1
675.924 0
675.941 3
675.958 1
675.974 3
675.991 5
676.008 3
676.025 3
676.042 5
676.059 3
676.075 0
676.092 3
676.109 0
676.126 0
676.143 0
676.160 2
676.176 0
676.193 0
676.210 0
676.227 4
676.244 7
676.261 0
676.277 0
676.294 7
676.311 3
676.328 5
676.345 3
676.362 0
676.378 1
676.395 4
676.412 12
676.429 17
676.446 18
676.463 2
676.480 1
676.496 8
676.513 1
676.530 0
676.547 1
676.564 0
676.581 8
676.597 3
676.614 10
676.631 16
676.648 11
676.665 5
676.682 5
676.698 6
676.715 1
676.732 0
676.749 0
676.766 0
676.783 1
676.800 0
676.816 2
676.833 7
676.850 5
676.867 0
676.884 0
676.901 0
676.917 3
676.934 3
676.951 2
676.968 10
676.985 14
677.002 15
677.018 2
677.035 4
677.052 3
677.069 1
677.086 3
677.103 3
677.120 6
677.136 5
677.153 3
677.170 6
677.187 2
677.204 5
677.221 12
677.238 11
677.254 1
677.271 0
677.288 6
677.305 1
677.322 1
677.339 0
677.355 0
677.372 3
677.389 5
677.406 4
677.423 0
677.440 3
677.457 0
677.473 0
677.490 4
677.507 0
677.524 18
677.541 5
677.558 5
677.575 7
677.591 5
677.608 1
677.625 5
677.642 9
677.659 6
677.676 0
677.692 0
677.709 3
677.726 20
677.743 14
677.760 12
677.777 5
677.794 17
677.810 3
677.827 0
677.844 3
677.861 12
677.878 7
677.895 21
677.912 11
677.928 3
677.945 9
677.962 9
677.979 1
677.996 0
678.013 4
678.030 1
678.046 0
678.063 0
678.080 4
678.097 2
678.114 28
678.131 82
678.148 177
678.165 351
678.181 752
678.198 911
678.215 933
678.232 766
678.249 509
678.266 322
678.283 241
678.299 154
678.316 76
678.333 33
678.350 21
678.367 10
678.384 25
678.401 14
678.417 14
678.434 7
678.451 15
678.468 13
678.485 14
678.502 7
678.519 12
678.535 7
678.552 11
678.569 5
678.586 6
678.603 4
678.620 6
678.637 1
678.654 2
678.670 1
678.687 2
678.704 2
678.721 0
678.738 11
678.755 7
678.772 1
678.788 0
678.805 4
678.822 17
678.839 10
678.856 1
678.873 0
678.890 8
678.907 6
678.923 8
678.940 1
678.957 2
678.974 6
678.991 8
679.008 8
679.025 0
679.042 3
679.058 14
679.075 13
679.092 4
679.109 0
679.126 6
679.143 54
679.160 117
679.177 190
679.193 222
679.210 252
679.227 186
679.244 120
679.261 84
679.278 42
679.295 11
679.312 17
679.328 7
679.345 9
679.362 14
679.379 2
679.396 7
679.413 3
679.430 3
679.447 0
679.463 1
679.480 0
679.497 5
679.514 10
679.531 5
679.548 2
679.565 0
679.582 20
679.598 9
679.615 5
679.632 5
679.649 7
679.666 1
679.683 2
679.700 0
679.717 2
679.733 1
679.750 12
679.767 0
679.784 0
679.801 0
679.818 0
679.835 0
679.852 2
679.868 4
679.885 3
679.902 0
679.919 1
679.936 2
679.953 5
679.970 1
679.987 7
680.004 1
680.020 0
680.037 1
680.054 1
680.071 1
680.088 10
680.105 3
680.122 12
680.139 3
680.156 27
680.172 37
680.189 30
680.206 55
680.223 56
680.240 32
680.257 28
680.274 22
680.291 11
680.307 0
680.324 0
680.341 4
680.358 18
680.375 3
680.392 3
680.409 2
680.426 11
680.443 15
680.459 3
680.476 11
680.493 23
680.510 11
680.527 3
680.544 4
680.561 9
680.578 0
680.595 0
680.611 5
680.628 8
680.645 13
680.662 3
680.679 0
680.696 0
680.713 0
680.730 1
680.747 0
680.764 3
680.780 0
680.797 2
680.814 1
680.831 1
680.848 6
680.865 8
680.882 3
680.899 0
680.916 0
680.932 24
680.949 16
680.966 15
680.983 3
681.000 8
681.017 0
681.034 0
681.051 5
681.068 8
681.085 5
681.101 1
681.118 7
681.135 2
681.152 0
681.169 0
681.186 25
681.203 32
681.220 17
681.237 17
681.253 8
681.270 3
681.287 12
681.304 26
681.321 4
681.338 0
681.355 1
681.372 3
681.389 13
681.406 21
681.422 15
681.439 10
681.456 8
681.473 12
681.490 6
681.507 5
681.524 13
681.541 6
681.558 6
681.575 16
681.592 4
681.608 0
681.625 5
681.642 7
681.659 7
681.676 1
681.693 5
681.710 20
681.727 11
681.744 25
681.761 6
681.777 0
681.794 0
681.811 6
681.828 0
681.845 0
681.862 10
681.879 6
681.896 2
681.913 4
681.930 0
681.947 3
681.963 5
681.980 3
681.997 0
682.014 7
682.031 0
682.048 1
682.065 10
682.082 6
682.099 1
682.116 0
682.133 8
682.149 10
682.166 19
682.183 12
682.200 13
682.217 14
682.234 45
682.251 9
682.268 0
682.285 1
682.302 19
682.319 1
682.335 0
682.352 1
682.369 0
682.386 0
682.403 7
682.420 15
682.437 3
682.454 2
682.471 2
682.488 10
682.505 13
682.521 13
682.538 2
682.555 3
682.572 1
682.589 0
682.606 0
682.623 0
682.640 0
682.657 0
682.674 1
682.691 13
682.708 4
682.724 21
682.741 5
682.758 0
682.775 15
682.792 3
682.809 10
682.826 7
682.843 0
682.860 0
682.877 1
682.894 11
682.911 5
682.928 1
682.944 1
682.961 2
682.978 0
682.995 0
683.012 0
683.029 6
683.046 9
683.063 7
683.080 9
683.097 11
683.114 5
683.131 12
683.147 8
683.164 10
683.181 0
683.198 1
683.215 3
683.232 23
683.249 38
683.266 28
683.283 35
683.300 35
683.317 20
683.334 27
683.351 2
683.367 4
683.384 10
683.401 9
683.418 3
683.435 3
683.452 5
683.469 17
683.486 7
683.503 0
683.520 11
683.537 4
683.554 21
683.571 27
683.588 8
683.604 1
683.621 0
683.638 0
683.655 0
683.672 0
683.689 0
683.706 0
683.723 0
683.740 0
683.757 1
683.774 0
683.791 7
683.808 7
683.825 3
683.841 11
683.858 13
683.875 1
683.892 7
683.909 3
683.926 0
683.943 0
683.960 3
683.977 4
683.994 0
684.011 3
684.028 0
684.045 9
684.062 3
684.079 4
684.095 3
684.112 0
684.129 4
684.146 12
684.163 3
684.180 8
684.197 7
684.214 2
684.231 6
684.248 12
684.265 31
684.282 33
684.299 14
684.316 4
684.333 4
684.349 1
684.366 3
684.383 5
684.400 8
684.417 5
684.434 13
684.451 14
684.468 8
684.485 0
684.502 1
684.519 9
684.536 13
684.553 6
684.570 3
684.587 13
684.604 9
684.621 1
684.637 4
684.654 6
684.671 3
684.688 14
684.705 4
684.722 1
684.739 5
684.756 12
684.773 3
684.790 0
684.807 0
684.824 1
684.841 1
684.858 0
684.875 0
684.892 0
684.909 0
684.925 0
684.942 1
684.959 2
684.976 7
684.993 0
685.010 0
685.027 0
685.044 0
685.061 5
685.078 6
685.095 11
685.112 1
685.129 10
685.146 6
685.163 2
685.180 2
685.197 3
685.214 6
685.231 11
685.247 9
685.264 5
685.281 13
685.298 0
685.315 10
685.332 8
685.349 11
685.366 18
685.383 12
685.400 9
685.417 8
685.434 0
685.451 4
685.468 4
685.485 19
685.502 3
685.519 15
685.536 16
685.553 6
685.570 3
685.586 6
685.603 40
685.620 8
685.637 1
685.654 0
685.671 0
685.688 0
685.705 12
685.722 4
685.739 8
685.756 8
685.773 2
685.790 2
685.807 3
685.824 0
685.841 0
685.858 0
685.875 0
685.892 6
685.909 3
685.926 2
685.943 3
685.959 1
685.976 0
685.993 0
686.010 6
686.027 3
686.044 0
686.061 0
686.078 3
686.095 11
686.112 1
686.129 6
686.146 2
686.163 9
686.180 14
686.197 11
686.214 6
686.231 6
686.248 1
686.265 0
686.282 1
686.299 2
686.316 0
686.333 0
686.350 0
686.367 9
686.383 4
686.400 0
686.417 0
686.434 0
686.451 0
686.468 0
686.485 4
686.502 3
686.519 0
686.536 0
686.553 0
686.570 0
686.587 0
686.604 0
686.621 0
686.638 4
686.655 17
686.672 7
686.689 1
686.706 0
686.723 0
686.740 3
686.757 2
686.774 0
686.791 7
686.808 8
686.825 3
686.842 5
686.859 10
686.875 12
686.892 6
686.909 18
686.926 13
686.943 0
686.960 4
686.977 9
686.994 0
687.011 0
687.028 1
687.045 3
687.062 7
687.079 6
687.096 0
687.113 0
687.130 4
687.147 12
687.164 12
687.181 4
687.198 13
687.215 2
687.232 0
687.249 3
687.266 3
687.283 11
687.300 5
687.317 8
687.334 4
687.351 0
687.368 6
687.385 0
687.402 3
687.419 1
687.436 7
687.453 5
687.470 0
687.486 0
687.503 2
687.520 0
687.537 0
687.554 0
687.571 0
687.588 12
687.605 7
687.622 1
687.639 0
687.656 0
687.673 0
687.690 0
687.707 0
687.724 1
687.741 0
687.758 1
687.775 5
687.792 6
687.809 2
687.826 2
687.843 0
687.860 0
687.877 0
687.894 6
687.911 17
687.928 6
687.945 1
687.962 7
687.979 14
687.996 11
688.013 11
688.030 3
688.047 4
688.064 22
688.081 4
688.098 0
688.115 19
688.132 3
688.149 0
688.166 0
688.183 0
688.200 2
688.217 24
688.234 21
688.251 2
688.268 0
688.285 0
688.302 0
688.319 0
688.336 0
688.353 0
688.370 0
688.387 11
688.403 6
688.420 2
688.437 7
688.454 5
688.471 7
688.488 10
688.505 6
688.522 1
688.539 0
688.556 3
688.573 9
688.590 1
688.607 5
688.624 1
688.641 0
688.658 0
688.675 0
688.692 7
688.709 6
688.726 6
688.743 1
688.760 0
688.777 3
688.794 14
688.811 7
688.828 3
688.845 24
688.862 13
688.879 0
688.896 3
688.913 3
688.930 0
688.947 14
688.964 3
688.981 15
688.998 15
689.015 7
689.032 3
689.049 3
689.066 11
689.083 6
689.100 3
689.117 0
689.134 0
689.151 0
689.168 1
689.185 2
689.202 0
689.219 6
689.236 7
689.253 6
689.270 11
689.287 5
689.304 0
689.321 1
689.338 17
689.355 5
689.372 9
689.389 1
689.406 0
689.423 6
689.440 1
689.457 0
689.474 2
689.491 0
689.508 8
689.525 4
689.542 0
689.559 0
689.576 5
689.593 5
689.610 10
689.627 17
689.644 2
689.661 4
689.678 0
689.695 0
689.712 4
689.729 2
689.746 0
689.763 1
689.780 1
689.797 4
689.814 0
689.831 0
689.848 0
689.865 1
689.882 0
689.899 0
689.916 3
689.933 4
689.950 5
689.967 0
689.984 0
690.001 0
690.018 0
690.035 10
690.052 18
690.069 7
690.086 5
690.103 6
690.120 3
690.137 3
690.154 24
690.171 7
690.188 8
690.205 7
690.222 8
690.239 10
690.256 29
690.273 15
690.290 16
690.307 1
690.324 0
690.341 14
690.358 6
690.375 10
690.392 3
690.409 0
690.426 5
690.443 4
690.461 8
690.478 0
690.495 3
690.512 0
690.529 8
690.546 4
690.563 4
690.580 11
690.597 8
690.614 0
690.631 1
690.648 3
690.665 2
690.682 15
690.699 7
690.716 0
690.733 0
690.750 1
690.767 0
690.784 0
690.801 4
690.818 9
690.835 17
690.852 11
690.869 1
690.886 0
690.903 0
690.920 3
690.937 5
690.954 7
690.971 2
690.988 0
691.005 6
691.022 7
691.039 4
691.056 6
691.073 1
691.090 3
691.107 5
691.124 11
691.141 28
691.158 31
691.175 6
691.192 2
691.209 1
691.226 0
691.243 8
691.260 2
691.277 10
691.294 13
691.311 5
691.328 4
691.345 0
691.362 0
691.380 8
691.397 8
691.414 12
691.431 4
691.448 1
691.465 0
691.482 5
691.499 2
691.516 5
691.533 0
691.550 0
691.567 0
691.584 1
691.601 0
691.618 14
691.635 0
691.652 0
691.669 4
691.686 0
691.703 2
691.720 1
691.737 0
691.754 3
691.771 10
691.788 21
691.805 6
691.822 8
691.839 0
691.856 0
691.873 1
691.890 0
691.907 6
691.924 4
691.941 0
691.958 4
691.975 6
691.993 4
692.010 1
692.027 8
692.044 3
692.061 0
692.078 1
692.095 0
692.112 8
692.129 8
692.146 5
692.163 7
692.180 5
692.197 18
692.214 15
692.231 20
692.248 8
692.265 7
692.282 11
692.299 7
692.316 0
692.333 0
692.350 0
692.367 0
692.384 4
692.401 1
692.418 0
692.435 0
692.452 7
692.469 3
692.487 18
692.504 6
692.521 11
692.538 2
692.555 0
692.572 9
692.589 8
692.606 7
692.623 0
692.640 0
692.657 12
692.674 7
692.691 4
692.708 0
692.725 0
692.742 0
692.759 0
692.776 2
692.793 11
692.810 6
692.827 1
692.844 2
692.861 0
692.878 0
692.895 7
692.913 16
692.930 9
692.947 6
692.964 2
692.981 12
692.998 18
693.015 4
693.032 0
693.049 6
693.066 7
693.083 1
693.100 3
693.117 5
693.134 6
693.151 17
693.168 2
693.185 1
693.202 2
693.219 11
693.236 21
693.253 16
693.270 17
693.288 6
693.305 2
693.322 2
693.339 0
693.356 0
693.373 0
693.390 10
693.407 1
693.424 7
693.441 11
693.458 1
693.475 2
693.492 6
693.509 3
693.526 0
693.543 0
693.560 12
693.577 12
693.594 12
693.611 6
693.629 2
693.646 0
693.663 2
693.680 9
693.697 1
693.714 2
693.731 12
693.748 2
693.765 6
693.782 1
693.799 2
693.816 7
693.833 1
693.850 0
693.867 0
693.884 1
693.901 0
693.918 7
693.935 1
693.953 1
693.970 3
693.987 0
694.004 0
694.021 0
694.038 6
694.055 3
694.072 7
694.089 4
694.106 10
694.123 7
694.140 0
694.157 0
694.174 5
694.191 9
694.208 6
694.225 11
694.243 10
694.260 9
694.277 2
694.294 2
694.311 4
694.328 0
694.345 0
694.362 6
694.379 14
694.396 8
694.413 10
694.430 10
694.447 0
694.464 0
694.481 3
694.498 8
694.516 1
694.533 11
694.550 5
694.567 7
694.584 2
694.601 3
694.618 4
694.635 18
694.652 11
694.669 2
694.686 6
694.703 2
694.720 11
694.737 6
694.754 3
694.771 3
694.789 1
694.806 2
694.823 8
694.840 1
694.857 1
694.874 7
694.891 4
694.908 0
694.925 0
694.942 1
694.959 0
694.976 0
694.993 6
695.010 5
695.027 9
695.045 6
695.062 18
695.079 3
695.096 7
695.113 3
695.130 1
695.147 1
695.164 4
695.181 4
695.198 6
695.215 11
695.232 1
695.249 7
695.266 11
695.284 0
695.301 1
695.318 2
695.335 8
695.352 23
695.369 11
695.386 14
695.403 5
695.420 0
695.437 0
695.454 3
695.471 38
695.488 21
695.506 12
695.523 3
695.540 8
695.557 18
695.574 3
695.591 4
695.608 16
695.625 7
695.642 1
695.659 2
695.676 0
695.693 2
695.710 8
695.727 10
695.745 0
695.762 8
695.779 5
695.796 3
695.813 0
695.830 0
695.847 0
695.864 0
695.881 1
695.898 2
695.915 4
695.932 1
695.950 0
695.967 2
695.984 4
696.001 3
696.018 1
696.035 5
696.052 0
696.069 0
696.086 0
696.103 7
696.120 15
696.137 4
696.155 9
696.172 1
696.189 11
696.206 37
696.223 15
696.240 15
696.257 12
696.274 15
696.291 23
696.308 7
696.325 6
696.342 4
696.360 6
696.377 0
696.394 0
696.411 0
696.428 2
696.445 4
696.462 16
696.479 27
696.496 5
696.513 9
696.530 4
696.547 11
696.565 4
696.582 15
696.599 9
696.616 5
696.633 25
696.650 10
696.667 6
696.684 3
696.701 2
696.718 0
696.735 0
696.753 3
696.770 2
696.787 0
696.804 5
696.821 0
696.838 0
696.855 4
696.872 2
696.889 19
696.906 11
696.923 3
696.941 4
696.958 5
696.975 6
696.992 0
697.009 18
697.026 8
697.043 0
697.060 7
697.077 0
697.094 0
697.111 0
697.129 0
697.146 0
697.163 2
697.180 8
697.197 4
697.214 2
697.231 0
697.248 4
697.265 15
697.282 11
697.300 9
697.317 2
697.334 1
697.351 0
697.368 15
697.385 3
697.402 13
697.419 4
697.436 3
697.453 1
697.471 0
697.488 0
697.505 0
697.522 0
697.539 0
697.556 6
697.573 8
697.590 3
697.607 4
697.624 4
697.642 1
697.659 0
697.676 5
697.693 2
697.710 3
697.727 3
697.744 3
697.761 4
697.778 2
697.795 0
697.813 1
697.830 19
697.847 16
697.864 6
697.881 0
697.898 0
697.915 0
697.932 0
697.949 0
697.966 0
697.984 1
698.001 2
698.018 1
698.035 0
698.052 8
698.069 9
698.086 4
698.103 4
698.120 0
698.138 2
698.155 0
698.172 0
698.189 0
698.206 0
698.223 4
698.240 12
698.257 26
698.274 15
698.292 0
698.309 0
698.326 2
698.343 18
698.360 22
698.377 6
698.394 1
698.411 3
698.428 6
698.446 1
698.463 2
698.480 9
698.497 11
698.514 2
698.531 8
698.548 1
698.565 1
698.582 16
698.600 4
698.617 0
698.634 9
698.651 1
698.668 0
698.685 0
698.702 0
698.719 0
698.736 0
698.754 0
698.771 0
698.788 4
698.805 1
698.822 5
698.839 11
698.856 3
698.873 8
698.890 4
698.908 0
698.925 8
698.942 9
698.959 3
698.976 0
698.993 0
699.010 0
699.027 1
699.045 0
699.062 5
699.079 5
699.096 0
699.113 0
699.130 0
699.147 2
699.164 11
699.181 7
699.199 6
699.216 5
699.233 10
699.250 9
699.267 21
699.284 11
699.301 13
699.318 12
699.336 4
699.353 6
699.370 4
699.387 0
699.404 5
699.421 1
699.438 8
699.455 4
699.473 12
699.490 9
699.507 5
699.524 8
699.541 6
699.558 5
699.575 0
699.592 0
699.610 0
699.627 5
699.644 10
699.661 1
699.678 0
699.695 1
699.712 0
699.729 0
699.747 0
699.764 5
699.781 2
699.798 3
699.815 0
699.832 0
699.849 4
699.866 12
699.884 16
699.901 13
699.918 5
699.935 4
699.952 0
699.969 0
699.986 12
700.003 4
700.021 9
700.038 15
700.055 3
700.072 4
700.089 7
700.106 10
700.123 6
700.141 8
700.158 10
700.175 12
700.192 7
700.209 4
700.226 33
700.243 48
700.260 32
700.278 72
700.295 28
700.312 15
700.329 16
700.346 11
700.363 40
700.380 34
700.398 4
700.415 0
700.432 2
700.449 4
700.466 1
700.483 16
700.500 9
700.517 0
700.535 5
700.552 1
700.569 0
700.586 0
700.603 0
700.620 3
700.637 1
700.655 7
700.672 3
700.689 0
700.706 2
700.723 0
700.740 0
700.757 5
700.775 0
700.792 0
700.809 1
700.826 6
700.843 5
700.860 3
700.877 0
700.895 0
700.912 0
700.929 4
700.946 0
700.963 0
700.980 8
700.997 3
701.015 0
701.032 0
701.049 5
701.066 10
701.083 4
701.100 6
701.117 6
701.135 0
701.152 0
701.169 11
701.186 8
701.203 13
701.220 9
701.237 45
701.255 54
701.272 41
701.289 31
701.306 13
701.323 34
701.340 10
701.357 14
701.375 2
701.392 1
701.409 3
701.426 4
701.443 0
701.460 3
701.477 4
701.495 1
701.512 0
701.529 4
701.546 8
701.563 3
701.580 0
701.597 0
701.615 0
701.632 0
701.649 3
701.666 5
701.683 7
701.700 11
701.718 22
701.735 5
701.752 5
701.769 4
701.786 6
701.803 3
701.820 3
701.838 4
701.855 3
701.872 6
701.889 0
701.906 6
701.923 3
701.941 4
701.958 3
701.975 1
701.992 0
702.009 0
702.026 0
702.043 7
702.061 12
702.078 6
702.095 6
702.112 15
702.129 5
702.146 3
702.164 0
702.181 3
702.198 0
702.215 0
702.232 15
702.249 26
702.266 9
702.284 3
702.301 8
702.318 16
702.335 4
702.352 9
702.369 18
702.387 7
702.404 6
702.421 9
702.438 6
702.455 2
702.472 12
702.490 10
702.507 5
702.524 3
702.541 1
702.558 0
702.575 6
702.593 2
702.610 0
702.627 0
702.644 6
702.661 33
702.678 10
702.696 1
702.713 0
702.730 4
702.747 0
702.764 1
702.781 0
702.798 9
702.816 4
702.833 4
702.850 7
702.867 2
702.884 0
702.901 1
702.919 13
702.936 5
702.953 0
702.970 0
702.987 0
703.004 4
703.022 3
703.039 2
703.056 1
703.073 2
703.090 4
703.107 0
703.125 2
703.142 0
703.159 7
703.176 5
703.193 1
703.210 16
703.228 7
703.245 0
703.262 5
703.279 2
703.296 1
703.314 8
703.331 6
703.348 0
703.365 0
703.382 4
703.399 4
703.417 0
703.434 2
703.451 0
703.468 5
703.485 2
703.502 3
703.520 1
703.537 5
703.554 11
703.571 6
703.588 4
703.605 11
703.623 2
703.640 6
703.657 1
703.674 0
703.691 1
703.708 5
703.726 2
703.743 0
703.760 0
703.777 1
703.794 0
703.812 0
703.829 0
703.846 1
703.863 11
703.880 13
703.897 2
703.915 0
703.932 3
703.949 11
703.966 3
703.983 0
704.001 5
704.018 13
704.035 4
704.052 0
704.069 1
704.086 1
704.104 1
704.121 16
704.138 22
704.155 8
704.172 6
704.189 0
704.207 9
704.224 6
704.241 1
704.258 4
704.275 3
704.293 0
704.310 3
704.327 9
704.344 3
704.361 0
704.378 0
704.396 0
704.413 4
704.430 9
704.447 0
704.464 0
704.482 5
704.499 12
704.516 10
704.533 1
704.550 0
704.568 6
704.585 2
704.602 3
704.619 3
704.636 6
704.653 19
704.671 29
704.688 9
704.705 8
704.722 15
704.739 1
704.757 2
704.774 1
704.791 0
704.808 0
704.825 0
704.843 3
704.860 3
704.877 5
704.894 0
704.911 8
704.928 10
704.946 3
704.963 4
704.980 2
704.997 9
705.014 1
705.032 1
705.049 0
705.066 5
705.083 7
705.100 1
705.118 0
705.135 0
705.152 0
705.169 8
705.186 3
705.204 9
705.221 11
705.238 7
705.255 7
705.272 9
705.290 5
705.307 1
705.324 19
705.341 4
705.358 8
705.376 11
705.393 2
705.410 2
705.427 0
705.444 0
705.461 0
705.479 0
705.496 4
705.513 1
705.530 0
705.547 0
705.565 9
705.582 0
705.599 4
705.616 0
705.633 0
705.651 13
705.668 31
705.685 32
705.702 7
705.719 0
705.737 0
705.754 0
705.771 2
705.788 3
705.805 0
705.823 1
705.840 10
705.857 13
705.874 3
705.891 2
705.909 3
705.926 9
705.943 2
705.960 3
705.977 7
705.995 7
706.012 3
706.029 1
706.046 11
706.064 11
706.081 8
706.098 7
706.115 3
706.132 8
706.150 3
706.167 5
706.184 5
706.201 0
706.218 0
706.236 0
706.253 5
706.270 6
706.287 12
706.304 11
706.322 5
706.339 3
706.356 1
706.373 3
706.390 0
706.408 8
706.425 7
706.442 8
706.459 0
706.476 0
706.494 7
706.511 19
706.528 7
706.545 0
706.563 3
706.580 9
706.597 4
706.614 12
706.631 8
706.649 0
706.666 14
706.683 23
706.700 4
706.717 1
706.735 0
706.752 4
706.769 0
706.786 3
706.803 5
706.821 0
706.838 2
706.855 5
706.872 2
706.890 5
706.907 0
706.924 3
706.941 8
706.958 0
706.976 0
706.993 0
707.010 0
707.027 3
707.044 3
707.062 5
707.079 3
707.096 0
707.113 6
707.131 16
707.148 10
707.165 3
707.182 1
707.199 4
707.217 4
707.234 3
707.251 15
707.268 16
707.286 9
707.303 9
707.320 6
707.337 11
707.354 10
707.372 1
707.389 0
707.406 0
707.423 0
707.441 15
707.458 22
707.475 6
707.492 0
707.509 0
707.527 3
707.544 0
707.561 14
707.578 7
707.596 9
707.613 2
707.630 3
707.647 2
707.664 1
707.682 5
707.699 5
707.716 2
707.733 11
707.751 3
707.768 5
707.785 6
707.802 3
707.819 8
707.837 0
707.854 0
707.871 0
707.888 1
707.906 10
707.923 0
707.940 1
707.957 2
707.974 1
707.992 1
708.009 1
708.026 9
708.043 5
708.061 3
708.078 0
708.095 9
708.112 5
708.130 0
708.147 0
708.164 0
708.181 6
708.198 10
708.216 4
708.233 0
708.250 0
708.267 0
708.285 3
708.302 3
708.319 8
708.336 9
708.354 2
708.371 10
708.388 3
708.405 4
708.422 6
708.440 1
708.457 0
708.474 0
708.491 6
708.509 2
708.526 0
708.543 3
708.560 11
708.578 7
708.595 13
708.612 12
708.629 2
708.647 3
708.664 13
708.681 0
708.698 0
708.715 0
708.733 3
708.750 2
708.767 2
708.784 0
708.802 0
708.819 8
708.836 9
708.853 5
708.871 0
708.888 0
708.905 0
708.922 0
708.940 2
708.957 0
708.974 2
708.991 18
709.009 16
709.026 4
709.043 8
709.060 12
709.077 10
709.095 8
709.112 8
709.129 1
709.146 0
709.164 0
709.181 0
709.198 0
709.215 0
709.233 2
709.250 2
709.267 0
709.284 1
709.302 3
709.319 8
709.336 6
709.353 8
709.371 5
709.388 12
709.405 19
709.422 9
709.440 7
709.457 24
709.474 16
709.491 4
709.509 2
709.526 6
709.543 3
709.560 3
709.578 4
709.595 0
709.612 1
709.629 3
709.647 1
709.664 0
709.681 7
709.698 7
709.716 2
709.733 4
709.750 1
709.767 0
709.785 0
709.802 0
709.819 6
709.836 4
709.854 6
709.871 5
709.888 5
709.905 6
709.923 0
709.940 0
709.957 4
709.974 1
709.992 1
710.009 0
710.026 8
710.043 8
710.061 1
710.078 4
710.095 4
710.112 9
710.130 17
710.147 2
710.164 7
710.181 2
710.199 9
710.216 5
710.233 7
710.250 8
710.268 11
710.285 31
710.302 17
710.319 27
710.337 26
710.354 19
710.371 14
710.388 6
710.406 10
710.423 14
710.440 3
710.457 2
710.475 5
710.492 13
710.509 11
710.526 15
710.544 6
710.561 5
710.578 4
710.595 0
710.613 0
710.630 27
710.647 7
710.665 2
710.682 0
710.699 0
710.716 0
710.734 0
710.751 4
710.768 10
710.785 5
710.803 5
710.820 6
710.837 0
710.854 0
710.872 0
710.889 4
710.906 7
710.923 0
710.941 3
710.958 15
710.975 8
710.993 14
711.010 4
711.027 0
711.044 0
711.062 1
711.079 1
711.096 0
711.113 3
711.131 1
711.148 10
711.165 7
711.182 4
711.200 8
711.217 4
711.234 15
711.252 12
711.269 20
711.286 10
711.303 16
711.321 13
711.338 2
711.355 5
711.372 4
711.390 7
711.407 16
711.424 1
711.441 0
711.459 0
711.476 6
711.493 9
711.511 7
711.528 5
711.545 7
711.562 1
711.580 1
711.597 0
711.614 6
711.631 13
711.649 6
711.666 0
711.683 0
711.701 3
711.718 0
711.735 8
711.752 7
711.770 8
711.787 7
711.804 20
711.821 9
711.839 0
711.856 17
711.873 21
711.891 6
711.908 0
711.925 0
711.942 0
711.960 0
711.977 0
711.994 0
712.011 6
712.029 2
712.046 0
712.063 5
712.081 9
712.098 8
712.115 5
712.132 3
712.150 0
712.167 0
712.184 0
712.202 3
712.219 27
712.236 20
712.253 2
712.271 18
712.288 16
712.305 15
712.322 8
712.340 2
712.357 6
712.374 0
712.392 2
712.409 10
712.426 0
712.443 0
712.461 1
712.478 0
712.495 0
712.513 2
712.530 10
712.547 10
712.564 3
712.582 4
712.599 4
712.616 0
712.634 0
712.651 0
712.668 0
712.685 0
712.703 0
712.720 4
712.737 6
712.755 0
712.772 0
712.789 0
712.806 0
712.824 1
712.841 0
712.858 0
712.876 0
712.893 2
712.910 4
712.927 0
712.945 0
712.962 0
712.979 2
712.997 12
713.014 10
713.031 0
713.048 1
713.066 4
713.083 0
713.100 0
713.118 0
713.135 0
713.152 0
713.169 11
713.187 13
713.204 3
713.221 2
713.239 11
713.256 10
713.273 3
713.291 0
713.308 7
713.325 16
713.342 9
713.360 0
713.377 1
713.394 12
713.412 29
713.429 14
713.446 9
713.463 0
713.481 14
713.498 8
713.515 1
713.533 3
713.550 0
713.567 6
713.585 2
713.602 0
713.619 2
713.636 2
713.654 0
713.671 0
713.688 5
713.706 11
713.723 3
713.740 2
713.757 19
713.775 15
713.792 10
713.809 0
713.827 2
713.844 1
713.861 1
713.879 1
713.896 0
713.913 0
713.930 0
713.948 6
713.965 2
713.982 1
714.000 0
714.017 0
714.034 4
714.052 2
714.069 0
714.086 7
714.103 17
714.121 5
714.138 2
714.155 10
714.173 3
714.190 2
714.207 0
714.225 0
714.242 7
714.259 2
714.277 4
714.294 0
714.311 2
714.328 0
714.346 5
714.363 4
714.380 9
714.398 7
714.415 9
714.432 3
714.450 6
714.467 0
714.484 3
714.501 0
714.519 0
714.536 0
714.553 5
714.571 1
714.588 6
714.605 8
714.623 1
714.640 0
714.657 0
714.675 0
714.692 0
714.709 0
714.727 9
714.744 1
714.761 0
714.778 1
714.796 0
714.813 0
714.830 0
714.848 1
714.865 5
714.882 10
714.900 2
714.917 0
714.934 1
714.952 3
714.969 5
714.986 6
715.003 5
715.021 10
715.038 13
715.055 14
715.073 2
715.090 3
715.107 10
715.125 8
715.142 0
715.159 4
715.177 4
715.194 5
715.211 2
715.229 10
715.246 5
715.263 15
715.281 18
715.298 3
715.315 11
715.332 20
715.350 5
715.367 0
715.384 0
715.402 7
715.419 0
715.436 5
715.454 0
715.471 0
715.488 16
715.506 6
715.523 23
715.540 2
715.558 1
715.575 7
715.592 10
715.610 5
715.627 11
715.644 3
715.662 7
715.679 0
715.696 5
715.713 3
715.731 0
715.748 2
715.765 0
715.783 1
715.800 1
715.817 3
715.835 9
715.852 1
715.869 1
715.887 7
715.904 9
715.921 12
715.939 0
715.956 0
715.973 2
715.991 6
716.008 3
716.025 3
716.043 3
716.060 5
716.077 1
716.095 5
716.112 0
716.129 6
716.147 17
716.164 6
716.181 1
716.199 0
716.216 9
716.233 1
716.251 0
716.268 0
716.285 20
716.303 9
716.320 0
716.337 1
716.355 6
716.372 11
716.389 2
716.407 11
716.424 5
716.441 1
716.459 0
716.476 0
716.493 3
716.511 0
716.528 4
716.545 2
716.563 1
716.580 12
716.597 7
716.615 0
716.632 3
716.649 5
716.667 8
716.684 3
716.701 2
716.719 2
716.736 0
716.753 5
716.771 6
716.788 2
716.805 11
716.823 2
716.840 9
716.857 0
716.875 0
716.892 0
716.909 0
716.927 0
716.944 0
716.961 0
716.979 1
716.996 3
717.013 0
717.031 0
717.048 0
717.065 7
717.083 8
717.100 0
717.117 3
717.135 0
717.152 7
717.169 14
717.187 14
717.204 12
717.221 1
717.239 0
717.256 10
717.273 4
717.291 4
717.308 11
717.325 11
717.343 5
717.360 0
717.377 10
717.395 9
717.412 7
717.429 4
717.447 4
717.464 3
717.481 9
717.499 8
717.516 1
717.533 8
717.551 6
717.568 4
717.585 0
717.603 0
717.620 1
717.637 0
717.655 0
717.672 3
717.690 0
717.707 2
717.724 0
717.742 3
717.759 5
717.776 6
717.794 14
717.811 18
717.828 10
717.846 0
717.863 0
717.880 0
717.898 0
717.915 0
717.932 2
717.950 0
717.967 0
717.984 2
718.002 7
718.019 5
718.036 3
718.054 5
718.071 16
718.089 5
718.106 3
718.123 4
718.141 3
718.158 0
718.175 11
718.193 6
718.210 7
718.227 4
718.245 3
718.262 2
718.279 2
718.297 5
718.314 7
718.331 3
718.349 6
718.366 11
718.384 1
718.401 2
718.418 0
718.436 1
718.453 10
718.470 11
718.488 9
718.505 4
718.522 5
718.540 2
718.557 5
718.574 6
718.592 1
718.609 0
718.626 1
718.644 6
718.661 0
718.679 26
718.696 21
718.713 11
718.731 8
718.748 5
718.765 2
718.783 2
718.800 12
718.817 11
718.835 3
718.852 0
718.870 1
718.887 0
718.904 0
718.922 0
718.939 0
718.956 0
718.974 3
718.991 25
719.008 10
719.026 0
719.043 0
719.060 0
719.078 0
719.095 0
719.113 1
719.130 18
719.147 29
719.165 10
719.182 6
719.199 2
719.217 4
719.234 1
719.251 16
719.269 8
719.286 0
719.304 0
719.321 1
719.338 5
719.356 2
719.373 15
719.390 12
719.408 4
719.425 4
719.442 5
719.460 1
719.477 3
719.495 2
719.512 11
719.529 11
719.547 16
719.564 5
719.581 6
719.599 4
719.616 12
719.634 9
719.651 0
719.668 3
719.686 9
719.703 9
719.720 4
719.738 0
719.755 1
719.773 5
719.790 3
719.807 0
719.825 4
719.842 7
719.859 15
719.877 2
719.894 7
719.911 4
719.929 5
719.946 1
719.964 5
719.981 6
719.998 8
720.016 1
720.033 1
720.050 0
720.068 15
720.085 11
720.103 3
720.120 0
720.137 6
720.155 4
720.172 5
720.189 0
720.207 0
720.224 4
720.242 4
720.259 7
720.276 3
720.294 0
720.311 8
720.328 5
720.346 1
720.363 4
720.381 2
720.398 0
720.415 3
720.433 0
720.450 1
720.467 5
720.485 5
720.502 1
720.520 2
720.537 6
720.554 9
720.572 5
720.589 7
720.607 5
720.624 3
720.641 5
720.659 4
720.676 26
720.693 8
720.711 2
720.728 1
720.746 0
720.763 0
720.780 0
720.798 2
720.815 0
720.833 0
720.850 2
720.867 4
720.885 3
720.902 2
720.919 2
720.937 3
720.954 0
720.972 0
720.989 0
721.006 7
721.024 8
721.041 7
721.059 7
721.076 9
721.093 2
721.111 4
721.128 5
721.145 0
721.163 9
721.180 6
721.198 10
721.215 3
721.232 3
721.250 8
721.267 13
721.285 12
721.302 2
721.319 0
721.337 11
721.354 2
721.371 0
721.389 1
721.406 20
721.424 12
721.441 14
721.458 7
721.476 1
721.493 23
721.511 6
721.528 0
721.545 0
721.563 7
721.580 4
721.598 0
721.615 10
721.632 3
721.650 2
721.667 4
721.685 7
721.702 4
721.719 2
721.737 0
721.754 0
721.772 0
721.789 4
721.806 12
721.824 2
721.841 1
721.859 7
721.876 3
721.893 0
721.911 4
721.928 8
721.945 6
721.963 0
721.980 2
721.998 0
722.015 0
722.032 3
722.050 1
722.067 0
722.085 3
722.102 1
722.119 16
722.137 6
722.154 7
722.172 4
722.189 11
722.206 3
722.224 6
722.241 8
722.259 16
722.276 14
722.293 22
722.311 18
722.328 19
722.346 6
722.363 3
722.380 6
722.398 0
722.415 0
722.433 5
722.450 2
722.467 0
722.485 4
722.502 11
722.520 2
722.537 0
722.555 9
722.572 9
722.589 7
722.607 0
722.624 8
722.642 10
722.659 12
722.676 5
722.694 4
722.711 7
722.729 6
722.746 1
722.763 0
722.781 3
722.798 1
722.816 0
722.833 1
722.850 2
722.868 0
722.885 9
722.903 1
722.920 5
722.937 20
722.955 11
722.972 0
722.990 0
723.007 8
723.025 8
723.042 2
723.059 8
723.077 10
723.094 3
723.112 5
723.129 6
723.146 5
723.164 2
723.181 11
723.199 13
723.216 6
723.233 5
723.251 8
723.268 4
723.286 1
723.303 4
723.321 3
723.338 15
723.355 13
723.373 0
723.390 5
723.408 5
723.425 15
723.442 5
723.460 7
723.477 1
723.495 6
723.512 11
723.529 5
723.547 3
723.564 6
723.582 3
723.599 0
723.617 0
723.634 0
723.651 3
723.669 3
723.686 3
723.704 0
723.721 2
723.738 1
723.756 0
723.773 6
723.791 0
723.808 31
723.826 18
723.843 1
723.860 0
723.878 0
723.895 9
723.913 8
723.930 2
723.948 0
723.965 5
723.982 0
724.000 5
724.017 7
724.035 13
724.052 8
724.069 1
724.087 3
724.104 0
724.122 6
724.139 0
724.157 5
724.174 0
724.191 5
724.209 23
724.226 21
724.244 5
724.261 10
724.279 2
724.296 1
724.313 4
724.331 0
724.348 1
724.366 1
724.383 2
724.401 16
724.418 5
724.435 10
724.453 9
724.470 2
724.488 0
724.505 10
724.523 25
724.540 21
724.557 13
724.575 25
724.592 6
724.610 1
724.627 4
724.645 3
724.662 8
724.679 5
724.697 15
724.714 11
724.732 5
724.749 0
724.767 0
724.784 0
724.801 0
724.819 2
724.836 7
724.854 8
724.871 5
724.889 3
724.906 10
724.923 0
724.941 1
724.958 1
724.976 0
724.993 0
725.011 5
725.028 5
725.045 10
725.063 3
725.080 0
725.098 2
725.115 1
725.133 0
725.150 0
725.168 5
725.185 5
725.202 6
725.220 2
725.237 0
725.255 11
725.272 6
725.290 2
725.307 3
725.324 0
725.342 4
725.359 0
725.377 0
725.394 12
725.412 5
725.429 4
725.447 6
725.464 8
725.481 8
725.499 11
725.516 20
725.534 15
725.551 9
725.569 9
725.586 7
725.603 21
725.621 15
725.638 5
725.656 2
725.673 0
725.691 0
725.708 5
725.726 0
725.743 6
725.760 16
725.778 2
725.795 1
725.813 1
725.830 1
725.848 0
725.865 0
725.883 0
725.900 1
725.917 14
725.935 2
725.952 2
725.970 4
725.987 5
726.005 10
726.022 8
726.040 5
726.057 0
726.074 0
726.092 1
726.109 0
726.127 4
726.144 6
726.162 5
726.179 5
726.197 4
726.214 8
726.231 11
726.249 21
726.266 25
726.284 22
726.301 12
726.319 3
726.336 8
726.354 3
726.371 2
726.389 5
726.406 12
726.423 17
726.441 12
726.458 2
726.476 6
726.493 19
726.511 5
726.528 20
726.546 5
726.563 4
726.581 3
726.598 0
726.615 3
726.633 5
726.650 0
726.668 3
726.685 1
726.703 1
726.720 1
726.738 0
726.755 1
726.773 4
726.790 0
726.807 1
726.825 5
726.842 5
726.860 15
726.877 17
726.895 14
726.912 4
726.930 0
726.947 0
726.965 0
726.982 0
726.999 9
727.017 0
727.034 0
727.052 7
727.069 0
727.087 6
727.104 3
727.122 1
727.139 7
727.157 10
727.174 9
727.191 4
727.209 14
727.226 13
727.244 10
727.261 15
727.279 7
727.296 25
727.314 6
727.331 6
727.349 3
727.366 11
727.384 5
727.401 2
727.418 2
727.436 0
727.453 0
727.471 4
727.488 15
727.506 3
727.523 1
727.541 0
727.558 2
727.576 3
727.593 14
727.611 7
727.628 1
727.646 10
727.663 4
727.680 0
727.698 1
727.715 1
727.733 0
727.750 0
727.768 0
727.785 2
727.803 0
727.820 2
727.838 2
727.855 2
727.873 0
727.890 0
727.908 8
727.925 0
727.942 0
727.960 5
727.977 2
727.995 1
728.012 0
728.030 0
728.047 9
728.065 15
728.082 3
728.100 4
728.117 14
728.135 20
728.152 13
728.170 0
728.187 2
728.205 3
728.222 8
728.239 2
728.257 0
728.274 4
728.292 7
728.309 7
728.327 18
728.344 8
728.362 4
728.379 5
728.397 8
728.414 9
728.432 11
728.449 4
728.467 0
728.484 7
728.502 7
728.519 30
728.537 21
728.554 8
728.571 7
728.589 7
728.606 6
728.624 7
728.641 0
728.659 0
728.676 0
728.694 0
728.711 4
728.729 2
728.746 0
728.764 3
728.781 1
728.799 13
728.816 11
728.834 3
728.851 0
728.869 1
728.886 4
728.904 3
728.921 2
728.939 2
728.956 4
728.974 3
728.991 0
729.008 1
729.026 0
729.043 5
729.061 13
729.078 3
729.096 0
729.113 1
729.131 1
729.148 3
729.166 0
729.183 0
729.201 0
729.218 0
729.236 4
729.253 19
729.271 7
729.288 0
729.306 23
729.323 30
729.341 18
729.358 8
729.376 2
729.393 1
729.411 3
729.428 9
729.446 1
729.463 0
729.481 0
729.498 0
729.516 0
729.533 0
729.551 7
729.568 6
729.585 0
729.603 0
729.620 13
729.638 1
729.655 0
729.673 3
729.690 1
729.708 10
729.725 2
729.743 0
729.760 0
729.778 0
729.795 0
729.813 2
729.830 3
729.848 8
729.865 6
729.883 7
729.900 14
729.918 3
729.935 7
729.953 4
729.970 2
729.988 3
730.005 9
730.023 2
730.040 5
730.058 12
730.075 7
730.093 5
730.110 18
730.128 13
730.145 6
730.163 4
730.180 19
730.198 15
730.215 1
730.233 4
730.250 35
730.268 23
730.285 21
730.303 7
730.320 5
730.338 2
730.355 4
730.373 1
730.390 3
730.408 1
730.425 0
730.443 8
730.460 7
730.478 6
730.495 3
730.513 4
730.530 4
730.548 9
730.565 3
730.583 0
730.600 0
730.618 2
730.635 5
730.653 6
730.670 7
730.688 3
730.705 17
730.723 21
730.740 21
730.758 18
730.775 2
730.793 0
730.810 5
730.828 1
730.845 6
730.863 0
730.880 1
730.898 5
730.915 3
730.933 15
730.950 3
730.968 0
730.985 0
731.003 0
731.020 0
731.038 6
731.055 0
731.073 2
731.090 0
731.108 0
731.125 8
731.143 6
731.160 9
731.178 11
731.195 8
731.213 2
731.230 4
731.248 15
731.265 32
731.283 22
731.300 5
731.318 8
731.335 4
731.353 11
731.370 3
731.388 0
731.405 0
731.423 3
731.441 13
731.458 4
731.476 4
731.493 8
731.511 1
731.528 0
731.546 8
731.563 9
731.581 1
731.598 0
731.616 0
731.633 0
731.651 9
731.668 6
731.686 12
731.703 4
731.721 2
731.738 0
731.756 4
731.773 4
731.791 0
731.808 0
731.826 0
731.843 0
731.861 3
731.878 0
731.896 0
731.913 1
731.931 6
731.948 4
731.966 0
731.983 1
732.001 1
732.018 7
732.036 9
732.054 0
732.071 1
732.089 13
732.106 12
732.124 3
732.141 0
732.159 0
732.176 2
732.194 4
732.211 28
732.229 6
732.246 4
732.264 1
732.281 5
732.299 4
732.316 0
732.334 0
732.351 0
732.369 0
732.386 0
732.404 0
732.421 5
732.439 1
732.457 20
732.474 26
732.492 7
732.509 1
732.527 7
732.544 0
732.562 6
732.579 3
732.597 6
732.614 1
732.632 8
732.649 20
732.667 6
732.684 41
732.702 112
732.719 103
732.737 34
732.754 7
732.772 2
732.789 14
732.807 18
732.825 11
732.842 3
732.860 2
732.877 4
732.895 12
732.912 3
732.930 0
732.947 24
732.965 19
732.982 6
733.000 8
733.017 3
733.035 0
733.052 5
733.070 0
733.087 2
733.105 0
733.123 3
733.140 0
733.158 6
733.175 6
733.193 0
733.210 0
733.228 4
733.245 3
733.263 6
733.280 0
733.298 6
733.315 1
733.333 6
733.350 9
733.368 8
733.386 5
733.403 1
733.421 0
733.438 6
733.456 0
733.473 0
733.491 0
733.508 0
733.526 0
733.543 4
733.561 4
733.578 0
733.596 8
733.614 4
733.631 2
733.649 4
733.666 20
733.684 19
733.701 41
733.719 54
733.736 36
733.754 4
733.771 2
733.789 4
733.806 13
733.824 3
733.842 1
733.859 2
733.877 9
733.894 5
733.912 4
733.929 2
733.947 0
733.964 4
733.982 3
733.999 14
734.017 11
734.034 7
734.052 8
734.070 10
734.087 0
734.105 0
734.122 0
734.140 2
734.157 1
734.175 11
734.192 0
734.210 2
734.227 0
734.245 10
734.263 5
734.280 28
734.298 13
734.315 6
734.333 0
734.350 10
734.368 2
734.385 2
734.403 0
734.420 10
734.438 13
734.456 8
734.473 3
734.491 2
734.508 0
734.526 14
734.543 14
734.561 0
734.578 0
734.596 5
734.613 6
734.631 3
734.649 2
734.666 17
734.684 6
734.701 11
734.719 24
734.736 7
734.754 6
734.771 0
734.789 0
734.807 4
734.824 6
734.842 12
734.859 2
734.877 1
734.894 17
734.912 10
734.929 2
734.947 0
734.964 1
734.982 4
735.000 0
735.017 0
735.035 0
735.052 1
735.070 3
735.087 0
735.105 5
735.122 2
735.140 0
735.158 3
735.175 2
735.193 9
735.210 17
735.228 16
735.245 15
735.263 16
735.280 5
735.298 16
735.316 13
735.333 7
735.351 15
735.368 5
735.386 0
735.403 0
735.421 0
735.439 10
735.456 12
735.474 7
735.491 5
735.509 3
735.526 8
735.544 3
735.561 0
735.579 2
735.597 9
735.614 2
735.632 5
735.649 0
735.667 0
735.684 2
735.702 1
735.719 4
735.737 9
735.755 9
735.772 4
735.790 4
735.807 4
735.825 4
735.842 0
735.860 6
735.878 5
735.895 0
735.913 0
735.930 4
735.948 9
735.965 4
735.983 9
736.001 1
736.018 0
736.036 5
736.053 2
736.071 0
736.088 0
736.106 0
736.123 4
736.141 16
736.159 3
736.176 14
736.194 4
736.211 5
736.229 12
736.246 8
736.264 11
736.282 12
736.299 12
736.317 16
736.334 14
736.352 5
736.369 11
736.387 11
736.405 9
736.422 1
736.440 3
736.457 11
736.475 7
736.492 7
736.510 0
736.528 7
736.545 9
736.563 6
736.580 0
736.598 15
736.615 5
736.633 2
736.651 2
736.668 7
736.686 0
736.703 0
736.721 0
736.738 0
736.756 3
736.774 2
736.791 0
736.809 17
736.826 1
736.844 0
736.861 0
736.879 3
736.897 4
736.914 0
736.932 0
736.949 0
736.967 1
736.985 4
737.002 0
737.020 6
737.037 7
737.055 26
737.072 14
737.090 0
737.108 3
737.125 3
737.143 6
737.160 3
737.178 1
737.195 2
737.213 0
737.231 2
737.248 1
737.266 0
737.283 12
737.301 23
737.319 14
737.336 5
737.354 2
737.371 3
737.389 8
737.406 5
737.424 0
737.442 3
737.459 0
737.477 1
737.494 9
737.512 11
737.530 7
737.547 12
737.565 11
737.582 5
737.600 9
737.617 7
737.635 5
737.653 2
737.670 2
737.688 1
737.705 0
737.723 0
737.741 1
737.758 2
737.776 1
737.793 0
737.811 12
737.828 4
737.846 0
737.864 2
737.881 2
737.899 9
737.916 0
737.934 0
737.952 4
737.969 2
737.987 0
738.004 1
738.022 4
738.040 8
738.057 12
738.075 15
738.092 1
738.110 7
738.128 6
738.145 14
738.163 10
738.180 2
738.198 0
738.215 13
738.233 16
738.251 16
738.268 61
738.286 52
738.303 37
738.321 51
738.339 32
738.356 36
738.374 24
738.391 4
738.409 0
738.427 0
738.444 1
738.462 6
738.479 7
738.497 11
738.515 10
738.532 0
738.550 0
738.567 1
738.585 9
738.603 2
738.620 3
738.638 14
738.655 5
738.673 3
738.691 7
738.708 5
738.726 2
738.743 6
738.761 5
738.779 8
738.796 10
738.814 7
738.831 1
738.849 0
738.867 11
738.884 4
738.902 2
738.919 8
738.937 3
738.955 0
738.972 3
738.990 11
739.007 15
739.025 7
739.043 1
739.060 20
739.078 11
739.095 4
739.113 3
739.131 0
739.148 0
739.166 0
739.183 3
739.201 3
739.219 4
739.236 2
739.254 6
739.271 17
739.289 26
739.307 24
739.324 28
739.342 3
739.359 1
739.377 0
739.395 14
739.412 5
739.430 6
739.447 6
739.465 1
739.483 1
739.500 6
739.518 0
739.535 0
739.553 9
739.571 16
739.588 12
739.606 8
739.624 5
739.641 1
739.659 0
739.676 0
739.694 2
739.712 0
739.729 0
739.747 5
739.764 6
739.782 8
739.800 3
739.817 0
739.835 0
739.852 0
739.870 5
739.888 2
739.905 5
739.923 7
739.941 2
739.958 3
739.976 0
739.993 1
740.011 5
740.029 2
740.046 3
740.064 3
740.081 5
740.099 1
740.117 5
740.134 6
740.152 0
740.169 0
740.187 0
740.205 0
740.222 6
740.240 24
740.258 28
740.275 43
740.293 48
740.310 36
740.328 25
740.346 13
740.363 14
740.381 0
740.399 12
740.416 6
740.434 15
740.451 5
740.469 2
740.487 20
740.504 13
740.522 4
740.539 7
740.557 4
740.575 4
740.592 3
740.610 16
740.628 2
740.645 0
740.663 6
740.680 1
740.698 0
740.716 0
740.733 0
740.751 1
740.769 3
740.786 0
740.804 0
740.821 16
740.839 2
740.857 3
740.874 7
740.892 10
740.910 7
740.927 0
740.945 1
740.962 4
740.980 2
740.998 6
741.015 5
741.033 0
741.051 0
741.068 2
741.086 7
741.103 9
741.121 14
741.139 0
741.156 0
741.174 0
741.192 4
741.209 13
741.227 11
741.244 15
741.262 23
741.280 11
741.297 14
741.315 18
741.333 1
741.350 4
741.368 9
741.385 11
741.403 1
741.421 4
741.438 1
741.456 0
741.474 0
741.491 5
741.509 13
741.527 11
741.544 3
741.562 0
741.579 0
741.597 0
741.615 0
741.632 0
741.650 2
741.668 5
741.685 3
741.703 0
741.720 2
741.738 0
741.756 4
741.773 4
741.791 9
741.809 4
741.826 9
741.844 1
741.862 1
741.879 5
741.897 0
741.914 0
741.932 1
741.950 0
741.967 0
741.985 0
742.003 2
742.020 1
742.038 0
742.056 2
742.073 2
742.091 0
742.108 3
742.126 3
742.144 2
742.161 9
742.179 1
742.197 2
742.214 0
742.232 3
742.250 6
742.267 6
742.285 7
742.303 8
742.320 0
742.338 14
742.355 16
742.373 0
742.391 2
742.408 1
742.426 1
742.444 8
742.461 9
742.479 7
742.497 0
742.514 0
742.532 7
742.549 6
742.567 1
742.585 1
742.602 10
742.620 6
742.638 8
742.655 5
742.673 8
742.691 2
742.708 0
742.726 0
742.744 3
742.761 1
742.779 1
742.797 9
742.814 20
742.832 8
742.849 7
742.867 2
742.885 0
742.902 1
742.920 6
742.938 0
742.955 2
742.973 4
742.991 11
743.008 4
743.026 0
743.044 2
743.061 0
743.079 3
743.097 0
743.114 3
743.132 3
743.150 6
743.167 0
743.185 0
743.202 2
743.220 5
743.238 14
743.255 28
743.273 18
743.291 9
743.308 15
743.326 29
743.344 20
743.361 25
743.379 16
743.397 11
743.414 18
743.432 9
743.450 9
743.467 1
743.485 7
743.503 4
743.520 13
743.538 0
743.556 0
743.573 4
743.591 0
743.609 0
743.626 4
743.644 12
743.661 8
743.679 1
743.697 2
743.714 0
743.732 0
743.750 2
743.767 6
743.785 0
743.803 0
743.820 6
743.838 8
743.856 6
743.873 10
743.891 5
743.909 4
743.926 0
743.944 17
743.962 8
743.979 2
743.997 1
744.015 3
744.032 1
744.050 1
744.068 0
744.085 7
744.103 12
744.121 5
744.138 0
744.156 7
744.174 6
744.191 0
744.209 3
744.227 10
744.244 15
744.262 26
744.280 18
744.297 17
744.315 7
744.333 1
744.350 11
744.368 14
744.386 24
744.403 8
744.421 16
744.439 11
744.456 14
744.474 3
744.492 10
744.509 5
744.527 0
744.545 1
744.562 1
744.580 0
744.598 1
744.615 2
744.633 4
744.651 3
744.668 11
744.686 2
744.704 4
744.721 3
744.739 10
744.757 13
744.774 2
744.792 14
744.810 22
744.827 1
744.845 0
744.863 4
744.880 6
744.898 10
744.916 0
744.933 2
744.951 7
744.969 6
744.986 2
745.004 1
745.022 5
745.039 13
745.057 5
745.075 12
745.092 3
745.110 4
745.128 0
745.145 2
745.163 0
745.181 0
745.198 9
745.216 9
745.234 8
745.251 3
745.269 18
745.287 14
745.304 7
745.322 10
745.340 1
745.358 3
745.375 0
745.393 1
745.411 0
745.428 0
745.446 6
745.464 3
745.481 0
745.499 7
745.517 7
745.534 1
745.552 2
745.570 2
745.587 0
745.605 3
745.623 11
745.640 2
745.658 0
745.676 2
745.693 2
745.711 4
745.729 5
745.746 6
745.764 1
745.782 7
745.800 2
745.817 0
745.835 0
745.853 0
745.870 3
745.888 2
745.906 0
745.923 0
745.941 5
745.959 14
745.976 9
745.994 1
746.012 4
746.029 5
746.047 5
746.065 1
746.082 1
746.100 5
746.118 5
746.136 0
746.153 10
746.171 6
746.189 4
746.206 15
746.224 13
746.242 8
746.259 3
746.277 0
746.295 3
746.312 13
746.330 9
746.348 2
746.365 0
746.383 6
746.401 4
746.419 4
746.436 8
746.454 1
746.472 14
746.489 3
746.507 4
746.525 8
746.542 2
746.560 1
746.578 0
746.595 2
746.613 5
746.631 2
746.649 0
746.666 0
746.684 2
746.702 17
746.719 3
746.737 5
746.755 9
746.772 2
746.790 2
746.808 0
746.825 0
746.843 1
746.861 5
746.879 10
746.896 11
746.914 4
746.932 8
746.949 2
746.967 9
746.985 1
747.002 0
747.020 9
747.038 6
747.056 9
747.073 3
747.091 9
747.109 5
747.126 9
747.144 2
747.162 2
747.179 9
747.197 5
747.215 12
747.232 15
747.250 4
747.268 10
747.286 15
747.303 2
747.321 5
747.339 1
747.356 6
747.374 0
747.392 2
747.410 1
747.427 2
747.445 2
747.463 4
747.480 0
747.498 5
747.516 3
747.533 8
747.551 5
747.569 2
747.587 0
747.604 0
747.622 2
747.640 3
747.657 1
747.675 20
747.693 18
747.710 11
747.728 18
747.746 5
747.764 3
747.781 3
747.799 5
747.817 1
747.834 1
747.852 3
747.870 7
747.888 10
747.905 7
747.923 5
747.941 8
747.958 2
747.976 0
747.994 5
748.011 6
748.029 0
748.047 4
748.065 0
748.082 3
748.100 6
748.118 0
748.135 0
748.153 5
748.171 11
748.189 1
748.206 13
748.224 10
748.242 4
748.259 0
748.277 6
748.295 19
748.313 1
748.330 2
748.348 12
748.366 7
748.383 0
748.401 8
748.419 2
748.437 4
748.454 0
748.472 0
748.490 0
748.507 0
748.525 0
748.543 3
748.561 0
748.578 5
748.596 3
748.614 9
748.631 4
748.649 4
748.667 9
748.685 12
748.702 20
748.720 8
748.738 7
748.755 7
748.773 5
748.791 7
748.809 9
748.826 9
748.844 0
748.862 0
748.879 4
748.897 7
748.915 10
748.933 0
748.950 0
748.968 3
748.986 5
749.003 4
749.021 6
749.039 0
749.057 7
749.074 2
749.092 0
749.110 0
749.128 0
749.145 0
749.163 2
749.181 2
749.198 0
749.216 4
749.234 2
749.252 9
749.269 5
749.287 15
749.305 7
749.322 16
749.340 5
749.358 0
749.376 11
749.393 3
749.411 3
749.429 2
749.447 0
749.464 4
749.482 5
749.500 15
749.517 8
749.535 4
749.553 0
749.571 8
749.588 6
749.606 17
749.624 11
749.642 2
749.659 11
749.677 2
749.695 0
749.712 1
749.730 7
749.748 3
749.766 4
749.783 0
749.801 0
749.819 0
749.837 12
749.854 5
749.872 2
749.890 3
749.908 3
749.925 0
749.943 0
749.961 0
749.978 0
749.996 4
750.014 3
750.032 18
750.049 13
750.067 5
750.085 4
750.103 8
750.120 3
750.138 0
750.156 0
750.174 0
750.191 11
750.209 4
750.227 3
750.244 0
750.262 11
750.280 5
750.298 3
750.315 7
750.333 0
750.351 20
750.369 2
750.386 7
750.404 5
750.422 6
750.440 1
750.457 1
750.475 0
750.493 0
750.510 0
750.528 0
750.546 1
750.564 1
750.581 0
750.599 0
750.617 8
750.635 4
750.652 4
750.670 7
750.688 6
750.706 7
750.723 0
750.741 0
750.759 5
750.777 1
750.794 0
750.812 3
750.830 6
750.848 8
750.865 2
750.883 0
750.901 0
750.919 0
750.936 0
750.954 0
750.972 0
750.990 5
751.007 11
751.025 5
751.043 12
751.060 5
751.078 5
751.096 0
751.114 12
751.131 10
751.149 9
751.167 2
751.185 5
751.202 1
751.220 6
751.238 4
751.256 3
751.273 3
751.291 2
751.309 0
751.327 0
751.344 0
751.362 0
751.380 0
751.398 2
751.415 0
751.433 1
751.451 8
751.469 1
751.486 1
751.504 10
751.522 2
751.540 1
751.557 8
751.575 2
751.593 3
751.611 2
751.628 0
751.646 0
751.664 6
751.682 6
751.699 1
751.717 0
751.735 6
751.753 1
751.770 0
751.788 7
751.806 15
751.824 3
751.841 0
751.859 3
751.877 4
751.895 13
751.912 6
751.930 0
751.948 0
751.966 6
751.984 11
752.001 0
752.019 5
752.037 5
752.055 0
752.072 8
752.090 4
752.108 6
752.126 0
752.143 1
752.161 11
752.179 16
752.197 2
752.214 11
752.232 3
752.250 1
752.268 13
752.285 6
752.303 7
752.321 6
752.339 0
752.356 3
752.374 0
752.392 1
752.410 0
752.427 10
752.445 5
752.463 3
752.481 1
752.499 4
752.516 6
752.534 9
752.552 7
752.570 10
752.587 10
752.605 4
752.623 4
752.641 3
752.658 0
752.676 15
752.694 13
752.712 9
752.729 0
752.747 5
752.765 1
752.783 6
752.800 0
752.818 0
752.836 0
752.854 4
752.872 0
752.889 0
752.907 1
752.925 1
752.943 6
752.960 1
752.978 0
752.996 0
753.014 1
753.031 2
753.049 8
753.067 20
753.085 7
753.103 10
753.120 3
753.138 9
753.156 11
753.174 0
753.191 8
753.209 12
753.227 17
753.245 15
753.262 12
753.280 2
753.298 10
753.316 15
753.334 22
753.351 2
753.369 0
753.387 0
753.405 5
753.422 11
753.440 13
753.458 9
753.476 5
753.493 5
753.511 9
753.529 5
753.547 4
753.565 0
753.582 2
753.600 0
753.618 2
753.636 1
753.653 0
753.671 2
753.689 0
753.707 1
753.725 1
753.742 0
753.760 0
753.778 0
753.796 7
753.813 3
753.831 0
753.849 5
753.867 7
753.885 10
753.902 9
753.920 1
753.938 1
753.956 1
753.973 0
753.991 7
754.009 5
754.027 2
754.045 7
754.062 3
754.080 4
754.098 8
754.116 4
754.133 0
754.151 0
754.169 0
754.187 0
754.205 0
754.222 2
754.240 6
754.258 10
754.276 0
754.294 16
754.311 16
754.329 14
754.347 8
754.365 9
754.382 20
754.400 7
754.418 7
754.436 2
754.454 0
754.471 9
754.489 13
754.507 4
754.525 0
754.543 0
754.560 5
754.578 4
754.596 0
754.614 3
754.631 9
754.649 6
754.667 7
754.685 0
754.703 0
754.720 1
754.738 8
754.756 1
754.774 5
754.792 12
754.809 1
754.827 5
754.845 9
754.863 5
754.880 2
754.898 0
754.916 0
754.934 3
754.952 0
754.969 0
754.987 0
755.005 0
755.023 0
755.041 1
755.058 0
755.076 0
755.094 4
755.112 0
755.130 0
755.147 0
755.165 0
755.183 4
755.201 14
755.219 16
755.236 6
755.254 2
755.272 1
755.290 0
755.307 2
755.325 4
755.343 4
755.361 7
755.379 1
755.396 2
755.414 4
755.432 3
755.450 1
755.468 3
755.485 7
755.503 30
755.521 8
755.539 0
755.557 2
755.574 0
755.592 0
755.610 0
755.628 2
755.646 0
755.663 2
755.681 6
755.699 0
755.717 1
755.735 3
755.752 1
755.770 0
755.788 0
755.806 0
755.824 1
755.841 13
755.859 1
755.877 0
755.895 0
755.913 1
755.930 0
755.948 10
755.966 7
755.984 1
756.002 0
756.019 12
756.037 11
756.055 7
756.073 0
756.091 6
756.108 5
756.126 0
756.144 3
756.162 5
756.180 2
756.198 0
756.215 5
756.233 2
756.251 16
756.269 10
756.287 7
756.304 1
756.322 10
756.340 5
756.358 4
756.376 0
756.393 4
756.411 0
756.429 0
756.447 15
756.465 14
756.482 22
756.500 6
756.518 0
756.536 4
756.554 0
756.571 7
756.589 0
756.607 0
756.625 0
756.643 7
756.661 0
756.678 0
756.696 5
756.714 4
756.732 5
756.750 5
756.767 10
756.785 0
756.803 0
756.821 4
756.839 6
756.856 7
756.874 26
756.892 10
756.910 0
756.928 0
756.946 5
756.963 20
756.981 5
756.999 0
757.017 0
757.035 0
757.052 0
757.070 0
757.088 1
757.106 4
757.124 1
757.142 0
757.159 4
757.177 0
757.195 1
757.213 0
757.231 8
757.248 12
757.266 9
757.284 14
757.302 22
757.320 4
757.337 1
757.355 10
757.373 13
757.391 11
757.409 0
757.427 0
757.444 6
757.462 4
757.480 4
757.498 1
757.516 4
757.534 3
757.551 14
757.569 11
757.587 1
757.605 2
757.623 0
757.640 5
757.658 1
757.676 0
757.694 0
757.712 0
757.730 1
757.747 0
757.765 0
757.783 9
757.801 0
757.819 10
757.837 3
757.854 0
757.872 3
757.890 0
757.908 0
757.926 8
757.943 2
757.961 0
757.979 0
757.997 11
758.015 5
758.033 0
758.050 2
758.068 11
758.086 3
758.104 2
758.122 0
758.140 0
758.157 14
758.175 21
758.193 12
758.211 9
758.229 22
758.247 56
758.264 81
758.282 134
758.300 125
758.318 110
758.336 70
758.354 39
758.371 41
758.389 13
758.407 27
758.425 15
758.443 5
758.461 0
758.478 3
758.496 6
758.514 8
758.532 3
758.550 12
758.568 4
758.585 3
758.603 10
758.621 7
758.639 3
758.657 10
758.675 10
758.692 0
758.710 9
758.728 29
758.746 11
758.764 17
758.782 2
758.799 5
758.817 2
758.835 0
758.853 0
758.871 0
758.889 3
758.906 0
758.924 1
758.942 4
758.960 0
758.978 4
758.996 0
759.013 8
759.031 5
759.049 3
759.067 0
759.085 0
759.103 0
759.120 0
759.138 0
759.156 6
759.174 5
759.192 2
759.210 12
759.227 29
759.245 26
759.263 54
759.281 89
759.299 80
759.317 47
759.335 42
759.352 25
759.370 26
759.388 20
759.406 12
759.424 22
759.442 10
759.459 0
759.477 0
759.495 0
759.513 0
759.531 0
759.549 4
759.567 6
759.584 12
759.602 5
759.620 3
759.638 5
759.656 0
759.674 11
759.691 5
759.709 9
759.727 44
759.745 14
759.763 17
759.781 9
759.799 6
759.816 2
759.834 5
759.852 2
759.870 0
759.888 1
759.906 2
759.923 0
759.941 1
759.959 6
759.977 2
759.995 0
760.013 0
760.031 0
760.048 3
760.066 0
760.084 0
760.102 1
760.120 1
760.138 0
760.156 7
760.173 9
760.191 7
760.209 5
760.227 27
760.245 31
760.263 30
760.280 18
760.298 29
760.316 26
760.334 13
760.352 10
760.370 9
760.388 0
760.405 0
760.423 2
760.441 4
760.459 5
760.477 5
760.495 9
760.513 4
760.530 0
760.548 3
760.566 15
760.584 5
760.602 0
760.620 1
760.638 9
760.655 6
760.673 23
760.691 25
760.709 17
760.727 50
760.745 205
760.763 157
760.780 113
760.798 38
760.816 19
760.834 9
760.852 8
760.870 4
760.888 20
760.905 19
760.923 13
760.941 20
760.959 14
760.977 6
760.995 4
761.013 0
761.031 2
761.048 8
761.066 0
761.084 0
761.102 11
761.120 3
761.138 0
761.156 11
761.173 1
761.191 4
761.209 8
761.227 6
761.245 6
761.263 3
761.281 7
761.298 13
761.316 4
761.334 7
761.352 8
761.370 1
761.388 0
761.406 2
761.424 0
761.441 14
761.459 14
761.477 19
761.495 20
761.513 10
761.531 2
761.549 6
761.566 9
761.584 5
761.602 2
761.620 0
761.638 13
761.656 19
761.674 20
761.692 9
761.709 8
761.727 41
761.745 72
761.763 63
761.781 42
761.799 16
761.817 12
761.835 4
761.852 4
761.870 0
761.888 3
761.906 0
761.924 0
761.942 8
761.960 10
761.978 11
761.995 13
762.013 4
762.031 5
762.049 4
762.067 0
762.085 11
762.103 14
762.121 14
762.138 3
762.156 0
762.174 0
762.192 7
762.210 4
762.228 0
762.246 0
762.264 5
762.281 9
762.299 7
762.317 1
762.335 0
762.353 0
762.371 7
762.389 4
762.407 0
762.424 2
762.442 8
762.460 11
762.478 0
762.496 1
762.514 6
762.532 11
762.550 14
762.567 2
762.585 1
762.603 2
762.621 0
762.639 0
762.657 11
762.675 8
762.693 7
762.711 14
762.728 14
762.746 34
762.764 33
762.782 5
762.800 1
762.818 1
762.836 11
762.854 12
762.871 9
762.889 2
762.907 0
762.925 0
762.943 0
762.961 11
762.979 9
762.997 13
763.015 3
763.032 0
763.050 2
763.068 2
763.086 2
763.104 0
763.122 0
763.140 0
763.158 0
763.176 6
763.193 6
763.211 1
763.229 1
763.247 4
763.265 3
763.283 13
763.301 15
763.319 9
763.337 1
763.354 1
763.372 15
763.390 7
763.408 0
763.426 2
763.444 4
763.462 4
763.480 7
763.498 19
763.515 29
763.533 8
763.551 0
763.569 0
763.587 3
763.605 0
763.623 1
763.641 3
763.659 4
763.676 5
763.694 10
763.712 12
763.730 12
763.748 10
763.766 20
763.784 8
763.802 0
763.820 0
763.838 0
763.855 3
763.873 2
763.891 2
763.909 13
763.927 9
763.945 9
763.963 6
763.981 18
763.999 8
764.016 3
764.034 1
764.052 3
764.070 6
764.088 14
764.106 6
764.124 5
764.142 3
764.160 8
764.178 4
764.195 0
764.213 0
764.231 8
764.249 12
764.267 10
764.285 1
764.303 0
764.321 0
764.339 6
764.357 8
764.374 3
764.392 1
764.410 0
764.428 6
764.446 12
764.464 4
764.482 2
764.500 13
764.518 7
764.536 5
764.553 5
764.571 2
764.589 0
764.607 0
764.625 3
764.643 6
764.661 11
764.679 11
764.697 2
764.715 5
764.733 2
764.750 1
764.768 0
764.786 3
764.804 6
764.822 0
764.840 7
764.858 5
764.876 2
764.894 0
764.912 0
764.930 0
764.947 0
764.965 0
764.983 1
765.001 2
765.019 3
765.037 1
765.055 15
765.073 9
765.091 8
765.109 10
765.127 2
765.144 0
765.162 4
765.180 11
765.198 4
765.216 2
765.234 0
765.252 0
765.270 21
765.288 25
765.306 11
765.324 6
765.341 13
765.359 10
765.377 1
765.395 0
765.413 8
765.431 2
765.449 9
765.467 3
765.485 3
765.503 5
765.521 4
765.539 3
765.556 5
765.574 3
765.592 6
765.610 8
765.628 12
765.646 6
765.664 0
765.682 0
765.700 5
765.718 4
765.736 4
765.754 6
765.771 13
765.789 8
765.807 1
765.825 0
765.843 2
765.861 0
765.879 9
765.897 16
765.915 16
765.933 2
765.951 0
765.969 4
765.986 0
766.004 3
766.022 6
766.040 0
766.058 0
766.076 4
766.094 0
766.112 10
766.130 0
766.148 0
766.166 0
766.184 3
766.202 0
766.219 10
766.237 12
766.255 9
766.273 5
766.291 19
766.309 9
766.327 7
766.345 8
766.363 21
766.381 26
766.399 19
766.417 9
766.435 6
766.452 9
766.470 13
766.488 8
766.506 7
766.524 0
766.542 1
766.560 0
766.578 2
766.596 5
766.614 9
766.632 18
766.650 7
766.668 0
766.686 8
766.703 5
766.721 0
766.739 5
766.757 0
766.775 0
766.793 1
766.811 5
766.829 1
766.847 0
766.865 3
766.883 2
766.901 2
766.919 4
766.937 2
766.954 1
766.972 6
766.990 3
767.008 5
767.026 4
767.044 4
767.062 4
767.080 10
767.098 2
767.116 8
767.134 14
767.152 14
767.170 4
767.188 0
767.206 1
767.223 0
767.241 3
767.259 5
767.277 7
767.295 7
767.313 27
767.331 34
767.349 5
767.367 7
767.385 11
767.403 4
767.421 0
767.439 2
767.457 12
767.475 3
767.493 0
767.510 3
767.528 7
767.546 2
767.564 7
767.582 3
767.600 5
767.618 18
767.636 8
767.654 0
767.672 1
767.690 0
767.708 2
767.726 6
767.744 5
767.762 0
767.780 0
767.798 0
767.815 0
767.833 0
767.851 1
767.869 0
767.887 5
767.905 21
767.923 3
767.941 5
767.959 15
767.977 9
767.995 6
768.013 2
768.031 0
768.049 0
768.067 2
768.085 0
768.103 9
768.120 3
768.138 0
768.156 2
768.174 2
768.192 0
768.210 2
768.228 10
768.246 10
768.264 2
768.282 8
768.300 3
768.318 5
768.336 9
768.354 4
768.372 3
768.390 18
768.408 11
768.426 8
768.444 7
768.462 3
768.479 11
768.497 11
768.515 15
768.533 6
768.551 2
768.569 4
768.587 3
768.605 0
768.623 4
768.641 0
768.659 2
768.677 2
768.695 3
768.713 0
768.731 0
768.749 0
768.767 0
768.785 3
768.803 11
768.821 5
768.838 7
768.856 0
768.874 0
768.892 0
768.910 0
768.928 3
768.946 1
768.964 0
768.982 0
769.000 11
769.018 17
769.036 5
769.054 0
769.072 5
769.090 0
769.108 2
769.126 0
769.144 1
769.162 0
769.180 0
769.198 2
769.216 1
769.234 0
769.251 8
769.269 17
769.287 12
769.305 7
769.323 10
769.341 6
769.359 17
769.377 7
769.395 7
769.413 14
769.431 7
769.449 4
769.467 12
769.485 4
769.503 17
769.521 2
769.539 0
769.557 2
769.575 2
769.593 12
769.611 1
769.629 2
769.647 0
769.665 0
769.683 0
769.701 9
769.718 4
769.736 0
769.754 0
769.772 3
769.790 7
769.808 0
769.826 1
769.844 16
769.862 12
769.880 5
769.898 0
769.916 0
769.934 5
769.952 9
769.970 2
769.988 2
770.006 1
770.024 4
770.042 4
770.060 4
770.078 11
770.096 5
770.114 4
770.132 1
770.150 3
770.168 2
770.186 2
770.204 2
770.222 2
770.240 20
770.258 14
770.275 12
770.293 5
770.311 5
770.329 0
770.347 4
770.365 29
770.383 4
770.401 2
770.419 4
770.437 3
770.455 9
770.473 0
770.491 0
770.509 0
770.527 7
770.545 11
770.563 14
770.581 3
770.599 0
770.617 1
770.635 5
770.653 1
770.671 6
770.689 4
770.707 0
770.725 10
770.743 8
770.761 10
770.779 3
770.797 3
770.815 4
770.833 1
770.851 11
770.869 4
770.887 0
770.905 0
770.923 1
770.941 2
770.959 3
770.976 1
770.994 7
771.012 0
771.030 17
771.048 5
771.066 4
771.084 16
771.102 2
771.120 0
771.138 0
771.156 8
771.174 3
771.192 2
771.210 0
771.228 0
771.246 17
771.264 46
771.282 92
771.300 208
771.318 337
771.336 341
771.354 166
771.372 116
771.390 61
771.408 35
771.426 16
771.444 23
771.462 16
771.480 4
771.498 11
771.516 10
771.534 6
771.552 0
771.570 7
771.588 9
771.606 18
771.624 24
771.642 10
771.660 1
771.678 0
771.696 8
771.714 0
771.732 5
771.750 15
771.768 10
771.786 6
771.804 1
771.822 1
771.840 1
771.858 1
771.876 1
771.894 17
771.912 10
771.930 1
771.948 4
771.966 0
771.984 1
772.002 12
772.020 9
772.038 12
772.056 0
772.074 0
772.092 5
772.110 0
772.128 1
772.146 5
772.164 0
772.182 7
772.200 3
772.218 6
772.236 2
772.254 1
772.272 4
772.290 44
772.308 89
772.326 101
772.344 78
772.361 108
772.379 92
772.397 32
772.415 13
772.433 0
772.451 0
772.469 9
772.487 11
772.505 5
772.523 7
772.541 11
772.559 8
772.577 4
772.595 3
772.613 3
772.631 8
772.649 1
772.667 18
772.685 19
772.703 12
772.721 8
772.739 3
772.757 4
772.775 6
772.793 8
772.811 6
772.829 1
772.847 23
772.865 14
772.883 16
772.901 6
772.919 6
772.937 1
772.955 4
772.973 4
772.991 2
773.009 5
773.027 0
773.045 0
773.063 1
773.081 0
773.099 9
773.117 8
773.135 6
773.153 3
773.171 0
773.189 1
773.208 13
773.226 23
773.244 2
773.262 1
773.280 14
773.298 23
773.316 44
773.334 27
773.352 33
773.370 42
773.388 41
773.406 23
773.424 9
773.442 0
773.460 7
773.478 0
773.496 0
773.514 8
773.532 6
773.550 0
773.568 0
773.586 0
773.604 7
773.622 0
773.640 6
773.658 0
773.676 0
773.694 6
773.712 7
773.730 8
773.748 2
773.766 14
773.784 4
773.802 1
773.820 0
773.838 2
773.856 0
773.874 0
773.892 3
773.910 0
773.928 0
773.946 0
773.964 0
773.982 0
774.000 0
774.018 1
774.036 3
774.054 11
774.072 7
774.090 0
774.108 12
774.126 6
774.144 4
774.162 4
774.180 3
774.198 5
774.216 5
774.234 3
774.252 5
774.270 3
774.288 8
774.306 30
774.324 29
774.342 27
774.360 12
774.378 3
774.396 7
774.414 4
774.432 0
774.450 4
774.468 4
774.486 0
774.504 0
774.522 3
774.540 8
774.558 1
774.576 3
774.595 2
774.613 4
774.631 0
774.649 2
774.667 2
774.685 1
774.703 7
774.721 21
774.739 23
774.757 1
774.775 1
774.793 12
774.811 13
774.829 1
774.847 0
774.865 0
774.883 0
774.901 3
774.919 0
774.937 3
774.955 2
774.973 2
774.991 0
775.009 0
775.027 0
775.045 0
775.063 14
775.081 4
775.099 0
775.117 2
775.135 0
775.153 1
775.171 1
775.189 1
775.207 0
775.225 1
775.243 11
775.261 9
775.279 20
775.297 19
775.316 7
775.334 1
775.352 11
775.370 3
775.388 0
775.406 5
775.424 27
775.442 15
775.460 5
775.478 2
775.496 0
775.514 0
775.532 8
775.550 5
775.568 0
775.586 0
775.604 0
775.622 3
775.640 1
775.658 0
775.676 0
775.694 0
775.712 6
775.730 6
775.748 17
775.766 11
775.784 12
775.802 4
775.820 4
775.838 1
775.857 0
775.875 0
775.893 0
775.911 0
775.929 6
775.947 2
775.965 6
775.983 5
776.001 0
776.019 4
776.037 2
776.055 0
776.073 2
776.091 6
776.109 4
776.127 3
776.145 0
776.163 0
776.181 3
776.199 5
776.217 1
776.235 25
776.253 31
776.271 28
776.289 10
776.307 0
776.326 4
776.344 6
776.362 15
776.380 0
776.398 0
776.416 2
776.434 8
776.452 0
776.470 3
776.488 6
776.506 4
776.524 0
776.542 1
776.560 4
776.578 1
776.596 21
776.614 7
776.632 0
776.650 0
776.668 15
776.686 18
776.704 9
776.722 23
776.741 22
776.759 16
776.777 13
776.795 4
776.813 9
776.831 13
776.849 8
776.867 10
776.885 0
776.903 2
776.921 0
776.939 3
776.957 2
776.975 0
776.993 0
777.011 0
777.029 3
777.047 5
777.065 2
777.083 3
777.101 4
777.120 7
777.138 0
777.156 7
777.174 5
777.192 10
777.210 2
777.228 4
777.246 5
777.264 1
777.282 0
777.300 7
777.318 6
777.336 0
777.354 1
777.372 1
777.390 1
777.408 12
777.426 14
777.444 2
777.463 8
777.481 7
777.499 3
777.517 0
777.535 1
777.553 0
777.571 0
777.589 1
777.607 7
777.625 4
777.643 0
777.661 1
777.679 0
777.697 7
777.715 15
777.733 17
777.751 17
777.769 6
777.788 0
777.806 1
777.824 2
777.842 5
777.860 2
777.878 2
777.896 2
777.914 3
777.932 0
777.950 0
777.968 0
777.986 4
778.004 16
778.022 9
778.040 11
778.058 2
778.076 7
778.095 12
778.113 2
778.131 3
778.149 19
778.167 8
778.185 0
778.203 0
778.221 0
778.239 6
778.257 12
778.275 20
778.293 8
778.311 5
778.329 8
778.347 7
778.366 5
778.384 8
778.402 13
778.420 4
778.438 2
778.456 0
778.474 0
778.492 0
778.510 0
778.528 0
778.546 0
778.564 1
778.582 2
778.600 1
778.618 15
778.637 3
778.655 9
778.673 1
778.691 2
778.709 1
778.727 7
778.745 9
778.763 1
778.781 1
778.799 5
778.817 2
778.835 3
778.853 5
778.871 14
778.889 13
778.908 4
778.926 0
778.944 0
778.962 0
778.980 0
778.998 1
779.016 1
779.034 2
779.052 3
779.070 0
779.088 0
779.106 6
779.124 2
779.143 0
779.161 0
779.179 0
779.197 0
779.215 0
779.233 0
779.251 3
779.269 1
779.287 4
779.305 10
779.323 9
779.341 3
779.359 12
779.377 8
779.396 9
779.414 21
779.432 8
779.450 0
779.468 2
779.486 0
779.504 10
779.522 2
779.540 3
779.558 11
779.576 8
779.594 6
779.612 4
779.631 2
779.649 0
779.667 0
779.685 14
779.703 7
779.721 1
779.739 4
779.757 6
779.775 1
779.793 5
779.811 13
779.829 1
779.848 0
779.866 1
779.884 7
779.902 1
779.920 5
779.938 10
779.956 7
779.974 5
779.992 11
780.010 12
780.028 1
780.046 3
780.065 2
780.083 7
780.101 2
780.119 3
780.137 8
780.155 4
780.173 1
780.191 0
780.209 3
780.227 10
780.245 10
780.263 3
780.282 26
780.300 13
780.318 5
780.336 0
780.354 5
780.372 12
780.390 1
780.408 0
780.426 4
780.444 1
780.462 2
780.481 7
780.499 5
780.517 1
780.535 8
780.553 11
780.571 9
780.589 6
780.607 4
780.625 5
780.643 8
780.661 2
780.680 2
780.698 4
780.716 2
780.734 5
780.752 8
780.770 3
780.788 7
780.806 1
780.824 1
780.842 7
780.860 5
780.879 12
780.897 2
780.915 1
780.933 2
780.951 1
780.969 4
780.987 2
781.005 4
781.023 2
781.041 6
781.060 10
781.078 7
781.096 1
781.114 9
781.132 1
781.150 1
781.168 6
781.186 1
781.204 4
781.222 6
781.241 17
781.259 2
781.277 6
781.295 4
781.313 3
781.331 2
781.349 5
781.367 1
781.385 2
781.403 0
781.422 0
781.440 0
781.458 2
781.476 2
781.494 4
781.512 7
781.530 3
781.548 1
781.566 7
781.584 6
781.603 8
781.621 0
781.639 0
781.657 2
781.675 3
781.693 2
781.711 9
781.729 10
781.747 1
781.765 3
781.784 0
781.802 3
781.820 10
781.838 4
781.856 3
781.874 0
781.892 0
781.910 0
781.928 0
781.947 2
781.965 3
781.983 1
782.001 0
782.019 1
782.037 0
782.055 8
782.073 3
782.091 1
782.109 0
782.128 12
782.146 13
782.164 2
782.182 14
782.200 9
782.218 15
782.236 6
782.254 20
782.272 7
782.291 31
782.309 29
782.327 3
782.345 4
782.363 9
782.381 24
782.399 9
782.417 0
782.435 3
782.454 5
782.472 4
782.490 2
782.508 14
782.526 16
782.544 6
782.562 0
782.580 2
782.598 5
782.617 4
782.635 12
782.653 4
782.671 2
782.689 9
782.707 9
782.725 3
782.743 0
782.762 9
782.780 12
782.798 13
782.816 3
782.834 3
782.852 11
782.870 2
782.888 17
782.906 6
782.925 4
782.943 10
782.961 1
782.979 10
782.997 6
783.015 16
783.033 2
783.051 1
783.070 2
783.088 18
783.106 14
783.124 1
783.142 7
783.160 11
783.178 3
783.196 1
783.214 5
783.233 7
783.251 3
783.269 6
783.287 15
783.305 31
783.323 28
783.341 90
783.359 61
783.378 43
783.396 29
783.414 26
783.432 29
783.450 19
783.468 8
783.486 0
783.504 12
783.523 9
783.541 3
783.559 5
783.577 20
783.595 6
783.613 1
783.631 3
783.649 0
783.668 0
783.686 0
783.704 0
783.722 1
783.740 3
783.758 0
783.776 1
783.794 0
783.813 0
783.831 19
783.849 9
783.867 0
783.885 1
783.903 1
783.921 1
783.940 0
783.958 0
783.976 0
783.994 6
784.012 5
784.030 2
784.048 8
784.066 1
784.085 6
784.103 3
784.121 1
784.139 3
784.157 4
784.175 0
784.193 5
784.211 31
784.230 27
784.248 31
784.266 24
784.284 20
784.302 38
784.320 137
784.338 239
784.357 316
784.375 291
784.393 218
784.411 193
784.429 99
784.447 55
784.465 27
784.483 36
784.502 20
784.520 15
784.538 3
784.556 16
784.574 15
784.592 7
784.610 3
784.629 6
784.647 0
784.665 8
784.683 3
784.701 4
784.719 0
784.737 7
784.756 5
784.774 2
784.792 10
784.810 12
784.828 4
784.846 11
784.864 3
784.883 0
784.901 0
784.919 5
784.937 5
784.955 9
784.973 2
784.991 4
785.010 10
785.028 7
785.046 0
785.064 1
785.082 2
785.100 0
785.118 10
785.137 10
785.155 10
785.173 6
785.191 8
785.209 2
785.227 6
785.245 0
785.264 13
785.282 23
785.300 61
785.318 68
785.336 111
785.354 163
785.372 173
785.391 112
785.409 80
785.427 25
785.445 18
785.463 12
785.481 15
785.499 12
785.518 10
785.536 3
785.554 1
785.572 2
785.590 1
785.608 1
785.626 1
785.645 0
785.663 1
785.681 0
785.699 1
785.717 4
785.735 7
785.754 7
785.772 2
785.790 1
785.808 4
785.826 0
785.844 11
785.862 1
785.881 9
785.899 12
785.917 14
785.935 4
785.953 0
785.971 1
785.989 3
786.008 1
786.026 7
786.044 0
786.062 6
786.080 10
786.098 22
786.117 20
786.135 7
786.153 0
786.171 0
786.189 3
786.207 1
786.226 0
786.244 2
786.262 22
786.280 42
786.298 37
786.316 49
786.334 34
786.353 47
786.371 59
786.389 34
786.407 14
786.425 2
786.443 10
786.462 13
786.480 11
786.498 2
786.516 3
786.534 8
786.552 12
786.571 0
786.589 0
786.607 2
786.625 14
786.643 3
786.661 6
786.679 12
786.698 0
786.716 5
786.734 4
786.752 4
786.770 2
786.788 16
786.807 9
786.825 1
786.843 3
786.861 1
786.879 0
786.897 0
786.916 0
786.934 0
786.952 0
786.970 0
786.988 4
787.006 2
787.025 1
787.043 4
787.061 11
787.079 17
787.097 10
787.115 2
787.134 0
787.152 2
787.170 0
787.188 9
787.206 0
787.224 3
787.243 4
787.261 10
787.279 7
787.297 11
787.315 18
787.333 16
787.352 6
787.370 22
787.388 12
787.406 8
787.424 7
787.442 0
787.461 9
787.479 8
787.497 10
787.515 6
787.533 1
787.551 0
787.570 0
787.588 9
787.606 4
787.624 6
787.642 1
787.661 7
787.679 2
787.697 3
787.715 10
787.733 4
787.751 21
787.770 3
787.788 9
787.806 2
787.824 9
787.842 0
787.860 2
787.879 3
787.897 12
787.915 3
787.933 0
787.951 6
787.969 8
787.988 0
788.006 0
788.024 0
788.042 1
788.060 0
788.079 0
788.097 1
788.115 1
788.133 0
788.151 2
788.169 1
788.188 0
788.206 1
788.224 8
788.242 27
788.260 23
788.278 4
788.297 12
788.315 10
788.333 4
788.351 3
788.369 13
788.388 9
788.406 6
788.424 8
788.442 8
788.460 10
788.478 3
788.497 13
788.515 4
788.533 12
788.551 18
788.569 4
788.588 5
788.606 3
788.624 3
788.642 2
788.660 5
788.679 4
788.697 12
788.715 8
788.733 9
788.751 10
788.769 66
788.788 134
788.806 72
788.824 29
788.842 7
788.860 5
788.879 1
788.897 7
788.915 10
788.933 7
788.951 6
788.969 0
788.988 0
789.006 0
789.024 8
789.042 5
789.060 5
789.079 1
789.097 5
789.115 2
789.133 0
789.151 0
789.170 0
789.188 0
789.206 0
789.224 3
789.242 0
789.261 2
789.279 3
789.297 7
789.315 1
789.333 11
789.351 9
789.370 5
789.388 3
789.406 0
789.424 4
789.442 0
789.461 7
789.479 11
789.497 4
789.515 0
789.533 0
789.552 5
789.570 0
789.588 4
789.606 13
789.624 10
789.643 1
789.661 0
789.679 7
789.697 6
789.715 2
789.734 2
789.752 16
789.770 47
789.788 54
789.806 16
789.825 4
789.843 5
789.861 13
789.879 7
789.897 7
789.916 10
789.934 1
789.952 3
789.970 6
789.988 4
790.007 15
790.025 7
790.043 0
790.061 9
790.079 6
790.098 3
790.116 5
790.134 0
790.152 1
790.170 0
790.189 0
790.207 0
790.225 0
790.243 0
790.261 3
790.280 11
790.298 11
790.316 7
790.334 2
790.352 4
790.371 3
790.389 3
790.407 0
790.425 0
790.443 0
790.462 5
790.480 4
790.498 3
790.516 8
790.534 7
790.553 8
790.571 8
790.589 0
790.607 0
790.625 0
790.644 6
790.662 5
790.680 0
790.698 0
790.716 5
790.735 5
790.753 0
790.771 6
790.789 23
790.808 17
790.826 2
790.844 1
790.862 1
790.880 4
790.899 0
790.917 8
790.935 7
790.953 0
790.971 0
790.990 0
791.008 2
791.026 4
791.044 1
791.062 0
791.081 0
791.099 2
791.117 1
791.135 7
791.154 12
791.172 18
791.190 24
791.208 10
791.226 22
791.245 4
791.263 1
791.281 11
791.299 5
791.317 0
791.336 4
791.354 23
791.372 22
791.390 12
791.409 9
791.427 6
791.445 10
791.463 1
791.481 0
791.500 4
791.518 0
791.536 1
791.554 3
791.572 2
791.591 0
791.609 0
791.627 4
791.645 5
791.664 3
791.682 0
791.700 0
791.718 4
791.736 8
791.755 2
791.773 3
791.791 3
791.809 4
791.828 7
791.846 3
791.864 5
791.882 2
791.900 2
791.919 1
791.937 0
791.955 0
791.973 14
791.992 1
792.010 2
792.028 1
792.046 1
792.064 3
792.083 1
792.101 0
792.119 4
792.137 0
792.156 1
792.174 13
792.192 12
792.210 7
792.228 5
792.247 2
792.265 5
792.283 14
792.301 12
792.320 11
792.338 4
792.356 17
792.374 7
792.393 18
792.411 5
792.429 0
792.447 2
792.465 0
792.484 1
792.502 4
792.520 2
792.538 0
792.557 8
792.575 8
792.593 5
792.611 1
792.629 8
792.648 6
792.666 0
792.684 2
792.702 3
792.721 7
792.739 5
792.757 0
792.775 1
792.794 0
792.812 6
792.830 7
792.848 2
792.866 9
792.885 2
792.903 3
792.921 4
792.939 4
792.958 0
792.976 3
792.994 3
793.012 5
793.031 13
793.049 3
793.067 7
793.085 5
793.104 1
793.122 17
793.140 5
793.158 1
793.176 2
793.195 0
793.213 4
793.231 4
793.249 7
793.268 23
793.286 23
793.304 22
793.322 18
793.341 12
793.359 19
793.377 11
793.395 2
793.414 14
793.432 19
793.450 11
793.468 15
793.487 8
793.505 1
793.523 1
793.541 2
793.559 5
793.578 11
793.596 4
793.614 6
793.632 0
793.651 0
793.669 0
793.687 2
793.705 1
793.724 0
793.742 0
793.760 0
793.778 0
793.797 7
793.815 8
793.833 7
793.851 3
793.870 0
793.888 0
793.906 3
793.924 7
793.943 10
793.961 2
793.979 2
793.997 0
794.016 4
794.034 11
794.052 3
794.070 10
794.089 4
794.107 4
794.125 7
794.143 0
794.162 0
794.180 0
794.198 0
794.216 1
794.235 0
794.253 8
794.271 0
794.289 1
794.308 12
794.326 15
794.344 2
794.362 10
794.381 7
794.399 5
794.417 0
794.435 0
794.454 3
794.472 7
794.490 3
794.508 6
794.527 3
794.545 2
794.563 1
794.581 5
794.600 6
794.618 0
794.636 0
794.654 0
794.673 10
794.691 17
794.709 13
794.727 1
794.746 2
794.764 0
794.782 0
794.800 0
794.819 1
794.837 2
794.855 4
794.873 2
794.892 0
794.910 0
794.928 0
794.946 0
794.965 4
794.983 7
795.001 8
795.019 6
795.038 0
795.056 7
795.074 6
795.092 4
795.111 1
795.129 0
795.147 4
795.165 9
795.184 6
795.202 5
795.220 0
795.239 0
795.257 0
795.275 3
795.293 2
795.312 3
795.330 4
795.348 0
795.366 12
795.385 15
795.403 6
795.421 7
795.439 4
795.458 11
795.476 11
795.494 6
795.512 11
795.531 1
795.549 0
795.567 4
795.586 3
795.604 0
795.622 0
795.640 2
795.659 7
795.677 2
795.695 7
795.713 0
795.732 7
795.750 2
795.768 0
795.786 0
795.805 0
795.823 5
795.841 2
795.859 0
795.878 0
795.896 0
795.914 0
795.933 1
795.951 1
795.969 0
795.987 1
796.006 0
796.024 3
796.042 3
796.060 3
796.079 0
796.097 6
796.115 28
796.134 16
796.152 5
796.170 9
796.188 4
796.207 3
796.225 9
796.243 18
796.261 11
796.280 12
796.298 22
796.316 14
796.335 41
796.353 21
796.371 18
796.389 14
796.408 4
796.426 9
796.444 9
796.462 2
796.481 2
796.499 2
796.517 4
796.536 1
796.554 0
796.572 1
796.590 1
796.609 11
796.627 15
796.645 8
796.663 2
796.682 5
796.700 4
796.718 4
796.737 1
796.755 6
796.773 12
796.791 8
796.810 2
796.828 2
796.846 5
796.865 2
796.883 0
796.901 0
796.919 0
796.938 0
796.956 0
796.974 0
796.992 0
797.011 2
797.029 0
797.047 1
797.066 2
797.084 0
797.102 14
797.120 5
797.139 1
797.157 2
797.175 0
797.194 1
797.212 16
797.230 8
797.248 3
797.267 3
797.285 17
797.303 16
797.322 36
797.340 16
797.358 4
797.376 12
797.395 3
797.413 0
797.431 0
797.450 2
797.468 0
797.486 7
797.504 10
797.523 12
797.541 1
797.559 0
797.578 0
797.596 7
797.614 4
797.632 12
797.651 8
797.669 1
797.687 4
797.706 7
797.724 7
797.742 1
797.760 0
797.779 4
797.797 1
797.815 0
797.834 0
797.852 1
797.870 7
797.888 5
797.907 5
797.925 5
797.943 8
797.962 3
797.980 0
797.998 2
798.016 0
798.035 0
798.053 5
798.071 1
798.090 0
798.108 0
798.126 0
798.145 5
798.163 5
798.181 5
798.199 0
798.218 6
798.236 11
798.254 22
798.273 22
798.291 18
798.309 7
798.327 12
798.346 15
798.364 47
798.382 65
798.401 40
798.419 36
798.437 36
798.456 23
798.474 5
798.492 18
798.510 16
798.529 5
798.547 17
798.565 14
798.584 15
798.602 2
798.620 0
798.639 0
798.657 1
798.675 2
798.693 0
798.712 14
798.730 4
798.748 4
798.767 11
798.785 14
798.803 4
798.822 5
798.840 2
798.858 0
798.876 0
798.895 0
798.913 2
798.931 3
798.950 2
798.968 0
798.986 0
799.005 0
799.023 3
799.041 0
799.059 3
799.078 6
799.096 0
799.114 0
799.133 2
799.151 2
799.169 0
799.188 7
799.206 16
799.224 5
799.243 1
799.261 1
799.279 3
799.297 1
799.316 24
799.334 25
799.352 18
799.371 21
799.389 36
799.407 22
799.426 22
799.444 19
799.462 13
799.481 6
799.499 8
799.517 2
799.535 3
799.554 1
799.572 2
799.590 0
799.609 0
799.627 0
799.645 1
799.664 9
799.682 1
799.700 0
799.719 3
799.737 3
799.755 1
799.773 0
799.792 0
799.810 0
799.828 0
799.847 0
799.865 1
799.883 13
799.902 6
799.920 9
799.938 5
799.957 0
799.975 0
799.993 4
800.012 0
800.030 0
800.048 1
800.067 1
800.085 2
800.103 0
800.121 6
800.140 11
800.158 11
800.176 10
800.195 3
800.213 8
800.231 11
800.250 3
800.268 1
800.286 8
800.305 14
800.323 29
800.341 17
800.360 18
800.378 6
800.396 11
800.415 1
800.433 5
800.451 12
800.470 1
800.488 0
800.506 0
800.524 0
800.543 0
800.561 1
800.579 7
800.598 0
800.616 3
800.634 2
800.653 2
800.671 2
800.689 0
800.708 4
800.726 17
800.744 6
800.763 3
800.781 1
800.799 0
800.818 0
800.836 6
800.854 2
800.873 0
800.891 0
800.909 9
800.928 3
800.946 0
800.964 2
800.983 7
801.001 0
801.019 15
801.038 12
801.056 10
801.074 5
801.093 0
801.111 0
801.129 0
801.147 4
801.166 0
801.184 5
801.202 5
801.221 8
801.239 0
801.257 0
801.276 3
801.294 2
801.312 2
801.331 0
801.349 1
801.367 5
801.386 3
801.404 4
801.422 0
801.441 2
801.459 4
801.477 8
801.496 0
801.514 7
801.532 12
801.551 3
801.569 1
801.587 4
801.606 0
801.624 0
801.642 6
801.661 3
801.679 5
801.697 0
801.716 1
801.734 5
801.752 3
801.771 4
801.789 13
801.807 5
801.826 2
801.844 0
801.862 0
801.881 0
801.899 2
801.917 4
801.936 0
801.954 12
801.972 12
801.991 10
802.009 16
802.027 2
802.046 2
802.064 2
802.082 5
802.101 12
802.119 5
802.138 2
802.156 0
802.174 0
802.193 4
802.211 3
802.229 5
802.248 16
802.266 3
802.284 3
802.303 5
802.321 5
802.339 11
802.358 5
802.376 4
802.394 1
802.413 7
802.431 6
802.449 6
802.468 0
802.486 0
802.504 0
802.523 9
802.541 3
802.559 0
802.578 1
802.596 1
802.614 0
802.633 1
802.651 3
802.669 0
802.688 1
802.706 0
802.724 0
802.743 8
802.761 22
802.780 15
802.798 13
802.816 1
802.835 2
802.853 1
802.871 0
802.890 12
802.908 6
802.926 1
802.945 6
802.963 0
802.981 9
803.000 3
803.018 0
803.036 0
803.055 0
803.073 7
803.091 2
803.110 14
803.128 10
803.146 0
803.165 14
803.183 12
803.202 6
803.220 0
803.238 8
803.257 5
803.275 6
803.293 0
803.312 10
803.330 13
803.348 1
803.367 5
803.385 1
803.403 0
803.422 12
803.440 12
803.458 22
803.477 8
803.495 7
803.514 1
803.532 2
803.550 8
803.569 14
803.587 3
803.605 10
803.624 6
803.642 0
803.660 9
803.679 14
803.697 9
803.715 8
803.734 9
803.752 8
803.771 11
803.789 2
803.807 2
803.826 2
803.844 6
803.862 6
803.881 1
803.899 9
803.917 2
803.936 0
803.954 6
803.972 4
803.991 1
804.009 0
804.028 18
804.046 4
804.064 2
804.083 2
804.101 3
804.119 0
804.138 6
804.156 12
804.174 14
804.193 7
804.211 4
804.230 8
804.248 1
804.266 1
804.285 0
804.303 6
804.321 4
804.340 3
804.358 2
804.376 7
804.395 15
804.413 9
804.432 2
804.450 0
804.468 8
804.487 9
804.505 3
804.523 0
804.542 3
804.560 0
804.578 0
804.597 0
804.615 4
804.634 3
804.652 4
804.670 0
804.689 0
804.707 2
804.725 1
804.744 6
804.762 22
804.781 18
804.799 11
804.817 2
804.836 0
804.854 0
804.872 2
804.891 4
804.909 5
804.927 0
804.946 3
804.964 1
804.983 1
805.001 8
805.019 10
805.038 1
805.056 1
805.074 5
805.093 7
805.111 3
805.130 1
805.148 9
805.166 16
805.185 4
805.203 1
805.221 3
805.240 0
805.258 11
805.277 17
805.295 32
805.313 62
805.332 36
805.350 13
805.368 9
805.387 9
805.405 10
805.424 5
805.442 8
805.460 4
805.479 11
805.497 6
805.515 3
805.534 2
805.552 3
805.571 3
805.589 3
805.607 5
805.626 4
805.644 1
805.663 0
805.681 1
805.699 0
805.718 1
805.736 13
805.754 5
805.773 6
805.791 1
805.810 0
805.828 8
805.846 16
805.865 9
805.883 7
805.901 1
805.920 3
805.938 0
805.957 0
805.975 4
805.993 1
806.012 6
806.030 0
806.049 0
806.067 2
806.085 27
806.104 15
806.122 1
806.140 6
806.159 1
806.177 8
806.196 4
806.214 0
806.232 9
806.251 5
806.269 3
806.288 14
806.306 16
806.324 25
806.343 27
806.361 15
806.379 19
806.398 5
806.416 0
806.435 0
806.453 11
806.471 6
806.490 4
806.508 2
806.527 2
806.545 4
806.563 1
806.582 1
806.600 1
806.619 3
806.637 0
806.655 2
806.674 14
806.692 10
806.710 2
806.729 0
806.747 1
806.766 0
806.784 2
806.802 13
806.821 4
806.839 1
806.858 8
806.876 5
806.894 9
806.913 14
806.931 2
806.950 8
806.968 1
806.986 0
807.005 0
807.023 0
807.042 0
807.060 0
807.078 0
807.097 1
807.115 4
807.134 7
807.152 10
807.170 6
807.189 12
807.207 2
807.226 10
807.244 11
807.262 17
807.281 11
807.299 8
807.318 7
807.336 12
807.354 2
807.373 7
807.391 0
807.410 5
807.428 10
807.446 9
807.465 11
807.483 7
807.502 12
807.520 9
807.538 6
807.557 0
807.575 0
807.594 0
807.612 2
807.630 0
807.649 3
807.667 2
807.686 10
807.704 3
807.722 13
807.741 4
807.759 0
807.778 1
807.796 12
807.814 4
807.833 4
807.851 0
807.870 0
807.888 0
807.906 10
807.925 5
807.943 1
807.962 0
807.980 3
807.998 1
808.017 0
808.035 4
808.054 7
808.072 9
808.090 23
808.109 5
808.127 1
808.146 2
808.164 7
808.182 2
808.201 0
808.219 0
808.238 1
808.256 10
808.275 10
808.293 15
808.311 10
808.330 12
808.348 16
808.367 4
808.385 17
808.403 1
808.422 10
808.440 11
808.459 19
808.477 25
808.495 7
808.514 0
808.532 5
808.551 17
808.569 18
808.588 10
808.606 1
808.624 6
808.643 6
808.661 7
808.680 1
808.698 0
808.716 10
808.735 7
808.753 4
808.772 10
808.790 1
808.808 8
808.827 5
808.845 5
808.864 4
808.882 6
808.901 17
808.919 2
808.937 1
808.956 0
808.974 0
808.993 0
809.011 0
809.029 11
809.048 2
809.066 2
809.085 2
809.103 1
809.122 1
809.140 8
809.158 0
809.177 3
809.195 13
809.214 9
809.232 10
809.251 3
809.269 0
809.287 9
809.306 22
809.324 24
809.343 47
809.361 93
809.379 85
809.398 53
809.416 42
809.435 46
809.453 13
809.472 8
809.490 8
809.508 2
809.527 0
809.545 1
809.564 0
809.582 0
809.601 6
809.619 6
809.637 1
809.656 6
809.674 16
809.693 3
809.711 1
809.730 7
809.748 1
809.766 0
809.785 1
809.803 1
809.822 5
809.840 2
809.859 8
809.877 8
809.895 0
809.914 6
809.932 0
809.951 0
809.969 6
809.988 2
810.006 0
810.024 4
810.043 7
810.061 9
810.080 5
810.098 2
810.117 0
810.135 0
810.153 2
810.172 13
810.190 1
810.209 12
810.227 18
810.246 4
810.264 1
810.282 5
810.301 15
810.319 31
810.338 54
810.356 56
810.375 56
810.393 13
810.411 14
810.430 27
810.448 7
810.467 12
810.485 0
810.504 5
810.522 0
810.540 0
810.559 7
810.577 0
810.596 1
810.614 0
810.633 0
810.651 0
810.670 3
810.688 0
810.706 0
810.725 1
810.743 0
810.762 0
810.780 9
810.799 5
810.817 0
810.835 4
810.854 0
810.872 0
810.891 0
810.909 0
810.928 0
810.946 3
810.965 0
810.983 8
811.001 9
811.020 3
811.038 12
811.057 4
811.075 4
811.094 0
811.112 1
811.131 6
811.149 5
811.167 2
811.186 16
811.204 4
811.223 0
811.241 3
811.260 9
811.278 10
811.296 15
811.315 6
811.333 4
811.352 11
811.370 25
811.389 3
811.407 3
811.426 26
811.444 11
811.462 15
811.481 7
811.499 0
811.518 1
811.536 13
811.555 3
811.573 0
811.592 3
811.610 3
811.629 0
811.647 2
811.665 1
811.684 0
811.702 0
811.721 0
811.739 3
811.758 2
811.776 1
811.795 11
811.813 1
811.831 1
811.850 14
811.868 19
811.887 0
811.905 4
811.924 1
811.942 0
811.961 0
811.979 0
811.998 1
812.016 3
812.034 6
812.053 1
812.071 0
812.090 4
812.108 4
812.127 0
812.145 1
812.164 0
812.182 0
812.200 0
812.219 1
812.237 0
812.256 0
812.274 10
812.293 12
812.311 8
812.330 10
812.348 3
812.367 10
812.385 9
812.403 2
812.422 1
812.440 14
812.459 4
812.477 5
812.496 0
812.514 1
812.533 1
812.551 16
812.570 0
812.588 4
812.607 8
812.625 12
812.643 2
812.662 0
812.680 5
812.699 1
812.717 0
812.736 1
812.754 0
812.773 0
812.791 0
812.810 3
812.828 0
812.847 5
812.865 2
812.883 0
812.902 0
812.920 0
812.939 0
812.957 0
812.976 0
812.994 0
813.013 16
813.031 3
813.050 0
813.068 0
813.087 2
813.105 0
813.123 0
813.142 0
813.160 0
813.179 2
813.197 1
813.216 0
813.234 5
813.253 2
813.271 10
813.290 8
813.308 24
813.327 0
813.345 2
813.364 5
813.382 6
813.400 10
813.419 10
813.437 13
813.456 14
813.474 0
813.493 0
813.511 8
813.530 3
813.548 7
813.567 2
813.585 18
813.604 12
813.622 4
813.641 6
813.659 9
813.677 2
813.696 10
813.714 0
813.733 0
813.751 3
813.770 1
813.788 3
813.807 2
813.825 0
813.844 19
813.862 13
813.881 3
813.899 0
813.918 0
813.936 2
813.955 2
813.973 8
813.992 2
814.010 5
814.028 2
814.047 7
814.065 11
814.084 12
814.102 3
814.121 2
814.139 3
814.158 3
814.176 1
814.195 0
814.213 0
814.232 1
814.250 0
814.269 7
814.287 21
814.306 17
814.324 4
814.343 9
814.361 4
814.380 5
814.398 13
814.416 14
814.435 7
814.453 1
814.472 3
814.490 1
814.509 0
814.527 3
814.546 6
814.564 0
814.583 0
814.601 0
814.620 1
814.638 0
814.657 4
814.675 10
814.694 13
814.712 6
814.731 10
814.749 0
814.768 4
814.786 8
814.805 4
814.823 2
814.842 1
814.860 3
814.879 11
814.897 5
814.916 2
814.934 9
814.952 1
814.971 3
814.989 0
815.008 3
815.026 5
815.045 0
815.063 0
815.082 4
815.100 0
815.119 0
815.137 0
815.156 10
815.174 6
815.193 0
815.211 1
815.230 3
815.248 1
815.267 4
815.285 8
815.304 45
815.322 78
815.341 85
815.359 32
815.378 34
815.396 29
815.415 17
815.433 1
815.452 7
815.470 9
815.489 1
815.507 8
815.526 5
815.544 2
815.563 2
815.581 12
815.600 2
815.618 0
815.637 4
815.655 3
815.674 0
815.692 16
815.711 12
815.729 0
815.748 0
815.766 0
815.785 5
815.803 11
815.822 7
815.840 3
815.859 4
815.877 2
815.896 5
815.914 0
815.933 0
815.951 3
815.969 13
815.988 1
816.006 0
816.025 2
816.043 0
816.062 14
816.080 6
816.099 6
816.117 0
816.136 4
816.154 0
816.173 0
816.191 2
816.210 4
816.228 1
816.247 5
816.265 4
816.284 4
816.302 10
816.321 11
816.339 35
816.358 37
816.376 20
816.395 11
816.413 4
816.432 11
816.450 15
816.469 2
816.487 0
816.506 0
816.525 0
816.543 1
816.562 4
816.580 6
816.599 3
816.617 0
816.636 0
816.654 7
816.673 7
816.691 11
816.710 0
816.728 0
816.747 4
816.765 14
816.784 3
816.802 0
816.821 3
816.839 3
816.858 0
816.876 0
816.895 5
816.913 2
816.932 3
816.950 1
816.969 14
816.987 6
817.006 8
817.024 8
817.043 5
817.061 2
817.080 0
817.098 1
817.117 11
817.135 4
817.154 7
817.172 8
817.191 5
817.209 0
817.228 2
817.246 11
817.265 13
817.283 1
817.302 8
817.320 16
817.339 13
817.357 8
817.376 12
817.394 5
817.413 9
817.431 7
817.450 13
817.468 0
817.487 0
817.505 4
817.524 6
817.542 7
817.561 9
817.580 1
817.598 4
817.617 4
817.635 0
817.654 0
817.672 4
817.691 0
817.709 0
817.728 5
817.746 12
817.765 4
817.783 2
817.802 5
817.820 11
817.839 1
817.857 1
817.876 3
817.894 0
817.913 7
817.931 13
817.950 10
817.968 1
817.987 3
818.005 8
818.024 0
818.042 0
818.061 9
818.080 5
818.098 0
818.117 0
818.135 4
818.154 6
818.172 0
818.191 1
818.209 0
818.228 0
818.246 22
818.265 3
818.283 0
818.302 11
818.320 21
818.339 4
818.357 8
818.376 22
818.394 16
818.413 3
818.431 8
818.450 17
818.469 7
818.487 6
818.506 2
818.524 13
818.543 10
818.561 8
818.580 5
818.598 0
818.617 6
818.635 1
818.654 1
818.672 7
818.691 10
818.709 0
818.728 0
818.746 14
818.765 6
818.783 15
818.802 3
818.821 10
818.839 1
818.858 4
818.876 1
818.895 0
818.913 0
818.932 0
818.950 5
818.969 9
818.987 3
819.006 11
819.024 5
819.043 0
819.061 3
819.080 14
819.098 14
819.117 3
819.136 7
819.154 3
819.173 9
819.191 11
819.210 0
819.228 1
819.247 1
819.265 2
819.284 6
819.302 3
819.321 7
819.339 5
819.358 6
819.376 8
819.395 14
819.414 11
819.432 5
819.451 0
819.469 0
819.488 1
819.506 0
819.525 5
819.543 4
819.562 3
819.580 3
819.599 11
819.617 3
819.636 5
819.655 0
819.673 0
819.692 6
819.710 3
819.729 3
819.747 2
819.766 2
819.784 7
819.803 18
819.821 5
819.840 0
819.858 0
819.877 0
819.896 0
819.914 1
819.933 5
819.951 8
819.970 22
819.988 17
820.007 0
820.025 0
820.044 0
820.062 0
820.081 0
820.100 11
820.118 23
820.137 4
820.155 0
820.174 14
820.192 4
820.211 1
820.229 0
820.248 0
820.266 0
820.285 5
820.304 6
820.322 4
820.341 8
820.359 8
820.378 4
820.396 0
820.415 13
820.433 3
820.452 8
820.470 22
820.489 5
820.508 3
820.526 1
820.545 7
820.563 12
820.582 2
820.600 0
820.619 0
820.637 6
820.656 5
820.674 2
820.693 0
820.712 2
820.730 12
820.749 8
820.767 6
820.786 2
820.804 0
820.823 3
820.841 2
820.860 0
820.879 0
820.897 1
820.916 5
820.934 2
820.953 2
820.971 9
820.990 6
821.008 1
821.027 6
821.046 6
821.064 2
821.083 4
821.101 3
821.120 8
821.138 3
821.157 1
821.175 1
821.194 2
821.213 8
821.231 6
821.250 9
821.268 14
821.287 12
821.305 14
821.324 2
821.342 11
821.361 25
821.380 20
821.398 13
821.417 18
821.435 9
821.454 18
821.472 17
821.491 8
821.509 2
821.528 4
821.547 12
821.565 7
821.584 16
821.602 6
821.621 9
821.639 11
821.658 5
821.677 5
821.695 10
821.714 1
821.732 0
821.751 1
821.769 1
821.788 0
821.806 6
821.825 6
821.844 1
821.862 4
821.881 13
821.899 0
821.918 1
821.936 3
821.955 0
821.974 3
821.992 8
822.011 11
822.029 5
822.048 0
822.066 0
822.085 12
822.103 9
822.122 17
822.141 7
822.159 7
822.178 12
822.196 14
822.215 7
822.233 1
822.252 3
822.271 3
822.289 3
822.308 19
822.326 20
822.345 8
822.363 14
822.382 14
822.401 11
822.419 10
822.438 21
822.456 11
822.475 37
822.493 22
822.512 8
822.531 17
822.549 13
822.568 20
822.586 10
822.605 13
822.623 6
822.642 4
822.661 2
822.679 5
822.698 4
822.716 10
822.735 5
822.753 0
822.772 7
822.791 18
822.809 11
822.828 2
822.846 4
822.865 0
822.883 0
822.902 0
822.921 0
822.939 5
822.958 5
822.976 1
822.995 0
823.014 1
823.032 0
823.051 0
823.069 2
823.088 0
823.106 2
823.125 11
823.144 12
823.162 5
823.181 3
823.199 3
823.218 1
823.236 4
823.255 5
823.274 17
823.292 10
823.311 31
823.329 13
823.348 7
823.366 3
823.385 3
823.404 0
823.422 0
823.441 8
823.459 16
823.478 11
823.497 3
823.515 0
823.534 0
823.552 1
823.571 1
823.589 0
823.608 0
823.627 0
823.645 1
823.664 4
823.682 3
823.701 6
823.720 9
823.738 10
823.757 3
823.775 3
823.794 3
823.812 0
823.831 0
823.850 0
823.868 2
823.887 1
823.905 0
823.924 0
823.943 0
823.961 13
823.980 2
823.998 0
824.017 0
824.036 2
824.054 12
824.073 6
824.091 10
824.110 9
824.128 0
824.147 15
824.166 4
824.184 10
824.203 10
824.221 0
824.240 0
824.259 2
824.277 3
824.296 7
824.314 19
824.333 23
824.352 14
824.370 3
824.389 9
824.407 4
824.426 10
824.445 6
824.463 10
824.482 2
824.500 1
824.519 0
824.538 3
824.556 28
824.575 9
824.593 2
824.612 2
824.630 0
824.649 0
824.668 10
824.686 5
824.705 2
824.723 2
824.742 2
824.761 6
824.779 9
824.798 1
824.816 7
824.835 2
824.854 2
824.872 15
824.891 7
824.909 6
824.928 12
824.947 10
824.965 8
824.984 3
825.002 9
825.021 2
825.040 0
825.058 1
825.077 3
825.095 3
825.114 8
825.133 1
825.151 5
825.170 1
825.188 0
825.207 0
825.226 0
825.244 0
825.263 1
825.281 3
825.300 5
825.319 5
825.337 0
825.356 0
825.374 1
825.393 0
825.412 0
825.430 9
825.449 6
825.467 11
825.486 9
825.505 10
825.523 0
825.542 4
825.560 12
825.579 5
825.598 0
825.616 3
825.635 4
825.654 5
825.672 13
825.691 2
825.709 2
825.728 2
825.747 0
825.765 0
825.784 3
825.802 5
825.821 4
825.840 1
825.858 6
825.877 2
825.895 5
825.914 3
825.933 2
825.951 1
825.970 4
825.988 5
826.007 4
826.026 2
826.044 0
826.063 3
826.082 1
826.100 0
826.119 1
826.137 5
826.156 7
826.175 2
826.193 0
826.212 0
826.230 1
826.249 6
826.268 2
826.286 16
826.305 6
826.323 7
826.342 37
826.361 10
826.379 5
826.398 3
826.417 0
826.435 2
826.454 1
826.472 1
826.491 0
826.510 5
826.528 5
826.547 0
826.565 2
826.584 5
826.603 0
826.621 4
826.640 3
826.659 2
826.677 3
826.696 0
826.714 0
826.733 2
826.752 5
826.770 13
826.789 5
826.808 4
826.826 8
826.845 2
826.863 0
826.882 7
826.901 10
826.919 3
826.938 2
826.956 5
826.975 0
826.994 0
827.012 0
827.031 0
827.050 0
827.068 6
827.087 3
827.105 0
827.124 3
827.143 4
827.161 7
827.180 1
827.199 2
827.217 14
827.236 12
827.254 12
827.273 4
827.292 6
827.310 27
827.329 10
827.348 0
827.366 14
827.385 18
827.403 3
827.422 3
827.441 8
827.459 8
827.478 20
827.497 18
827.515 8
827.534 2
827.552 6
827.571 1
827.590 17
827.608 7
827.627 1
827.646 0
827.664 0
827.683 8
827.702 16
827.720 0
827.739 0
827.757 3
827.776 3
827.795 1
827.813 0
827.832 3
827.851 6
827.869 5
827.888 9
827.906 0
827.925 0
827.944 0
827.962 0
827.981 0
828.000 2
828.018 3
828.037 1
828.056 0
828.074 4
828.093 7
828.111 0
828.130 2
828.149 7
828.167 6
828.186 2
828.205 6
828.223 5
828.242 11
828.260 13
828.279 15
828.298 6
828.316 0
828.335 4
828.354 7
828.372 3
828.391 4
828.410 19
828.428 38
828.447 12
828.466 8
828.484 6
828.503 21
828.521 6
828.540 0
828.559 5
828.577 10
828.596 1
828.615 0
828.633 0
828.652 0
828.671 4
828.689 0
828.708 0
828.726 0
828.745 3
828.764 0
828.782 1
828.801 10
828.820 7
828.838 3
828.857 1
828.876 0
828.894 0
828.913 5
828.932 0
828.950 1
828.969 5
828.987 0
829.006 0
829.025 0
829.043 0
829.062 1
829.081 4
829.099 3
829.118 0
829.137 4
829.155 2
829.174 6
829.193 14
829.211 0
829.230 15
829.248 14
829.267 5
829.286 15
829.304 5
829.323 4
829.342 4
829.360 14
829.379 7
829.398 7
829.416 3
829.435 10
829.454 12
829.472 17
829.491 2
829.510 3
829.528 4
829.547 6
829.566 3
829.584 5
829.603 4
829.621 5
829.640 2
829.659 5
829.677 2
829.696 14
829.715 2
829.733 2
829.752 4
829.771 3
829.789 1
829.808 0
829.827 3
829.845 1
829.864 4
829.883 4
829.901 2
829.920 2
829.939 4
829.957 3
829.976 4
829.995 7
830.013 10
830.032 0
830.051 4
830.069 2
830.088 0
830.106 0
830.125 0
830.144 0
830.162 0
830.181 2
830.200 2
830.218 2
830.237 7
830.256 14
830.274 12
830.293 16
830.312 25
830.330 25
830.349 12
830.368 8
830.386 15
830.405 0
830.424 0
830.442 9
830.461 6
830.480 0
830.498 0
830.517 5
830.536 10
830.554 3
830.573 0
830.592 0
830.610 7
830.629 4
830.648 0
830.666 16
830.685 36
830.704 12
830.722 0
830.741 3
830.760 5
830.778 16
830.797 15
830.816 0
830.834 3
830.853 1
830.872 9
830.890 3
830.909 4
830.928 23
830.946 10
830.965 0
830.984 0
831.002 0
831.021 5
831.040 0
831.058 4
831.077 1
831.096 5
831.114 0
831.133 9
831.152 6
831.170 0
831.189 6
831.208 14
831.226 13
831.245 5
831.264 13
831.282 6
831.301 4
831.320 11
831.338 10
831.357 17
831.376 30
831.394 25
831.413 8
831.432 1
831.450 0
831.469 0
831.488 0
831.506 0
831.525 0
831.544 2
831.562 6
831.581 0
831.600 0
831.618 2
831.637 4
831.656 0
831.674 6
831.693 0
831.712 11
831.730 9
831.749 1
831.768 13
831.786 9
831.805 8
831.824 3
831.842 0
831.861 0
831.880 1
831.898 6
831.917 7
831.936 0
831.955 2
831.973 10
831.992 7
832.011 8
832.029 0
832.048 9
832.067 3
832.085 5
832.104 3
832.123 0
832.141 0
832.160 0
832.179 2
832.197 10
832.216 0
832.235 7
832.253 4
832.272 8
832.291 12
832.309 8
832.328 7
832.347 4
832.365 0
832.384 7
832.403 5
832.422 11
832.440 9
832.459 10
832.478 0
832.496 7
832.515 9
832.534 1
832.552 0
832.571 0
832.590 0
832.608 0
832.627 1
832.646 5
832.664 1
832.683 0
832.702 0
832.720 0
832.739 3
832.758 13
832.777 11
832.795 5
832.814 1
832.833 9
832.851 9
832.870 1
832.889 0
832.907 1
832.926 3
832.945 0
832.963 0
832.982 3
833.001 6
833.019 4
833.038 10
833.057 9
833.076 9
833.094 15
833.113 6
833.132 19
833.150 10
833.169 1
833.188 3
833.206 0
833.225 1
833.244 0
833.262 0
833.281 4
833.300 4
833.319 9
833.337 15
833.356 0
833.375 5
833.393 12
833.412 7
833.431 10
833.449 5
833.468 1
833.487 1
833.505 3
833.524 0
833.543 1
833.562 7
833.580 4
833.599 0
833.618 3
833.636 14
833.655 9
833.674 0
833.692 14
833.711 8
833.730 2
833.749 2
833.767 0
833.786 8
833.805 29
833.823 6
833.842 2
833.861 13
833.879 3
833.898 0
833.917 0
833.936 3
833.954 9
833.973 6
833.992 4
834.010 3
834.029 2
834.048 0
834.066 0
834.085 5
834.104 8
834.123 10
834.141 40
834.160 24
834.179 6
834.197 1
834.216 5
834.235 6
834.253 3
834.272 0
834.291 4
834.310 1
834.328 22
834.347 24
834.366 20
834.384 13
834.403 1
834.422 9
834.441 22
834.459 10
834.478 2
834.497 9
834.515 4
834.534 5
834.553 8
834.571 5
834.590 1
834.609 9
834.628 4
834.646 5
834.665 8
834.684 13
834.702 10
834.721 6
834.740 2
834.759 12
834.777 3
834.796 0
834.815 0
834.833 6
834.852 3
834.871 1
834.889 3
834.908 0
834.927 1
834.946 10
834.964 10
834.983 2
835.002 1
835.020 5
835.039 5
835.058 1
835.077 1
835.095 0
835.114 2
835.133 3
835.151 11
835.170 6
835.189 31
835.208 10
835.226 10
835.245 7
835.264 13
835.282 0
835.301 9
835.320 9
835.339 3
835.357 13
835.376 5
835.395 16
835.413 4
835.432 14
835.451 9
835.470 6
835.488 18
835.507 1
835.526 1
835.544 0
835.563 12
835.582 4
835.601 8
835.619 1
835.638 2
835.657 0
835.676 0
835.694 2
835.713 0
835.732 0
835.750 8
835.769 7
835.788 8
835.807 7
835.825 0
835.844 2
835.863 2
835.881 5
835.900 4
835.919 3
835.938 0
835.956 0
835.975 0
835.994 0
836.013 2
836.031 4
836.050 2
836.069 2
836.087 8
836.106 3
836.125 2
836.144 4
836.162 0
836.181 6
836.200 0
836.218 12
836.237 17
836.256 5
836.275 8
836.293 30
836.312 117
836.331 334
836.350 751
836.368 1218
836.387 1251
836.406 981
836.424 621
836.443 471
836.462 286
836.481 139
836.499 72
836.518 48
836.537 39
836.556 31
836.574 11
836.593 11
836.612 4
836.630 2
836.649 9
836.668 12
836.687 8
836.705 10
836.724 8
836.743 5
836.762 16
836.780 5
836.799 1
836.818 2
836.837 0
836.855 7
836.874 5
836.893 14
836.911 5
836.930 5
836.949 13
836.968 1
836.986 1
837.005 9
837.024 3
837.043 0
837.061 7
837.080 14
837.099 21
837.118 10
837.136 5
837.155 15
837.174 5
837.192 6
837.211 4
837.230 13
837.249 9
837.267 6
837.286 9
837.305 131
837.324 296
837.342 669
837.361 964
837.380 1096
837.399 833
837.417 547
837.436 347
837.455 233
837.474 97
837.492 78
837.511 70
837.530 36
837.549 20
837.567 12
837.586 5
837.605 11
837.623 12
837.642 10
837.661 1
837.680 4
837.698 5
837.717 3
837.736 0
837.755 5
837.773 2
837.792 10
837.811 2
837.830 2
837.848 2
837.867 0
837.886 4
837.905 9
837.923 1
837.942 0
837.961 0
837.980 0
837.998 3
838.017 0
838.036 3
838.055 3
838.073 9
838.092 20
838.111 15
838.130 4
838.148 4
838.167 9
838.186 9
838.205 33
838.223 12
838.242 0
838.261 19
838.280 15
838.298 26
838.317 54
838.336 190
838.355 278
838.373 335
838.392 325
838.411 237
838.430 148
838.448 100
838.467 56
838.486 19
838.505 16
838.523 16
838.542 35
838.561 13
838.580 4
838.598 4
838.617 1
838.636 0
838.655 4
838.673 0
838.692 2
838.711 3
838.730 2
838.748 4
838.767 0
838.786 4
838.805 9
838.823 13
838.842 7
838.861 18
838.880 15
838.898 3
838.917 2
838.936 9
838.955 4
838.973 0
838.992 0
839.011 4
839.030 6
839.048 8
839.067 0
839.086 2
839.105 1
839.123 6
839.142 1
839.161 6
839.180 3
839.198 21
839.217 4
839.236 3
839.255 23
839.274 13
839.292 10
839.311 26
839.330 28
839.349 38
839.367 55
839.386 21
839.405 35
839.424 28
839.442 14
839.461 14
839.480 9
839.499 1
839.517 9
839.536 7
839.555 6
839.574 9
839.592 5
839.611 4
839.630 1
839.649 1
839.668 9
839.686 5
839.705 9
839.724 2
839.743 1
839.761 0
839.780 1
839.799 3
839.818 0
839.836 5
839.855 8
839.874 3
839.893 6
839.911 11
839.930 5
839.949 4
839.968 6
839.987 9
840.005 6
840.024 0
840.043 0
840.062 2
840.080 7
840.099 2
840.118 1
840.137 0
840.155 10
840.174 12
840.193 8
840.212 4
840.231 2
840.249 6
840.268 22
840.287 24
840.306 3
840.324 14
840.343 31
840.362 32
840.381 102
840.399 131
840.418 128
840.437 116
840.456 128
840.475 42
840.493 15
840.512 10
840.531 0
840.550 17
840.568 1
840.587 0
840.606 5
840.625 1
840.644 2
840.662 6
840.681 3
840.700 1
840.719 2
840.737 0
840.756 1
840.775 1
840.794 2
840.813 6
840.831 17
840.850 6
840.869 3
840.888 2
840.906 1
840.925 0
840.944 0
840.963 0
840.982 0
841.000 0
841.019 0
841.038 0
841.057 0
841.075 0
841.094 7
841.113 2
841.132 14
841.151 8
841.169 11
841.188 8
841.207 2
841.226 3
841.244 11
841.263 5
841.282 0
841.301 12
841.320 24
841.338 56
841.357 124
841.376 256
841.395 265
841.413 237
841.432 218
841.451 128
841.470 70
841.489 34
841.507 6
841.526 3
841.545 7
841.564 7
841.583 14
841.601 8
841.620 7
841.639 6
841.658 7
841.676 0
841.695 1
841.714 0
841.733 0
841.752 0
841.770 0
841.789 0
841.808 0
841.827 1
841.846 1
841.864 0
841.883 0
841.902 9
841.921 9
841.939 1
841.958 1
841.977 0
841.996 0
842.015 3
842.033 0
842.052 3
842.071 6
842.090 10
842.109 2
842.127 3
842.146 0
842.165 0
842.184 1
842.203 0
842.221 3
842.240 0
842.259 6
842.278 1
842.297 10
842.315 6
842.334 8
842.353 6
842.372 49
842.390 125
842.409 98
842.428 87
842.447 30
842.466 34
842.484 18
842.503 6
842.522 5
842.541 5
842.560 2
842.578 0
842.597 7
842.616 0
842.635 5
842.654 7
842.672 2
842.691 4
842.710 4
842.729 1
842.748 0
842.766 0
842.785 0
842.804 6
842.823 15
842.842 4
842.860 0
842.879 0
842.898 2
842.917 0
842.936 0
842.954 2
842.973 1
842.992 0
843.011 3
843.030 5
843.048 0
843.067 8
843.086 8
843.105 0
843.124 0
843.142 0
843.161 4
843.180 3
843.199 5
843.218 0
843.236 0
843.255 5
843.274 8
843.293 16
843.312 17
843.330 8
843.349 28
843.368 30
843.387 42
843.406 41
843.425 46
843.443 34
843.462 18
843.481 15
843.500 18
843.519 7
843.537 2
843.556 1
843.575 0
843.594 0
843.613 0
843.631 4
843.650 6
843.669 4
843.688 0
843.707 3
843.725 0
843.744 0
843.763 2
843.782 1
843.801 9
843.819 12
843.838 4
843.857 6
843.876 2
843.895 0
843.914 0
843.932 7
843.951 5
843.970 0
843.989 6
844.008 1
844.026 0
844.045 2
844.064 11
844.083 1
844.102 0
844.120 0
844.139 4
844.158 12
844.177 1
844.196 0
844.215 3
844.233 7
844.252 8
844.271 7
844.290 9
844.309 17
844.327 14
844.346 6
844.365 12
844.384 11
844.403 8
844.422 10
844.440 7
844.459 6
844.478 14
844.497 6
844.516 5
844.534 11
844.553 4
844.572 7
844.591 5
844.610 0
844.629 6
844.647 21
844.666 4
844.685 1
844.704 1
844.723 0
844.741 0
844.760 0
844.779 0
844.798 11
844.817 16
844.836 4
844.854 2
844.873 5
844.892 13
844.911 9
844.930 1
844.948 4
844.967 0
844.986 9
845.005 5
845.024 6
845.043 15
845.061 7
845.080 0
845.099 7
845.118 7
845.137 12
845.156 16
845.174 18
845.193 11
845.212 12
845.231 14
845.250 26
845.269 5
845.287 1
845.306 16
845.325 11
845.344 10
845.363 14
845.381 7
845.400 5
845.419 3
845.438 7
845.457 4
845.476 8
845.494 6
845.513 2
845.532 1
845.551 9
845.570 2
845.589 1
845.607 0
845.626 0
845.645 0
845.664 1
845.683 13
845.702 1
845.720 0
845.739 0
845.758 5
845.777 0
845.796 0
845.815 0
845.833 1
845.852 6
845.871 8
845.890 4
845.909 2
845.928 11
845.946 6
845.965 1
845.984 0
846.003 2
846.022 1
846.041 13
846.059 2
846.078 12
846.097 11
846.116 5
846.135 0
846.154 2
846.172 4
846.191 0
846.210 1
846.229 6
846.248 0
846.267 1
846.285 2
846.304 0
846.323 6
846.342 5
846.361 8
846.380 6
846.398 22
846.417 13
846.436 5
846.455 0
846.474 9
846.493 4
846.512 1
846.530 0
846.549 3
846.568 1
846.587 4
846.606 4
846.625 9
846.643 5
846.662 4
846.681 3
846.700 2
846.719 0
846.738 6
846.756 8
846.775 0
846.794 2
846.813 2
846.832 3
846.851 0
846.870 1
846.888 1
846.907 0
846.926 0
846.945 0
846.964 3
846.983 0
847.001 0
847.020 5
847.039 1
847.058 5
847.077 7
847.096 1
847.115 0
847.133 0
847.152 6
847.171 6
847.190 3
847.209 1
847.228 0
847.246 0
847.265 10
847.284 19
847.303 10
847.322 13
847.341 7
847.360 9
847.378 15
847.397 5
847.416 4
847.435 7
847.454 1
847.473 17
847.492 5
847.510 3
847.529 8
847.548 11
847.567 2
847.586 1
847.605 0
847.623 3
847.642 7
847.661 3
847.680 5
847.699 0
847.718 12
847.737 1
847.755 11
847.774 12
847.793 3
847.812 0
847.831 5
847.850 3
847.869 6
847.887 0
847.906 1
847.925 6
847.944 9
847.963 5
847.982 0
848.001 0
848.019 0
848.038 0
848.057 0
848.076 1
848.095 7
848.114 2
848.133 7
848.151 10
848.170 16
848.189 8
848.208 30
848.227 6
848.246 10
848.265 3
848.283 14
848.302 7
848.321 6
848.340 9
848.359 17
848.378 5
848.397 5
848.415 9
848.434 10
848.453 0
848.472 1
848.491 6
848.510 9
848.529 11
848.548 7
848.566 2
848.585 0
848.604 4
848.623 1
848.642 0
848.661 1
848.680 7
848.698 7
848.717 14
848.736 6
848.755 6
848.774 3
848.793 0
848.812 2
848.831 0
848.849 3
848.868 0
848.887 0
848.906 1
848.925 8
848.944 15
848.963 8
848.981 4
849.000 1
849.019 0
849.038 0
849.057 10
849.076 3
849.095 0
849.114 0
849.132 6
849.151 12
849.170 4
849.189 9
849.208 13
849.227 8
849.246 1
849.264 1
849.283 5
849.302 16
849.321 18
849.340 20
849.359 24
849.378 21
849.397 9
849.415 7
849.434 8
849.453 9
849.472 13
849.491 8
849.510 5
849.529 2
849.548 0
849.566 2
849.585 3
849.604 2
849.623 3
849.642 6
849.661 0
849.680 0
849.699 5
849.717 5
849.736 0
849.755 0
849.774 2
849.793 7
849.812 0
849.831 15
849.850 12
849.868 0
849.887 10
849.906 11
849.925 9
849.944 14
849.963 18
849.982 9
850.001 6
850.019 0
850.038 0
850.057 0
850.076 0
850.095 1
850.114 5
850.133 4
850.152 7
850.171 5
850.189 6
850.208 0
850.227 0
850.246 4
850.265 0
850.284 11
850.303 3
850.322 1
850.340 6
850.359 3
850.378 23
850.397 24
850.416 14
850.435 13
850.454 16
850.473 16
850.492 14
850.510 10
850.529 5
850.548 4
850.567 13
850.586 5
850.605 4
850.624 10
850.643 7
850.662 10
850.680 1
850.699 0
850.718 8
850.737 6
850.756 3
850.775 15
850.794 6
850.813 1
850.832 2
850.850 8
850.869 2
850.888 8
850.907 4
850.926 4
850.945 0
850.964 3
850.983 5
851.002 6
851.020 1
851.039 14
851.058 9
851.077 0
851.096 11
851.115 0
851.134 4
851.153 1
851.172 0
851.190 0
851.209 4
851.228 0
851.247 1
851.266 6
851.285 3
851.304 9
851.323 30
851.342 30
851.360 42
851.379 59
851.398 52
851.417 38
851.436 37
851.455 41
851.474 17
851.493 1
851.512 6
851.531 0
851.549 9
851.568 7
851.587 4
851.606 12
851.625 5
851.644 1
851.663 3
851.682 2
851.701 1
851.720 5
851.738 18
851.757 15
851.776 0
851.795 5
851.814 2
851.833 0
851.852 0
851.871 0
851.890 5
851.909 3
851.927 0
851.946 2
851.965 8
851.984 7
852.003 0
852.022 6
852.041 2
852.060 0
852.079 0
852.098 4
852.116 1
852.135 4
852.154 2
852.173 1
852.192 3
852.211 4
852.230 4
852.249 6
852.268 17
852.287 2
852.305 34
852.324 66
852.343 144
852.362 349
852.381 386
852.400 257
852.419 179
852.438 117
852.457 78
852.476 57
852.495 19
852.513 16
852.532 13
852.551 13
852.570 10
852.589 15
852.608 3
852.627 3
852.646 1
852.665 6
852.684 21
852.703 6
852.721 5
852.740 12
852.759 9
852.778 1
852.797 0
852.816 3
852.835 0
852.854 3
852.873 7
852.892 11
852.911 10
852.929 4
852.948 0
852.967 3
852.986 0
853.005 0
853.024 1
853.043 5
853.062 0
853.081 0
853.100 0
853.119 0
853.137 1
853.156 0
853.175 0
853.194 2
853.213 4
853.232 8
853.251 11
853.270 6
853.289 17
853.308 27
853.327 112
853.346 266
853.364 405
853.383 428
853.402 333
853.421 228
853.440 115
853.459 57
853.478 24
853.497 6
853.516 7
853.535 7
853.554 18
853.573 9
853.591 3
853.610 18
853.629 9
853.648 2
853.667 26
853.686 4
853.705 0
853.724 0
853.743 1
853.762 6
853.781 2
853.800 8
853.819 10
853.837 4
853.856 2
853.875 1
853.894 4
853.913 0
853.932 7
853.951 5
853.970 8
853.989 13
854.008 6
854.027 9
854.046 5
854.065 3
854.083 7
854.102 0
854.121 1
854.140 5
854.159 2
854.178 0
854.197 0
854.216 3
854.235 4
854.254 4
854.273 8
854.292 14
854.311 35
854.329 80
854.348 134
854.367 166
854.386 118
854.405 101
854.424 93
854.443 77
854.462 19
854.481 8
854.500 6
854.519 12
854.538 8
854.557 2
854.576 8
854.595 8
854.613 4
854.632 5
854.651 3
854.670 0
854.689 4
854.708 3
854.727 8
854.746 4
854.765 1
854.784 5
854.803 11
854.822 5
854.841 4
854.860 5
854.878 5
854.897 1
854.916 1
854.935 5
854.954 5
854.973 1
854.992 0
855.011 0
855.030 7
855.049 3
855.068 5
855.087 11
855.106 2
855.125 0
855.144 4
855.163 4
855.181 7
855.200 0
855.219 0
855.238 1
855.257 0
855.276 1
855.295 13
855.314 16
855.333 29
855.352 28
855.371 31
855.390 50
855.409 24
855.428 28
855.447 25
855.466 3
855.484 0
855.503 4
855.522 18
855.541 17
855.560 8
855.579 9
855.598 10
855.617 8
855.636 0
855.655 0
855.674 2
855.693 7
855.712 5
855.731 0
855.750 5
855.769 4
855.788 5
855.806 13
855.825 11
855.844 0
855.863 0
855.882 0
855.901 6
855.920 4
855.939 3
855.958 1
855.977 0
855.996 0
856.015 8
856.034 0
856.053 9
856.072 6
856.091 0
856.110 2
856.129 16
856.148 7
856.166 0
856.185 0
856.204 0
856.223 1
856.242 0
856.261 2
856.280 0
856.299 0
856.318 3
856.337 5
856.356 18
856.375 27
856.394 15
856.413 10
856.432 4
856.451 2
856.470 9
856.489 7
856.508 0
856.526 0
856.545 0
856.564 2
856.583 0
856.602 0
856.621 2
856.640 9
856.659 2
856.678 8
856.697 11
856.716 10
856.735 2
856.754 6
856.773 1
856.792 6
856.811 2
856.830 0
856.849 9
856.868 4
856.887 0
856.906 2
856.925 0
856.943 0
856.962 6
856.981 5
857.000 4
857.019 4
857.038 0
857.057 1
857.076 0
857.095 10
857.114 4
857.133 0
857.152 0
857.171 5
857.190 0
857.209 0
857.228 13
857.247 4
857.266 0
857.285 9
857.304 0
857.323 0
857.342 0
857.361 2
857.380 11
857.399 4
857.417 12
857.436 9
857.455 2
857.474 0
857.493 3
857.512 10
857.531 9
857.550 0
857.569 3
857.588 6
857.607 3
857.626 0
857.645 0
857.664 0
857.683 0
857.702 0
857.721 0
857.740 0
857.759 0
857.778 0
857.797 3
857.816 0
857.835 3
857.854 10
857.873 10
857.892 4
857.911 8
857.930 6
857.948 0
857.967 0
857.986 0
858.005 0
858.024 0
858.043 0
858.062 0
858.081 7
858.100 9
858.119 5
858.138 6
858.157 1
858.176 1
858.195 12
858.214 13
858.233 1
858.252 0
858.271 0
858.290 0
858.309 3
858.328 1
858.347 13
858.366 40
858.385 32
858.404 18
858.423 28
858.442 10
858.461 5
858.480 15
858.499 8
858.518 6
858.537 7
858.556 10
858.575 6
858.593 3
858.612 4
858.631 0
858.650 8
858.669 25
858.688 12
858.707 15
858.726 2
858.745 3
858.764 4
858.783 14
858.802 3
858.821 0
858.840 13
858.859 8
858.878 10
858.897 14
858.916 8
858.935 1
858.954 2
858.973 1
858.992 1
859.011 0
859.030 6
859.049 10
859.068 2
859.087 5
859.106 0
859.125 0
859.144 0
859.163 1
859.182 14
859.201 1
859.220 2
859.239 3
859.258 0
859.277 0
859.296 5
859.315 16
859.334 25
859.353 26
859.372 15
859.391 25
859.410 13
859.429 15
859.448 6
859.467 6
859.486 2
859.505 0
859.524 4
859.542 4
859.561 12
859.580 12
859.599 3
859.618 0
859.637 1
859.656 4
859.675 0
859.694 0
859.713 0
859.732 7
859.751 0
859.770 0
859.789 1
859.808 0
859.827 0
859.846 2
859.865 18
859.884 9
859.903 1
859.922 0
859.941 2
859.960 3
859.979 0
859.998 1
860.017 7
860.036 7
860.055 0
860.074 0
860.093 1
860.112 0
860.131 0
860.150 0
860.169 0
860.188 4
860.207 0
860.226 0
860.245 8
860.264 4
860.283 0
860.302 0
860.321 3
860.340 18
860.359 21
860.378 8
860.397 13
860.416 0
860.435 22
860.454 15
860.473 6
860.492 10
860.511 6
860.530 6
860.549 1
860.568 0
860.587 3
860.606 13
860.625 12
860.644 5
860.663 6
860.682 9
860.701 0
860.720 6
860.739 9
860.758 4
860.777 2
860.796 1
860.815 0
860.834 6
860.853 4
860.872 3
860.891 12
860.910 13
860.929 4
860.948 1
860.967 0
860.986 4
861.005 1
861.024 6
861.043 4
861.062 6
861.081 0
861.100 0
861.119 0
861.138 0
861.157 0
861.176 6
861.195 3
861.214 2
861.233 3
861.252 15
861.271 1
861.290 0
861.309 6
861.328 6
861.347 22
861.366 9
861.385 1
861.404 1
861.423 1
861.442 3
861.461 2
861.480 0
861.499 2
861.518 1
861.537 10
861.556 0
861.575 7
861.594 12
861.613 0
861.632 6
861.651 1
861.670 2
861.689 5
861.708 0
861.727 1
861.746 11
861.765 0
861.784 2
861.803 10
861.822 3
861.841 0
861.860 1
861.879 4
861.898 2
861.917 0
861.936 0
861.955 0
861.974 0
861.993 2
862.012 4
862.031 1
862.050 0
862.069 0
862.088 0
862.107 0
862.126 5
862.145 3
862.164 13
862.183 3
862.202 0
862.221 0
862.241 3
862.260 1
862.279 0
862.298 0
862.317 0
862.336 23
862.355 28
862.374 13
862.393 2
862.412 1
862.431 0
862.450 0
862.469 1
862.488 3
862.507 1
862.526 12
862.545 6
862.564 6
862.583 5
862.602 3
862.621 11
862.640 9
862.659 0
862.678 0
862.697 0
862.716 0
862.735 0
862.754 0
862.773 12
862.792 7
862.811 5
862.830 0
862.849 0
862.868 3
862.887 2
862.906 0
862.925 0
862.944 5
862.963 0
862.982 14
863.001 3
863.020 4
863.039 6
863.058 16
863.077 15
863.096 5
863.115 2
863.134 13
863.153 3
863.172 16
863.192 9
863.211 6
863.230 5
863.249 2
863.268 10
863.287 6
863.306 6
863.325 16
863.344 41
863.363 36
863.382 30
863.401 43
863.420 9
863.439 6
863.458 3
863.477 0
863.496 3
863.515 1
863.534 1
863.553 2
863.572 0
863.591 4
863.610 2
863.629 11
863.648 4
863.667 3
863.686 0
863.705 0
863.724 1
863.743 0
863.762 0
863.781 1
863.800 2
863.819 7
863.839 7
863.858 3
863.877 1
863.896 0
863.915 1
863.934 0
863.953 0
863.972 1
863.991 3
864.010 0
864.029 4
864.048 0
864.067 2
864.086 5
864.105 0
864.124 6
864.143 11
864.162 10
864.181 4
864.200 13
864.219 11
864.238 4
864.257 6
864.276 8
864.295 0
864.314 4
864.333 9
864.352 8
864.372 6
864.391 43
864.410 28
864.429 23
864.448 16
864.467 7
864.486 2
864.505 2
864.524 0
864.543 1
864.562 0
864.581 3
864.600 18
864.619 16
864.638 6
864.657 14
864.676 6
864.695 0
864.714 1
864.733 6
864.752 5
864.771 1
864.790 0
864.809 1
864.828 9
864.848 4
864.867 0
864.886 0
864.905 0
864.924 1
864.943 2
864.962 8
864.981 0
865.000 5
865.019 2
865.038 0
865.057 7
865.076 7
865.095 0
865.114 4
865.133 3
865.152 0
865.171 2
865.190 6
865.209 10
865.228 10
865.248 4
865.267 8
865.286 15
865.305 9
865.324 5
865.343 4
865.362 8
865.381 8
865.400 17
865.419 20
865.438 16
865.457 13
865.476 8
865.495 4
865.514 6
865.533 8
865.552 7
865.571 0
865.590 3
865.609 3
865.629 1
865.648 3
865.667 4
865.686 8
865.705 12
865.724 2
865.743 0
865.762 1
865.781 3
865.800 0
865.819 3
865.838 9
865.857 0
865.876 1
865.895 5
865.914 0
865.933 3
865.952 0
865.971 1
865.991 0
866.010 0
866.029 10
866.048 12
866.067 9
866.086 0
866.105 0
866.124 1
866.143 6
866.162 14
866.181 5
866.200 0
866.219 6
866.238 4
866.257 0
866.276 0
866.295 0
866.315 12
866.334 2
866.353 12
866.372 5
866.391 6
866.410 5
866.429 5
866.448 8
866.467 2
866.486 0
866.505 3
866.524 7
866.543 1
866.562 0
866.581 0
866.600 1
866.620 0
866.639 8
866.658 20
866.677 23
866.696 12
866.715 10
866.734 6
866.753 1
866.772 0
866.791 1
866.810 6
866.829 5
866.848 3
866.867 2
866.886 4
866.905 1
866.925 0
866.944 1
866.963 3
866.982 5
867.001 0
867.020 10
867.039 2
867.058 1
867.077 2
867.096 4
867.115 6
867.134 9
867.153 19
867.172 9
867.192 10
867.211 3
867.230 0
867.249 8
867.268 7
867.287 6
867.306 1
867.325 0
867.344 0
867.363 7
867.382 16
867.401 12
867.420 6
867.439 12
867.459 6
867.478 15
867.497 7
867.516 7
867.535 4
867.554 2
867.573 0
867.592 0
867.611 0
867.630 0
867.649 0
867.668 9
867.687 5
867.706 9
867.726 1
867.745 1
867.764 7
867.783 0
867.802 9
867.821 4
867.840 1
867.859 0
867.878 9
867.897 0
867.916 0
867.935 9
867.954 4
867.974 3
867.993 7
868.012 1
868.031 0
868.050 0
868.069 1
868.088 0
868.107 2
868.126 0
868.145 0
868.164 0
868.183 0
868.202 3
868.222 9
868.241 8
868.260 8
868.279 6
868.298 14
868.317 9
868.336 20
868.355 144
868.374 325
868.393 576
868.412 693
868.431 612
868.451 339
868.470 261
868.489 183
868.508 117
868.527 65
868.546 40
868.565 23
868.584 15
868.603 7
868.622 3
868.641 5
868.660 2
868.680 0
868.699 4
868.718 3
868.737 6
868.756 4
868.775 3
868.794 0
868.813 1
868.832 1
868.851 5
868.870 2
868.890 4
868.909 0
868.928 6
868.947 8
868.966 1
868.985 7
869.004 1
869.023 0
869.042 0
869.061 4
869.080 1
869.100 7
869.119 1
869.138 5
869.157 34
869.176 9
869.195 7
869.214 5
869.233 2
869.252 1
869.271 0
869.290 14
869.310 45
869.329 84
869.348 234
869.367 465
869.386 675
869.405 743
869.424 566
869.443 401
869.462 269
869.481 140
869.500 71
869.520 32
869.539 12
869.558 4
869.577 6
869.596 15
869.615 14
869.634 4
869.653 11
869.672 4
869.691 1
869.711 7
869.730 0
869.749 0
869.768 0
869.787 0
869.806 2
869.825 1
869.844 5
869.863 0
869.882 0
869.902 1
869.921 1
869.940 20
869.959 5
869.978 3
869.997 1
870.016 0
870.035 1
870.054 0
870.073 3
870.093 8
870.112 3
870.131 11
870.150 2
870.169 1
870.188 11
870.207 6
870.226 14
870.245 2
870.264 1
870.284 0
870.303 24
870.322 37
870.341 62
870.360 79
870.379 141
870.398 232
870.417 184
870.436 143
870.455 63
870.475 28
870.494 15
870.513 28
870.532 18
870.551 4
870.570 4
870.589 4
870.608 1
870.627 9
870.647 0
870.666 4
870.685 3
870.704 2
870.723 0
870.742 0
870.761 7
870.780 9
870.799 10
870.819 9
870.838 11
870.857 10
870.876 1
870.895 2
870.914 2
870.933 0
870.952 1
870.971 0
870.991 1
871.010 2
871.029 1
871.048 0
871.067 0
871.086 12
871.105 7
871.124 0
871.143 1
871.163 1
871.182 0
871.201 0
871.220 0
871.239 1
871.258 2
871.277 0
871.296 12
871.315 33
871.335 41
871.354 22
871.373 57
871.392 45
871.411 24
871.430 30
871.449 18
871.468 8
871.487 9
871.507 15
871.526 15
871.545 8
871.564 3
871.583 5
871.602 9
871.621 0
871.640 5
871.660 0
871.679 0
871.698 2
871.717 0
871.736 0
871.755 0
871.774 0
871.793 0
871.813 0
871.832 0
871.851 0
871.870 1
871.889 3
871.908 0
871.927 11
871.946 9
871.965 0
871.985 9
872.004 9
872.023 12
872.042 2
872.061 2
872.080 1
872.099 7
872.118 8
872.138 1
872.157 0
872.176 0
872.195 2
872.214 0
872.233 0
872.252 8
872.271 19
872.291 26
872.310 19
872.329 19
872.348 25
872.367 47
872.386 31
872.405 22
872.424 18
872.444 11
872.463 11
872.482 0
872.501 5
872.520 4
872.539 4
872.558 7
872.577 0
872.597 9
872.616 15
872.635 3
872.654 3
872.673 6
872.692 0
872.711 4
872.731 13
872.750 11
872.769 2
872.788 2
872.807 2
872.826 5
872.845 5
872.864 5
872.884 0
872.903 4
872.922 4
872.941 0
872.960 4
872.979 3
872.998 1
873.018 4
873.037 2
873.056 5
873.075 4
873.094 0
873.113 0
873.132 0
873.151 0
873.171 0
873.190 2
873.209 7
873.228 0
873.247 0
873.266 8
873.285 13
873.305 4
873.324 5
873.343 1
873.362 13
873.381 18
873.400 22
873.419 15
873.439 4
873.458 1
873.477 12
873.496 34
873.515 26
873.534 8
873.553 1
873.572 1
873.592 7
873.611 7
873.630 9
873.649 6
873.668 3
873.687 1
873.706 5
873.726 7
873.745 0
873.764 6
873.783 0
873.802 6
873.821 1
873.840 1
873.860 0
873.879 2
873.898 5
873.917 0
873.936 0
873.955 14
873.974 10
873.994 1
874.013 0
874.032 0
874.051 0
874.070 0
874.089 4
874.108 4
874.128 2
874.147 3
874.166 0
874.185 0
874.204 0
874.223 3
874.243 3
874.262 6
874.281 8
874.300 7
874.319 11
874.338 17
874.357 51
874.377 27
874.396 26
874.415 12
874.434 10
874.453 4
874.472 12
874.491 4
874.511 0
874.530 0
874.549 3
874.568 11
874.587 0
874.606 0
874.625 0
874.645 4
874.664 0
874.683 9
874.702 8
874.721 0
874.740 0
874.760 15
874.779 9
874.798 1
874.817 1
874.836 0
874.855 0
874.874 4
874.894 8
874.913 0
874.932 1
874.951 3
874.970 0
874.989 1
875.009 1
875.028 3
875.047 0
875.066 0
875.085 0
875.104 1
875.123 2
875.143 5
875.162 3
875.181 9
875.200 2
875.219 0
875.238 0
875.258 7
875.277 7
875.296 10
875.315 13
875.334 8
875.353 18
875.373 25
875.392 24
875.411 31
875.430 11
875.449 14
875.468 12
875.488 6
875.507 0
875.526 1
875.545 0
875.564 2
875.583 1
875.602 0
875.622 2
875.641 9
875.660 0
875.679 0
875.698 1
875.717 8
875.737 9
875.756 3
875.775 4
875.794 1
875.813 2
875.832 2
875.852 1
875.871 1
875.890 6
875.909 13
875.928 5
875.947 0
875.967 0
875.986 0
876.005 2
876.024 8
876.043 4
876.062 1
876.082 13
876.101 16
876.120 10
876.139 9
876.158 1
876.177 2
876.197 9
876.216 2
876.235 3
876.254 2
876.273 3
876.292 2
876.312 0
876.331 6
876.350 5
876.369 9
876.388 14
876.407 13
876.427 5
876.446 6
876.465 11
876.484 3
876.503 0
876.522 9
876.542 18
876.561 3
876.580 2
876.599 0
876.618 0
876.638 0
876.657 0
876.676 0
876.695 14
876.714 2
876.733 0
876.753 4
876.772 4
876.791 1
876.810 1
876.829 0
876.848 7
876.868 1
876.887 1
876.906 2
876.925 8
876.944 5
876.964 3
876.983 1
877.002 4
877.021 0
877.040 0
877.059 0
877.079 0
877.098 0
877.117 0
877.136 5
877.155 0
877.174 0
877.194 17
877.213 11
877.232 2
877.251 4
877.270 8
877.290 15
877.309 1
877.328 4
877.347 1
877.366 4
877.385 17
877.405 33
877.424 9
877.443 0
877.462 0
877.481 2
877.501 23
877.520 11
877.539 0
877.558 0
877.577 4
877.596 0
877.616 0
877.635 14
877.654 5
877.673 8
877.692 4
877.712 0
877.731 4
877.750 3
877.769 0
877.788 1
877.807 3
877.827 5
877.846 1
877.865 0
877.884 3
877.903 1
877.923 3
877.942 1
877.961 8
877.980 3
877.999 0
878.019 0
878.038 0
878.057 5
878.076 13
878.095 7
878.115 5
878.134 4
878.153 9
878.172 3
878.191 0
878.210 22
878.230 12
878.249 2
878.268 5
878.287 4
878.306 6
878.326 11
878.345 17
878.364 14
878.383 35
878.402 17
878.422 17
878.441 7
878.460 2
878.479 6
878.498 10
878.518 0
878.537 1
878.556 16
878.575 2
878.594 0
878.614 7
878.633 7
878.652 1
878.671 0
878.690 4
878.709 22
878.729 19
878.748 8
878.767 11
878.786 2
878.805 0
878.825 1
878.844 0
878.863 3
878.882 7
878.901 8
878.921 8
878.940 1
878.959 0
878.978 2
878.997 19
879.017 12
879.036 3
879.055 4
879.074 5
879.093 1
879.113 0
879.132 11
879.151 15
879.170 6
879.189 9
879.209 2
879.228 8
879.247 5
879.266 1
879.285 1
879.305 9
879.324 5
879.343 16
879.362 9
879.381 12
879.401 12
879.420 16
879.439 17
879.458 7
879.477 16
879.497 10
879.516 11
879.535 11
879.554 22
879.574 12
879.593 0
879.612 0
879.631 2
879.650 0
879.670 0
879.689 5
879.708 8
879.727 2
879.746 5
879.766 0
879.785 0
879.804 0
879.823 7
879.842 10
879.862 16
879.881 3
879.900 0
879.919 21
879.938 7
879.958 2
879.977 0
879.996 4
880.015 0
880.035 0
880.054 0
880.073 1
880.092 0
880.111 0
880.131 0
880.150 9
880.169 5
880.188 0
880.207 0
880.227 0
880.246 6
880.265 13
880.284 4
880.303 5
880.323 1
880.342 5
880.361 7
880.380 5
880.400 14
880.419 18
880.438 5
880.457 12
880.476 5
880.496 10
880.515 0
880.534 9
880.553 5
880.572 3
880.592 0
880.611 0
880.630 0
880.649 0
880.669 5
880.688 0
880.707 0
880.726 7
880.745 5
880.765 0
880.784 4
880.803 1
880.822 6
880.842 2
880.861 9
880.880 1
880.899 6
880.918 17
880.938 5
880.957 1
880.976 1
880.995 0
881.015 1
881.034 1
881.053 15
881.072 7
881.091 6
881.111 4
881.130 0
881.149 15
881.168 12
881.188 2
881.207 2
881.226 1
881.245 1
881.264 0
881.284 4
881.303 18
881.322 8
881.341 23
881.361 33
881.380 38
881.399 19
881.418 29
881.437 36
881.457 31
881.476 8
881.495 0
881.514 1
881.534 9
881.553 12
881.572 3
881.591 11
881.610 21
881.630 6
881.649 0
881.668 4
881.687 12
881.707 18
881.726 1
881.745 0
881.764 0
881.784 2
881.803 2
881.822 4
881.841 11
881.860 1
881.880 4
881.899 3
881.918 1
881.937 0
881.957 0
881.976 0
881.995 0
882.014 9
882.034 0
882.053 3
882.072 5
882.091 0
882.110 7
882.130 7
882.149 0
882.168 0
882.187 5
882.207 2
882.226 0
882.245 0
882.264 6
882.284 14
882.303 16
882.322 6
882.341 2
882.361 0
882.380 15
882.399 33
882.418 33
882.437 13
882.457 12
882.476 12
882.495 0
882.514 0
882.534 0
882.553 0
882.572 0
882.591 11
882.611 7
882.630 6
882.649 16
882.668 5
882.688 2
882.707 1
882.726 2
882.745 8
882.765 1
882.784 4
882.803 0
882.822 3
882.841 11
882.861 13
882.880 2
882.899 0
882.918 0
882.938 0
882.957 6
882.976 2
882.995 0
883.015 0
883.034 0
883.053 1
883.072 6
883.092 0
883.111 0
883.130 0
883.149 0
883.169 4
883.188 1
883.207 0
883.226 8
883.246 3
883.265 1
883.284 6
883.303 6
883.323 0
883.342 0
883.361 8
883.380 1
883.400 3
883.419 13
883.438 12
883.457 17
883.477 8
883.496 5
883.515 12
883.534 0
883.554 3
883.573 0
883.592 1
883.611 15
883.631 20
883.650 22
883.669 9
883.688 10
883.708 4
883.727 4
883.746 5
883.765 15
883.785 9
883.804 1
883.823 11
883.842 10
883.862 8
883.881 3
883.900 1
883.919 9
883.939 4
883.958 5
883.977 0
883.996 5
884.016 3
884.035 6
884.054 0
884.073 3
884.093 11
884.112 0
884.131 0
884.150 4
884.170 0
884.189 3
884.208 5
884.227 0
884.247 6
884.266 2
884.285 7
884.304 12
884.324 6
884.343 6
884.362 15
884.381 4
884.401 21
884.420 26
884.439 22
884.458 21
884.478 14
884.497 0
884.516 0
884.536 0
884.555 0
884.574 2
884.593 4
884.613 6
884.632 0
884.651 1
884.670 8
884.690 8
884.709 6
884.728 8
884.747 6
884.767 0
884.786 4
884.805 3
884.824 2
884.844 1
884.863 5
884.882 1
884.902 16
884.921 5
884.940 0
884.959 0
884.979 0
884.998 0
885.017 0
885.036 2
885.056 10
885.075 4
885.094 3
885.113 1
885.133 5
885.152 5
885.171 7
885.190 18
885.210 6
885.229 3
885.248 1
885.268 0
885.287 3
885.306 3
885.325 8
885.345 5
885.364 17
885.383 5
885.402 16
885.422 19
885.441 14
885.460 10
885.480 5
885.499 6
885.518 18
885.537 9
885.557 10
885.576 5
885.595 4
885.614 0
885.634 3
885.653 0
885.672 0
885.691 1
885.711 2
885.730 1
885.749 0
885.769 0
885.788 0
885.807 3
885.826 3
885.846 3
885.865 0
885.884 0
885.903 0
885.923 0
885.942 0
885.961 1
885.981 6
886.000 1
886.019 0
886.038 0
886.058 0
886.077 0
886.096 0
886.116 7
886.135 3
886.154 0
886.173 0
886.193 5
886.212 4
886.231 0
886.250 13
886.270 3
886.289 3
886.308 5
886.328 11
886.347 27
886.366 63
886.385 78
886.405 106
886.424 87
886.443 65
886.463 20
886.482 24
886.501 11
886.520 10
886.540 0
886.559 0
886.578 2
886.598 3
886.617 0
886.636 0
886.655 7
886.675 2
886.694 2
886.713 0
886.733 11
886.752 6
886.771 1
886.790 0
886.810 1
886.829 0
886.848 10
886.867 13
886.887 8
886.906 4
886.925 11
886.945 14
886.964 8
886.983 0
887.002 0
887.022 0
887.041 8
887.060 1
887.080 2
887.099 1
887.118 6
887.138 5
887.157 1
887.176 7
887.195 5
887.215 2
887.234 0
887.253 0
887.273 0
887.292 3
887.311 1
887.330 0
887.350 8
887.369 76
887.388 99
887.408 61
887.427 28
887.446 52
887.465 34
887.485 4
887.504 1
887.523 7
887.543 2
887.562 0
887.581 0
887.600 0
887.620 4
887.639 0
887.658 9
887.678 11
887.697 8
887.716 0
887.736 0
887.755 3
887.774 0
887.793 0
887.813 0
887.832 3
887.851 7
887.871 4
887.890 0
887.909 4
887.928 0
887.948 0
887.967 3
887.986 0
888.006 0
888.025 0
888.044 2
888.064 0
888.083 0
888.102 2
888.121 0
888.141 0
888.160 1
888.179 1
888.199 0
888.218 4
888.237 0
888.257 0
888.276 0
888.295 19
888.314 23
888.334 11
888.353 47
888.372 32
888.392 35
888.411 54
888.430 45
888.450 18
888.469 13
888.488 11
888.507 6
888.527 9
888.546 2
888.565 2
888.585 2
888.604 0
888.623 0
888.643 1
888.662 2
888.681 0
888.701 9
888.720 9
888.739 1
888.758 7
888.778 5
888.797 13
888.816 4
888.836 5
888.855 11
888.874 9
888.894 74
888.913 41
888.932 45
888.952 18
888.971 20
888.990 11
889.009 3
889.029 5
889.048 11
889.067 5
889.087 6
889.106 0
889.125 4
889.145 0
889.164 0
889.183 5
889.203 0
889.222 2
889.241 1
889.260 2
889.280 15
889.299 5
889.318 4
889.338 8
889.357 14
889.376 5
889.396 51
889.415 31
889.434 16
889.454 17
889.473 30
889.492 30
889.512 6
889.531 0
889.550 6
889.569 6
889.589 8
889.608 10
889.627 1
889.647 0
889.666 7
889.685 3
889.705 15
889.724 7
889.743 2
889.763 0
889.782 2
889.801 4
889.821 2
889.840 2
889.859 14
889.879 18
889.898 8
889.917 0
889.936 1
889.956 13
889.975 4
889.994 0
890.014 5
890.033 7
890.052 1
890.072 4
890.091 9
890.110 1
890.130 13
890.149 5
890.168 13
890.188 5
890.207 5
890.226 4
890.246 0
890.265 0
890.284 0
890.304 0
890.323 11
890.342 8
890.362 32
890.381 25
890.400 29
890.420 26
890.439 17
890.458 15
890.477 6
890.497 3
890.516 7
890.535 4
890.555 7
890.574 6
890.593 7
890.613 4
890.632 0
890.651 0
890.671 6
890.690 0
890.709 2
890.729 0
890.748 1
890.767 7
890.787 3
890.806 4
890.825 3
890.845 0
890.864 0
890.883 3
890.903 0
890.922 1
890.941 3
890.961 7
890.980 5
890.999 2
891.019 3
891.038 3
891.057 0
891.077 0
891.096 2
891.115 0
891.135 1
891.154 0
891.173 3
891.193 4
891.212 13
891.231 20
891.251 4
891.270 8
891.289 23
891.309 19
891.328 10
891.347 8
891.367 24
891.386 16
891.405 6
891.425 14
891.444 6
891.463 8
891.483 1
891.502 7
891.521 6
891.541 2
891.560 0
891.579 0
891.599 10
891.618 15
891.637 15
891.657 3
891.676 0
891.695 0
891.715 4
891.734 3
891.753 8
891.773 1
891.792 6
891.811 0
891.831 0
891.850 1
891.869 5
891.889 3
891.908 6
891.927 0
891.947 5
891.966 7
891.985 7
892.005 2
892.024 0
892.043 0
892.063 1
892.082 7
892.101 0
892.121 0
892.140 0
892.159 5
892.179 0
892.198 7
892.218 9
892.237 10
892.256 2
892.276 8
892.295 5
892.314 4
892.334 5
892.353 15
892.372 28
892.392 7
892.411 38
892.430 57
892.450 109
892.469 126
892.488 84
892.508 48
892.527 17
892.546 9
892.566 4
892.585 3
892.604 8
892.624 10
892.643 8
892.662 13
892.682 8
892.701 2
892.721 9
892.740 1
892.759 0
892.779 14
892.798 10
892.817 8
892.837 2
892.856 8
892.875 16
892.895 20
892.914 12
892.933 0
892.953 1
892.972 1
892.991 0
893.011 0
893.030 0
893.049 9
893.069 2
893.088 2
893.108 2
893.127 0
893.146 0
893.166 0
893.185 0
893.204 16
893.224 11
893.243 4
893.262 17
893.282 5
893.301 6
893.320 1
893.340 11
893.359 14
893.379 20
893.398 22
893.417 31
893.437 42
893.456 29
893.475 18
893.495 33
893.514 26
893.533 20
893.553 5
893.572 11
893.591 11
893.611 4
893.630 13
893.650 10
893.669 4
893.688 2
893.708 4
893.727 13
893.746 12
893.766 5
893.785 3
893.804 4
893.824 12
893.843 10
893.862 1
893.882 7
893.901 3
893.921 10
893.940 3
893.959 0
893.979 5
893.998 0
894.017 5
894.037 1
894.056 2
894.075 8
894.095 13
894.114 0
894.134 4
894.153 9
894.172 24
894.192 6
894.211 13
894.230 3
894.250 0
894.269 6
894.288 2
894.308 0
894.327 7
894.347 13
894.366 14
894.385 3
894.405 5
894.424 18
894.443 59
894.463 32
894.482 15
894.501 18
894.521 6
894.540 0
894.560 2
894.579 6
894.598 11
894.618 1
894.637 12
894.656 4
894.676 2
894.695 1
894.715 4
894.734 8
894.753 5
894.773 3
894.792 13
894.811 5
894.831 3
894.850 4
894.870 7
894.889 3
894.908 0
894.928 0
894.947 2
894.966 0
894.986 9
895.005 4
895.025 2
895.044 5
895.063 1
895.083 0
895.102 0
895.121 0
895.141 0
895.160 2
895.180 1
895.199 0
895.218 0
895.238 5
895.257 2
895.276 0
895.296 0
895.315 0
895.335 5
895.354 9
895.373 10
895.393 15
895.412 43
895.431 40
895.451 35
895.470 35
895.490 23
895.509 32
895.528 5
895.548 0
895.567 10
895.586 0
895.606 0
895.625 0
895.645 0
895.664 0
895.683 0
895.703 2
895.722 3
895.741 2
895.761 7
895.780 3
895.800 0
895.819 0
895.838 5
895.858 15
895.877 9
895.897 0
895.916 0
895.935 0
895.955 3
895.974 5
895.993 0
896.013 5
896.032 1
896.052 0
896.071 1
896.090 0
896.110 5
896.129 5
896.149 4
896.168 7
896.187 6
896.207 4
896.226 2
896.245 7
896.265 14
896.284 11
896.304 2
896.323 0
896.342 3
896.362 21
896.381 20
896.401 19
896.420 38
896.439 35
896.459 28
896.478 23
896.498 18
896.517 26
896.536 10
896.556 3
896.575 3
896.594 9
896.614 1
896.633 10
896.653 6
896.672 5
896.691 1
896.711 0
896.730 4
896.750 0
896.769 4
896.788 16
896.808 0
896.827 3
896.847 1
896.866 0
896.885 0
896.905 4
896.924 2
896.944 2
896.963 1
896.982 7
897.002 23
897.021 4
897.041 2
897.060 8
897.079 1
897.099 7
897.118 11
897.137 5
897.157 1
897.176 2
897.196 3
897.215 1
897.234 0
897.254 0
897.273 0
897.293 6
897.312 17
897.331 26
897.351 29
897.370 15
897.390 20
897.409 10
897.428 14
897.448 16
897.467 7
897.487 1
897.506 3
897.525 8
897.545 12
897.564 7
897.584 8
897.603 9
897.622 10
897.642 1
897.661 3
897.681 5
897.700 0
897.719 0
897.739 12
897.758 0
897.778 0
897.797 3
897.817 0
897.836 0
897.855 5
897.875 3
897.894 0
897.914 0
897.933 3
897.952 1
897.972 0
897.991 0
898.011 1
898.030 3
898.049 3
898.069 3
898.088 3
898.108 4
898.127 13
898.146 2
898.166 6
898.185 5
898.205 0
898.224 0
898.243 4
898.263 2
898.282 0
898.302 3
898.321 7
898.340 12
898.360 21
898.379 21
898.399 76
898.418 206
898.438 619
898.457 1236
898.476 1288
898.496 981
898.515 631
898.535 347
898.554 211
898.573 159
898.593 98
898.612 54
898.632 18
898.651 12
898.670 0
898.690 3
898.709 10
898.729 4
898.748 11
898.768 11
898.787 6
898.806 2
898.826 7
898.845 6
898.865 5
898.884 21
898.903 13
898.923 7
898.942 0
898.962 0
898.981 3
899.001 6
899.020 0
899.039 8
899.059 1
899.078 3
899.098 1
899.117 11
899.136 9
899.156 1
899.175 6
899.195 10
899.214 15
899.234 10
899.253 7
899.272 7
899.292 7
899.311 7
899.331 12
899.350 20
899.370 7
899.389 63
899.408 246
899.428 566
899.447 875
899.467 1145
899.486 1052
899.505 814
899.525 486
899.544 294
899.564 159
899.583 87
899.603 40
899.622 25
899.641 21
899.661 10
899.680 9
899.700 25
899.719 17
899.739 8
899.758 6
899.777 0
899.797 5
899.816 4
899.836 5
899.855 2
899.875 2
899.894 0
899.913 5
899.933 5
899.952 3
899.972 8
899.991 20
900.011 11
900.030 11
900.049 8
900.069 5
900.088 0
900.108 17
900.127 7
900.147 1
900.166 0
900.185 1
900.205 1
900.224 0
900.244 5
900.263 9
900.283 7
900.302 7
900.321 0
900.341 11
900.360 12
900.380 15
900.399 59
900.419 147
900.438 251
900.457 302
900.477 281
900.496 241
900.516 136
900.535 82
900.555 38
900.574 9
900.593 7
900.613 9
900.632 7
900.652 11
900.671 11
900.691 4
900.710 1
900.729 3
900.749 17
900.768 6
900.788 0
900.807 4
900.827 1
900.846 4
900.866 0
900.885 0
900.904 0
900.924 0
900.943 2
900.963 2
900.982 0
901.002 4
901.021 1
901.040 2
901.060 2
901.079 0
901.099 1
901.118 1
901.138 4
901.157 6
901.177 4
901.196 3
901.215 7
901.235 5
901.254 9
901.274 4
901.293 0
901.313 3
901.332 8
901.352 12
901.371 7
901.390 32
901.410 11
901.429 33
901.449 59
901.468 50
901.488 55
901.507 42
901.527 40
901.546 12
901.565 15
901.585 2
901.604 5
901.624 1
901.643 2
901.663 0
901.682 11
901.702 4
901.721 0
901.740 10
901.760 8
901.779 3
901.799 0
901.818 0
901.838 2
901.857 0
901.877 3
901.896 0
901.915 1
901.935 0
901.954 0
901.974 8
901.993 17
902.013 4
902.032 1
902.052 0
902.071 0
902.090 1
902.110 5
902.129 1
902.149 8
902.168 1
902.188 8
902.207 1
902.227 3
902.246 5
902.266 1
902.285 1
902.304 9
902.324 0
902.343 4
902.363 2
902.382 12
902.402 11
902.421 10
902.441 15
902.460 4
902.480 7
902.499 7
902.518 21
902.538 18
902.557 8
902.577 11
902.596 1
902.616 0
902.635 0
902.655 0
902.674 0
902.694 2
902.713 2
902.732 0
902.752 0
902.771 7
902.791 1
902.810 0
902.830 0
902.849 0
902.869 0
902.888 0
902.908 7
902.927 10
902.946 14
902.966 4
902.985 0
903.005 0
903.024 0
903.044 0
903.063 1
903.083 6
903.102 0
903.122 0
903.141 3
903.161 1
903.180 9
903.199 12
903.219 12
903.238 1
903.258 0
903.277 0
903.297 0
903.316 6
903.336 0
903.355 5
903.375 26
903.394 28
903.414 15
903.433 10
903.452 2
903.472 6
903.491 1
903.511 2
903.530 2
903.550 1
903.569 12
903.589 9
903.608 4
903.628 1
903.647 1
903.667 4
903.686 2
903.706 4
903.725 11
903.744 2
903.764 0
903.783 0
903.803 2
903.822 0
903.842 0
903.861 2
903.881 4
903.900 11
903.920 4
903.939 1
903.959 0
903.978 4
903.998 4
904.017 0
904.037 0
904.056 0
904.075 0
904.095 0
904.114 0
904.134 4
904.153 16
904.173 3
904.192 7
904.212 2
904.231 0
904.251 0
904.270 0
904.290 0
904.309 0
904.329 1
904.348 1
904.368 18
904.387 18
904.407 9
904.426 1
904.445 15
904.465 13
904.484 6
904.504 7
904.523 6
904.543 10
904.562 3
904.582 0
904.601 0
904.621 0
904.640 6
904.660 0
904.679 2
904.699 3
904.718 3
904.738 1
904.757 3
904.777 9
904.796 13
904.816 12
904.835 4
904.855 10
904.874 10
904.893 2
904.913 37
904.932 15
904.952 26
904.971 32
904.991 25
905.010 9
905.030 8
905.049 17
905.069 20
905.088 3
905.108 9
905.127 9
905.147 10
905.166 5
905.186 0
905.205 1
905.225 7
905.244 3
905.264 5
905.283 2
905.303 11
905.322 16
905.342 5
905.361 4
905.381 5
905.400 9
905.420 13
905.439 10
905.458 3
905.478 2
905.497 0
905.517 6
905.536 25
905.556 12
905.575 8
905.595 2
905.614 5
905.634 20
905.653 25
905.673 9
905.692 0
905.712 0
905.731 7
905.751 13
905.770 7
905.790 1
905.809 12
905.829 4
905.848 10
905.868 29
905.887 12
905.907 7
905.926 1
905.946 9
905.965 4
905.985 1
906.004 0
906.024 0
906.043 1
906.063 0
906.082 0
906.102 10
906.121 15
906.141 0
906.160 3
906.180 1
906.199 1
906.219 8
906.238 2
906.258 0
906.277 5
906.297 4
906.316 14
906.336 14
906.355 8
906.375 27
906.394 17
906.414 8
906.433 14
906.453 8
906.472 0
906.492 5
906.511 2
906.531 2
906.550 7
906.570 10
906.589 3
906.609 4
906.628 7
906.648 0
906.667 0
906.687 5
906.706 16
906.726 5
906.745 5
906.765 4
906.784 2
906.804 9
906.823 0
906.843 10
906.862 3
906.882 1
906.901 5
906.921 3
906.940 2
906.960 1
906.979 5
906.999 5
907.018 3
907.038 0
907.057 0
907.077 0
907.096 0
907.116 0
907.135 4
907.155 1
907.174 3
907.194 0
907.213 1
907.233 0
907.252 6
907.272 9
907.291 2
907.311 3
907.330 6
907.350 13
907.369 5
907.389 7
907.408 10
907.428 1
907.447 20
907.467 10
907.486 18
907.506 15
907.525 9
907.545 0
907.564 1
907.584 0
907.603 2
907.623 0
907.642 1
907.662 0
907.681 7
907.701 0
907.720 4
907.740 7
907.759 0
907.779 0
907.798 9
907.818 8
907.837 10
907.857 2
907.876 5
907.896 1
907.915 1
907.935 0
907.954 1
907.974 8
907.994 3
908.013 4
908.033 3
908.052 3
908.072 0
908.091 0
908.111 0
908.130 2
908.150 0
908.169 1
908.189 0
908.208 0
908.228 7
908.247 2
908.267 9
908.286 0
908.306 3
908.325 22
908.345 11
908.364 17
908.384 15
908.403 33
908.423 140
908.442 252
908.462 288
908.481 159
908.501 93
908.520 79
908.540 31
908.560 18
908.579 18
908.599 2
908.618 3
908.638 0
908.657 4
908.677 7
908.696 13
908.716 3
908.735 7
908.755 13
908.774 0
908.794 7
908.813 4
908.833 3
908.852 0
908.872 4
908.891 6
908.911 10
908.930 3
908.950 10
908.969 1
908.989 1
909.009 4
909.028 15
909.048 15
909.067 3
909.087 0
909.106 0
909.126 0
909.145 0
909.165 0
909.184 0
909.204 0
909.223 0
909.243 4
909.262 0
909.282 8
909.301 3
909.321 7
909.340 4
909.360 5
909.380 10
909.399 33
909.419 25
909.438 82
909.458 65
909.477 60
909.497 78
909.516 47
909.536 13
909.555 12
909.575 3
909.594 22
909.614 17
909.633 7
909.653 0
909.672 8
909.692 8
909.712 2
909.731 8
909.751 1
909.770 0
909.790 2
909.809 2
909.829 7
909.848 8
909.868 11
909.887 24
909.907 6
909.926 4
909.946 6
909.965 1
909.985 0
910.005 2
910.024 13
910.044 4
910.063 0
910.083 0
910.102 8
910.122 4
910.141 6
910.161 0
910.180 0
910.200 0
910.219 8
910.239 3
910.259 0
910.278 3
910.298 4
910.317 3
910.337 17
910.356 22
910.376 16
910.395 13
910.415 0
910.434 15
910.454 21
910.473 22
910.493 26
910.513 4
910.532 9
910.552 4
910.571 6
910.591 12
910.610 9
910.630 4
910.649 0
910.669 0
910.688 2
910.708 4
910.728 0
910.747 2
910.767 9
910.786 11
910.806 0
910.825 0
910.845 0
910.864 7
910.884 2
910.903 3
910.923 1
910.943 1
910.962 0
910.982 0
911.001 0
911.021 3
911.040 5
911.060 0
911.079 2
911.099 0
911.118 0
911.138 2
911.158 3
911.177 3
911.197 6
911.216 13
911.236 11
911.255 1
911.275 8
911.294 2
911.314 7
911.333 1
911.353 0
911.373 0
911.392 3
911.412 14
911.431 18
911.451 8
911.470 4
911.490 10
911.509 7
911.529 4
911.549 14
911.568 10
911.588 1
911.607 3
911.627 3
911.646 2
911.666 5
911.685 2
911.705 11
911.724 11
911.744 20
911.764 13
911.783 3
911.803 1
911.822 0
911.842 0
911.861 0
911.881 0
911.900 0
911.920 1
911.940 15
911.959 8
911.979 8
911.998 2
912.018 13
912.037 6
912.057 5
912.077 1
912.096 7
912.116 6
912.135 1
912.155 3
912.174 4
912.194 17
912.213 19
912.233 3
912.253 8
912.272 6
912.292 0
912.311 2
912.331 11
912.350 11
912.370 5
912.389 18
912.409 19
912.429 16
912.448 14
912.468 6
912.487 9
912.507 1
912.526 0
912.546 2
912.566 7
912.585 10
912.605 0
912.624 6
912.644 17
912.663 6
912.683 5
912.702 1
912.722 3
912.742 6
912.761 1
912.781 4
912.800 3
912.820 0
912.839 2
912.859 16
912.879 7
912.898 5
912.918 7
912.937 0
912.957 0
912.976 3
912.996 0
913.016 1
913.035 9
913.055 3
913.074 6
913.094 3
913.113 0
913.133 1
913.152 0
913.172 5
913.192 7
913.211 1
913.231 2
913.250 0
913.270 2
913.289 0
913.309 5
913.329 4
913.348 3
913.368 2
913.387 0
913.407 0
913.426 13
913.446 10
913.466 4
913.485 3
913.505 3
913.524 0
913.544 2
913.564 3
913.583 7
913.603 10
913.622 0
913.642 16
913.661 5
913.681 0
913.701 10
913.720 20
913.740 16
913.759 5
913.779 3
913.798 3
913.818 11
913.838 7
913.857 8
913.877 3
913.896 5
913.916 0
913.935 1
913.955 0
913.975 0
913.994 1
914.014 3
914.033 0
914.053 0
914.072 8
914.092 0
914.112 0
914.131 0
914.151 2
914.170 5
914.190 0
914.210 4
914.229 8
914.249 5
914.268 18
914.288 8
914.307 2
914.327 9
914.347 12
914.366 44
914.386 21
914.405 2
914.425 6
914.445 10
914.464 12
914.484 17
914.503 6
914.523 10
914.542 0
914.562 0
914.582 0
914.601 0
914.621 5
914.640 7
914.660 6
914.680 0
914.699 6
914.719 3
914.738 0
914.758 0
914.777 3
914.797 0
914.817 6
914.836 1
914.856 0
914.875 2
914.895 8
914.915 6
914.934 6
914.954 5
914.973 0
914.993 0
915.013 22
915.032 12
915.052 0
915.071 0
915.091 0
915.110 0
915.130 0
915.150 0
915.169 4
915.189 0
915.208 5
915.228 4
915.248 7
915.267 10
915.287 9
915.306 4
915.326 14
915.346 11
915.365 6
915.385 9
915.404 19
915.424 11
915.444 5
915.463 9
915.483 0
915.502 5
915.522 2
915.542 7
915.561 1
915.581 2
915.600 2
915.620 5
915.639 12
915.659 5
915.679 0
915.698 0
915.718 0
915.737 14
915.757 16
915.777 1
915.796 0
915.816 5
915.835 2
915.855 4
915.875 3
915.894 5
915.914 9
915.933 2
915.953 1
915.973 14
915.992 8
916.012 16
916.031 8
916.051 0
916.071 10
916.090 0
916.110 0
916.129 0
916.149 0
916.169 4
916.188 2
916.208 4
916.227 0
916.247 1
916.267 1
916.286 15
916.306 11
916.325 19
916.345 2
916.365 0
916.384 1
916.404 10
916.424 7
916.443 16
916.463 11
916.482 9
916.502 9
916.522 3
916.541 5
916.561 5
916.580 1
916.600 3
916.620 1
916.639 2
916.659 4
916.678 2
916.698 12
916.718 3
916.737 1
916.757 6
916.776 1
916.796 0
916.816 0
916.835 6
916.855 2
916.874 2
916.894 9
916.914 5
916.933 2
916.953 0
916.973 1
916.992 1
917.012 4
917.031 5
917.051 8
917.071 1
917.090 0
917.110 1
917.129 8
917.149 2
917.169 1
917.188 7
917.208 7
917.227 5
917.247 13
917.267 1
917.286 0
917.306 0
917.326 14
917.345 13
917.365 13
917.384 23
917.404 14
917.424 9
917.443 9
917.463 6
917.482 33
917.502 13
917.522 1
917.541 5
917.561 1
917.581 0
917.600 6
917.620 14
917.639 1
917.659 3
917.679 3
917.698 2
917.718 0
917.737 5
917.757 2
917.777 15
917.796 13
917.816 3
917.836 0
917.855 1
917.875 16
917.894 3
917.914 0
917.934 0
917.953 5
917.973 2
917.993 4
918.012 15
918.032 3
918.051 3
918.071 0
918.091 11
918.110 1
918.130 1
918.149 1
918.169 0
918.189 0
918.208 2
918.228 0
918.248 0
918.267 12
918.287 5
918.306 5
918.326 16
918.346 8
918.365 18
918.385 8
918.405 11
918.424 8
918.444 5
918.463 11
918.483 1
918.503 3
918.522 8
918.542 5
918.562 6
918.581 2
918.601 0
918.621 0
918.640 2
918.660 3
918.679 3
918.699 3
918.719 0
918.738 0
918.758 4
918.778 4
918.797 4
918.817 8
918.836 6
918.856 1
918.876 0
918.895 2
918.915 3
918.935 0
918.954 0
918.974 1
918.993 0
919.013 1
919.033 0
919.052 0
919.072 9
919.092 3
919.111 9
919.131 4
919.151 2
919.170 2
919.190 11
919.209 12
919.229 10
919.249 5
919.268 2
919.288 0
919.308 0
919.327 0
919.347 0
919.367 6
919.386 2
919.406 3
919.425 1
919.445 14
919.465 2
919.484 6
919.504 2
919.524 0
919.543 0
919.563 1
919.583 2
919.602 0
919.622 5
919.641 11
919.661 4
919.681 7
919.700 8
919.720 2
919.740 4
919.759 10
919.779 0
919.799 10
919.818 3
919.838 0
919.857 0
919.877 0
919.897 3
919.916 2
919.936 11
919.956 2
919.975 0
919.995 0
920.015 0
920.034 0
920.054 0
920.074 0
920.093 0
920.113 0
920.132 0
920.152 2
920.172 0
920.191 0
920.211 5
920.231 2
920.250 0
920.270 4
920.290 2
920.309 2
920.329 7
920.349 5
920.368 3
920.388 7
920.408 19
920.427 36
920.447 39
920.466 18
920.486 9
920.506 6
920.525 0
920.545 0
920.565 0
920.584 4
920.604 4
920.624 6
920.643 3
920.663 1
920.683 0
920.702 0
920.722 4
920.742 2
920.761 4
920.781 14
920.800 3
920.820 1
920.840 0
920.859 0
920.879 7
920.899 2
920.918 0
920.938 0
920.958 0
920.977 0
920.997 1
921.017 1
921.036 0
921.056 0
921.076 2
921.095 0
921.115 1
921.135 1
921.154 0
921.174 0
921.194 0
921.213 15
921.233 4
921.253 4
921.272 0
921.292 2
921.312 3
921.331 0
921.351 0
921.370 5
921.390 21
921.410 14
921.429 34
921.449 17
921.469 19
921.488 21
921.508 13
921.528 8
921.547 1
921.567 1
921.587 0
921.606 0
921.626 0
921.646 7
921.665 2
921.685 3
921.705 0
921.724 3
921.744 0
921.764 0
921.783 7
921.803 4
921.823 8
921.842 1
921.862 0
921.882 2
921.901 1
921.921 0
921.941 0
921.960 0
921.980 0
922.000 0
922.019 2
922.039 8
922.059 20
922.078 10
922.098 3
922.118 4
922.137 0
922.157 4
922.177 10
922.196 2
922.216 6
922.236 17
922.255 11
922.275 7
922.295 0
922.314 0
922.334 6
922.354 8
922.373 6
922.393 9
922.413 16
922.432 32
922.452 20
922.472 3
922.491 14
922.511 18
922.531 29
922.550 2
922.570 0
922.590 5
922.609 3
922.629 11
922.649 3
922.668 2
922.688 0
922.708 3
922.727 3
922.747 2
922.767 0
922.786 5
922.806 8
922.826 3
922.845 1
922.865 0
922.885 0
922.904 0
922.924 7
922.944 4
922.963 7
922.983 2
923.003 3
923.022 0
923.042 0
923.062 0
923.081 0
923.101 0
923.121 0
923.140 0
923.160 0
923.180 0
923.200 14
923.219 14
923.239 4
923.259 1
923.278 5
923.298 0
923.318 5
923.337 9
923.357 2
923.377 1
923.396 2
923.416 10
923.436 5
923.455 5
923.475 5
923.495 12
923.514 3
923.534 7
923.554 11
923.573 8
923.593 15
923.613 10
923.632 3
923.652 3
923.672 10
923.691 0
923.711 8
923.731 0
923.751 2
923.770 1
923.790 0
923.810 0
923.829 0
923.849 3
923.869 0
923.888 0
923.908 0
923.928 0
923.947 0
923.967 7
923.987 8
924.006 2
924.026 2
924.046 4
924.065 1
924.085 14
924.105 1
924.125 1
924.144 0
924.164 0
924.184 0
924.203 0
924.223 9
924.243 6
924.262 0
924.282 1
924.302 1
924.321 5
924.341 0
924.361 0
924.380 2
924.400 7
924.420 13
924.440 7
924.459 10
924.479 17
924.499 8
924.518 3
924.538 4
924.558 0
924.577 0
924.597 0
924.617 5
924.636 4
924.656 1
924.676 0
924.696 0
924.715 0
924.735 0
924.755 4
924.774 0
924.794 0
924.814 13
924.833 3
924.853 0
924.873 10
924.892 6
924.912 5
924.932 0
924.952 4
924.971 10
924.991 12
925.011 4
925.030 11
925.050 7
925.070 11
925.089 1
925.109 0
925.129 0
925.149 7
925.168 3
925.188 1
925.208 3
925.227 2
925.247 0
925.267 0
925.286 0
925.306 0
925.326 10
925.346 5
925.365 4
925.385 1
925.405 0
925.424 8
925.444 20
925.464 25
925.483 11
925.503 1
925.523 22
925.543 21
925.562 1
925.582 1
925.602 3
925.621 5
925.641 6
925.661 8
925.680 1
925.700 0
925.720 9
925.740 1
925.759 0
925.779 0
925.799 0
925.818 1
925.838 10
925.858 5
925.878 3
925.897 8
925.917 3
925.937 2
925.956 6
925.976 0
925.996 3
926.015 5
926.035 0
926.055 2
926.075 0
926.094 8
926.114 8
926.134 3
926.153 11
926.173 0
926.193 8
926.213 9
926.232 11
926.252 9
926.272 4
926.291 5
926.311 0
926.331 4
926.350 3
926.370 3
926.390 5
926.410 5
926.429 2
926.449 10
926.469 5
926.488 5
926.508 5
926.528 1
926.548 3
926.567 9
926.587 5
926.607 6
926.626 8
926.646 1
926.666 0
926.686 0
926.705 5
926.725 6
926.745 4
926.764 1
926.784 0
926.804 0
926.824 0
926.843 0
926.863 3
926.883 2
926.902 11
926.922 10
926.942 2
926.962 0
926.981 0
927.001 0
927.021 0
927.040 0
927.060 0
927.080 0
927.100 4
927.119 11
927.139 3
927.159 3
927.179 1
927.198 7
927.218 0
927.238 8
927.257 11
927.277 3
927.297 4
927.317 0
927.336 11
927.356 2
927.376 9
927.395 22
927.415 13
927.435 4
927.455 19
927.474 10
927.494 14
927.514 8
927.533 1
927.553 0
927.573 0
927.593 14
927.612 22
927.632 5
927.652 10
927.672 6
927.691 3
927.711 0
927.731 1
927.750 1
927.770 0
927.790 0
927.810 0
927.829 0
927.849 7
927.869 11
927.889 5
927.908 0
927.928 1
927.948 5
927.967 7
927.987 1
928.007 1
928.027 13
928.046 2
928.066 2
928.086 12
928.106 5
928.125 0
928.145 4
928.165 0
928.184 0
928.204 7
928.224 9
928.244 7
928.263 1
928.283 0
928.303 0
928.323 5
928.342 16
928.362 15
928.382 22
928.402 27
928.421 26
928.441 24
928.461 32
928.480 14
928.500 16
928.520 6
928.540 12
928.559 4
928.579 0
928.599 10
928.619 2
928.638 0
928.658 7
928.678 2
928.698 3
928.717 1
928.737 0
928.757 0
928.776 3
928.796 2
928.816 3
928.836 5
928.855 0
928.875 8
928.895 6
928.915 7
928.934 1
928.954 4
928.974 4
928.994 5
929.013 2
929.033 1
929.053 19
929.073 6
929.092 0
929.112 12
929.132 12
929.151 6
929.171 0
929.191 0
929.211 0
929.230 4
929.250 6
929.270 3
929.290 2
929.309 5
929.329 3
929.349 4
929.369 10
929.388 5
929.408 5
929.428 9
929.448 5
929.467 0
929.487 1
929.507 2
929.527 4
929.546 0
929.566 0
929.586 0
929.606 0
929.625 7
929.645 5
929.665 2
929.685 0
929.704 3
929.724 0
929.744 5
929.764 8
929.783 1
929.803 0
929.823 7
929.843 0
929.862 7
929.882 4
929.902 3
929.922 6
929.941 4
929.961 1
929.981 3
930.001 0
930.020 0
930.040 4
930.060 0
930.080 3
930.099 2
930.119 1
930.139 4
930.159 0
930.178 2
930.198 0
930.218 7
930.238 6
930.257 4
930.277 7
930.297 1
930.317 10
930.336 1
930.356 8
930.376 8
930.396 12
930.415 11
930.435 13
930.455 10
930.475 6
930.494 11
930.514 6
930.534 15
930.554 7
930.573 0
930.593 1
930.613 6
930.633 6
930.652 6
930.672 6
930.692 8
930.712 1
930.731 0
930.751 0
930.771 0
930.791 0
930.810 0
930.830 0
930.850 5
930.870 10
930.889 1
930.909 1
930.929 1
930.949 10
930.968 1
930.988 3
931.008 2
931.028 0
931.048 0
931.067 0
931.087 0
931.107 0
931.127 0
931.146 0
931.166 0
931.186 0
931.206 3
931.225 1
931.245 5
931.265 2
931.285 2
931.304 0
931.324 2
931.344 4
931.364 19
931.383 20
931.403 19
931.423 18
931.443 3
931.463 7
931.482 6
931.502 9
931.522 21
931.542 2
931.561 1
931.581 0
931.601 0
931.621 1
931.640 0
931.660 0
931.680 2
931.700 2
931.720 11
931.739 9
931.759 11
931.779 5
931.799 9
931.818 11
931.838 0
931.858 1
931.878 0
931.897 2
931.917 1
931.937 0
931.957 0
931.977 0
931.996 0
932.016 0
932.036 0
932.056 0
932.075 2
932.095 2
932.115 13
932.135 2
932.154 0
932.174 0
932.194 0
932.214 1
932.234 0
932.253 3
932.273 5
932.293 2
932.313 9
932.332 4
932.352 2
932.372 4
932.392 6
932.412 11
932.431 7
932.451 25
932.471 9
932.491 5
932.510 12
932.530 5
932.550 0
932.570 6
932.589 2
932.609 1
932.629 0
932.649 0
932.669 0
932.688 0
932.708 2
932.728 4
932.748 0
932.767 0
932.787 0
932.807 5
932.827 0
932.847 3
932.866 8
932.886 1
932.906 4
932.926 8
932.946 1
932.965 3
932.985 0
933.005 0
933.025 5
933.044 11
933.064 8
933.084 1
933.104 0
933.124 0
933.143 0
933.163 0
933.183 0
933.203 0
933.222 0
933.242 2
933.262 0
933.282 2
933.302 14
933.321 11
933.341 7
933.361 2
933.381 26
933.401 22
933.420 12
933.440 29
933.460 8
933.480 0
933.499 6
933.519 3
933.539 0
933.559 0
933.579 5
933.598 5
933.618 0
933.638 7
933.658 9
933.678 10
933.697 8
933.717 1
933.737 0
933.757 2
933.776 0
933.796 4
933.816 2
933.836 0
933.856 0
933.875 0
933.895 0
933.915 0
933.935 3
933.955 0
933.974 8
933.994 15
934.014 9
934.034 1
934.054 3
934.073 9
934.093 8
934.113 3
934.133 3
934.153 0
934.172 2
934.192 2
934.212 1
934.232 12
934.251 3
934.271 0
934.291 2
934.311 0
934.331 0
934.350 1
934.370 6
934.390 2
934.410 1
934.430 20
934.449 19
934.469 10
934.489 6
934.509 1
934.529 5
934.548 2
934.568 8
934.588 7
934.608 6
934.628 8
934.647 1
934.667 6
934.687 8
934.707 3
934.727 4
934.746 0
934.766 1
934.786 0
934.806 0
934.826 0
934.845 5
934.865 0
934.885 0
934.905 1
934.925 2
934.944 10
934.964 3
934.984 0
935.004 7
935.024 11
935.043 3
935.063 0
935.083 13
935.103 4
935.123 0
935.142 6
935.162 7
935.182 0
935.202 0
935.222 1
935.241 3
935.261 1
935.281 4
935.301 2
935.321 0
935.340 9
935.360 1
935.380 8
935.400 4
935.420 10
935.440 1
935.459 6
935.479 20
935.499 20
935.519 2
935.539 0
935.558 0
935.578 5
935.598 0
935.618 0
935.638 1
935.657 15
935.677 8
935.697 3
935.717 1
935.737 11
935.756 12
935.776 2
935.796 0
935.816 3
935.836 0
935.856 0
935.875 1
935.895 5
935.915 1
935.935 0
935.955 0
935.974 0
935.994 0
936.014 1
936.034 0
936.054 0
936.073 0
936.093 0
936.113 3
936.133 1
936.153 3
936.173 1
936.192 1
936.212 1
936.232 0
936.252 0
936.272 0
936.291 8
936.311 18
936.331 5
936.351 4
936.371 4
936.391 27
936.410 26
936.430 27
936.450 14
936.470 7
936.490 3
936.509 7
936.529 2
936.549 0
936.569 3
936.589 2
936.609 0
936.628 9
936.648 0
936.668 1
936.688 1
936.708 3
936.727 8
936.747 1
936.767 0
936.787 0
936.807 0
936.827 4
936.846 0
936.866 5
936.886 8
936.906 0
936.926 3
936.945 1
936.965 0
936.985 0
937.005 5
937.025 9
937.045 2
937.064 0
937.084 2
937.104 9
937.124 1
937.144 10
937.164 6
937.183 1
937.203 7
937.223 5
937.243 0
937.263 0
937.282 4
937.302 3
937.322 0
937.342 1
937.362 5
937.382 28
937.401 29
937.421 15
937.441 22
937.461 4
937.481 6
937.501 13
937.520 1
937.540 14
937.560 11
937.580 17
937.600 13
937.620 7
937.639 1
937.659 0
937.679 0
937.699 0
937.719 12
937.739 4
937.758 0
937.778 2
937.798 1
937.818 4
937.838 6
937.858 3
937.877 0
937.897 10
937.917 8
937.937 2
937.957 3
937.977 0
937.996 1
938.016 1
938.036 2
938.056 1
938.076 0
938.096 0
938.115 3
938.135 0
938.155 0
938.175 5
938.195 9
938.215 10
938.234 9
938.254 3
938.274 4
938.294 0
938.314 8
938.334 11
938.353 0
938.373 0
938.393 14
938.413 8
938.433 4
938.453 21
938.472 17
938.492 18
938.512 9
938.532 7
938.552 0
938.572 2
938.592 1
938.611 2
938.631 3
938.651 9
938.671 5
938.691 0
938.711 0
938.730 1
938.750 0
938.770 2
938.790 5
938.810 0
938.830 4
938.849 0
938.869 1
938.889 0
938.909 0
938.929 1
938.949 6
938.969 7
938.988 4
939.008 1
939.028 5
939.048 2
939.068 0
939.088 0
939.107 0
939.127 0
939.147 0
939.167 0
939.187 2
939.207 0
939.227 1
939.246 1
939.266 0
939.286 0
939.306 0
939.326 0
939.346 9
939.365 10
939.385 32
939.405 24
939.425 16
939.445 12
939.465 18
939.485 11
939.504 1
939.524 3
939.544 3
939.564 6
939.584 1
939.604 0
939.623 3
939.643 5
939.663 2
939.683 0
939.703 5
939.723 0
939.743 0
939.762 3
939.782 3
939.802 9
939.822 7
939.842 3
939.862 0
939.882 2
939.901 0
939.921 1
939.941 0
939.961 0
939.981 2
940.001 0
940.021 0
940.040 0
940.060 0
940.080 0
940.100 6
940.120 1
940.140 2
940.160 0
940.179 2
940.199 1
940.219 3
940.239 6
940.259 0
940.279 8
940.299 3
940.318 2
940.338 0
940.358 2
940.378 1
940.398 3
940.418 1
940.438 17
940.457 6
940.477 14
940.497 14
940.517 5
940.537 0
940.557 4
940.577 3
940.596 0
940.616 4
940.636 4
940.656 6
940.676 2
940.696 3
940.716 4
940.736 3
940.755 6
940.775 1
940.795 2
940.815 4
940.835 2
940.855 0
940.875 4
940.894 5
940.914 1
940.934 0
940.954 0
940.974 5
940.994 7
941.014 0
941.033 3
941.053 5
941.073 0
941.093 0
941.113 0
941.133 0
941.153 7
941.173 13
941.192 8
941.212 0
941.232 2
941.252 6
941.272 0
941.292 0
941.312 4
941.331 1
941.351 15
941.371 13
941.391 9
941.411 5
941.431 6
941.451 16
941.471 0
941.490 3
941.510 2
941.530 6
941.550 7
941.570 7
941.590 16
941.610 0
941.630 5
941.649 0
941.669 0
941.689 2
941.709 1
941.729 5
941.749 2
941.769 0
941.789 0
941.808 0
941.828 0
941.848 0
941.868 1
941.888 2
941.908 2
941.928 12
941.948 0
941.967 0
941.987 0
942.007 0
942.027 0
942.047 3
942.067 0
942.087 0
942.107 0
942.126 7
942.146 1
942.166 7
942.186 6
942.206 0
942.226 0
942.246 0
942.266 6
942.285 3
942.305 1
942.325 0
942.345 0
942.365 0
942.385 5
942.405 11
942.425 24
942.445 15
942.464 7
942.484 22
942.504 9
942.524 9
942.544 1
942.564 1
942.584 3
942.604 3
942.623 7
942.643 1
942.663 0
942.683 0
942.703 9
942.723 1
942.743 8
942.763 8
942.783 1
942.802 2
942.822 2
942.842 0
942.862 2
942.882 4
942.902 5
942.922 0
942.942 1
942.961 3
942.981 4
943.001 3
943.021 5
943.041 1
943.061 0
943.081 6
943.101 11
943.121 10
943.140 3
943.160 0
943.180 0
943.200 5
943.220 1
943.240 8
943.260 1
943.280 10
943.300 1
943.319 9
943.339 11
943.359 5
943.379 26
943.399 31
943.419 25
943.439 15
943.459 21
943.479 7
943.499 0
943.518 1
943.538 13
943.558 4
943.578 4
943.598 5
943.618 8
943.638 7
943.658 2
943.678 0
943.697 0
943.717 0
943.737 7
943.757 0
943.777 0
943.797 5
943.817 8
943.837 0
943.857 4
943.877 0
943.896 4
943.916 3
943.936 4
943.956 2
943.976 7
943.996 4
944.016 0
944.036 1
944.056 11
944.075 2
944.095 1
944.115 0
944.135 0
944.155 0
944.175 0
944.195 4
944.215 5
944.235 0
944.255 3
944.274 0
944.294 0
944.314 3
944.334 13
944.354 33
944.374 87
944.394 183
944.414 282
944.434 393
944.454 272
944.473 170
944.493 92
944.513 49
944.533 43
944.553 15
944.573 3
944.593 6
944.613 19
944.633 11
944.653 1
944.673 2
944.692 1
944.712 6
944.732 5
944.752 4
944.772 3
944.792 0
944.812 2
944.832 4
944.852 0
944.872 0
944.891 0
944.911 2
944.931 8
944.951 12
944.971 1
944.991 0
945.011 0
945.031 8
945.051 3
945.071 0
945.091 0
945.110 3
945.130 4
945.150 2
945.170 0
945.190 0
945.210 7
945.230 3
945.250 0
945.270 2
945.290 5
945.310 10
945.329 8
945.349 4
945.369 35
945.389 72
945.409 102
945.429 187
945.449 188
945.469 120
945.489 50
945.509 14
945.529 22
945.549 9
945.568 3
945.588 0
945.608 1
945.628 16
945.648 2
945.668 2
945.688 12
945.708 6
945.728 1
945.748 1
945.768 1
945.788 3
945.807 8
945.827 9
945.847 3
945.867 0
945.887 2
945.907 9
945.927 6
945.947 3
945.967 10
945.987 4
946.007 4
946.027 6
946.046 6
946.066 3
946.086 1
946.106 0
946.126 0
946.146 0
946.166 4
946.186 0
946.206 9
946.226 5
946.246 9
946.266 5
946.285 8
946.305 1
946.325 1
946.345 1
946.365 11
946.385 45
946.405 74
946.425 77
946.445 73
946.465 49
946.485 35
946.505 12
946.525 13
946.545 9
946.564 10
946.584 5
946.604 15
946.624 6
946.644 1
946.664 15
946.684 6
946.704 3
946.724 8
946.744 16
946.764 6
946.784 1
946.804 2
946.823 8
946.843 6
946.863 11
946.883 6
946.903 3
946.923 0
946.943 9
946.963 20
946.983 6
947.003 0
947.023 0
947.043 0
947.063 4
947.083 0
947.102 0
947.122 2
947.142 0
947.162 2
947.182 0
947.202 3
947.222 0
947.242 0
947.262 2
947.282 1
947.302 7
947.322 3
947.342 7
947.362 6
947.382 3
947.401 28
947.421 17
947.441 19
947.461 4
947.481 8
947.501 10
947.521 4
947.541 3
947.561 2
947.581 1
947.601 8
947.621 7
947.641 10
947.661 13
947.681 1
947.700 4
947.720 2
947.740 2
947.760 2
947.780 28
947.800 11
947.820 4
947.840 6
947.860 6
947.880 2
947.900 21
947.920 13
947.940 13
947.960 0
947.980 0
948.000 3
948.019 9
948.039 15
948.059 4
948.079 3
948.099 9
948.119 1
948.139 0
948.159 4
948.179 4
948.199 7
948.219 8
948.239 5
948.259 5
948.279 0
948.299 6
948.319 8
948.339 11
948.358 27
948.378 15
948.398 6
948.418 10
948.438 29
948.458 14
948.478 22
948.498 8
948.518 4
948.538 1
948.558 0
948.578 3
948.598 12
948.618 11
948.638 7
948.658 20
948.678 5
948.698 3
948.718 9
948.737 0
948.757 0
948.777 0
948.797 3
948.817 2
948.837 3
948.857 4
948.877 0
948.897 0
948.917 5
948.937 4
948.957 4
948.977 0
948.997 3
949.017 2
949.037 0
949.057 8
949.077 9
949.097 2
949.117 8
949.136 4
949.156 6
949.176 12
949.196 2
949.216 1
949.236 6
949.256 6
949.276 8
949.296 2
949.316 0
949.336 2
949.356 9
949.376 11
949.396 3
949.416 13
949.436 9
949.456 7
949.476 8
949.496 3
949.516 1
949.536 0
949.555 4
949.575 0
949.595 0
949.615 0
949.635 2
949.655 0
949.675 1
949.695 0
949.715 0
949.735 0
949.755 2
949.775 0
949.795 5
949.815 6
949.835 2
949.855 0
949.875 5
949.895 2
949.915 3
949.935 6
949.955 0
949.975 6
949.995 2
950.015 2
950.035 16
950.054 13
950.074 4
950.094 3
950.114 1
950.134 9
950.154 0
950.174 0
950.194 6
950.214 1
950.234 0
950.254 0
950.274 4
950.294 4
950.314 0
950.334 0
950.354 0
950.374 4
950.394 9
950.414 14
950.434 16
950.454 12
950.474 28
950.494 16
950.514 10
950.534 0
950.554 5
950.574 1
950.594 10
950.613 8
950.633 7
950.653 0
950.673 1
950.693 0
950.713 1
950.733 1
950.753 5
950.773 0
950.793 5
950.813 1
950.833 0
950.853 2
950.873 1
950.893 0
950.913 0
950.933 5
950.953 0
950.973 4
950.993 0
951.013 0
951.033 0
951.053 8
951.073 5
951.093 5
951.113 0
951.133 0
951.153 0
951.173 3
951.193 1
951.213 0
951.233 7
951.253 3
951.273 0
951.292 4
951.312 0
951.332 0
951.352 6
951.372 6
951.392 2
951.412 11
951.432 6
951.452 18
951.472 13
951.492 3
951.512 1
951.532 0
951.552 3
951.572 6
951.592 11
951.612 4
951.632 5
951.652 4
951.672 8
951.692 4
951.712 0
951.732 5
951.752 1
951.772 0
951.792 4
951.812 3
951.832 3
951.852 3
951.872 1
951.892 0
951.912 0
951.932 6
951.952 3
951.972 0
951.992 1
952.012 2
952.032 0
952.052 0
952.072 1
952.092 2
952.112 3
952.132 3
952.152 3
952.172 1
952.192 13
952.212 11
952.232 13
952.251 11
952.271 0
952.291 3
952.311 2
952.331 0
952.351 0
952.371 1
952.391 13
952.411 17
952.431 12
952.451 12
952.471 22
952.491 2
952.511 0
952.531 2
952.551 0
952.571 0
952.591 0
952.611 0
952.631 0
952.651 2
952.671 1
952.691 3
952.711 7
952.731 7
952.751 0
952.771 2
952.791 0
952.811 6
952.831 6
952.851 9
952.871 0
952.891 0
952.911 6
952.931 1
952.951 0
952.971 0
952.991 0
953.011 7
953.031 5
953.051 1
953.071 2
953.091 4
953.111 5
953.131 7
953.151 7
953.171 16
953.191 5
953.211 2
953.231 0
953.251 0
953.271 0
953.291 0
953.311 3
953.331 19
953.351 2
953.371 13
953.391 26
953.411 0
953.431 24
953.451 12
953.471 0
953.491 1
953.511 9
953.531 7
953.551 0
953.571 5
953.591 6
953.611 0
953.631 0
953.651 3
953.671 6
953.691 4
953.711 3
953.731 13
953.751 7
953.771 6
953.791 4
953.811 6
953.831 14
953.851 19
953.871 2
953.891 0
953.911 0
953.931 0
953.951 2
953.971 8
953.991 4
954.011 6
954.031 0
954.051 0
954.071 0
954.091 1
954.111 0
954.131 0
954.151 2
954.171 0
954.191 3
954.211 8
954.231 3
954.251 1
954.271 5
954.291 1
954.311 2
954.331 0
954.351 0
954.371 5
954.391 2
954.411 13
954.431 13
954.451 15
954.471 10
954.491 20
954.511 6
954.531 6
954.551 8
954.571 5
954.591 3
954.611 4
954.631 5
954.651 2
954.671 11
954.691 14
954.711 8
954.731 17
954.751 20
954.771 1
954.791 5
954.811 5
954.831 12
954.851 4
954.871 0
954.891 0
954.911 0
954.931 0
954.951 0
954.971 2
954.991 0
955.011 0
955.031 5
955.051 0
955.071 0
955.091 0
955.111 0
955.131 1
955.151 12
955.171 13
955.192 4
955.212 14
955.232 10
955.252 17
955.272 3
955.292 1
955.312 0
955.332 17
955.352 8
955.372 3
955.392 5
955.412 2
955.432 0
955.452 5
955.472 7
955.492 12
955.512 22
955.532 21
955.552 15
955.572 11
955.592 8
955.612 7
955.632 1
955.652 20
955.672 3
955.692 0
955.712 1
955.732 8
955.752 12
955.772 5
955.792 16
955.812 10
955.832 3
955.852 1
955.872 0
955.892 5
955.912 0
955.932 0
955.952 0
955.972 0
955.992 9
956.012 1
956.032 6
956.052 0
956.072 2
956.092 0
956.112 0
956.132 0
956.152 4
956.173 1
956.193 9
956.213 3
956.233 0
956.253 6
956.273 7
956.293 0
956.313 0
956.333 7
956.353 7
956.373 2
956.393 1
956.413 19
956.433 24
956.453 22
956.473 8
956.493 3
956.513 0
956.533 1
956.553 22
956.573 12
956.593 20
956.613 8
956.633 6
956.653 6
956.673 0
956.693 0
956.713 0
956.733 3
956.753 3
956.773 1
956.793 1
956.813 2
956.833 8
956.854 21
956.874 5
956.894 1
956.914 3
956.934 3
956.954 4
956.974 4
956.994 2
957.014 0
957.034 0
957.054 4
957.074 14
957.094 15
957.114 3
957.134 5
957.154 1
957.174 4
957.194 7
957.214 7
957.234 4
957.254 9
957.274 2
957.294 7
957.314 0
957.334 0
957.354 6
957.374 2
957.394 5
957.415 12
957.435 9
957.455 13
957.475 18
957.495 10
957.515 9
957.535 1
957.555 0
957.575 2
957.595 0
957.615 6
957.635 3
957.655 0
957.675 2
957.695 0
957.715 0
957.735 3
957.755 7
957.775 3
957.795 0
957.815 5
957.835 0
957.855 1
957.875 0
957.896 0
957.916 0
957.936 0
957.956 16
957.976 7
957.996 5
958.016 5
958.036 0
958.056 0
958.076 3
958.096 1
958.116 10
958.136 1
958.156 5
958.176 5
958.196 15
958.216 24
958.236 6
958.256 3
958.276 4
958.296 9
958.316 3
958.337 3
958.357 3
958.377 12
958.397 19
958.417 30
958.437 10
958.457 9
958.477 10
958.497 26
958.517 11
958.537 7
958.557 5
958.577 5
958.597 20
958.617 6
958.637 2
958.657 1
958.677 0
958.697 0
958.717 0
958.738 0
958.758 1
958.778 4
958.798 3
958.818 2
958.838 6
958.858 5
958.878 4
958.898 0
958.918 5
958.938 10
958.958 9
958.978 1
958.998 0
959.018 0
959.038 0
959.058 0
959.078 0
959.099 1
959.119 0
959.139 0
959.159 0
959.179 0
959.199 1
959.219 0
959.239 0
959.259 4
959.279 8
959.299 1
959.319 2
959.339 2
959.359 5
959.379 4
959.399 5
959.419 7
959.440 15
959.460 6
959.480 0
959.500 13
959.520 6
959.540 16
959.560 14
959.580 6
959.600 5
959.620 13
959.640 6
959.660 3
959.680 5
959.700 0
959.720 1
959.740 2
959.760 10
959.781 6
959.801 5
959.821 5
959.841 1
959.861 9
959.881 0
959.901 0
959.921 4
959.941 0
959.961 4
959.981 7
960.001 3
960.021 0
960.041 12
960.061 4
960.082 0
960.102 1
960.122 4
960.142 1
960.162 5
960.182 2
960.202 0
960.222 3
960.242 5
960.262 5
960.282 7
960.302 3
960.322 0
960.342 1
960.362 12
960.383 26
960.403 29
960.423 51
960.443 53
960.463 43
960.483 37
960.503 53
960.523 32
960.543 14
960.563 22
960.583 6
960.603 10
960.623 5
960.643 0
960.664 1
960.684 1
960.704 0
960.724 0
960.744 3
960.764 4
960.784 4
960.804 7
960.824 11
960.844 6
960.864 11
960.884 7
960.904 2
960.925 0
960.945 1
960.965 0
960.985 6
961.005 7
961.025 1
961.045 7
961.065 6
961.085 0
961.105 3
961.125 4
961.145 9
961.165 7
961.186 14
961.206 13
961.226 9
961.246 14
961.266 25
961.286 36
961.306 27
961.326 16
961.346 27
961.366 45
961.386 40
961.406 67
961.426 66
961.447 66
961.467 89
961.487 82
961.507 49
961.527 65
961.547 23
961.567 17
961.587 28
961.607 23
961.627 29
961.647 40
961.667 29
961.688 14
961.708 9
961.728 15
961.748 9
961.768 3
961.788 6
961.808 11
961.828 7
961.848 17
961.868 6
961.888 2
961.908 9
961.929 14
961.949 17
961.969 9
961.989 3
962.009 0
962.029 0
962.049 0
962.069 5
962.089 0
962.109 3
962.129 5
962.150 22
962.170 18
962.190 6
962.210 15
962.230 13
962.250 15
962.270 2
962.290 1
962.310 0
962.330 28
962.350 26
962.370 31
962.391 19
962.411 13
962.431 18
962.451 25
962.471 11
962.491 41
962.511 28
962.531 26
962.551 27
962.571 29
962.592 21
962.612 6
962.632 11
962.652 23
962.672 20
962.692 2
962.712 2
962.732 10
962.752 1
962.772 8
962.792 7
962.813 7
962.833 3
962.853 6
962.873 0
962.893 2
962.913 3
962.933 2
962.953 12
962.973 18
962.993 22
963.014 4
963.034 17
963.054 14
963.074 12
963.094 1
963.114 2
963.134 1
963.154 0
963.174 0
963.194 3
963.214 4
963.235 9
963.255 0
963.275 0
963.295 5
963.315 4
963.335 4
963.355 8
963.375 7
963.395 6
963.415 8
963.436 14
963.456 19
963.476 9
963.496 2
963.516 6
963.536 1
963.556 5
963.576 3
963.596 3
963.617 7
963.637 16
963.657 20
963.677 3
963.697 0
963.717 16
963.737 11
963.757 3
963.777 1
963.797 1
963.818 0
963.838 0
963.858 0
963.878 0
963.898 0
963.918 2
963.938 5
963.958 0
963.978 13
963.999 7
964.019 0
964.039 0
964.059 0
964.079 13
964.099 8
964.119 7
964.139 9
964.159 7
964.180 1
964.200 0
964.220 3
964.240 0
964.260 0
964.280 0
964.300 0
964.320 10
964.340 3
964.361 2
964.381 1
964.401 2
964.421 18
964.441 25
964.461 10
964.481 10
964.501 2
964.521 11
964.542 8
964.562 3
964.582 6
964.602 10
964.622 6
964.642 1
964.662 0
964.682 7
964.702 8
964.723 1
964.743 0
964.763 0
964.783 0
964.803 2
964.823 13
964.843 1
964.863 0
964.883 0
964.904 5
964.924 0
964.944 5
964.964 2
964.984 0
965.004 0
965.024 0
965.044 0
965.065 0
965.085 0
965.105 0
965.125 9
965.145 3
965.165 1
965.185 0
965.205 0
965.225 1
965.246 0
965.266 0
965.286 7
965.306 9
965.326 0
965.346 3
965.366 7
965.386 12
965.407 3
965.427 16
965.447 10
965.467 5
965.487 6
965.507 3
965.527 6
965.547 5
965.568 10
965.588 1
965.608 5
965.628 1
965.648 4
965.668 0
965.688 2
965.708 4
965.729 2
965.749 0
965.769 7
965.789 4
965.809 0
965.829 0
965.849 0
965.869 5
965.890 8
965.910 0
965.930 0
965.950 2
965.970 5
965.990 6
966.010 2
966.030 8
966.051 6
966.071 0
966.091 0
966.111 0
966.131 9
966.151 3
966.171 6
966.192 0
966.212 5
966.232 1
966.252 9
966.272 11
966.292 9
966.312 3
966.332 2
966.353 2
966.373 10
966.393 21
966.413 15
966.433 15
966.453 10
966.473 15
966.494 13
966.514 5
966.534 0
966.554 1
966.574 4
966.594 2
966.614 4
966.634 2
966.655 4
966.675 3
966.695 4
966.715 1
966.735 4
966.755 11
966.775 1
966.796 0
966.816 5
966.836 2
966.856 3
966.876 0
966.896 0
966.916 0
966.936 2
966.957 5
966.977 8
966.997 2
967.017 0
967.037 0
967.057 0
967.077 3
967.098 4
967.118 2
967.138 1
967.158 2
967.178 0
967.198 0
967.218 1
967.239 5
967.259 0
967.279 0
967.299 0
967.319 3
967.339 4
967.359 2
967.380 6
967.400 10
967.420 7
967.440 6
967.460 10
967.480 6
967.500 15
967.521 7
967.541 11
967.561 3
967.581 0
967.601 9
967.621 2
967.641 3
967.662 7
967.682 3
967.702 0
967.722 3
967.742 0
967.762 11
967.782 4
967.803 0
967.823 0
967.843 2
967.863 6
967.883 5
967.903 0
967.924 1
967.944 0
967.964 0
967.984 0
968.004 4
968.024 2
968.044 0
968.065 0
968.085 0
968.105 4
968.125 7
968.145 10
968.165 2
968.185 2
968.206 1
968.226 0
968.246 0
968.266 4
968.286 6
968.306 5
968.327 4
968.347 6
968.367 0
968.387 2
968.407 14
968.427 6
968.447 8
968.468 6
968.488 26
968.508 0
968.528 6
968.548 1
968.568 0
968.589 1
968.609 0
968.629 3
968.649 5
968.669 0
968.689 1
968.709 8
968.730 0
968.750 0
968.770 3
968.790 4
968.810 4
968.830 13
968.851 6
968.871 9
968.891 1
968.911 3
968.931 4
968.951 8
968.972 2
968.992 0
969.012 2
969.032 0
969.052 3
969.072 7
969.092 12
969.113 3
969.133 1
969.153 0
969.173 0
969.193 0
969.213 0
969.234 0
969.254 1
969.274 22
969.294 12
969.314 3
969.334 0
969.355 4
969.375 5
969.395 8
969.415 7
969.435 10
969.455 14
969.476 12
969.496 14
969.516 9
969.536 4
969.556 5
969.576 1
969.597 7
969.617 10
969.637 0
969.657 0
969.677 2
969.697 2
969.718 1
969.738 5
969.758 10
969.778 0
969.798 5
969.818 3
969.839 5
969.859 0
969.879 0
969.899 0
969.919 0
969.939 0
969.960 6
969.980 3
970.000 1
970.020 0
970.040 0
970.060 2
970.081 11
970.101 5
970.121 4
970.141 1
970.161 0
970.181 0
970.202 2
970.222 0
970.242 0
970.262 0
970.282 1
970.303 5
970.323 8
970.343 26
970.363 7
970.383 0
970.403 0
970.424 8
970.444 12
970.464 13
970.484 3
970.504 0
970.524 13
970.545 1
970.565 3
970.585 1
970.605 5
970.625 5
970.646 0
970.666 6
970.686 12
970.706 9
970.726 1
970.746 1
970.767 2
970.787 13
970.807 1
970.827 0
970.847 2
970.867 4
970.888 2
970.908 0
970.928 3
970.948 2
970.968 0
970.989 2
971.009 7
971.029 5
971.049 18
971.069 29
971.089 8
971.110 9
971.130 8
971.150 2
971.170 0
971.190 0
971.211 0
971.231 0
971.251 5
971.271 6
971.291 0
971.311 3
971.332 8
971.352 5
971.372 5
971.392 7
971.412 7
971.433 7
971.453 2
971.473 1
971.493 1
971.513 1
971.533 1
971.554 7
971.574 0
971.594 8
971.614 9
971.634 12
971.655 3
971.675 0
971.695 0
971.715 2
971.735 0
971.756 0
971.776 2
971.796 0
971.816 1
971.836 5
971.857 1
971.877 0
971.897 0
971.917 0
971.937 6
971.957 11
971.978 4
971.998 0
972.018 6
972.038 11
972.058 2
972.079 11
972.099 8
972.119 3
972.139 3
972.159 0
972.180 0
972.200 0
972.220 0
972.240 2
972.260 11
972.281 13
972.301 3
972.321 1
972.341 5
972.361 4
972.382 0
972.402 2
972.422 0
972.442 4
972.462 10
972.482 13
972.503 3
972.523 16
972.543 2
972.563 24
972.583 5
972.604 2
972.624 4
972.644 0
972.664 1
972.684 4
972.705 9
972.725 12
972.745 6
972.765 3
972.785 1
972.806 0
972.826 0
972.846 1
972.866 6
972.886 0
972.907 7
972.927 8
972.947 0
972.967 3
972.987 2
973.008 3
973.028 13
973.048 4
973.068 0
973.088 0
973.109 0
973.129 4
973.149 4
973.169 4
973.189 9
973.210 1
973.230 2
973.250 1
973.270 11
973.290 5
973.311 2
973.331 10
973.351 4
973.371 10
973.392 11
973.412 1
973.432 0
973.452 5
973.472 1
973.493 7
973.513 1
973.533 0
973.553 2
973.573 0
973.594 0
973.614 0
973.634 4
973.654 0
973.674 6
973.695 4
973.715 0
973.735 1
973.755 1
973.775 0
973.796 0
973.816 0
973.836 10
973.856 3
973.877 0
973.897 0
973.917 0
973.937 10
973.957 1
973.978 9
973.998 7
974.018 10
974.038 6
974.058 10
974.079 4
974.099 2
974.119 5
974.139 2
974.159 0
974.180 2
974.200 7
974.220 0
974.240 0
974.261 0
974.281 16
974.301 6
974.321 6
974.341 3
974.362 0
974.382 3
974.402 0
974.422 9
974.442 18
974.463 11
974.483 19
974.503 21
974.523 4
974.544 0
974.564 0
974.584 0
974.604 1
974.624 7
974.645 5
974.665 18
974.685 3
974.705 4
974.726 3
974.746 2
974.766 4
974.786 0
974.806 0
974.827 2
974.847 2
974.867 1
974.887 0
974.908 0
974.928 0
974.948 1
974.968 0
974.988 1
975.009 0
975.029 0
975.049 0
975.069 4
975.090 1
975.110 10
975.130 6
975.150 1
975.170 2
975.191 7
975.211 10
975.231 0
975.251 3
975.272 3
975.292 3
975.312 0
975.332 0
975.352 3
975.373 0
975.393 5
975.413 7
975.433 3
975.454 12
975.474 8
975.494 0
975.514 24
975.534 28
975.555 12
975.575 9
975.595 6
975.615 0
975.636 0
975.656 0
975.676 3
975.696 1
975.717 2
975.737 7
975.757 0
975.777 0
975.797 0
975.818 7
975.838 6
975.858 0
975.878 0
975.899 0
975.919 1
975.939 0
975.959 0
975.980 13
976.000 22
976.020 13
976.040 0
976.060 1
976.081 0
976.101 0
976.121 2
976.141 6
976.162 7
976.182 0
976.202 0
976.222 0
976.243 0
976.263 2
976.283 3
976.303 0
976.324 0
976.344 15
976.364 9
976.384 1
976.404 6
976.425 8
976.445 8
976.465 18
976.485 4
976.506 4
976.526 6
976.546 17
976.566 8
976.587 11
976.607 4
976.627 7
976.647 11
976.668 3
976.688 0
976.708 0
976.728 8
976.749 1
976.769 4
976.789 5
976.809 0
976.830 8
976.850 2
976.870 7
976.890 3
976.910 0
976.931 5
976.951 4
976.971 6
976.991 11
977.012 7
977.032 3
977.052 8
977.072 15
977.093 4
977.113 3
977.133 0
977.153 2
977.174 4
977.194 0
977.214 0
977.234 1
977.255 0
977.275 0
977.295 0
977.315 4
977.336 7
977.356 7
977.376 17
977.396 7
977.417 3
977.437 0
977.457 0
977.477 3
977.498 2
977.518 5
977.538 8
977.558 7
977.579 8
977.599 6
977.619 7
977.639 0
977.660 0
977.680 0
977.700 0
977.720 9
977.741 6
977.761 1
977.781 0
977.801 0
977.822 2
977.842 1
977.862 3
977.882 3
977.903 0
977.923 0
977.943 9
977.963 13
977.984 5
978.004 5
978.024 3
978.044 0
978.065 0
978.085 0
978.105 1
978.125 2
978.146 11
978.166 8
978.186 17
978.206 3
978.227 4
978.247 9
978.267 3
978.287 2
978.308 0
978.328 3
978.348 15
978.368 6
978.389 2
978.409 6
978.429 8
978.449 10
978.470 8
978.490 16
978.510 24
978.531 9
978.551 0
978.571 1
978.591 1
978.612 9
978.632 5
978.652 0
978.672 0
978.693 1
978.713 6
978.733 1
978.753 0
978.774 0
978.794 0
978.814 4
978.834 2
978.855 1
978.875 6
978.895 1
978.915 3
978.936 5
978.956 3
978.976 2
978.997 6
979.017 1
979.037 4
979.057 5
979.078 7
979.098 3
979.118 0
979.138 2
979.159 4
979.179 1
979.199 10
979.219 9
979.240 5
979.260 0
979.280 2
979.301 0
979.321 5
979.341 2
979.361 9
979.382 9
979.402 5
979.422 1
979.442 2
979.463 0
979.483 1
979.503 6
979.523 14
979.544 15
979.564 4
979.584 6
979.605 2
979.625 0
979.645 2
979.665 0
979.686 5
979.706 2
979.726 0
979.746 3
979.767 17
979.787 9
979.807 6
979.828 2
979.848 15
979.868 12
979.888 1
979.909 5
979.929 7
979.949 5
979.969 13
979.990 0
980.010 2
980.030 0
980.051 2
980.071 1
980.091 0
980.111 3
980.132 2
980.152 3
980.172 9
980.192 2
980.213 0
980.233 0
980.253 0
980.274 15
980.294 13
980.314 3
980.334 4
980.355 2
980.375 1
980.395 4
980.416 6
980.436 10
980.456 8
980.476 2
980.497 4
980.517 6
980.537 1
980.557 8
980.578 20
980.598 15
980.618 7
980.639 4
980.659 3
980.679 1
980.699 3
980.720 5
980.740 0
980.760 0
980.781 0
980.801 2
980.821 3
980.841 0
980.862 1
980.882 1
980.902 0
980.923 6
980.943 10
980.963 3
980.983 2
981.004 4
981.024 4
981.044 4
981.065 0
981.085 5
981.105 4
981.125 1
981.146 1
981.166 2
981.186 0
981.207 6
981.227 18
981.247 5
981.267 3
981.288 0
981.308 0
981.328 0
981.349 3
981.369 10
981.389 23
981.409 28
981.430 17
981.450 17
981.470 63
981.491 101
981.511 54
981.531 35
981.551 12
981.572 6
981.592 7
981.612 2
981.633 2
981.653 0
981.673 2
981.693 5
981.714 2
981.734 3
981.754 5
981.775 4
981.795 0
981.815 0
981.836 2
981.856 0
981.876 5
981.896 38
981.917 14
981.937 12
981.957 34
981.978 68
981.998 78
982.018 61
982.038 36
982.059 14
982.079 9
982.099 20
982.120 7
982.140 1
982.160 11
982.181 13
982.201 2
982.221 6
982.241 7
982.262 1
982.282 1
982.302 6
982.323 0
982.343 0
982.363 14
982.384 8
982.404 6
982.424 4
982.444 9
982.465 26
982.485 59
982.505 41
982.526 18
982.546 8
982.566 4
982.587 4
982.607 4
982.627 1
982.647 0
982.668 0
982.688 6
982.708 15
982.729 4
982.749 6
982.769 7
982.790 1
982.810 3
982.830 0
982.850 0
982.871 10
982.891 4
982.911 0
982.932 0
982.952 12
982.972 17
982.993 10
983.013 4
983.033 2
983.053 8
983.074 2
983.094 5
983.114 4
983.135 0
983.155 3
983.175 8
983.196 8
983.216 0
983.236 0
983.257 4
983.277 7
983.297 6
983.317 0
983.338 0
983.358 3
983.378 9
983.399 13
983.419 10
983.439 5
983.460 10
983.480 12
983.500 1
983.521 11
983.541 2
983.561 0
983.582 3
983.602 5
983.622 1
983.642 4
983.663 8
983.683 17
983.703 8
983.724 3
983.744 0
983.764 0
983.785 0
983.805 2
983.825 4
983.846 4
983.866 1
983.886 0
983.907 0
983.927 0
983.947 5
983.967 1
983.988 0
984.008 5
984.028 8
984.049 3
984.069 1
984.089 1
984.110 1
984.130 0
984.150 0
984.171 1
984.191 0
984.211 1
984.232 6
984.252 4
984.272 4
984.293 7
984.313 6
984.333 8
984.353 1
984.374 4
984.394 9
984.414 6
984.435 10
984.455 2
984.475 10
984.496 12
984.516 21
984.536 11
984.557 14
984.577 0
984.597 0
984.618 2
984.638 3
984.658 2
984.679 5
984.699 2
984.719 10
984.740 6
984.760 11
984.780 5
984.801 0
984.821 3
984.841 4
984.862 12
984.882 2
984.902 3
984.923 6
984.943 0
984.963 0
984.983 5
985.004 0
985.024 4
985.044 0
985.065 0
985.085 4
985.105 5
985.126 7
985.146 3
985.166 0
985.187 0
985.207 2
985.227 0
985.248 0
985.268 0
985.288 7
985.309 2
985.329 2
985.349 6
985.370 2
985.390 4
985.410 6
985.431 6
985.451 11
985.471 13
985.492 17
985.512 14
985.532 11
985.553 2
985.573 3
985.593 5
985.614 1
985.634 1
985.654 5
985.675 3
985.695 2
985.715 6
985.736 1
985.756 8
985.776 2
985.797 12
985.817 13
985.837 4
985.858 2
985.878 5
985.898 3
985.919 10
985.939 7
985.959 0
985.980 3
986.000 0
986.020 7
986.041 8
986.061 4
986.081 8
986.102 3
986.122 2
986.142 10
986.163 13
986.183 3
986.203 9
986.224 2
986.244 3
986.264 3
986.285 0
986.305 4
986.325 1
986.346 6
986.366 8
986.386 3
986.407 0
986.427 10
986.447 4
986.468 27
986.488 17
986.509 5
986.529 6
986.549 1
986.570 1
986.590 1
986.610 6
986.631 10
986.651 0
986.671 0
986.692 11
986.712 9
986.732 3
986.753 0
986.773 2
986.793 9
986.814 6
986.834 0
986.854 1
986.875 0
986.895 0
986.915 0
986.936 0
986.956 0
986.976 2
986.997 0
987.017 0
987.037 1
987.058 8
987.078 4
987.098 6
987.119 10
987.139 4
987.160 0
987.180 11
987.200 7
987.221 7
987.241 5
987.261 0
987.282 2
987.302 2
987.322 3
987.343 1
987.363 0
987.383 2
987.404 4
987.424 7
987.444 10
987.465 7
987.485 2
987.505 11
987.526 8
987.546 23
987.567 7
987.587 0
987.607 0
987.628 13
987.648 4
987.668 1
987.689 4
987.709 2
987.729 2
987.750 1
987.770 0
987.790 5
987.811 0
987.831 2
987.852 1
987.872 3
987.892 4
987.913 11
987.933 9
987.953 5
987.974 5
987.994 5
988.014 3
988.035 0
988.055 4
988.075 1
988.096 2
988.116 0
988.136 0
988.157 0
988.177 0
988.198 0
988.218 0
988.238 0
988.259 2
988.279 1
988.299 7
988.320 5
988.340 7
988.360 2
988.381 8
988.401 1
988.422 6
988.442 4
988.462 4
988.483 1
988.503 5
988.523 2
988.544 3
988.564 15
988.584 16
988.605 6
988.625 6
988.646 2
988.666 0
988.686 7
988.707 8
988.727 13
988.747 5
988.768 1
988.788 1
988.808 6
988.829 4
988.849 3
988.870 7
988.890 2
988.910 2
988.931 2
988.951 2
988.971 0
988.992 0
989.012 6
989.032 10
989.053 1
989.073 0
989.094 0
989.114 0
989.134 3
989.155 16
989.175 9
989.195 0
989.216 0
989.236 6
989.257 8
989.277 9
989.297 15
989.318 6
989.338 3
989.358 0
989.379 8
989.399 0
989.419 7
989.440 7
989.460 12
989.481 0
989.501 9
989.521 2
989.542 3
989.562 17
989.582 19
989.603 17
989.623 6
989.644 1
989.664 4
989.684 2
989.705 0
989.725 5
989.745 2
989.766 2
989.786 1
989.807 0
989.827 0
989.847 0
989.868 1
989.888 5
989.908 9
989.929 1
989.949 1
989.970 8
989.990 4
990.010 0
990.031 0
990.051 7
990.071 0
990.092 1
990.112 2
990.133 3
990.153 11
990.173 9
990.194 1
990.214 0
990.235 3
990.255 4
990.275 0
990.296 0
990.316 0
990.336 9
990.357 7
990.377 2
990.398 6
990.418 4
990.438 0
990.459 0
990.479 0
990.499 6
990.520 2
990.540 2
990.561 13
990.581 3
990.601 0
990.622 0
990.642 2
990.663 2
990.683 10
990.703 1
990.724 1
990.744 10
990.764 10
990.785 5
990.805 0
990.826 7
990.846 0
990.866 0
990.887 0
990.907 3
990.928 1
990.948 5
990.968 2
990.989 1
991.009 0
991.029 15
991.050 4
991.070 6
991.091 2
991.111 0
991.131 0
991.152 0
991.172 4
991.193 0
991.213 4
991.233 7
991.254 22
991.274 9
991.295 0
991.315 2
991.335 0
991.356 0
991.376 11
991.397 7
991.417 13
991.437 2
991.458 8
991.478 21
991.498 17
991.519 15
991.539 7
991.560 4
991.580 4
991.600 5
991.621 15
991.641 5
991.662 5
991.682 0
991.702 2
991.723 0
991.743 0
991.764 0
991.784 1
991.804 2
991.825 9
991.845 4
991.866 7
991.886 5
991.906 2
991.927 0
991.947 3
991.968 4
991.988 15
992.008 4
992.029 0
992.049 1
992.070 11
992.090 4
992.110 0
992.131 3
992.151 1
992.172 5
992.192 0
992.212 6
992.233 4
992.253 5
992.274 12
992.294 11
992.314 5
992.335 0
992.355 0
992.376 3
992.396 17
992.416 12
992.437 10
992.457 5
992.478 7
992.498 5
992.518 24
992.539 13
992.559 4
992.580 8
992.600 0
992.620 0
992.641 2
992.661 1
992.682 1
992.702 3
992.722 1
992.743 0
992.763 5
992.784 0
992.804 1
992.824 0
992.845 1
992.865 2
992.886 2
992.906 2
992.927 4
992.947 2
992.967 8
992.988 6
993.008 2
993.029 0
993.049 4
993.069 5
993.090 13
993.110 9
993.131 8
993.151 7
993.171 10
993.192 9
993.212 0
993.233 5
993.253 4
993.273 3
993.294 7
993.314 4
993.335 4
993.355 6
993.376 0
993.396 0
993.416 8
993.437 5
993.457 1
993.478 2
993.498 6
993.518 6
993.539 4
993.559 18
993.580 10
993.600 0
993.620 0
993.641 0
993.661 6
993.682 3
993.702 2
993.723 7
993.743 4
993.763 22
993.784 10
993.804 4
993.825 20
993.845 1
993.865 19
993.886 5
993.906 4
993.927 7
993.947 8
993.968 6
993.988 0
994.008 3
994.029 2
994.049 0
994.070 2
994.090 6
994.110 16
994.131 8
994.151 2
994.172 0
994.192 12
994.213 21
994.233 14
994.253 4
994.274 0
994.294 5
994.315 1
994.335 0
994.356 1
994.376 0
994.396 1
994.417 8
994.437 9
994.458 3
994.478 22
994.499 10
994.519 5
994.539 1
994.560 0
994.580 3
994.601 8
994.621 8
994.641 3
994.662 5
994.682 1
994.703 5
994.723 6
994.744 4
994.764 10
994.784 2
994.805 0
994.825 0
994.846 0
994.866 4
994.887 4
994.907 0
994.927 3
994.948 0
994.968 1
994.989 1
995.009 9
995.030 6
995.050 0
995.070 1
995.091 4
995.111 3
995.132 2
995.152 2
995.173 10
995.193 7
995.213 14
995.234 11
995.254 10
995.275 15
995.295 17
995.316 1
995.336 2
995.357 22
995.377 11
995.397 10
995.418 6
995.438 7
995.459 3
995.479 0
995.500 9
995.520 12
995.540 8
995.561 1
995.581 3
995.602 1
995.622 0
995.643 0
995.663 8
995.683 5
995.704 4
995.724 5
995.745 5
995.765 4
995.786 2
995.806 0
995.827 1
995.847 2
995.867 2
995.888 0
995.908 0
995.929 0
995.949 0
995.970 1
995.990 0
996.010 0
996.031 5
996.051 5
996.072 6
996.092 0
996.113 5
996.133 1
996.154 2
996.174 5
996.194 0
996.215 3
996.235 5
996.256 10
996.276 10
996.297 3
996.317 5
996.338 2
996.358 5
996.378 7
996.399 0
996.419 0
996.440 2
996.460 7
996.481 13
996.501 1
996.522 3
996.542 7
996.562 13
996.583 12
996.603 8
996.624 3
996.644 2
996.665 0
996.685 0
996.706 1
996.726 0
996.746 2
996.767 3
996.787 2
996.808 5
996.828 20
996.849 8
996.869 14
996.890 1
996.910 0
996.930 0
996.951 0
996.971 6
996.992 11
997.012 8
997.033 4
997.053 7
997.074 1
997.094 7
997.114 1
997.135 0
997.155 5
997.176 5
997.196 0
997.217 5
997.237 0
997.258 0
997.278 0
997.299 2
997.319 4
997.339 4
997.360 2
997.380 0
997.401 9
997.421 12
997.442 4
997.462 6
997.483 13
997.503 17
997.524 3
997.544 9
997.564 11
997.585 8
997.605 0
997.626 0
997.646 1
997.667 6
997.687 3
997.708 3
997.728 6
997.749 12
997.769 4
997.789 11
997.810 5
997.830 3
997.851 0
997.871 2
997.892 0
997.912 0
997.933 3
997.953 3
997.974 2
997.994 1
998.015 1
998.035 8
998.055 4
998.076 9
998.096 0
998.117 0
998.137 0
998.158 0
998.178 5
998.199 2
998.219 4
998.240 0
998.260 4
998.281 9
998.301 11
998.321 5
998.342 1
998.362 8
998.383 3
998.403 0
998.424 15
998.444 4
998.465 3
998.485 15
998.506 5
998.526 5
998.547 6
998.567 6
998.587 5
998.608 5
998.628 19
998.649 20
998.669 12
998.690 11
998.710 0
998.731 10
998.751 3
998.772 2
998.792 3
998.813 0
998.833 4
998.854 2
998.874 5
998.895 1
998.915 0
998.935 8
998.956 11
998.976 1
998.997 1
999.017 4
999.038 1
999.058 0
999.079 0
999.099 1
999.120 4
999.140 3
999.161 0
999.181 6
999.202 10
999.222 4
999.243 7
999.263 1
999.283 4
999.304 6
999.324 9
999.345 2
999.365 2
999.386 0
999.406 9
999.427 1
999.447 12
999.468 3
999.488 22
999.509 5
999.529 16
999.550 8
999.570 9
999.591 6
999.611 0
999.632 0
999.652 5
999.672 1
999.693 0
999.713 0
999.734 9
999.754 6
999.775 14
999.795 11
999.816 0
999.836 8
999.857 0
999.877 0
999.898 1
999.918 2
999.939 4
999.959 9
999.980 11
1000.000 6
1000.021 0
1000.041 0
1000.062 5
1000.082 6
1000.103 0
1000.123 1
1000.144 3
1000.164 5
1000.184 0
1000.205 0
1000.225 0
1000.246 8
1000.266 4
1000.287 2
1000.307 9
1000.328 4
1000.348 1
1000.369 2
1000.389 7
1000.410 0
1000.430 2
1000.451 4
1000.471 0
1000.492 17
1000.512 5
1000.533 7
1000.553 1
1000.574 0
1000.594 0
1000.615 0
1000.635 0
1000.656 4
1000.676 2
1000.697 0
1000.717 3
1000.738 5
1000.758 1
1000.779 9
1000.799 1
1000.820 0
1000.840 3
1000.860 5
1000.881 0
1000.901 4
1000.922 11
1000.942 8
1000.963 5
1000.983 2
1001.004 11
1001.024 3
1001.045 0
1001.065 0
1001.086 0
1001.106 3
1001.127 9
1001.147 9
1001.168 10
1001.188 5
1001.209 3
1001.229 2
1001.250 0
1001.270 5
1001.291 8
1001.311 1
1001.332 6
1001.352 9
1001.373 10
1001.393 0
1001.414 1
1001.434 3
1001.455 3
1001.475 11
1001.496 5
1001.516 1
1001.537 0
1001.557 8
1001.578 3
1001.598 7
1001.619 8
1001.639 4
1001.660 0
1001.680 3
1001.701 6
1001.721 0
1001.742 0
1001.762 1
1001.783 12
1001.803 0
1001.824 3
1001.844 1
1001.865 10
1001.885 4
1001.906 0
1001.926 3
1001.947 8
1001.967 0
1001.988 3
1002.008 13
1002.029 6
1002.049 0
1002.070 6
1002.090 8
1002.111 3
1002.131 2
1002.152 19
1002.172 9
1002.193 3
1002.213 11
1002.234 9
1002.254 2
1002.275 1
1002.295 9
1002.316 5
1002.336 0
1002.357 0
1002.377 1
1002.398 11
1002.418 9
1002.439 6
1002.459 0
1002.480 16
1002.500 27
1002.521 28
1002.541 27
1002.562 28
1002.582 14
1002.603 1
1002.623 2
1002.644 9
1002.664 8
1002.685 6
1002.705 7
1002.726 0
1002.746 4
1002.767 14
1002.787 19
1002.808 2
1002.828 0
1002.849 0
1002.869 14
1002.890 11
1002.910 0
1002.931 0
1002.951 7
1002.972 9
1002.993 1
1003.013 4
1003.034 11
1003.054 4
1003.075 2
1003.095 1
1003.116 1
1003.136 0
1003.157 0
1003.177 0
1003.198 0
1003.218 11
1003.239 1
1003.259 4
1003.280 9
1003.300 1
1003.321 0
1003.341 3
1003.362 3
1003.382 2
1003.403 6
1003.423 0
1003.444 6
1003.464 17
1003.485 19
1003.505 16
1003.526 14
1003.546 22
1003.567 13
1003.587 7
1003.608 1
1003.628 2
1003.649 0
1003.669 0
1003.690 0
1003.711 7
1003.731 10
1003.752 6
1003.772 6
1003.793 5
1003.813 1
1003.834 4
1003.854 8
1003.875 8
1003.895 1
1003.916 0
1003.936 0
1003.957 0
1003.977 1
1003.998 0
1004.018 0
1004.039 0
1004.059 2
1004.080 0
1004.100 2
1004.121 3
1004.141 2
1004.162 0
1004.183 2
1004.203 2
1004.224 3
1004.244 1
1004.265 0
1004.285 0
1004.306 0
1004.326 1
1004.347 0
1004.367 0
1004.388 0
1004.408 0
1004.429 4
1004.449 2
1004.470 9
1004.490 5
1004.511 1
1004.531 11
1004.552 7
1004.572 8
1004.593 3
1004.614 0
1004.634 2
1004.655 6
1004.675 5
1004.696 1
1004.716 9
1004.737 0
1004.757 0
1004.778 0
1004.798 11
1004.819 11
1004.839 2
1004.860 0
1004.880 4
1004.901 0
1004.921 4
1004.942 4
1004.963 5
1004.983 0
1005.004 0
1005.024 0
1005.045 11
1005.065 5
1005.086 0
1005.106 13
1005.127 5
1005.147 2
1005.168 2
1005.188 0
1005.209 5
1005.229 0
1005.250 3
1005.271 3
1005.291 0
1005.312 1
1005.332 0
1005.353 2
1005.373 5
1005.394 2
1005.414 0
1005.435 9
1005.455 10
1005.476 11
1005.496 8
1005.517 10
1005.537 9
1005.558 0
1005.579 0
1005.599 0
1005.620 0
1005.640 5
1005.661 0
1005.681 0
1005.702 0
1005.722 0
1005.743 0
1005.763 11
1005.784 13
1005.804 2
1005.825 2
1005.846 3
1005.866 0
1005.887 0
1005.907 1
1005.928 4
1005.948 12
1005.969 2
1005.989 1
1006.010 2
1006.030 8
1006.051 3
1006.072 5
1006.092 7
1006.113 11
1006.133 3
1006.154 2
1006.174 4
1006.195 1
1006.215 5
1006.236 10
1006.256 5
1006.277 1
1006.298 2
1006.318 8
1006.339 6
1006.359 1
1006.380 0
1006.400 0
1006.421 0
1006.441 4
1006.462 3
1006.482 7
1006.503 11
1006.524 18
1006.544 14
1006.565 2
1006.585 5
1006.606 14
1006.626 8
1006.647 11
1006.667 0
1006.688 0
1006.708 1
1006.729 11
1006.750 9
1006.770 10
1006.791 3
1006.811 2
1006.832 4
1006.852 0
1006.873 1
1006.893 0
1006.914 9
1006.935 1
1006.955 1
1006.976 7
1006.996 7
1007.017 5
1007.037 5
1007.058 5
1007.078 0
1007.099 5
1007.119 1
1007.140 0
1007.161 5
1007.181 0
1007.202 0
1007.222 0
1007.243 0
1007.263 3
1007.284 1
1007.304 5
1007.325 11
1007.346 1
1007.366 10
1007.387 4
1007.407 6
1007.428 5
1007.448 8
1007.469 15
1007.489 15
1007.510 17
1007.531 31
1007.551 19
1007.572 17
1007.592 11
1007.613 13
1007.633 10
1007.654 1
1007.674 2
1007.695 1
1007.716 3
1007.736 3
1007.757 4
1007.777 7
1007.798 3
1007.818 3
1007.839 0
1007.860 0
1007.880 0
1007.901 12
1007.921 6
1007.942 2
1007.962 5
1007.983 8
1008.003 5
1008.024 2
1008.045 2
1008.065 0
1008.086 0
1008.106 3
1008.127 1
1008.147 8
1008.168 0
1008.189 2
1008.209 0
1008.230 4
1008.250 1
1008.271 0
1008.291 0
1008.312 2
1008.332 0
1008.353 7
1008.374 3
1008.394 6
1008.415 7
1008.435 15
1008.456 13
1008.476 4
1008.497 3
1008.518 14
1008.538 15
1008.559 3
1008.579 10
1008.600 5
1008.620 0
1008.641 2
1008.662 1
1008.682 0
1008.703 3
1008.723 2
1008.744 5
1008.764 0
1008.785 5
1008.806 12
1008.826 4
1008.847 0
1008.867 0
1008.888 0
1008.908 5
1008.929 5
1008.950 0
1008.970 1
1008.991 0
1009.011 0
1009.032 3
1009.052 5
1009.073 1
1009.094 2
1009.114 9
1009.135 8
1009.155 5
1009.176 6
1009.196 3
1009.217 0
1009.238 9
1009.258 8
1009.279 1
1009.299 0
1009.320 12
1009.340 1
1009.361 9
1009.382 1
1009.402 1
1009.423 28
1009.443 20
1009.464 27
1009.484 6
1009.505 7
1009.526 2
1009.546 12
1009.567 4
1009.587 2
1009.608 0
1009.629 6
1009.649 4
1009.670 0
1009.690 0
1009.711 0
1009.731 0
1009.752 1
1009.773 1
1009.793 0
1009.814 6
1009.834 11
1009.855 9
1009.875 15
1009.896 15
1009.917 12
1009.937 9
1009.958 10
1009.978 0
1009.999 0
1010.020 5
1010.040 4
1010.061 6
1010.081 12
1010.102 11
1010.122 8
1010.143 12
1010.164 7
1010.184 6
1010.205 5
1010.225 4
1010.246 11
1010.267 1
1010.287 1
1010.308 6
1010.328 5
1010.349 1
1010.370 5
1010.390 7
1010.411 8
1010.431 7
1010.452 34
1010.472 12
1010.493 19
1010.514 17
1010.534 13
1010.555 20
1010.575 21
1010.596 14
1010.617 2
1010.637 7
1010.658 6
1010.678 0
1010.699 0
1010.720 1
1010.740 6
1010.761 4
1010.781 1
1010.802 4
1010.822 4
1010.843 8
1010.864 3
1010.884 0
1010.905 11
1010.925 8
1010.946 9
1010.967 1
1010.987 0
1011.008 0
1011.028 1
1011.049 0
1011.070 1
1011.090 6
1011.111 0
1011.131 0
1011.152 0
1011.173 0
1011.193 0
1011.214 0
1011.234 4
1011.255 0
1011.276 2
1011.296 1
1011.317 0
1011.337 13
1011.358 6
1011.379 1
1011.399 8
1011.420 8
1011.440 2
1011.461 11
1011.481 11
1011.502 0
1011.523 7
1011.543 13
1011.564 14
1011.584 10
1011.605 0
1011.626 1
1011.646 2
1011.667 2
1011.687 3
1011.708 5
1011.729 0
1011.749 10
1011.770 7
1011.790 7
1011.811 0
1011.832 0
1011.852 2
1011.873 1
1011.893 8
1011.914 10
1011.935 18
1011.955 10
1011.976 11
1011.997 3
1012.017 0
1012.038 1
1012.058 0
1012.079 1
1012.100 6
1012.120 6
1012.141 12
1012.161 5
1012.182 1
1012.203 4
1012.223 15
1012.244 12
1012.264 2
1012.285 1
1012.306 9
1012.326 7
1012.347 3
1012.367 3
1012.388 6
1012.409 1
1012.429 6
1012.450 32
1012.470 46
1012.491 63
1012.512 34
1012.532 15
1012.553 4
1012.573 12
1012.594 1
1012.615 7
1012.635 1
1012.656 10
1012.677 8
1012.697 1
1012.718 4
1012.738 3
1012.759 0
1012.780 0
1012.800 3
1012.821 4
1012.841 11
1012.862 3
1012.883 0
1012.903 3
1012.924 10
1012.944 3
1012.965 2
1012.986 7
1013.006 11
1013.027 10
1013.048 8
1013.068 0
1013.089 0
1013.109 6
1013.130 4
1013.151 0
1013.171 1
1013.192 0
1013.212 1
1013.233 8
1013.254 0
1013.274 0
1013.295 6
1013.316 3
1013.336 2
1013.357 3
1013.377 2
1013.398 14
1013.419 4
1013.439 1
1013.460 2
1013.480 42
1013.501 40
1013.522 31
1013.542 15
1013.563 15
1013.584 9
1013.604 2
1013.625 2
1013.645 9
1013.666 8
1013.687 10
1013.707 3
1013.728 0
1013.749 0
1013.769 12
1013.790 8
1013.810 5
1013.831 9
1013.852 2
1013.872 3
1013.893 2
1013.913 12
1013.934 9
1013.955 4
1013.975 1
1013.996 4
1014.017 6
1014.037 8
1014.058 11
1014.078 5
1014.099 0
1014.120 0
1014.140 0
1014.161 0
1014.182 0
1014.202 0
1014.223 2
1014.243 0
1014.264 5
1014.285 0
1014.305 4
1014.326 5
1014.347 0
1014.367 3
1014.388 1
1014.408 14
1014.429 7
1014.450 5
1014.470 6
1014.491 32
1014.512 66
1014.532 58
1014.553 13
1014.574 9
1014.594 8
1014.615 2
1014.635 2
1014.656 3
1014.677 5
1014.697 1
1014.718 0
1014.739 0
1014.759 3
1014.780 10
1014.800 4
1014.821 9
1014.842 4
1014.862 2
1014.883 0
1014.904 0
1014.924 7
1014.945 3
1014.966 11
1014.986 37
1015.007 55
1015.027 20
1015.048 2
1015.069 6
1015.089 10
1015.110 8
1015.131 4
1015.151 3
1015.172 6
1015.193 1
1015.213 0
1015.234 0
1015.254 2
1015.275 6
1015.296 5
1015.316 5
1015.337 4
1015.358 4
1015.378 2
1015.399 6
1015.420 23
1015.440 20
1015.461 7
1015.481 23
1015.502 37
1015.523 19
1015.543 6
1015.564 2
1015.585 16
1015.605 6
1015.626 2
1015.647 1
1015.667 6
1015.688 11
1015.708 2
1015.729 0
1015.750 3
1015.770 2
1015.791 7
1015.812 9
1015.832 7
1015.853 0
1015.874 3
1015.894 0
1015.915 1
1015.936 3
1015.956 1
1015.977 2
1015.997 12
1016.018 6
1016.039 13
1016.059 18
1016.080 1
1016.101 1
1016.121 5
1016.142 13
1016.163 1
1016.183 0
1016.204 1
1016.225 12
1016.245 24
1016.266 3
1016.286 12
1016.307 16
1016.328 3
1016.348 3
1016.369 5
1016.390 0
1016.410 10
1016.431 3
1016.452 7
1016.472 6
1016.493 0
1016.514 4
1016.534 7
1016.555 1
1016.576 15
1016.596 28
1016.617 13
1016.638 0
1016.658 0
1016.679 5
1016.699 20
1016.720 18
1016.741 21
1016.761 7
1016.782 0
1016.803 1
1016.823 0
1016.844 0
1016.865 3
1016.885 3
1016.906 1
1016.927 0
1016.947 2
1016.968 0
1016.989 5
1017.009 1
1017.030 5
1017.051 2
1017.071 0
1017.092 1
1017.113 2
1017.133 2
1017.154 5
1017.174 18
1017.195 20
1017.216 6
1017.236 3
1017.257 4
1017.278 1
1017.298 3
1017.319 3
1017.340 0
1017.360 9
1017.381 3
1017.402 12
1017.422 6
1017.443 16
1017.464 2
1017.484 5
1017.505 6
1017.526 5
1017.546 5
1017.567 24
1017.588 9
1017.608 13
1017.629 5
1017.650 2
1017.670 0
1017.691 2
1017.712 12
1017.732 7
1017.753 4
1017.774 2
1017.794 1
1017.815 2
1017.836 0
1017.856 4
1017.877 14
1017.898 6
1017.918 7
1017.939 0
1017.960 0
1017.980 11
1018.001 9
1018.022 0
1018.042 17
1018.063 3
1018.084 1
1018.104 2
1018.125 3
1018.146 1
1018.166 0
1018.187 0
1018.208 4
1018.228 6
1018.249 2
1018.270 0
1018.290 9
1018.311 14
1018.332 0
1018.352 12
1018.373 7
1018.394 11
1018.414 4
1018.435 14
1018.456 12
1018.476 10
1018.497 13
1018.518 6
1018.538 8
1018.559 5
1018.580 3
1018.600 6
1018.621 5
1018.642 4
1018.662 1
1018.683 8
1018.704 6
1018.724 2
1018.745 0
1018.766 8
1018.786 9
1018.807 0
1018.828 0
1018.848 3
1018.869 17
1018.890 6
1018.910 0
1018.931 1
1018.952 0
1018.972 15
1018.993 2
1019.014 22
1019.034 10
1019.055 4
1019.076 5
1019.096 3
1019.117 9
1019.138 6
1019.158 2
1019.179 0
1019.200 0
1019.220 2
1019.241 1
1019.262 2
1019.282 0
1019.303 2
1019.324 3
1019.345 7
1019.365 11
1019.386 9
1019.407 1
1019.427 3
1019.448 19
1019.469 13
1019.489 4
1019.510 6
1019.531 0
1019.551 8
1019.572 4
1019.593 3
1019.613 7
1019.634 1
1019.655 1
1019.675 0
1019.696 0
1019.717 2
1019.737 7
1019.758 1
1019.779 7
1019.799 0
1019.820 0
1019.841 1
1019.862 0
1019.882 7
1019.903 4
1019.924 9
1019.944 4
1019.965 0
1019.986 0
1020.006 0
1020.027 0
1020.048 12
1020.068 3
1020.089 1
1020.110 0
1020.130 0
1020.151 4
1020.172 13
1020.192 6
1020.213 8
1020.234 4
1020.255 5
1020.275 4
1020.296 1
1020.317 0
1020.337 6
1020.358 5
1020.379 1
1020.399 8
1020.420 5
1020.441 1
1020.461 0
1020.482 3
1020.503 10
1020.523 7
1020.544 6
1020.565 9
1020.586 0
1020.606 5
1020.627 11
1020.648 7
1020.668 5
1020.689 9
1020.710 0
1020.730 6
1020.751 16
1020.772 4
1020.792 0
1020.813 3
1020.834 1
1020.855 8
1020.875 23
1020.896 9
1020.917 7
1020.937 7
1020.958 3
1020.979 0
1020.999 7
1021.020 10
1021.041 0
1021.061 7
1021.082 7
1021.103 3
1021.124 0
1021.144 2
1021.165 5
1021.186 0
1021.206 5
1021.227 10
1021.248 4
1021.268 1
1021.289 2
1021.310 14
1021.331 6
1021.351 4
1021.372 0
1021.393 6
1021.413 16
1021.434 3
1021.455 2
1021.475 13
1021.496 18
1021.517 17
1021.538 9
1021.558 28
1021.579 17
1021.600 16
1021.620 15
1021.641 10
1021.662 2
1021.682 1
1021.703 0
1021.724 6
1021.745 0
1021.765 1
1021.786 0
1021.807 2
1021.827 20
1021.848 12
1021.869 8
1021.889 6
1021.910 13
1021.931 8
1021.952 0
1021.972 11
1021.993 7
1022.014 0
1022.034 0
1022.055 0
1022.076 3
1022.097 2
1022.117 0
1022.138 0
1022.159 0
1022.179 0
1022.200 9
1022.221 5
1022.241 10
1022.262 2
1022.283 0
1022.304 2
1022.324 0
1022.345 6
1022.366 7
1022.386 1
1022.407 8
1022.428 19
1022.449 3
1022.469 10
1022.490 12
1022.511 8
1022.531 12
1022.552 3
1022.573 4
1022.594 10
1022.614 8
1022.635 1
1022.656 5
1022.676 1
1022.697 0
1022.718 5
1022.739 9
1022.759 4
1022.780 8
1022.801 7
1022.821 0
1022.842 21
1022.863 6
1022.883 8
1022.904 8
1022.925 9
1022.946 0
1022.966 2
1022.987 2
1023.008 1
1023.028 8
1023.049 7
1023.070 13
1023.091 3
1023.111 13
1023.132 2
1023.153 5
1023.174 0
1023.194 6
1023.215 10
1023.236 14
1023.256 8
1023.277 7
1023.298 3
1023.319 0
1023.339 5
1023.360 7
1023.381 5
1023.401 3
1023.422 0
1023.443 0
1023.464 7
1023.484 14
1023.505 1
1023.526 13
1023.546 8
1023.567 3
1023.588 3
1023.609 10
1023.629 2
1023.650 0
1023.671 0
1023.691 4
1023.712 0
1023.733 5
1023.754 7
1023.774 17
1023.795 12
1023.816 4
1023.837 1
1023.857 3
1023.878 7
1023.899 2
1023.919 4
1023.940 5
1023.961 2
1023.982 6
1024.002 0
1024.023 8
1024.044 5
1024.065 0
1024.085 1
1024.106 12
1024.127 11
1024.147 11
1024.168 0
1024.189 1
1024.210 0
1024.230 1
1024.251 6
1024.272 1
1024.293 6
1024.313 18
1024.334 13
1024.355 4
1024.375 2
1024.396 0
1024.417 17
1024.438 8
1024.458 23
1024.479 22
1024.500 37
1024.521 14
1024.541 30
1024.562 13
1024.583 5
1024.603 11
1024.624 11
1024.645 8
1024.666 9
1024.686 2
1024.707 2
1024.728 0
1024.749 0
1024.769 4
1024.790 14
1024.811 2
1024.832 1
1024.852 6
1024.873 1
1024.894 0
1024.914 5
1024.935 8
1024.956 4
1024.977 10
1024.997 2
1025.018 4
1025.039 0
1025.060 6
1025.080 3
1025.101 0
1025.122 0
1025.143 0
1025.163 0
1025.184 0
1025.205 4
1025.225 8
1025.246 4
1025.267 0
1025.288 0
1025.308 5
1025.329 8
1025.350 3
1025.371 3
1025.391 0
1025.412 25
1025.433 21
1025.454 20
1025.474 22
1025.495 24
1025.516 9
1025.537 14
1025.557 10
1025.578 4
1025.599 8
1025.620 8
1025.640 2
1025.661 3
1025.682 6
1025.703 3
1025.723 2
1025.744 3
1025.765 3
1025.785 2
1025.806 5
1025.827 1
1025.848 1
1025.868 0
1025.889 5
1025.910 9
1025.931 1
1025.951 5
1025.972 5
1025.993 4
1026.014 7
1026.034 4
1026.055 9
1026.076 3
1026.097 5
1026.117 8
1026.138 13
1026.159 5
1026.180 0
1026.200 0
1026.221 0
1026.242 0
1026.263 0
1026.283 4
1026.304 4
1026.325 3
1026.346 3
1026.366 2
1026.387 2
1026.408 5
1026.429 21
1026.449 8
1026.470 19
1026.491 19
1026.512 18
1026.532 29
1026.553 33
1026.574 13
1026.595 10
1026.615 16
1026.636 22
1026.657 8
1026.678 7
1026.698 17
1026.719 13
1026.740 8
1026.761 0
1026.781 2
1026.802 4
1026.823 6
1026.844 5
1026.864 2
1026.885 0
1026.906 0
1026.927 10
1026.947 8
1026.968 7
1026.989 10
1027.010 2
1027.030 1
1027.051 0
1027.072 1
1027.093 1
1027.113 0
1027.134 0
1027.155 5
1027.176 4
1027.197 12
1027.217 7
1027.238 2
1027.259 2
1027.280 0
1027.300 6
1027.321 4
1027.342 3
1027.363 1
1027.383 2
1027.404 13
1027.425 8
1027.446 0
1027.466 9
1027.487 11
1027.508 4
1027.529 14
1027.549 8
1027.570 14
1027.591 3
1027.612 5
1027.632 4
1027.653 1
1027.674 6
1027.695 2
1027.716 1
1027.736 8
1027.757 1
1027.778 0
1027.799 1
1027.819 7
1027.840 0
1027.861 0
1027.882 2
1027.902 5
1027.923 10
1027.944 7
1027.965 3
1027.985 1
1028.006 0
1028.027 0
1028.048 0
1028.069 0
1028.089 0
1028.110 1
1028.131 6
1028.152 13
1028.172 6
1028.193 10
1028.214 3
1028.235 2
1028.255 3
1028.276 9
1028.297 16
1028.318 15
1028.338 7
1028.359 2
1028.380 14
1028.401 17
1028.422 15
1028.442 18
1028.463 20
1028.484 39
1028.505 33
1028.525 22
1028.546 18
1028.567 6
1028.588 4
1028.609 13
1028.629 2
1028.650 8
1028.671 0
1028.692 3
1028.712 5
1028.733 2
1028.754 2
1028.775 3
1028.795 2
1028.816 3
1028.837 6
1028.858 0
1028.879 0
1028.899 0
1028.920 7
1028.941 18
1028.962 16
1028.982 7
1029.003 3
1029.024 9
1029.045 7
1029.066 2
1029.086 6
1029.107 4
1029.128 14
1029.149 14
1029.169 6
1029.190 1
1029.211 2
1029.232 3
1029.253 1
1029.273 5
1029.294 0
1029.315 3
1029.336 2
1029.356 0
1029.377 1
1029.398 22
1029.419 38
1029.440 13
1029.460 13
1029.481 105
1029.502 133
1029.523 58
1029.543 19
1029.564 44
1029.585 20
1029.606 8
1029.627 1
1029.647 2
1029.668 2
1029.689 7
1029.710 3
1029.730 0
1029.751 1
1029.772 14
1029.793 5
1029.814 3
1029.834 1
1029.855 24
1029.876 16
1029.897 1
1029.918 2
1029.938 31
1029.959 49
1029.980 86
1030.001 38
1030.021 30
1030.042 60
1030.063 31
1030.084 12
1030.105 7
1030.125 4
1030.146 1
1030.167 0
1030.188 11
1030.209 7
1030.229 0
1030.250 13
1030.271 6
1030.292 1
1030.313 1
1030.333 3
1030.354 5
1030.375 0
1030.396 14
1030.416 2
1030.437 10
1030.458 9
1030.479 20
1030.500 27
1030.520 47
1030.541 36
1030.562 16
1030.583 5
1030.604 6
1030.624 11
1030.645 2
1030.666 6
1030.687 10
1030.708 2
1030.728 4
1030.749 0
1030.770 1
1030.791 11
1030.811 3
1030.832 8
1030.853 8
1030.874 7
1030.895 0
1030.915 1
1030.936 0
1030.957 0
1030.978 2
1030.999 16
1031.019 4
1031.040 13
1031.061 5
1031.082 1
1031.103 14
1031.123 9
1031.144 16
1031.165 17
1031.186 7
1031.207 0
1031.227 2
1031.248 18
1031.269 3
1031.290 6
1031.311 7
1031.331 0
1031.352 2
1031.373 0
1031.394 8
1031.415 0
1031.435 11
1031.456 4
1031.477 4
1031.498 24
1031.519 23
1031.539 36
1031.560 28
1031.581 19
1031.602 23
1031.623 26
1031.643 5
1031.664 4
1031.685 6
1031.706 3
1031.727 0
1031.747 4
1031.768 2
1031.789 0
1031.810 3
1031.831 7
1031.851 4
1031.872 12
1031.893 8
1031.914 0
1031.935 6
1031.955 0
1031.976 0
1031.997 1
1032.018 19
1032.039 13
1032.060 6
1032.080 0
1032.101 10
1032.122 10
1032.143 0
1032.164 9
1032.184 3
1032.205 8
1032.226 0
1032.247 0
1032.268 0
1032.288 0
1032.309 5
1032.330 2
1032.351 3
1032.372 4
1032.392 9
1032.413 12
1032.434 13
1032.455 4
1032.476 6
1032.497 2
1032.517 3
1032.538 4
1032.559 6
1032.580 0
1032.601 0
1032.621 3
1032.642 0
1032.663 0
1032.684 11
1032.705 8
1032.725 5
1032.746 9
1032.767 5
1032.788 1
1032.809 0
1032.830 4
1032.850 8
1032.871 1
1032.892 3
1032.913 4
1032.934 8
1032.954 2
1032.975 4
1032.996 6
1033.017 11
1033.038 5
1033.058 2
1033.079 7
1033.100 9
1033.121 1
1033.142 1
1033.163 0
1033.183 8
1033.204 6
1033.225 3
1033.246 7
1033.267 7
1033.287 6
1033.308 4
1033.329 0
1033.350 0
1033.371 7
1033.392 5
1033.412 0
1033.433 0
1033.454 0
1033.475 14
1033.496 5
1033.517 9
1033.537 10
1033.558 5
1033.579 10
1033.600 12
1033.621 6
1033.641 4
1033.662 4
1033.683 3
1033.704 4
1033.725 10
1033.746 6
1033.766 0
1033.787 8
1033.808 7
1033.829 3
1033.850 3
1033.870 1
1033.891 0
1033.912 0
1033.933 0
1033.954 11
1033.975 10
1033.995 14
1034.016 12
1034.037 7
1034.058 3
1034.079 0
1034.100 6
1034.120 3
1034.141 0
1034.162 0
1034.183 2
1034.204 0
1034.225 0
1034.245 0
1034.266 0
1034.287 0
1034.308 0
1034.329 1
1034.350 2
1034.370 2
1034.391 3
1034.412 2
1034.433 4
1034.454 10
1034.475 9
1034.495 9
1034.516 19
1034.537 17
1034.558 16
1034.579 15
1034.599 4
1034.620 17
1034.641 10
1034.662 6
1034.683 0
1034.704 5
1034.724 3
1034.745 2
1034.766 3
1034.787 3
1034.808 0
1034.829 1
1034.850 0
1034.870 5
1034.891 3
1034.912 3
1034.933 1
1034.954 5
1034.975 6
1034.995 25
1035.016 4
1035.037 0
1035.058 1
1035.079 3
1035.100 0
1035.120 0
1035.141 0
1035.162 3
1035.183 10
1035.204 12
1035.225 2
1035.245 0
1035.266 4
1035.287 5
1035.308 9
1035.329 0
1035.350 0
1035.370 2
1035.391 5
1035.412 2
1035.433 0
1035.454 3
1035.475 6
1035.495 7
1035.516 7
1035.537 4
1035.558 22
1035.579 16
1035.600 17
1035.621 3
1035.641 0
1035.662 1
1035.683 6
1035.704 11
1035.725 0
1035.746 4
1035.766 6
1035.787 4
1035.808 10
1035.829 3
1035.850 6
1035.871 15
1035.892 13
1035.912 4
1035.933 4
1035.954 23
1035.975 21
1035.996 2
1036.017 1
1036.037 1
1036.058 1
1036.079 8
1036.100 0
1036.121 3
1036.142 2
1036.163 2
1036.183 0
1036.204 1
1036.225 1
1036.246 1
1036.267 1
1036.288 1
1036.308 0
1036.329 2
1036.350 0
1036.371 1
1036.392 4
1036.413 9
1036.434 7
1036.454 5
1036.475 3
1036.496 13
1036.517 23
1036.538 20
1036.559 13
1036.580 14
1036.600 0
1036.621 0
1036.642 3
1036.663 11
1036.684 3
1036.705 6
1036.725 0
1036.746 0
1036.767 0
1036.788 2
1036.809 6
1036.830 7
1036.851 0
1036.871 6
1036.892 1
1036.913 6
1036.934 4
1036.955 1
1036.976 0
1036.997 2
1037.017 3
1037.038 8
1037.059 10
1037.080 10
1037.101 5
1037.122 6
1037.143 8
1037.163 0
1037.184 2
1037.205 5
1037.226 2
1037.247 13
1037.268 6
1037.289 10
1037.309 12
1037.330 10
1037.351 2
1037.372 4
1037.393 13
1037.414 3
1037.435 7
1037.455 11
1037.476 4
1037.497 4
1037.518 3
1037.539 1
1037.560 5
1037.581 7
1037.602 3
1037.622 0
1037.643 4
1037.664 0
1037.685 0
1037.706 0
1037.727 0
1037.748 8
1037.768 5
1037.789 0
1037.810 2
1037.831 7
1037.852 5
1037.873 5
1037.894 0
1037.914 0
1037.935 0
1037.956 2
1037.977 1
1037.998 12
1038.019 9
1038.040 4
1038.061 10
1038.081 0
1038.102 2
1038.123 0
1038.144 4
1038.165 9
1038.186 12
1038.207 5
1038.228 0
1038.248 6
1038.269 4
1038.290 0
1038.311 0
1038.332 2
1038.353 0
1038.374 0
1038.394 0
1038.415 2
1038.436 8
1038.457 1
1038.478 6
1038.499 3
1038.520 12
1038.541 30
1038.561 28
1038.582 16
1038.603 3
1038.624 14
1038.645 5
1038.666 1
1038.687 0
1038.708 0
1038.728 2
1038.749 7
1038.770 10
1038.791 1
1038.812 0
1038.833 0
1038.854 6
1038.875 7
1038.895 2
1038.916 8
1038.937 13
1038.958 3
1038.979 3
1039.000 3
1039.021 7
1039.042 2
1039.062 7
1039.083 12
1039.104 9
1039.125 5
1039.146 7
1039.167 1
1039.188 0
1039.209 2
1039.229 7
1039.250 4
1039.271 2
1039.292 0
1039.313 0
1039.334 2
1039.355 2
1039.376 0
1039.396 2
1039.417 2
1039.438 0
1039.459 3
1039.480 9
1039.501 16
1039.522 2
1039.543 15
1039.564 19
1039.584 7
1039.605 0
1039.626 18
1039.647 10
1039.668 1
1039.689 0
1039.710 13
1039.731 9
1039.751 0
1039.772 0
1039.793 3
1039.814 16
1039.835 12
1039.856 15
1039.877 8
1039.898 8
1039.919 2
1039.939 7
1039.960 0
1039.981 1
1040.002 16
1040.023 17
1040.044 4
1040.065 7
1040.086 5
1040.107 0
1040.127 5
1040.148 12
1040.169 9
1040.190 0
1040.211 2
1040.232 1
1040.253 16
1040.274 9
1040.295 3
1040.315 0
1040.336 6
1040.357 1
1040.378 1
1040.399 4
1040.420 1
1040.441 1
1040.462 16
1040.483 18
1040.503 29
1040.524 12
1040.545 15
1040.566 7
1040.587 6
1040.608 12
1040.629 4
1040.650 0
1040.671 0
1040.691 0
1040.712 5
1040.733 9
1040.754 1
1040.775 11
1040.796 4
1040.817 3
1040.838 13
1040.859 7
1040.880 1
1040.900 7
1040.921 6
1040.942 3
1040.963 0
1040.984 0
1041.005 10
1041.026 16
1041.047 4
1041.068 5
1041.089 2
1041.109 3
1041.130 0
1041.151 0
1041.172 11
1041.193 6
1041.214 6
1041.235 1
1041.256 0
1041.277 12
1041.297 6
1041.318 3
1041.339 13
1041.360 25
1041.381 6
1041.402 11
1041.423 8
1041.444 10
1041.465 8
1041.486 5
1041.507 0
1041.527 6
1041.548 19
1041.569 17
1041.590 6
1041.611 6
1041.632 6
1041.653 8
1041.674 10
1041.695 0
1041.716 0
1041.736 1
1041.757 4
1041.778 6
1041.799 19
1041.820 2
1041.841 4
1041.862 0
1041.883 0
1041.904 3
1041.925 0
1041.945 0
1041.966 2
1041.987 10
1042.008 4
1042.029 2
1042.050 0
1042.071 1
1042.092 0
1042.113 9
1042.134 10
1042.155 2
1042.175 26
1042.196 18
1042.217 1
1042.238 14
1042.259 7
1042.280 5
1042.301 1
1042.322 8
1042.343 1
1042.364 6
1042.385 23
1042.405 15
1042.426 1
1042.447 8
1042.468 18
1042.489 20
1042.510 15
1042.531 1
1042.552 0
1042.573 3
1042.594 0
1042.615 5
1042.636 1
1042.656 11
1042.677 20
1042.698 11
1042.719 5
1042.740 0
1042.761 3
1042.782 1
1042.803 2
1042.824 0
1042.845 0
1042.866 1
1042.886 6
1042.907 11
1042.928 19
1042.949 5
1042.970 4
1042.991 15
1043.012 4
1043.033 0
1043.054 6
1043.075 6
1043.096 4
1043.117 9
1043.137 8
1043.158 5
1043.179 5
1043.200 3
1043.221 7
1043.242 10
1043.263 6
1043.284 21
1043.305 16
1043.326 2
1043.347 6
1043.368 19
1043.389 21
1043.409 3
1043.430 1
1043.451 7
1043.472 11
1043.493 11
1043.514 3
1043.535 2
1043.556 2
1043.577 8
1043.598 3
1043.619 9
1043.640 14
1043.661 12
1043.681 11
1043.702 9
1043.723 1
1043.744 13
1043.765 11
1043.786 0
1043.807 0
1043.828 24
1043.849 14
1043.870 8
1043.891 12
1043.912 10
1043.933 16
1043.953 12
1043.974 7
1043.995 1
1044.016 1
1044.037 2
1044.058 0
1044.079 0
1044.100 4
1044.121 3
1044.142 8
1044.163 23
1044.184 1
1044.205 10
1044.226 17
1044.246 7
1044.267 8
1044.288 6
1044.309 0
1044.330 10
1044.351 6
1044.372 12
1044.393 9
1044.414 5
1044.435 2
1044.456 5
1044.477 8
1044.498 3
1044.519 20
1044.539 28
1044.560 15
1044.581 5
1044.602 1
1044.623 8
1044.644 6
1044.665 1
1044.686 2
1044.707 7
1044.728 2
1044.749 0
1044.770 3
1044.791 8
1044.812 2
1044.833 5
1044.853 2
1044.874 19
1044.895 21
1044.916 3
1044.937 5
1044.958 6
1044.979 10
1045.000 8
1045.021 6
1045.042 1
1045.063 0
1045.084 2
1045.105 1
1045.126 13
1045.147 10
1045.168 1
1045.188 0
1045.209 7
1045.230 11
1045.251 28
1045.272 14
1045.293 6
1045.314 3
1045.335 0
1045.356 1
1045.377 3
1045.398 13
1045.419 9
1045.440 14
1045.461 13
1045.482 1
1045.503 11
1045.524 15
1045.544 6
1045.565 15
1045.586 5
1045.607 3
1045.628 0
1045.649 0
1045.670 7
1045.691 7
1045.712 8
1045.733 7
1045.754 12
1045.775 1
1045.796 0
1045.817 0
1045.838 7
1045.859 16
1045.880 9
1045.901 8
1045.921 1
1045.942 0
1045.963 7
1045.984 3
1046.005 5
1046.026 6
1046.047 13
1046.068 5
1046.089 4
1046.110 5
1046.131 1
1046.152 3
1046.173 3
1046.194 3
1046.215 3
1046.236 13
1046.257 1
1046.278 2
1046.299 7
1046.319 6
1046.340 2
1046.361 1
1046.382 2
1046.403 10
1046.424 1
1046.445 6
1046.466 4
1046.487 10
1046.508 7
1046.529 10
1046.550 4
1046.571 2
1046.592 1
1046.613 10
1046.634 4
1046.655 0
1046.676 0
1046.697 8
1046.718 3
1046.739 3
1046.759 0
1046.780 1
1046.801 2
1046.822 8
1046.843 8
1046.864 9
1046.885 4
1046.906 1
1046.927 3
1046.948 0
1046.969 0
1046.990 0
1047.011 0
1047.032 0
1047.053 0
1047.074 0
1047.095 1
1047.116 4
1047.137 0
1047.158 10
1047.179 3
1047.200 9
1047.221 2
1047.241 5
1047.262 4
1047.283 3
1047.304 11
1047.325 8
1047.346 4
1047.367 0
1047.388 4
1047.409 11
1047.430 6
1047.451 10
1047.472 20
1047.493 4
1047.514 6
1047.535 9
1047.556 9
1047.577 4
1047.598 13
1047.619 8
1047.640 0
1047.661 0
1047.682 0
1047.703 0
1047.724 3
1047.745 11
1047.766 5
1047.787 6
1047.807 0
1047.828 3
1047.849 4
1047.870 12
1047.891 6
1047.912 2
1047.933 8
1047.954 1
1047.975 3
1047.996 4
1048.017 0
1048.038 0
1048.059 10
1048.080 6
1048.101 0
1048.122 3
1048.143 2
1048.164 0
1048.185 5
1048.206 4
1048.227 0
1048.248 5
1048.269 1
1048.290 15
1048.311 22
1048.332 4
1048.353 3
1048.374 10
1048.395 3
1048.416 2
1048.437 5
1048.457 9
1048.478 8
1048.499 4
1048.520 7
1048.541 10
1048.562 6
1048.583 31
1048.604 8
1048.625 3
1048.646 4
1048.667 0
1048.688 9
1048.709 9
1048.730 11
1048.751 6
1048.772 1
1048.793 2
1048.814 1
1048.835 7
1048.856 6
1048.877 8
1048.898 4
1048.919 7
1048.940 1
1048.961 6
1048.982 6
1049.003 5
1049.024 4
1049.045 3
1049.066 1
1049.087 2
1049.108 10
1049.129 7
1049.150 7
1049.171 9
1049.192 1
1049.213 0
1049.234 0
1049.255 9
1049.276 4
1049.297 4
1049.318 7
1049.338 0
1049.359 0
1049.380 3
1049.401 5
1049.422 6
1049.443 1
1049.464 1
1049.485 21
1049.506 5
1049.527 9
1049.548 22
1049.569 23
1049.590 25
1049.611 17
1049.632 4
1049.653 0
1049.674 0
1049.695 1
1049.716 0
1049.737 12
1049.758 6
1049.779 2
1049.800 0
1049.821 5
1049.842 1
1049.863 0
1049.884 3
1049.905 3
1049.926 1
1049.947 4
1049.968 6
1049.989 0
1050.010 1
1050.031 3
1050.052 5
1050.073 0
1050.094 0
1050.115 2
1050.136 1
1050.157 5
1050.178 12
1050.199 0
1050.220 0
1050.241 5
1050.262 20
1050.283 13
1050.304 4
1050.325 0
1050.346 1
1050.367 6
1050.388 11
1050.409 3
1050.430 2
1050.451 1
1050.472 2
1050.493 3
1050.514 4
1050.535 14
1050.556 24
1050.577 24
1050.598 14
1050.619 12
1050.640 8
1050.661 5
1050.682 4
1050.703 4
1050.724 8
1050.745 3
1050.766 5
1050.787 2
1050.808 2
1050.829 10
1050.850 10
1050.871 3
1050.892 0
1050.913 1
1050.934 0
1050.955 11
1050.976 7
1050.997 3
1051.018 0
1051.039 0
1051.060 0
1051.081 0
1051.102 0
1051.123 8
1051.144 8
1051.165 3
1051.186 0
1051.207 2
1051.228 8
1051.249 16
1051.270 1
1051.291 0
1051.312 0
1051.333 5
1051.354 0
1051.375 2
1051.396 0
1051.417 0
1051.438 7
1051.459 9
1051.480 26
1051.501 18
1051.522 35
1051.543 25
1051.564 13
1051.585 22
1051.606 32
1051.627 20
1051.648 27
1051.669 4
1051.690 8
1051.711 8
1051.732 3
1051.753 2
1051.774 7
1051.795 15
1051.816 3
1051.837 10
1051.858 8
1051.879 9
1051.900 0
1051.921 0
1051.942 2
1051.963 20
1051.984 6
1052.005 0
1052.026 6
1052.047 3
1052.068 2
1052.089 5
1052.110 1
1052.131 4
1052.152 7
1052.173 4
1052.194 2
1052.215 8
1052.236 6
1052.257 3
1052.278 1
1052.299 0
1052.320 7
1052.341 7
1052.362 7
1052.383 0
1052.404 0
1052.425 0
1052.446 2
1052.467 2
1052.488 7
1052.509 3
1052.530 4
1052.551 9
1052.572 10
1052.593 4
1052.614 6
1052.635 2
1052.656 5
1052.677 7
1052.698 2
1052.719 9
1052.740 5
1052.761 3
1052.782 7
1052.803 0
1052.824 9
1052.845 4
1052.866 0
1052.887 2
1052.908 7
1052.929 1
1052.950 0
1052.971 5
1052.992 2
1053.013 2
1053.034 5
1053.055 4
1053.076 5
1053.097 1
1053.118 5
1053.139 3
1053.160 7
1053.181 5
1053.202 0
1053.223 1
1053.244 10
1053.266 10
1053.287 12
1053.308 1
1053.329 0
1053.350 0
1053.371 0
1053.392 2
1053.413 0
1053.434 0
1053.455 15
1053.476 14
1053.497 14
1053.518 30
1053.539 31
1053.560 11
1053.581 15
1053.602 9
1053.623 5
1053.644 9
1053.665 1
1053.686 3
1053.707 12
1053.728 2
1053.749 2
1053.770 3
1053.791 3
1053.812 1
1053.833 11
1053.854 5
1053.875 5
1053.896 8
1053.917 0
1053.938 3
1053.959 9
1053.980 9
1054.001 11
1054.022 2
1054.043 0
1054.064 0
1054.085 2
1054.106 0
1054.127 5
1054.149 7
1054.170 0
1054.191 0
1054.212 2
1054.233 3
1054.254 3
1054.275 6
1054.296 2
1054.317 0
1054.338 2
1054.359 11
1054.380 4
1054.401 1
1054.422 10
1054.443 4
1054.464 6
1054.485 5
1054.506 22
1054.527 10
1054.548 5
1054.569 1
1054.590 2
1054.611 3
1054.632 8
1054.653 11
1054.674 8
1054.695 15
1054.716 10
1054.737 1
1054.758 0
1054.779 1
1054.801 0
1054.822 10
1054.843 3
1054.864 3
1054.885 8
1054.906 12
1054.927 3
1054.948 0
1054.969 0
1054.990 2
1055.011 3
1055.032 6
1055.053 9
1055.074 18
1055.095 5
1055.116 1
1055.137 0
1055.158 3
1055.179 7
1055.200 4
1055.221 0
1055.242 8
1055.263 5
1055.284 4
1055.305 2
1055.326 2
1055.347 1
1055.369 6
1055.390 6
1055.411 4
1055.432 3
1055.453 1
1055.474 3
1055.495 23
1055.516 21
1055.537 8
1055.558 12
1055.579 12
1055.600 12
1055.621 9
1055.642 13
1055.663 3
1055.684 5
1055.705 5
1055.726 10
1055.747 10
1055.768 1
1055.789 0
1055.810 0
1055.831 3
1055.853 2
1055.874 3
1055.895 5
1055.916 9
1055.937 1
1055.958 4
1055.979 1
1056.000 2
1056.021 4
1056.042 5
1056.063 4
1056.084 0
1056.105 0
1056.126 0
1056.147 0
1056.168 0
1056.189 4
1056.210 0
1056.231 5
1056.252 4
1056.273 2
1056.295 0
1056.316 1
1056.337 1
1056.358 0
1056.379 0
1056.400 1
1056.421 2
1056.442 6
1056.463 13
1056.484 11
1056.505 30
1056.526 19
1056.547 11
1056.568 17
1056.589 16
1056.610 4
1056.631 10
1056.652 15
1056.673 4
1056.695 3
1056.716 2
1056.737 0
1056.758 1
1056.779 3
1056.800 8
1056.821 2
1056.842 1
1056.863 1
1056.884 0
1056.905 14
1056.926 5
1056.947 5
1056.968 3
1056.989 6
1057.010 11
1057.031 0
1057.052 1
1057.074 3
1057.095 6
1057.116 4
1057.137 0
1057.158 9
1057.179 0
1057.200 4
1057.221 2
1057.242 8
1057.263 2
1057.284 3
1057.305 12
1057.326 15
1057.347 10
1057.368 4
1057.389 6
1057.410 15
1057.432 5
1057.453 2
1057.474 1
1057.495 11
1057.516 4
1057.537 13
1057.558 12
1057.579 6
1057.600 8
1057.621 0
1057.642 0
1057.663 0
1057.684 0
1057.705 4
1057.726 2
1057.747 0
1057.769 2
1057.790 4
1057.811 4
1057.832 5
1057.853 1
1057.874 0
1057.895 1
1057.916 2
1057.937 3
1057.958 16
1057.979 0
1058.000 6
1058.021 9
1058.042 0
1058.063 0
1058.085 8
1058.106 10
1058.127 1
1058.148 1
1058.169 2
1058.190 2
1058.211 6
1058.232 1
1058.253 12
1058.274 14
1058.295 6
1058.316 8
1058.337 6
1058.358 6
1058.380 5
1058.401 7
1058.422 6
1058.443 10
1058.464 4
1058.485 3
1058.506 11
1058.527 8
1058.548 1
1058.569 6
1058.590 6
1058.611 14
1058.632 16
1058.653 6
1058.675 13
1058.696 10
1058.717 5
1058.738 7
1058.759 21
1058.780 24
1058.801 10
1058.822 0
1058.843 5
1058.864 16
1058.885 24
1058.906 38
1058.927 31
1058.948 53
1058.970 27
1058.991 23
1059.012 16
1059.033 8
1059.054 7
1059.075 15
1059.096 11
1059.117 11
1059.138 8
1059.159 5
1059.180 5
1059.201 1
1059.223 3
1059.244 2
1059.265 4
1059.286 9
1059.307 7
1059.328 14
1059.349 19
1059.370 7
1059.391 1
1059.412 9
1059.433 20
1059.454 21
1059.475 10
1059.497 0
1059.518 17
1059.539 4
1059.560 3
1059.581 0
1059.602 3
1059.623 10
1059.644 0
1059.665 7
1059.686 3
1059.707 7
1059.728 27
1059.750 27
1059.771 18
1059.792 20
1059.813 8
1059.834 24
1059.855 31
1059.876 34
1059.897 5
1059.918 16
1059.939 2
1059.960 3
1059.981 13
1060.003 13
1060.024 13
1060.045 4
1060.066 16
1060.087 9
1060.108 7
1060.129 0
1060.150 0
1060.171 0
1060.192 0
1060.213 0
1060.235 2
1060.256 2
1060.277 0
1060.298 7
1060.319 5
1060.340 9
1060.361 2
1060.382 1
1060.403 0
1060.424 4
1060.445 0
1060.467 8
1060.488 17
1060.509 14
1060.530 16
1060.551 20
1060.572 24
1060.593 16
1060.614 22
1060.635 20
1060.656 9
1060.677 8
1060.699 11
1060.720 10
1060.741 9
1060.762 5
1060.783 4
1060.804 0
1060.825 3
1060.846 7
1060.867 15
1060.888 12
1060.910 13
1060.931 18
1060.952 8
1060.973 5
1060.994 17
1061.015 12
1061.036 18
1061.057 12
1061.078 4
1061.099 3
1061.120 3
1061.142 3
1061.163 0
1061.184 0
1061.205 6
1061.226 12
1061.247 0
1061.268 7
1061.289 2
1061.310 10
1061.331 3
1061.353 17
1061.374 0
1061.395 5
1061.416 3
1061.437 3
1061.458 0
1061.479 0
1061.500 3
1061.521 11
1061.542 20
1061.564 10
1061.585 23
1061.606 25
1061.627 7
1061.648 7
1061.669 7
1061.690 4
1061.711 7
1061.732 11
1061.754 1
1061.775 4
1061.796 15
1061.817 11
1061.838 11
1061.859 7
1061.880 3
1061.901 7
1061.922 7
1061.943 0
1061.965 5
1061.986 1
1062.007 8
1062.028 14
1062.049 8
1062.070 3
1062.091 2
1062.112 6
1062.133 0
1062.155 7
1062.176 4
1062.197 4
1062.218 2
1062.239 2
1062.260 4
1062.281 3
1062.302 3
1062.323 8
1062.345 0
1062.366 2
1062.387 1
1062.408 1
1062.429 0
1062.450 0
1062.471 5
1062.492 9
1062.513 6
1062.535 13
1062.556 14
1062.577 7
1062.598 6
1062.619 19
1062.640 11
1062.661 18
1062.682 20
1062.703 11
1062.725 1
1062.746 9
1062.767 0
1062.788 5
1062.809 10
1062.830 0
1062.851 0
1062.872 0
1062.893 5
1062.915 14
1062.936 5
1062.957 0
1062.978 7
1062.999 16
1063.020 2
1063.041 1
1063.062 0
1063.084 1
1063.105 15
1063.126 11
1063.147 4
1063.168 0
1063.189 5
1063.210 0
1063.231 0
1063.252 0
1063.274 7
1063.295 2
1063.316 10
1063.337 4
1063.358 1
1063.379 0
1063.400 4
1063.421 5
1063.443 0
1063.464 0
1063.485 9
1063.506 10
1063.527 16
1063.548 19
1063.569 4
1063.590 7
1063.612 7
1063.633 6
1063.654 9
1063.675 9
1063.696 6
1063.717 14
1063.738 16
1063.759 12
1063.781 0
1063.802 0
1063.823 1
1063.844 4
1063.865 4
1063.886 1
1063.907 5
1063.928 2
1063.950 11
1063.971 10
1063.992 3
1064.013 0
1064.034 9
1064.055 3
1064.076 0
1064.097 0
1064.119 5
1064.140 11
1064.161 4
1064.182 3
1064.203 0
1064.224 4
1064.245 1
1064.266 0
1064.288 0
1064.309 0
1064.330 5
1064.351 4
1064.372 10
1064.393 1
1064.414 4
1064.435 1
1064.457 4
1064.478 6
1064.499 2
1064.520 29
1064.541 11
1064.562 9
1064.583 14
1064.605 17
1064.626 4
1064.647 5
1064.668 9
1064.689 6
1064.710 8
1064.731 7
1064.752 1
1064.774 0
1064.795 5
1064.816 0
1064.837 0
1064.858 0
1064.879 7
1064.900 5
1064.922 6
1064.943 1
1064.964 0
1064.985 0
1065.006 13
1065.027 6
1065.048 4
1065.070 10
1065.091 14
1065.112 8
1065.133 12
1065.154 12
1065.175 10
1065.196 5
1065.217 4
1065.239 4
1065.260 12
1065.281 4
1065.302 2
1065.323 9
1065.344 1
1065.365 7
1065.387 6
1065.408 7
1065.429 5
1065.450 20
1065.471 10
1065.492 2
1065.513 26
1065.535 11
1065.556 1
1065.577 9
1065.598 5
1065.619 3
1065.640 4
1065.661 6
1065.683 8
1065.704 6
1065.725 8
1065.746 7
1065.767 6
1065.788 1
1065.809 1
1065.831 0
1065.852 0
1065.873 4
1065.894 1
1065.915 7
1065.936 12
1065.957 7
1065.979 12
1066.000 12
1066.021 6
1066.042 6
1066.063 7
1066.084 5
1066.105 10
1066.127 13
1066.148 2
1066.169 9
1066.190 6
1066.211 2
1066.232 3
1066.254 4
1066.275 8
1066.296 2
1066.317 8
1066.338 8
1066.359 5
1066.380 7
1066.402 6
1066.423 12
1066.444 16
1066.465 2
1066.486 2
1066.507 3
1066.528 1
1066.550 6
1066.571 10
1066.592 22
1066.613 26
1066.634 12
1066.655 13
1066.677 4
1066.698 2
1066.719 10
1066.740 14
1066.761 7
1066.782 5
1066.803 7
1066.825 1
1066.846 3
1066.867 1
1066.888 2
1066.909 22
1066.930 10
1066.952 0
1066.973 8
1066.994 3
1067.015 3
1067.036 7
1067.057 7
1067.079 3
1067.100 19
1067.121 15
1067.142 14
1067.163 9
1067.184 1
1067.205 0
1067.227 2
1067.248 1
1067.269 10
1067.290 12
1067.311 7
1067.332 7
1067.354 8
1067.375 1
1067.396 8
1067.417 21
1067.438 10
1067.459 9
1067.481 9
1067.502 11
1067.523 17
1067.544 22
1067.565 17
1067.586 13
1067.608 4
1067.629 8
1067.650 20
1067.671 7
1067.692 16
1067.713 4
1067.734 3
1067.756 7
1067.777 3
1067.798 0
1067.819 1
1067.840 10
1067.861 0
1067.883 9
1067.904 12
1067.925 9
1067.946 2
1067.967 0
1067.988 4
1068.010 3
1068.031 4
1068.052 5
1068.073 0
1068.094 2
1068.115 1
1068.137 5
1068.158 14
1068.179 5
1068.200 3
1068.221 10
1068.242 15
1068.264 3
1068.285 5
1068.306 1
1068.327 4
1068.348 4
1068.369 9
1068.391 0
1068.412 8
1068.433 7
1068.454 3
1068.475 10
1068.497 7
1068.518 9
1068.539 7
1068.560 7
1068.581 3
1068.602 11
1068.624 3
1068.645 16
1068.666 7
1068.687 9
1068.708 4
1068.729 4
1068.751 1
1068.772 1
1068.793 3
1068.814 9
1068.835 16
1068.856 12
1068.878 7
1068.899 1
1068.920 4
1068.941 16
1068.962 10
1068.984 1
1069.005 1
1069.026 0
1069.047 7
1069.068 8
1069.089 6
1069.111 13
1069.132 3
1069.153 7
1069.174 5
1069.195 0
1069.216 9
1069.238 4
1069.259 0
1069.280 0
1069.301 7
1069.322 2
1069.344 8
1069.365 6
1069.386 9
1069.407 3
1069.428 7
1069.449 15
1069.471 44
1069.492 25
1069.513 55
1069.534 58
1069.555 58
1069.577 23
1069.598 20
1069.619 14
1069.640 14
1069.661 3
1069.682 4
1069.704 16
1069.725 23
1069.746 17
1069.767 0
1069.788 1
1069.810 12
1069.831 1
1069.852 5
1069.873 7
1069.894 14
1069.915 20
1069.937 8
1069.958 5
1069.979 0
1070.000 3
1070.021 2
1070.043 6
1070.064 4
1070.085 1
1070.106 5
1070.127 1
1070.149 0
1070.170 0
1070.191 5
1070.212 0
1070.233 3
1070.254 2
1070.276 7
1070.297 2
1070.318 4
1070.339 1
1070.360 4
1070.382 7
1070.403 5
1070.424 9
1070.445 8
1070.466 8
1070.488 24
1070.509 35
1070.530 84
1070.551 46
1070.572 26
1070.594 20
1070.615 32
1070.636 30
1070.657 2
1070.678 6
1070.699 6
1070.721 5
1070.742 9
1070.763 6
1070.784 3
1070.805 3
1070.827 0
1070.848 3
1070.869 2
1070.890 0
1070.911 0
1070.933 9
1070.954 13
1070.975 6
1070.996 0
1071.017 9
1071.039 6
1071.060 3
1071.081 0
1071.102 0
1071.123 4
1071.145 1
1071.166 0
1071.187 2
1071.208 6
1071.229 4
1071.251 0
1071.272 0
1071.293 3
1071.314 1
1071.335 4
1071.357 6
1071.378 11
1071.399 9
1071.420 2
1071.441 13
1071.463 15
1071.484 31
1071.505 31
1071.526 49
1071.547 21
1071.569 10
1071.590 7
1071.611 5
1071.632 2
1071.653 4
1071.675 7
1071.696 1
1071.717 2
1071.738 11
1071.759 20
1071.781 15
1071.802 14
1071.823 3
1071.844 9
1071.865 17
1071.887 12
1071.908 2
1071.929 0
1071.950 2
1071.971 0
1071.993 1
1072.014 2
1072.035 7
1072.056 5
1072.077 2
1072.099 11
1072.120 7
1072.141 11
1072.162 4
1072.184 1
1072.205 4
1072.226 4
1072.247 6
1072.268 1
1072.290 0
1072.311 0
1072.332 0
1072.353 2
1072.374 9
1072.396 3
1072.417 14
1072.438 5
1072.459 4
1072.480 18
1072.502 7
1072.523 5
1072.544 13
1072.565 15
1072.587 19
1072.608 2
1072.629 1
1072.650 3
1072.671 10
1072.693 26
1072.714 15
1072.735 21
1072.756 3
1072.777 0
1072.799 0
1072.820 0
1072.841 5
1072.862 5
1072.884 2
1072.905 6
1072.926 0
1072.947 11
1072.968 5
1072.990 5
1073.011 13
1073.032 11
1073.053 6
1073.074 8
1073.096 0
1073.117 2
1073.138 0
1073.159 5
1073.181 5
1073.202 1
1073.223 4
1073.244 9
1073.265 11
1073.287 7
1073.308 10
1073.329 4
1073.350 4
1073.372 6
1073.393 0
1073.414 4
1073.435 1
1073.456 16
1073.478 14
1073.499 4
1073.520 6
1073.541 8
1073.562 21
1073.584 21
1073.605 9
1073.626 15
1073.647 2
1073.669 11
1073.690 10
1073.711 0
1073.732 10
1073.753 6
1073.775 7
1073.796 0
1073.817 9
1073.838 14
1073.860 14
1073.881 11
1073.902 8
1073.923 0
1073.945 1
1073.966 3
1073.987 7
1074.008 10
1074.029 2
1074.051 5
1074.072 8
1074.093 1
1074.114 0
1074.136 0
1074.157 0
1074.178 0
1074.199 4
1074.220 7
1074.242 3
1074.263 5
1074.284 4
1074.305 2
1074.327 1
1074.348 15
1074.369 8
1074.390 0
1074.412 7
1074.433 11
1074.454 3
1074.475 14
1074.496 4
1074.518 16
1074.539 1
1074.560 9
1074.581 16
1074.603 15
1074.624 6
1074.645 4
1074.666 0
1074.688 4
1074.709 3
1074.730 8
1074.751 8
1074.772 0
1074.794 4
1074.815 12
1074.836 2
1074.857 2
1074.879 2
1074.900 8
1074.921 10
1074.942 10
1074.964 6
1074.985 1
1075.006 0
1075.027 0
1075.049 4
1075.070 5
1075.091 3
1075.112 4
1075.133 2
1075.155 12
1075.176 4
1075.197 0
1075.218 6
1075.240 3
1075.261 8
1075.282 5
1075.303 2
1075.325 1
1075.346 4
1075.367 7
1075.388 2
1075.410 1
1075.431 10
1075.452 15
1075.473 1
1075.495 3
1075.516 5
1075.537 12
1075.558 6
1075.580 11
1075.601 0
1075.622 0
1075.643 2
1075.664 15
1075.686 1
1075.707 0
1075.728 3
1075.749 1
1075.771 1
1075.792 0
1075.813 2
1075.834 3
1075.856 4
1075.877 11
1075.898 7
1075.919 0
1075.941 0
1075.962 2
1075.983 7
1076.004 5
1076.026 16
1076.047 1
1076.068 10
1076.089 6
1076.111 0
1076.132 3
1076.153 7
1076.174 3
1076.196 1
1076.217 3
1076.238 1
1076.259 0
1076.281 0
1076.302 12
1076.323 10
1076.344 6
1076.366 3
1076.387 0
1076.408 3
1076.429 3
1076.451 1
1076.472 0
1076.493 4
1076.514 9
1076.536 15
1076.557 21
1076.578 14
1076.599 23
1076.621 17
1076.642 20
1076.663 9
1076.684 10
1076.706 6
1076.727 3
1076.748 10
1076.769 7
1076.791 2
1076.812 13
1076.833 5
1076.854 9
1076.876 11
1076.897 12
1076.918 3
1076.939 11
1076.961 7
1076.982 2
1077.003 0
1077.024 0
1077.046 3
1077.067 2
1077.088 3
1077.109 5
1077.131 1
1077.152 0
1077.173 6
1077.194 10
1077.216 5
1077.237 3
1077.258 15
1077.280 4
1077.301 1
1077.322 5
1077.343 2
1077.365 0
1077.386 0
1077.407 1
1077.428 25
1077.450 6
1077.471 1
1077.492 9
1077.513 23
1077.535 44
1077.556 47
1077.577 41
1077.598 53
1077.620 21
1077.641 14
1077.662 22
1077.683 7
1077.705 2
1077.726 4
1077.747 3
1077.769 0
1077.790 0
1077.811 2
1077.832 0
1077.854 4
1077.875 6
1077.896 12
1077.917 3
1077.939 3
1077.960 4
1077.981 7
1078.002 7
1078.024 12
1078.045 4
1078.066 15
1078.087 5
1078.109 10
1078.130 3
1078.151 3
1078.173 6
1078.194 6
1078.215 1
1078.236 2
1078.258 1
1078.279 8
1078.300 8
1078.321 3
1078.343 0
1078.364 3
1078.385 0
1078.406 0
1078.428 9
1078.449 3
1078.470 14
1078.492 4
1078.513 3
1078.534 31
1078.555 46
1078.577 28
1078.598 34
1078.619 9
1078.640 3
1078.662 5
1078.683 15
1078.704 4
1078.726 2
1078.747 6
1078.768 2
1078.789 6
1078.811 6
1078.832 4
1078.853 5
1078.874 3
1078.896 4
1078.917 5
1078.938 4
1078.960 2
1078.981 0
1079.002 0
1079.023 0
1079.045 1
1079.066 3
1079.087 0
1079.109 3
1079.130 5
1079.151 12
1079.172 7
1079.194 4
1079.215 6
1079.236 8
1079.257 0
1079.279 13
1079.300 16
1079.321 6
1079.343 2
1079.364 4
1079.385 10
1079.406 1
1079.428 1
1079.449 10
1079.470 13
1079.492 3
1079.513 14
1079.534 32
1079.555 61
1079.577 73
1079.598 60
1079.619 41
1079.640 25
1079.662 15
1079.683 14
1079.704 23
1079.726 16
1079.747 8
1079.768 15
1079.789 18
1079.811 11
1079.832 9
1079.853 6
1079.875 7
1079.896 5
1079.917 6
1079.938 21
1079.960 17
1079.981 8
1080.002 12
1080.024 4
1080.045 3
1080.066 23
1080.087 13
1080.109 12
1080.130 15
1080.151 15
1080.173 6
1080.194 2
1080.215 7
1080.236 10
1080.258 6
1080.279 9
1080.300 10
1080.322 8
1080.343 9
1080.364 19
1080.385 21
1080.407 13
1080.428 19
1080.449 12
1080.471 7
1080.492 27
1080.513 42
1080.535 54
1080.556 68
1080.577 108
1080.598 124
1080.620 97
1080.641 141
1080.662 136
1080.684 105
1080.705 81
1080.726 50
1080.747 37
1080.769 30
1080.790 39
1080.811 17
1080.833 8
1080.854 20
1080.875 5
1080.896 9
1080.918 7
1080.939 0
1080.960 9
1080.982 7
1081.003 8
1081.024 5
1081.046 3
1081.067 0
1081.088 0
1081.109 4
1081.131 3
1081.152 0
1081.173 4
1081.195 10
1081.216 11
1081.237 3
1081.259 1
1081.280 10
1081.301 8
1081.322 4
1081.344 23
1081.365 13
1081.386 5
1081.408 8
1081.429 13
1081.450 6
1081.471 7
1081.493 28
1081.514 22
1081.535 22
1081.557 73
1081.578 75
1081.599 105
1081.621 91
1081.642 88
1081.663 68
1081.685 41
1081.706 15
1081.727 14
1081.748 4
1081.770 3
1081.791 0
1081.812 16
1081.834 9
1081.855 15
1081.876 0
1081.898 2
1081.919 7
1081.940 20
1081.961 4
1081.983 6
1082.004 3
1082.025 6
1082.047 5
1082.068 5
1082.089 0
1082.111 5
1082.132 1
1082.153 1
1082.175 0
1082.196 0
1082.217 11
1082.238 0
1082.260 8
1082.281 11
1082.302 2
1082.324 6
1082.345 1
1082.366 0
1082.388 0
1082.409 7
1082.430 9
1082.452 24
1082.473 18
1082.494 11
1082.515 20
1082.537 20
1082.558 28
1082.579 27
1082.601 38
1082.622 54
1082.643 63
1082.665 26
1082.686 22
1082.707 15
1082.729 3
1082.750 5
1082.771 4
1082.792 6
1082.814 13
1082.835 5
1082.856 1
1082.878 0
1082.899 3
1082.920 0
1082.942 6
1082.963 3
1082.984 0
1083.006 0
1083.027 3
1083.048 2
1083.070 3
1083.091 3
1083.112 2
1083.134 0
1083.155 5
1083.176 0
1083.197 0
1083.219 1
1083.240 9
1083.261 1
1083.283 6
1083.304 5
1083.325 3
1083.347 6
1083.368 8
1083.389 2
1083.411 2
1083.432 1
1083.453 11
1083.475 14
1083.496 12
1083.517 11
1083.539 4
1083.560 20
1083.581 14
1083.603 5
1083.624 6
1083.645 8
1083.666 12
1083.688 16
1083.709 11
1083.730 6
1083.752 7
1083.773 10
1083.794 6
1083.816 3
1083.837 4
1083.858 17
1083.880 11
1083.901 1
1083.922 5
1083.944 0
1083.965 0
1083.986 9
1084.008 14
1084.029 3
1084.050 4
1084.072 5
1084.093 1
1084.114 3
1084.136 3
1084.157 12
1084.178 17
1084.200 6
1084.221 0
1084.242 1
1084.264 8
1084.285 7
1084.306 10
1084.328 23
1084.349 19
1084.370 7
1084.392 9
1084.413 3
1084.434 11
1084.456 6
1084.477 2
1084.498 5
1084.520 18
1084.541 38
1084.562 30
1084.584 17
1084.605 12
1084.626 14
1084.648 11
1084.669 27
1084.690 6
1084.711 4
1084.733 3
1084.754 1
1084.775 9
1084.797 13
1084.818 12
1084.839 12
1084.861 8
1084.882 7
1084.903 4
1084.925 3
1084.946 1
1084.967 0
1084.989 3
1085.010 5
1085.031 7
1085.053 5
1085.074 8
1085.096 1
1085.117 9
1085.138 3
1085.160 8
1085.181 10
1085.202 12
1085.224 2
1085.245 18
1085.266 11
1085.288 4
1085.309 4
1085.330 1
1085.352 0
1085.373 11
1085.394 10
1085.416 1
1085.437 9
1085.458 8
1085.480 12
1085.501 28
1085.522 31
1085.544 32
1085.565 34
1085.586 32
1085.608 5
1085.629 22
1085.650 32
1085.672 13
1085.693 3
1085.714 9
1085.736 14
1085.757 1
1085.778 0
1085.800 8
1085.821 9
1085.842 3
1085.864 3
1085.885 2
1085.906 1
1085.928 6
1085.949 7
1085.970 6
1085.992 4
1086.013 6
1086.034 4
1086.056 0
1086.077 0
1086.099 1
1086.120 7
1086.141 4
1086.163 11
1086.184 17
1086.205 9
1086.227 0
1086.248 2
1086.269 1
1086.291 0
1086.312 5
1086.333 3
1086.355 15
1086.376 10
1086.397 5
1086.419 6
1086.440 0
1086.461 0
1086.483 17
1086.504 18
1086.525 21
1086.547 30
1086.568 27
1086.590 14
1086.611 13
1086.632 29
1086.654 14
1086.675 3
1086.696 5
1086.718 12
1086.739 3
1086.760 5
1086.782 13
1086.803 11
1086.824 9
1086.846 5
1086.867 10
1086.888 2
1086.910 15
1086.931 8
1086.952 1
1086.974 3
1086.995 8
1087.017 3
1087.038 9
1087.059 9
1087.081 2
1087.102 3
1087.123 9
1087.145 2
1087.166 5
1087.187 3
1087.209 3
1087.230 4
1087.251 6
1087.273 0
1087.294 0
1087.316 1
1087.337 4
1087.358 7
1087.380 0
1087.401 3
1087.422 11
1087.444 8
1087.465 6
1087.486 7
1087.508 6
1087.529 17
1087.550 24
1087.572 21
1087.593 15
1087.615 22
1087.636 12
1087.657 18
1087.679 20
1087.700 2
1087.721 0
1087.743 11
1087.764 27
1087.785 16
1087.807 12
1087.828 3
1087.850 0
1087.871 9
1087.892 8
1087.914 4
1087.935 0
1087.956 0
1087.978 0
1087.999 5
1088.020 0
1088.042 4
1088.063 7
1088.085 8
1088.106 14
1088.127 7
1088.149 2
1088.170 13
1088.191 10
1088.213 5
1088.234 3
1088.255 8
1088.277 3
1088.298 1
1088.320 0
1088.341 0
1088.362 17
1088.384 18
1088.405 7
1088.426 4
1088.448 2
1088.469 1
1088.491 29
1088.512 39
1088.533 159
1088.555 150
1088.576 116
1088.597 56
1088.619 24
1088.640 25
1088.661 22
1088.683 6
1088.704 3
1088.726 10
1088.747 8
1088.768 2
1088.790 4
1088.811 1
1088.832 0
1088.854 0
1088.875 1
1088.897 3
1088.918 10
1088.939 7
1088.961 8
1088.982 7
1089.003 6
1089.025 0
1089.046 2
1089.068 2
1089.089 3
1089.110 7
1089.132 5
1089.153 8
1089.174 2
1089.196 0
1089.217 0
1089.239 1
1089.260 2
1089.281 7
1089.303 10
1089.324 10
1089.345 4
1089.367 4
1089.388 3
1089.410 9
1089.431 16
1089.452 2
1089.474 8
1089.495 24
1089.516 44
1089.538 90
1089.559 136
1089.581 60
1089.602 26
1089.623 14
1089.645 11
1089.666 10
1089.688 11
1089.709 3
1089.730 5
1089.752 13
1089.773 16
1089.794 7
1089.816 8
1089.837 8
1089.859 1
1089.880 1
1089.901 14
1089.923 15
1089.944 12
1089.965 14
1089.987 3
1090.008 0
1090.030 1
1090.051 22
1090.072 17
1090.094 8
1090.115 7
1090.137 4
1090.158 1
1090.179 5
1090.201 0
1090.222 5
1090.243 8
1090.265 11
1090.286 10
1090.308 0
1090.329 3
1090.350 0
1090.372 3
1090.393 8
1090.415 12
1090.436 4
1090.457 7
1090.479 1
1090.500 7
1090.522 6
1090.543 15
1090.564 27
1090.586 45
1090.607 34
1090.628 32
1090.650 20
1090.671 11
1090.693 5
1090.714 19
1090.735 2
1090.757 4
1090.778 5
1090.800 18
1090.821 6
1090.842 2
1090.864 0
1090.885 0
1090.907 7
1090.928 0
1090.949 2
1090.971 12
1090.992 13
1091.014 1
1091.035 2
1091.056 0
1091.078 1
1091.099 0
1091.120 6
1091.142 1
1091.163 0
1091.185 12
1091.206 14
1091.227 4
1091.249 6
1091.270 1
1091.292 10
1091.313 2
1091.334 1
1091.356 0
1091.377 1
1091.399 0
1091.420 10
1091.441 0
1091.463 0
1091.484 1
1091.506 19
1091.527 12
1091.548 5
1091.570 16
1091.591 18
1091.613 35
1091.634 35
1091.655 20
1091.677 11
1091.698 9
1091.720 5
1091.741 8
1091.762 13
1091.784 2
1091.805 3
1091.827 0
1091.848 3
1091.869 0
1091.891 0
1091.912 0
1091.934 0
1091.955 3
1091.976 15
1091.998 14
1092.019 9
1092.041 1
1092.062 1
1092.083 9
1092.105 3
1092.126 16
1092.148 13
1092.169 24
1092.190 10
1092.212 13
1092.233 16
1092.255 12
1092.276 13
1092.298 3
1092.319 0
1092.340 4
1092.362 4
1092.383 5
1092.405 17
1092.426 13
1092.447 7
1092.469 6
1092.490 4
1092.512 11
1092.533 24
1092.554 28
1092.576 10
1092.597 12
1092.619 10
1092.640 6
1092.661 2
1092.683 2
1092.704 5
1092.726 5
1092.747 5
1092.769 16
1092.790 15
1092.811 7
1092.833 6
1092.854 3
1092.876 7
1092.897 11
1092.918 8
1092.940 3
1092.961 12
1092.983 4
1093.004 0
1093.025 8
1093.047 6
1093.068 31
1093.090 14
1093.111 0
1093.133 0
1093.154 1
1093.175 5
1093.197 2
1093.218 9
1093.240 5
1093.261 0
1093.282 0
1093.304 2
1093.325 6
1093.347 2
1093.368 0
1093.390 8
1093.411 12
1093.432 7
1093.454 5
1093.475 8
1093.497 13
1093.518 17
1093.539 13
1093.561 26
1093.582 32
1093.604 29
1093.625 23
1093.647 8
1093.668 6
1093.689 4
1093.711 2
1093.732 0
1093.754 0
1093.775 0
1093.796 6
1093.818 8
1093.839 7
1093.861 6
1093.882 0
1093.904 0
1093.925 0
1093.946 4
1093.968 3
1093.989 5
1094.011 13
1094.032 15
1094.054 8
1094.075 0
1094.096 0
1094.118 6
1094.139 1
1094.161 1
1094.182 5
1094.204 4
1094.225 7
1094.246 3
1094.268 12
1094.289 9
1094.311 3
1094.332 0
1094.354 0
1094.375 13
1094.396 11
1094.418 11
1094.439 7
1094.461 8
1094.482 0
1094.503 15
1094.525 35
1094.546 31
1094.568 35
1094.589 46
1094.611 12
1094.632 12
1094.653 12
1094.675 6
1094.696 4
1094.718 1
1094.739 3
1094.761 8
1094.782 6
1094.804 2
1094.825 12
1094.846 6
1094.868 0
1094.889 0
1094.911 12
1094.932 20
1094.954 3
1094.975 12
1094.996 2
1095.018 17
1095.039 7
1095.061 1
1095.082 2
1095.104 0
1095.125 15
1095.146 5
1095.168 20
1095.189 15
1095.211 9
1095.232 19
1095.254 27
1095.275 4
1095.296 9
1095.318 11
1095.339 10
1095.361 9
1095.382 16
1095.404 0
1095.425 13
1095.447 14
1095.468 21
1095.489 85
1095.511 206
1095.532 573
1095.554 1775
1095.575 2579
1095.597 2608
1095.618 1898
1095.639 1109
1095.661 674
1095.682 500
1095.704 274
1095.725 169
1095.747 128
1095.768 92
1095.790 55
1095.811 37
1095.832 27
1095.854 21
1095.875 15
1095.897 27
1095.918 14
1095.940 10
1095.961 8
1095.983 12
1096.004 8
1096.025 0
1096.047 0
1096.068 11
1096.090 12
1096.111 5
1096.133 1
1096.154 1
1096.176 1
1096.197 0
1096.218 3
1096.240 5
1096.261 10
1096.283 15
1096.304 15
1096.326 9
1096.347 6
1096.369 23
1096.390 29
1096.411 22
1096.433 14
1096.454 57
1096.476 76
1096.497 117
1096.519 154
1096.540 504
1096.562 1045
1096.583 1454
1096.604 1226
1096.626 889
1096.647 552
1096.669 344
1096.690 203
1096.712 97
1096.733 78
1096.755 64
1096.776 58
1096.797 41
1096.819 39
1096.840 35
1096.862 26
1096.883 10
1096.905 10
1096.926 7
1096.948 19
1096.969 8
1096.991 12
1097.012 8
1097.033 2
1097.055 14
1097.076 13
1097.098 27
1097.119 16
1097.141 23
1097.162 24
1097.184 9
1097.205 10
1097.227 6
1097.248 4
1097.269 11
1097.291 9
1097.312 7
1097.334 2
1097.355 0
1097.377 12
1097.398 5
1097.420 2
1097.441 13
1097.463 25
1097.484 48
1097.505 54
1097.527 84
1097.548 177
1097.570 325
1097.591 422
1097.613 411
1097.634 233
1097.656 109
1097.677 46
1097.699 27
1097.720 22
1097.742 18
1097.763 4
1097.784 5
1097.806 12
1097.827 3
1097.849 13
1097.870 5
1097.892 6
1097.913 0
1097.935 2
1097.956 8
1097.978 25
1097.999 16
1098.021 8
1098.042 22
1098.063 12
1098.085 7
1098.106 7
1098.128 10
1098.149 1
1098.171 4
1098.192 3
1098.214 2
1098.235 0
1098.257 0
1098.278 0
1098.300 7
1098.321 5
1098.342 4
1098.364 12
1098.385 9
1098.407 0
1098.428 4
1098.450 5
1098.471 15
1098.493 24
1098.514 25
1098.536 22
1098.557 31
1098.579 82
1098.600 69
1098.622 31
1098.643 24
1098.664 12
1098.686 1
1098.707 3
1098.729 8
1098.750 1
1098.772 2
1098.793 6
1098.815 5
1098.836 6
1098.858 1
1098.879 5
1098.901 17
1098.922 10
1098.944 6
1098.965 20
1098.987 8
1099.008 10
1099.029 4
1099.051 3
1099.072 12
1099.094 8
1099.115 0
1099.137 0
1099.158 2
1099.180 13
1099.201 8
1099.223 3
1099.244 5
1099.266 11
1099.287 5
1099.309 2
1099.330 4
1099.352 5
1099.373 8
1099.395 13
1099.416 21
1099.437 15
1099.459 1
1099.480 32
1099.502 18
1099.523 27
1099.545 40
1099.566 32
1099.588 22
1099.609 7
1099.631 3
1099.652 3
1099.674 2
1099.695 7
1099.717 6
1099.738 0
1099.760 3
1099.781 3
1099.803 0
1099.824 9
1099.846 18
1099.867 0
1099.889 4
1099.910 9
1099.932 6
1099.953 5
1099.974 6
1099.996 1
1100.017 6
1100.039 6
1100.060 1
1100.082 4
1100.103 6
1100.125 9
1100.146 1
1100.168 6
1100.189 14
1100.211 13
1100.232 13
1100.254 2
1100.275 2
1100.297 1
1100.318 3
1100.340 8
1100.361 6
1100.383 1
1100.404 2
1100.426 2
1100.447 5
1100.469 14
1100.490 8
1100.512 28
1100.533 18
1100.555 10
1100.576 6
1100.598 10
1100.619 7
1100.641 0
1100.662 2
1100.683 9
1100.705 4
1100.726 7
1100.748 5
1100.769 1
1100.791 0
1100.812 5
1100.834 8
1100.855 11
1100.877 8
1100.898 0
1100.920 7
1100.941 4
1100.963 1
1100.984 8
1101.006 2
1101.027 1
1101.049 7
1101.070 12
1101.092 7
1101.113 3
1101.135 0
1101.156 1
1101.178 10
1101.199 3
1101.221 2
1101.242 5
1101.264 7
1101.285 0
1101.307 7
1101.328 9
1101.350 12
1101.371 4
1101.393 0
1101.414 2
1101.436 10
1101.457 19
1101.479 7
1101.500 5
1101.522 13
1101.543 9
1101.565 7
1101.586 9
1101.608 8
1101.629 16
1101.651 12
1101.672 14
1101.694 16
1101.715 16
1101.737 12
1101.758 4
1101.780 3
1101.801 3
1101.823 6
1101.844 0
1101.866 2
1101.887 0
1101.909 0
1101.930 0
1101.952 4
1101.973 2
1101.995 1
1102.016 0
1102.038 3
1102.059 4
1102.081 4
1102.102 10
1102.124 2
1102.145 1
1102.167 0
1102.188 0
1102.210 9
1102.231 3
1102.253 6
1102.274 0
1102.296 4
1102.317 10
1102.339 7
1102.360 13
1102.382 4
1102.403 0
1102.425 0
1102.446 14
1102.468 8
1102.489 7
1102.511 13
1102.532 11
1102.554 18
1102.575 19
1102.597 24
1102.618 11
1102.640 5
1102.661 3
1102.683 0
1102.704 7
1102.726 10
1102.747 9
1102.769 2
1102.790 2
1102.812 5
1102.833 9
1102.855 8
1102.876 3
1102.898 5
1102.919 3
1102.941 1
1102.962 5
1102.984 3
1103.005 14
1103.027 13
1103.048 7
1103.070 0
1103.092 4
1103.113 0
1103.135 2
1103.156 3
1103.178 9
1103.199 3
1103.221 2
1103.242 3
1103.264 5
1103.285 4
1103.307 10
1103.328 20
1103.350 6
1103.371 1
1103.393 1
1103.414 2
1103.436 2
1103.457 3
1103.479 2
1103.500 3
1103.522 14
1103.543 7
1103.565 5
1103.586 2
1103.608 9
1103.629 9
1103.651 6
1103.672 2
1103.694 8
1103.715 6
1103.737 4
1103.758 9
1103.780 8
1103.802 0
1103.823 11
1103.845 10
1103.866 4
1103.888 5
1103.909 9
1103.931 1
1103.952 0
1103.974 3
1103.995 6
1104.017 0
1104.038 4
1104.060 5
1104.081 11
1104.103 9
1104.124 0
1104.146 6
1104.167 7
1104.189 13
1104.210 6
1104.232 5
1104.253 0
1104.275 0
1104.297 9
1104.318 12
1104.340 6
1104.361 0
1104.383 0
1104.404 9
1104.426 0
1104.447 5
1104.469 11
1104.490 12
1104.512 11
1104.533 5
1104.555 8
1104.576 3
1104.598 14
1104.619 0
1104.641 9
1104.662 14
1104.684 5
1104.706 10
1104.727 4
1104.749 10
1104.770 10
1104.792 10
1104.813 10
1104.835 3
1104.856 2
1104.878 0
1104.899 3
1104.921 3
1104.942 3
1104.964 6
1104.985 8
1105.007 1
1105.028 0
1105.050 0
1105.072 7
1105.093 5
1105.115 11
1105.136 5
1105.158 1
1105.179 5
1105.201 6
1105.222 2
1105.244 11
1105.265 16
1105.287 6
1105.308 11
1105.330 19
1105.351 14
1105.373 18
1105.395 9
1105.416 4
1105.438 2
1105.459 17
1105.481 24
1105.502 64
1105.524 219
1105.545 698
1105.567 2111
1105.588 3407
1105.610 3015
1105.631 2107
1105.653 1312
1105.674 839
1105.696 541
1105.718 304
1105.739 213
1105.761 133
1105.782 128
1105.804 87
1105.825 88
1105.847 57
1105.868 45
1105.890 28
1105.911 31
1105.933 20
1105.954 3
1105.976 8
1105.998 5
1106.019 6
1106.041 4
1106.062 10
1106.084 10
1106.105 12
1106.127 11
1106.148 1
1106.170 5
1106.191 20
1106.213 13
1106.235 12
1106.256 5
1106.278 12
1106.299 2
1106.321 2
1106.342 3
1106.364 11
1106.385 47
1106.407 39
1106.428 33
1106.450 35
1106.472 101
1106.493 162
1106.515 377
1106.536 1048
1106.558 2631
1106.579 4030
1106.601 4126
1106.622 3290
1106.644 1989
1106.665 1126
1106.687 728
1106.709 480
1106.730 291
1106.752 189
1106.773 155
1106.795 112
1106.816 81
1106.838 53
1106.859 62
1106.881 51
1106.902 35
1106.924 20
1106.946 46
1106.967 31
1106.989 34
1107.010 17
1107.032 12
1107.053 1
1107.075 0
1107.096 5
1107.118 21
1107.140 23
1107.161 28
1107.183 23
1107.204 31
1107.226 21
1107.247 22
1107.269 23
1107.290 14
1107.312 11
1107.333 5
1107.355 18
1107.377 46
1107.398 37
1107.420 61
1107.441 62
1107.463 103
1107.484 117
1107.506 152
1107.527 304
1107.549 834
1107.571 1756
1107.592 2227
1107.614 1774
1107.635 1136
1107.657 675
1107.678 418
1107.700 235
1107.721 165
1107.743 96
1107.765 64
1107.786 44
1107.808 32
1107.829 14
1107.851 15
1107.872 21
1107.894 15
1107.915 10
1107.937 11
1107.959 7
1107.980 22
1108.002 10
1108.023 3
1108.045 12
1108.066 5
1108.088 14
1108.110 30
1108.131 22
1108.153 18
1108.174 10
1108.196 33
1108.217 19
1108.239 13
1108.260 12
1108.282 10
1108.304 3
1108.325 6
1108.347 3
1108.368 4
1108.390 14
1108.411 6
1108.433 2
1108.455 11
1108.476 29
1108.498 63
1108.519 69
1108.541 205
1108.562 413
1108.584 564
1108.605 555
1108.627 355
1108.649 110
1108.670 57
1108.692 55
1108.713 47
1108.735 22
1108.756 26
1108.778 21
1108.800 15
1108.821 26
1108.843 15
1108.864 6
1108.886 2
1108.907 3
1108.929 7
1108.951 6
1108.972 19
1108.994 18
1109.015 18
1109.037 15
1109.058 7
1109.080 28
1109.102 37
1109.123 19
1109.145 6
1109.166 11
1109.188 16
1109.209 6
1109.231 5
1109.253 8
1109.274 4
1109.296 0
1109.317 2
1109.339 8
1109.360 27
1109.382 9
1109.404 3
1109.425 9
1109.447 13
1109.468 15
1109.490 12
1109.511 17
1109.533 30
1109.555 83
1109.576 127
1109.598 125
1109.619 59
1109.641 10
1109.662 20
1109.684 21
1109.706 9
1109.727 8
1109.749 3
1109.770 1
1109.792 8
1109.814 2
1109.835 0
1109.857 1
1109.878 3
1109.900 5
1109.921 6
1109.943 2
1109.965 2
1109.986 0
1110.008 8
1110.029 18
1110.051 7
1110.072 7
1110.094 4
1110.116 9
1110.137 14
1110.159 4
1110.180 1
1110.202 1
1110.224 14
1110.245 6
1110.267 1
1110.288 8
1110.310 4
1110.331 0
1110.353 2
1110.375 0
1110.396 0
1110.418 1
1110.439 2
1110.461 9
1110.483 15
1110.504 30
1110.526 10
1110.547 13
1110.569 19
1110.590 24
1110.612 7
1110.634 8
1110.655 10
1110.677 0
1110.698 8
1110.720 6
1110.742 4
1110.763 3
1110.785 3
1110.806 1
1110.828 7
1110.849 0
1110.871 0
1110.893 0
1110.914 1
1110.936 1
1110.957 13
1110.979 2
1111.001 0
1111.022 0
1111.044 5
1111.065 0
1111.087 0
1111.109 2
1111.130 0
1111.152 0
1111.173 3
1111.195 5
1111.217 0
1111.238 1
1111.260 14
1111.281 6
1111.303 4
1111.324 0
1111.346 1
1111.368 0
1111.389 6
1111.411 13
1111.432 9
1111.454 4
1111.476 9
1111.497 13
1111.519 21
1111.540 20
1111.562 39
1111.584 40
1111.605 24
1111.627 38
1111.648 17
1111.670 9
1111.692 9
1111.713 5
1111.735 17
1111.756 16
1111.778 6
1111.800 2
1111.821 8
1111.843 4
1111.864 5
1111.886 7
1111.908 0
1111.929 1
1111.951 1
1111.972 2
1111.994 9
1112.016 6
1112.037 1
1112.059 5
1112.080 4
1112.102 5
1112.124 0
1112.145 0
1112.167 5
1112.188 1
1112.210 1
1112.232 3
1112.253 10
1112.275 3
1112.296 10
1112.318 11
1112.340 5
1112.361 3
1112.383 6
1112.404 6
1112.426 11
1112.448 12
1112.469 13
1112.491 43
1112.512 17
1112.534 27
1112.556 29
1112.577 41
1112.599 42
1112.620 15
1112.642 21
1112.664 16
1112.685 7
1112.707 1
1112.728 11
1112.750 12
1112.772 6
1112.793 0
1112.815 5
1112.836 6
1112.858 9
1112.880 8
1112.901 31
1112.923 14
1112.944 0
1112.966 5
1112.988 1
1113.009 6
1113.031 21
1113.053 22
1113.074 11
1113.096 3
1113.117 0
1113.139 0
1113.161 2
1113.182 14
1113.204 2
1113.225 0
1113.247 1
1113.269 1
1113.290 1
1113.312 4
1113.333 16
1113.355 5
1113.377 0
1113.398 5
1113.420 2
1113.442 1
1113.463 2
1113.485 11
1113.506 14
1113.528 13
1113.550 15
1113.571 6
1113.593 2
1113.614 14
1113.636 26
1113.658 3
1113.679 2
1113.701 9
1113.723 12
1113.744 2
1113.766 5
1113.787 0
1113.809 0
1113.831 4
1113.852 7
1113.874 3
1113.895 17
1113.917 2
1113.939 6
1113.960 4
1113.982 9
1114.004 0
1114.025 9
1114.047 14
1114.068 2
1114.090 2
1114.112 5
1114.133 0
1114.155 0
1114.176 0
1114.198 0
1114.220 2
1114.241 0
1114.263 2
1114.285 5
1114.306 2
1114.328 1
1114.349 3
1114.371 2
1114.393 2
1114.414 11
1114.436 7
1114.458 1
1114.479 4
1114.501 8
1114.522 18
1114.544 9
1114.566 13
1114.587 13
1114.609 5
1114.631 10
1114.652 9
1114.674 10
1114.695 9
1114.717 15
1114.739 8
1114.760 0
1114.782 0
1114.804 1
1114.825 1
1114.847 0
1114.868 7
1114.890 5
1114.912 10
1114.933 0
1114.955 0
1114.977 0
1114.998 0
1115.020 23
1115.041 19
1115.063 15
1115.085 17
1115.106 7
1115.128 2
1115.150 1
1115.171 1
1115.193 3
1115.214 11
1115.236 6
1115.258 22
1115.279 19
1115.301 11
1115.323 0
1115.344 1
1115.366 1
1115.388 0
1115.409 9
1115.431 15
1115.452 5
1115.474 1
1115.496 3
1115.517 4
1115.539 3
1115.561 10
1115.582 7
1115.604 8
1115.626 5
1115.647 15
1115.669 15
1115.690 3
1115.712 10
1115.734 3
1115.755 1
1115.777 1
1115.799 1
1115.820 5
1115.842 2
1115.863 1
1115.885 2
1115.907 0
1115.928 0
1115.950 3
1115.972 3
1115.993 4
1116.015 7
1116.037 6
1116.058 19
1116.080 12
1116.102 9
1116.123 4
1116.145 5
1116.166 2
1116.188 2
1116.210 9
1116.231 4
1116.253 0
1116.275 3
1116.296 0
1116.318 0
1116.340 18
1116.361 13
1116.383 3
1116.404 1
1116.426 6
1116.448 0
1116.469 19
1116.491 102
1116.513 99
1116.534 86
1116.556 38
1116.578 22
1116.599 7
1116.621 0
1116.643 4
1116.664 6
1116.686 1
1116.707 11
1116.729 5
1116.751 5
1116.772 0
1116.794 0
1116.816 20
1116.837 11
1116.859 0
1116.881 1
1116.902 7
1116.924 2
1116.946 6
1116.967 0
1116.989 1
1117.011 2
1117.032 0
1117.054 9
1117.075 4
1117.097 3
1117.119 17
1117.140 3
1117.162 10
1117.184 6
1117.205 4
1117.227 3
1117.249 7
1117.270 5
1117.292 2
1117.314 0
1117.335 6
1117.357 0
1117.379 0
1117.400 2
1117.422 8
1117.444 1
1117.465 5
1117.487 34
1117.508 40
1117.530 70
1117.552 86
1117.573 40
1117.595 33
1117.617 36
1117.638 20
1117.660 8
1117.682 1
1117.703 0
1117.725 2
1117.747 0
1117.768 0
1117.790 0
1117.812 4
1117.833 7
1117.855 15
1117.877 0
1117.898 0
1117.920 4
1117.942 18
1117.963 6
1117.985 5
1118.007 3
1118.028 3
1118.050 0
1118.072 7
1118.093 7
1118.115 10
1118.136 3
1118.158 1
1118.180 0
1118.201 5
1118.223 5
1118.245 1
1118.266 4
1118.288 10
1118.310 1
1118.331 1
1118.353 1
1118.375 6
1118.396 7
1118.418 21
1118.440 5
1118.461 14
1118.483 17
1118.505 28
1118.526 42
1118.548 60
1118.570 19
1118.591 40
1118.613 15
1118.635 4
1118.656 3
1118.678 2
1118.700 1
1118.721 5
1118.743 2
1118.765 1
1118.786 3
1118.808 2
1118.830 3
1118.851 0
1118.873 3
1118.895 4
1118.916 7
1118.938 12
1118.960 7
1118.981 15
1119.003 4
1119.025 0
1119.046 1
1119.068 7
1119.090 11
1119.111 6
1119.133 0
1119.155 3
1119.176 3
1119.198 2
1119.220 5
1119.241 3
1119.263 6
1119.285 5
1119.306 1
1119.328 1
1119.350 0
1119.371 3
1119.393 0
1119.415 4
1119.436 0
1119.458 8
1119.480 8
1119.501 11
1119.523 18
1119.545 11
1119.566 13
1119.588 12
1119.610 6
1119.631 6
1119.653 7
1119.675 3
1119.696 11
1119.718 17
1119.740 6
1119.761 12
1119.783 9
1119.805 7
1119.826 1
1119.848 4
1119.870 0
1119.892 0
1119.913 2
1119.935 3
1119.957 1
1119.978 3
1120.000 4
1120.022 5
1120.043 0
1120.065 1
1120.087 0
1120.108 0
1120.130 0
1120.152 0
1120.173 9
1120.195 5
1120.217 7
1120.238 7
1120.260 5
1120.282 4
1120.303 6
1120.325 9
1120.347 10
1120.368 7
1120.390 9
1120.412 4
1120.433 0
1120.455 6
1120.477 7
1120.499 12
1120.520 7
1120.542 15
1120.564 27
1120.585 27
1120.607 5
1120.629 13
1120.650 6
1120.672 2
1120.694 6
1120.715 14
1120.737 3
1120.759 7
1120.780 7
1120.802 2
1120.824 0
1120.845 0
1120.867 0
1120.889 0
1120.911 2
1120.932 1
1120.954 0
1120.976 0
1120.997 4
1121.019 4
1121.041 5
1121.062 4
1121.084 4
1121.106 0
1121.127 8
1121.149 13
1121.171 12
1121.192 2
1121.214 10
1121.236 3
1121.257 1
1121.279 4
1121.301 0
1121.323 1
1121.344 5
1121.366 22
1121.388 23
1121.409 6
1121.431 1
1121.453 1
1121.474 9
1121.496 4
1121.518 2
1121.539 21
1121.561 34
1121.583 13
1121.605 8
1121.626 18
1121.648 5
1121.670 9
1121.691 5
1121.713 3
1121.735 17
1121.756 13
1121.778 0
1121.800 2
1121.821 6
1121.843 5
1121.865 3
1121.887 0
1121.908 2
1121.930 11
1121.952 3
1121.973 5
1121.995 3
1122.017 9
1122.038 6
1122.060 1
1122.082 3
1122.104 6
1122.125 4
1122.147 6
1122.169 8
1122.190 3
1122.212 8
1122.234 7
1122.255 3
1122.277 6
1122.299 2
1122.321 0
1122.342 7
1122.364 2
1122.386 3
1122.407 0
1122.429 6
1122.451 1
1122.472 0
1122.494 10
1122.516 5
1122.538 21
1122.559 17
1122.581 33
1122.603 28
1122.624 27
1122.646 16
1122.668 2
1122.689 9
1122.711 4
1122.733 10
1122.755 18
1122.776 8
1122.798 19
1122.820 14
1122.841 1
1122.863 9
1122.885 10
1122.906 0
1122.928 13
1122.950 19
1122.972 6
1122.993 9
1123.015 3
1123.037 12
1123.058 5
1123.080 1
1123.102 2
1123.124 12
1123.145 30
1123.167 9
1123.189 4
1123.210 5
1123.232 1
1123.254 9
1123.275 4
1123.297 2
1123.319 8
1123.341 1
1123.362 0
1123.384 0
1123.406 2
1123.427 6
1123.449 2
1123.471 5
1123.493 4
1123.514 16
1123.536 12
1123.558 10
1123.579 10
1123.601 6
1123.623 14
1123.645 7
1123.666 12
1123.688 7
1123.710 1
1123.731 6
1123.753 7
1123.775 2
1123.797 19
1123.818 11
1123.840 8
1123.862 5
1123.883 2
1123.905 1
1123.927 2
1123.949 4
1123.970 4
1123.992 3
1124.014 2
1124.035 10
1124.057 12
1124.079 10
1124.101 1
1124.122 9
1124.144 14
1124.166 0
1124.187 2
1124.209 9
1124.231 9
1124.253 3
1124.274 3
1124.296 0
1124.318 11
1124.339 10
1124.361 22
1124.383 8
1124.405 4
1124.426 1
1124.448 8
1124.470 11
1124.491 7
1124.513 19
1124.535 7
1124.557 10
1124.578 1
1124.600 3
1124.622 9
1124.644 1
1124.665 0
1124.687 3
1124.709 13
1124.730 13
1124.752 4
1124.774 1
1124.796 0
1124.817 0
1124.839 1
1124.861 3
1124.882 7
1124.904 6
1124.926 11
1124.948 2
1124.969 7
1124.991 32
1125.013 26
1125.035 8
1125.056 3
1125.078 3
1125.100 6
1125.121 4
1125.143 0
1125.165 0
1125.187 0
1125.208 0
1125.230 5
1125.252 1
1125.274 5
1125.295 3
1125.317 7
1125.339 9
1125.360 4
1125.382 9
1125.404 3
1125.426 4
1125.447 4
1125.469 3
1125.491 5
1125.513 14
1125.534 5
1125.556 9
1125.578 8
1125.599 6
1125.621 9
1125.643 6
1125.665 7
1125.686 3
1125.708 0
1125.730 3
1125.752 14
1125.773 5
1125.795 0
1125.817 3
1125.839 6
1125.860 5
1125.882 0
1125.904 3
1125.925 8
1125.947 1
1125.969 0
1125.991 5
1126.012 3
1126.034 0
1126.056 0
1126.078 1
1126.099 3
1126.121 12
1126.143 11
1126.165 7
1126.186 1
1126.208 4
1126.230 4
1126.251 19
1126.273 4
1126.295 0
1126.317 11
1126.338 20
1126.360 1
1126.382 8
1126.404 3
1126.425 3
1126.447 6
1126.469 3
1126.491 20
1126.512 18
1126.534 20
1126.556 14
1126.578 2
1126.599 19
1126.621 16
1126.643 9
1126.665 4
1126.686 5
1126.708 5
1126.730 3
1126.751 4
1126.773 0
1126.795 0
1126.817 8
1126.838 0
1126.860 10
1126.882 4
1126.904 3
1126.925 4
1126.947 12
1126.969 5
1126.991 15
1127.012 3
1127.034 7
1127.056 12
1127.078 6
1127.099 9
1127.121 1
1127.143 12
1127.165 6
1127.186 2
1127.208 0
1127.230 1
1127.252 2
1127.273 4
1127.295 7
1127.317 0
1127.339 2
1127.360 0
1127.382 0
1127.404 5
1127.426 1
1127.447 1
1127.469 22
1127.491 24
1127.513 48
1127.534 61
1127.556 45
1127.578 31
1127.600 26
1127.621 27
1127.643 27
1127.665 3
1127.687 0
1127.708 6
1127.730 7
1127.752 0
1127.774 1
1127.795 3
1127.817 6
1127.839 3
1127.861 1
1127.882 4
1127.904 16
1127.926 10
1127.948 3
1127.969 2
1127.991 4
1128.013 9
1128.035 4
1128.056 15
1128.078 13
1128.100 10
1128.122 3
1128.143 0
1128.165 2
1128.187 0
1128.209 1
1128.230 0
1128.252 1
1128.274 6
1128.296 3
1128.317 3
1128.339 11
1128.361 12
1128.383 16
1128.404 11
1128.426 2
1128.448 13
1128.470 5
1128.492 6
1128.513 21
1128.535 35
1128.557 50
1128.579 39
1128.600 15
1128.622 8
1128.644 20
1128.666 12
1128.687 10
1128.709 6
1128.731 3
1128.753 0
1128.774 3
1128.796 0
1128.818 10
1128.840 14
1128.861 4
1128.883 12
1128.905 13
1128.927 3
1128.949 5
1128.970 1
1128.992 5
1129.014 4
1129.036 2
1129.057 0
1129.079 1
1129.101 4
1129.123 1
1129.144 3
1129.166 1
1129.188 9
1129.210 9
1129.231 7
1129.253 2
1129.275 1
1129.297 7
1129.319 3
1129.340 9
1129.362 4
1129.384 4
1129.406 3
1129.427 3
1129.449 12
1129.471 11
1129.493 0
1129.514 6
1129.536 26
1129.558 17
1129.580 22
1129.602 22
1129.623 10
1129.645 13
1129.667 21
1129.689 14
1129.710 8
1129.732 2
1129.754 0
1129.776 0
1129.797 4
1129.819 12
1129.841 4
1129.863 0
1129.885 0
1129.906 3
1129.928 3
1129.950 5
1129.972 0
1129.993 2
1130.015 3
1130.037 10
1130.059 11
1130.080 3
1130.102 0
1130.124 0
1130.146 16
1130.168 10
1130.189 2
1130.211 16
1130.233 17
1130.255 9
1130.276 4
1130.298 5
1130.320 3
1130.342 1
1130.364 1
1130.385 8
1130.407 4
1130.429 7
1130.451 12
1130.472 3
1130.494 5
1130.516 4
1130.538 13
1130.560 13
1130.581 17
1130.603 15
1130.625 10
1130.647 4
1130.668 0
1130.690 1
1130.712 0
1130.734 0
1130.756 2
1130.777 6
1130.799 5
1130.821 5
1130.843 4
1130.864 14
1130.886 5
1130.908 1
1130.930 2
1130.952 6
1130.973 5
1130.995 24
1131.017 19
1131.039 7
1131.061 1
1131.082 0
1131.104 5
1131.126 7
1131.148 5
1131.169 3
1131.191 0
1131.213 4
1131.235 0
1131.257 0
1131.278 6
1131.300 6
1131.322 8
1131.344 10
1131.366 1
1131.387 2
1131.409 2
1131.431 5
1131.453 11
1131.474 18
1131.496 14
1131.518 25
1131.540 34
1131.562 24
1131.583 21
1131.605 7
1131.627 5
1131.649 22
1131.671 10
1131.692 9
1131.714 2
1131.736 4
1131.758 1
1131.780 12
1131.801 11
1131.823 2
1131.845 3
1131.867 7
1131.888 3
1131.910 3
1131.932 1
1131.954 0
1131.976 8
1131.997 0
1132.019 0
1132.041 4
1132.063 0
1132.085 2
1132.106 6
1132.128 0
1132.150 0
1132.172 3
1132.194 3
1132.215 5
1132.237 11
1132.259 1
1132.281 10
1132.303 10
1132.324 8
1132.346 5
1132.368 0
1132.390 5
1132.412 21
1132.433 1
1132.455 8
1132.477 11
1132.499 13
1132.521 28
1132.542 15
1132.564 22
1132.586 21
1132.608 13
1132.630 5
1132.651 4
1132.673 20
1132.695 16
1132.717 4
1132.738 8
1132.760 2
1132.782 2
1132.804 0
1132.826 3
1132.847 3
1132.869 0
1132.891 16
1132.913 2
1132.935 3
1132.957 8
1132.978 4
1133.000 2
1133.022 6
1133.044 0
1133.066 9
1133.087 7
1133.109 5
1133.131 14
1133.153 11
1133.175 1
1133.196 3
1133.218 8
1133.240 1
1133.262 0
1133.284 5
1133.305 1
1133.327 0
1133.349 3
1133.371 2
1133.393 10
1133.414 9
1133.436 9
1133.458 6
1133.480 14
1133.502 30
1133.523 38
1133.545 9
1133.567 9
1133.589 14
1133.611 28
1133.632 21
1133.654 7
1133.676 3
1133.698 3
1133.720 4
1133.742 0
1133.763 7
1133.785 13
1133.807 13
1133.829 4
1133.851 6
1133.872 20
1133.894 7
1133.916 9
1133.938 6
1133.960 0
1133.981 4
1134.003 6
1134.025 13
1134.047 7
1134.069 3
1134.090 0
1134.112 4
1134.134 1
1134.156 0
1134.178 0
1134.200 0
1134.221 0
1134.243 0
1134.265 8
1134.287 2
1134.309 5
1134.330 4
1134.352 0
1134.374 4
1134.396 0
1134.418 4
1134.440 13
1134.461 17
1134.483 11
1134.505 20
1134.527 33
1134.549 35
1134.570 26
1134.592 1
1134.614 4
1134.636 16
1134.658 2
1134.680 5
1134.701 11
1134.723 1
1134.745 1
1134.767 2
1134.789 20
1134.810 4
1134.832 0
1134.854 1
1134.876 6
1134.898 0
1134.920 14
1134.941 8
1134.963 0
1134.985 0
1135.007 2
1135.029 0
1135.050 1
1135.072 5
1135.094 3
1135.116 7
1135.138 12
1135.160 2
1135.181 0
1135.203 4
1135.225 5
1135.247 1
1135.269 1
1135.291 0
1135.312 11
1135.334 7
1135.356 1
1135.378 1
1135.400 0
1135.421 7
1135.443 4
1135.465 9
1135.487 16
1135.509 10
1135.531 19
1135.552 7
1135.574 8
1135.596 15
1135.618 10
1135.640 15
1135.662 28
1135.683 18
1135.705 4
1135.727 4
1135.749 4
1135.771 9
1135.793 17
1135.814 9
1135.836 18
1135.858 9
1135.880 0
1135.902 0
1135.924 0
1135.945 5
1135.967 2
1135.989 0
1136.011 5
1136.033 1
1136.054 3
1136.076 0
1136.098 0
1136.120 0
1136.142 5
1136.164 3
1136.185 1
1136.207 0
1136.229 3
1136.251 5
1136.273 8
1136.295 7
1136.316 0
1136.338 3
1136.360 0
1136.382 0
1136.404 3
1136.426 2
1136.447 11
1136.469 5
1136.491 11
1136.513 5
1136.535 9
1136.557 4
1136.579 7
1136.600 16
1136.622 18
1136.644 13
1136.666 13
1136.688 0
1136.710 6
1136.731 0
1136.753 0
1136.775 0
1136.797 1
1136.819 1
1136.841 2
1136.862 1
1136.884 0
1136.906 0
1136.928 6
1136.950 4
1136.972 9
1136.993 4
1137.015 2
1137.037 3
1137.059 13
1137.081 1
1137.103 0
1137.125 1
1137.146 5
1137.168 3
1137.190 7
1137.212 4
1137.234 7
1137.256 2
1137.277 0
1137.299 4
1137.321 6
1137.343 2
1137.365 0
1137.387 10
1137.408 11
1137.430 2
1137.452 5
1137.474 1
1137.496 7
1137.518 8
1137.540 22
1137.561 27
1137.583 22
1137.605 12
1137.627 11
1137.649 13
1137.671 6
1137.692 8
1137.714 8
1137.736 8
1137.758 1
1137.780 5
1137.802 1
1137.824 4
1137.845 3
1137.867 0
1137.889 1
1137.911 0
1137.933 6
1137.955 6
1137.977 3
1137.998 13
1138.020 11
1138.042 7
1138.064 6
1138.086 1
1138.108 0
1138.129 1
1138.151 0
1138.173 5
1138.195 0
1138.217 1
1138.239 0
1138.261 0
1138.282 0
1138.304 0
1138.326 0
1138.348 9
1138.370 5
1138.392 1
1138.414 0
1138.435 1
1138.457 10
1138.479 3
1138.501 3
1138.523 4
1138.545 2
1138.567 17
1138.588 19
1138.610 27
1138.632 13
1138.654 16
1138.676 8
1138.698 2
1138.720 8
1138.741 0
1138.763 9
1138.785 1
1138.807 2
1138.829 5
1138.851 10
1138.873 2
1138.894 0
1138.916 0
1138.938 1
1138.960 0
1138.982 0
1139.004 8
1139.026 8
1139.047 1
1139.069 0
1139.091 1
1139.113 3
1139.135 1
1139.157 2
1139.179 9
1139.200 9
1139.222 2
1139.244 6
1139.266 4
1139.288 2
1139.310 5
1139.332 8
1139.353 9
1139.375 11
1139.397 2
1139.419 7
1139.441 14
1139.463 8
1139.485 12
1139.507 31
1139.528 23
1139.550 16
1139.572 50
1139.594 21
1139.616 23
1139.638 11
1139.660 26
1139.681 16
1139.703 11
1139.725 6
1139.747 0
1139.769 0
1139.791 12
1139.813 3
1139.835 0
1139.856 0
1139.878 0
1139.900 21
1139.922 10
1139.944 5
1139.966 0
1139.988 0
1140.009 0
1140.031 1
1140.053 5
1140.075 0
1140.097 0
1140.119 2
1140.141 3
1140.163 15
1140.184 13
1140.206 1
1140.228 0
1140.250 0
1140.272 0
1140.294 7
1140.316 0
1140.338 0
1140.359 0
1140.381 1
1140.403 4
1140.425 1
1140.447 7
1140.469 3
1140.491 8
1140.513 8
1140.534 26
1140.556 22
1140.578 11
1140.600 3
1140.622 13
1140.644 13
1140.666 3
1140.688 9
1140.709 7
1140.731 10
1140.753 6
1140.775 0
1140.797 0
1140.819 9
1140.841 2
1140.863 5
1140.884 0
1140.906 2
1140.928 3
1140.950 8
1140.972 19
1140.994 16
1141.016 1
1141.038 0
1141.059 0
1141.081 0
1141.103 0
1141.125 0
1141.147 0
1141.169 9
1141.191 3
1141.213 11
1141.235 10
1141.256 9
1141.278 7
1141.300 2
1141.322 3
1141.344 3
1141.366 11
1141.388 6
1141.410 4
1141.431 3
1141.453 2
1141.475 5
1141.497 2
1141.519 4
1141.541 2
1141.563 7
1141.585 14
1141.607 21
1141.628 0
1141.650 3
1141.672 1
1141.694 6
1141.716 8
1141.738 9
1141.760 1
1141.782 2
1141.804 2
1141.825 7
1141.847 2
1141.869 0
1141.891 0
1141.913 2
1141.935 8
1141.957 7
1141.979 5
1142.001 6
1142.022 3
1142.044 3
1142.066 8
1142.088 10
1142.110 3
1142.132 19
1142.154 13
1142.176 4
1142.198 10
1142.219 1
1142.241 2
1142.263 13
1142.285 1
1142.307 2
1142.329 0
1142.351 2
1142.373 10
1142.395 4
1142.416 4
1142.438 1
1142.460 2
1142.482 0
1142.504 0
1142.526 0
1142.548 8
1142.570 14
1142.592 27
1142.613 6
1142.635 8
1142.657 10
1142.679 7
1142.701 19
1142.723 6
1142.745 0
1142.767 0
1142.789 17
1142.811 7
1142.832 9
1142.854 8
1142.876 5
1142.898 4
1142.920 14
1142.942 15
1142.964 19
1142.986 3
1143.008 5
1143.030 8
1143.051 20
1143.073 8
1143.095 15
1143.117 7
1143.139 6
1143.161 4
1143.183 4
1143.205 13
1143.227 14
1143.249 20
1143.270 15
1143.292 9
1143.314 3
1143.336 8
1143.358 5
1143.380 2
1143.402 5
1143.424 5
1143.446 8
1143.468 12
1143.489 9
1143.511 14
1143.533 18
1143.555 6
1143.577 6
1143.599 11
1143.621 18
1143.643 2
1143.665 1
1143.687 9
1143.708 19
1143.730 3
1143.752 9
1143.774 3
1143.796 0
1143.818 6
1143.840 2
1143.862 7
1143.884 4
1143.906 5
1143.928 12
1143.949 13
1143.971 16
1143.993 28
1144.015 9
1144.037 11
1144.059 10
1144.081 12
1144.103 6
1144.125 12
1144.147 3
1144.169 7
1144.190 3
1144.212 1
1144.234 16
1144.256 4
1144.278 5
1144.300 11
1144.322 33
1144.344 6
1144.366 1
1144.388 12
1144.410 11
1144.431 4
1144.453 3
1144.475 18
1144.497 31
1144.519 24
1144.541 39
1144.563 51
1144.585 35
1144.607 10
1144.629 9
1144.651 5
1144.673 2
1144.694 4
1144.716 8
1144.738 8
1144.760 8
1144.782 4
1144.804 5
1144.826 2
1144.848 5
1144.870 7
1144.892 11
1144.914 4
1144.936 4
1144.957 9
1144.979 8
1145.001 6
1145.023 12
1145.045 6
1145.067 2
1145.089 8
1145.111 6
1145.133 17
1145.155 11
1145.177 1
1145.199 4
1145.220 14
1145.242 28
1145.264 3
1145.286 1
1145.308 3
1145.330 0
1145.352 1
1145.374 8
1145.396 11
1145.418 3
1145.440 1
1145.462 2
1145.483 7
1145.505 3
1145.527 7
1145.549 17
1145.571 8
1145.593 2
1145.615 16
1145.637 17
1145.659 10
1145.681 11
1145.703 5
1145.725 5
1145.747 1
1145.769 3
1145.790 1
1145.812 5
1145.834 2
1145.856 6
1145.878 14
1145.900 3
1145.922 4
1145.944 0
1145.966 6
1145.988 2
1146.010 3
1146.032 1
1146.054 0
1146.075 0
1146.097 10
1146.119 7
1146.141 2
1146.163 10
1146.185 1
1146.207 3
1146.229 5
1146.251 15
1146.273 3
1146.295 5
1146.317 1
1146.339 4
1146.361 1
1146.382 5
1146.404 6
1146.426 14
1146.448 5
1146.470 1
1146.492 11
1146.514 3
1146.536 16
1146.558 30
1146.580 3
1146.602 8
1146.624 8
1146.646 8
1146.668 0
1146.690 0
1146.711 5
1146.733 2
1146.755 3
1146.777 0
1146.799 6
1146.821 16
1146.843 10
1146.865 5
1146.887 12
1146.909 21
1146.931 7
1146.953 0
1146.975 8
1146.997 3
1147.019 11
1147.041 3
1147.062 6
1147.084 0
1147.106 2
1147.128 0
1147.150 2
1147.172 9
1147.194 5
1147.216 3
1147.238 9
1147.260 13
1147.282 2
1147.304 6
1147.326 6
1147.348 3
1147.370 2
1147.392 0
1147.413 0
1147.435 3
1147.457 0
1147.479 12
1147.501 10
1147.523 4
1147.545 5
1147.567 2
1147.589 5
1147.611 12
1147.633 3
1147.655 9
1147.677 6
1147.699 12
1147.721 2
1147.743 2
1147.765 2
1147.786 0
1147.808 9
1147.830 4
1147.852 5
1147.874 5
1147.896 4
1147.918 16
1147.940 10
1147.962 7
1147.984 12
1148.006 2
1148.028 4
1148.050 3
1148.072 3
1148.094 0
1148.116 12
1148.138 2
1148.160 6
1148.182 4
1148.203 0
1148.225 0
1148.247 4
1148.269 0
1148.291 0
1148.313 5
1148.335 24
1148.357 28
1148.379 13
1148.401 2
1148.423 3
1148.445 5
1148.467 3
1148.489 11
1148.511 27
1148.533 12
1148.555 19
1148.577 3
1148.599 3
1148.621 5
1148.642 19
1148.664 10
1148.686 7
1148.708 15
1148.730 7
1148.752 9
1148.774 16
1148.796 12
1148.818 10
1148.840 3
1148.862 6
1148.884 9
1148.906 6
1148.928 2
1148.950 2
1148.972 6
1148.994 9
1149.016 5
1149.038 0
1149.060 7
1149.082 1
1149.104 0
1149.125 5
1149.147 7
1149.169 10
1149.191 6
1149.213 1
1149.235 4
1149.257 3
1149.279 0
1149.301 2
1149.323 0
1149.345 0
1149.367 0
1149.389 4
1149.411 10
1149.433 13
1149.455 6
1149.477 10
1149.499 5
1149.521 6
1149.543 32
1149.565 18
1149.587 15
1149.609 40
1149.631 22
1149.653 13
1149.674 1
1149.696 0
1149.718 2
1149.740 4
1149.762 1
1149.784 2
1149.806 14
1149.828 11
1149.850 3
1149.872 2
1149.894 3
1149.916 3
1149.938 4
1149.960 7
1149.982 0
1150.004 0
1150.026 0
1150.048 0
1150.070 12
1150.092 1
1150.114 1
1150.136 5
1150.158 14
1150.180 2
1150.202 4
1150.224 1
1150.246 0
1150.268 0
1150.290 6
1150.311 4
1150.333 0
1150.355 1
1150.377 7
1150.399 11
1150.421 15
1150.443 7
1150.465 17
1150.487 8
1150.509 5
1150.531 4
1150.553 8
1150.575 0
1150.597 15
1150.619 13
1150.641 12
1150.663 3
1150.685 15
1150.707 9
1150.729 7
1150.751 8
1150.773 12
1150.795 5
1150.817 0
1150.839 0
1150.861 7
1150.883 5
1150.905 6
1150.927 5
1150.949 0
1150.971 0
1150.993 1
1151.015 7
1151.037 10
1151.059 20
1151.081 8
1151.102 2
1151.124 9
1151.146 5
1151.168 1
1151.190 15
1151.212 19
1151.234 18
1151.256 7
1151.278 12
1151.300 6
1151.322 1
1151.344 5
1151.366 5
1151.388 4
1151.410 2
1151.432 3
1151.454 3
1151.476 0
1151.498 5
1151.520 1
1151.542 3
1151.564 10
1151.586 4
1151.608 14
1151.630 4
1151.652 4
1151.674 3
1151.696 1
1151.718 3
1151.740 4
1151.762 5
1151.784 6
1151.806 5
1151.828 8
1151.850 6
1151.872 5
1151.894 2
1151.916 6
1151.938 4
1151.960 3
1151.982 0
1152.004 4
1152.026 1
1152.048 1
1152.070 5
1152.092 6
1152.114 2
1152.136 2
1152.158 7
1152.180 10
1152.202 12
1152.224 9
1152.246 1
1152.268 3
1152.290 7
1152.312 5
1152.333 3
1152.355 1
1152.377 12
1152.399 9
1152.421 5
1152.443 20
1152.465 4
1152.487 8
1152.509 11
1152.531 15
1152.553 12
1152.575 3
1152.597 16
1152.619 11
1152.641 3
1152.663 2
1152.685 3
1152.707 3
1152.729 0
1152.751 0
1152.773 3
1152.795 4
1152.817 0
1152.839 13
1152.861 13
1152.883 2
1152.905 9
1152.927 9
1152.949 0
1152.971 3
1152.993 2
1153.015 6
1153.037 11
1153.059 3
1153.081 0
1153.103 0
1153.125 4
1153.147 13
1153.169 0
1153.191 2
1153.213 1
1153.235 0
1153.257 5
1153.279 0
1153.301 1
1153.323 4
1153.345 3
1153.367 3
1153.389 0
1153.411 0
1153.433 8
1153.455 2
1153.477 0
1153.499 1
1153.521 7
1153.543 16
1153.565 15
1153.587 18
1153.609 16
1153.631 11
1153.653 11
1153.675 6
1153.697 4
1153.719 13
1153.741 9
1153.763 10
1153.785 6
1153.807 15
1153.829 16
1153.851 20
1153.873 5
1153.895 0
1153.917 0
1153.939 6
1153.961 16
1153.983 11
1154.005 2
1154.027 1
1154.049 0
1154.071 5
1154.093 3
1154.115 2
1154.137 0
1154.159 0
1154.181 0
1154.203 5
1154.225 1
1154.247 0
1154.269 1
1154.291 4
1154.313 7
1154.335 4
1154.357 16
1154.379 5
1154.401 3
1154.423 6
1154.445 11
1154.467 5
1154.489 1
1154.511 5
1154.533 1
1154.555 13
1154.577 13
1154.599 8
1154.621 1
1154.643 2
1154.665 0
1154.687 3
1154.709 0
1154.731 1
1154.753 0
1154.775 0
1154.797 2
1154.819 0
1154.841 12
1154.863 17
1154.886 2
1154.908 1
1154.930 5
1154.952 0
1154.974 2
1154.996 2
1155.018 3
1155.040 8
1155.062 2
1155.084 11
1155.106 14
1155.128 9
1155.150 2
1155.172 16
1155.194 8
1155.216 0
1155.238 1
1155.260 6
1155.282 9
1155.304 3
1155.326 1
1155.348 5
1155.370 9
1155.392 12
1155.414 2
1155.436 13
1155.458 10
1155.480 6
1155.502 1
1155.524 14
1155.546 8
1155.568 6
1155.590 10
1155.612 14
1155.634 10
1155.656 4
1155.678 8
1155.700 2
1155.722 0
1155.744 0
1155.766 0
1155.788 0
1155.810 5
1155.832 7
1155.854 1
1155.876 1
1155.898 8
1155.920 0
1155.942 1
1155.964 12
1155.986 8
1156.008 0
1156.030 7
1156.052 10
1156.074 4
1156.096 0
1156.119 0
1156.141 0
1156.163 8
1156.185 4
1156.207 3
1156.229 10
1156.251 8
1156.273 1
1156.295 2
1156.317 4
1156.339 5
1156.361 7
1156.383 4
1156.405 4
1156.427 6
1156.449 4
1156.471 19
1156.493 15
1156.515 19
1156.537 5
1156.559 14
1156.581 23
1156.603 7
1156.625 21
1156.647 12
1156.669 15
1156.691 14
1156.713 6
1156.735 1
1156.757 2
1156.779 0
1156.801 0
1156.823 0
1156.845 0
1156.867 3
1156.889 0
1156.912 5
1156.934 9
1156.956 0
1156.978 6
1157.000 13
1157.022 8
1157.044 1
1157.066 2
1157.088 12
1157.110 5
1157.132 1
1157.154 8
1157.176 15
1157.198 11
1157.220 7
1157.242 5
1157.264 0
1157.286 5
1157.308 3
1157.330 0
1157.352 0
1157.374 2
1157.396 3
1157.418 2
1157.440 0
1157.462 0
1157.484 4
1157.506 4
1157.528 12
1157.551 11
1157.573 11
1157.595 1
1157.617 2
1157.639 2
1157.661 3
1157.683 1
1157.705 0
1157.727 11
1157.749 9
1157.771 4
1157.793 12
1157.815 8
1157.837 0
1157.859 0
1157.881 0
1157.903 5
1157.925 1
1157.947 2
1157.969 3
1157.991 0
1158.013 3
1158.035 0
1158.057 6
1158.079 4
1158.102 6
1158.124 7
1158.146 3
1158.168 0
1158.190 0
1158.212 0
1158.234 0
1158.256 7
1158.278 1
1158.300 1
1158.322 1
1158.344 9
1158.366 6
1158.388 0
1158.410 2
1158.432 0
1158.454 1
1158.476 11
1158.498 21
1158.520 4
1158.542 1
1158.564 6
1158.587 6
1158.609 10
1158.631 6
1158.653 8
1158.675 8
1158.697 2
1158.719 7
1158.741 7
1158.763 5
1158.785 8
1158.807 6
1158.829 11
1158.851 12
1158.873 16
1158.895 24
1158.917 9
1158.939 4
1158.961 27
1158.983 16
1159.005 10
1159.028 9
1159.050 8
1159.072 3
1159.094 5
1159.116 11
1159.138 19
1159.160 14
1159.182 0
1159.204 3
1159.226 0
1159.248 0
1159.270 3
1159.292 8
1159.314 5
1159.336 1
1159.358 7
1159.380 3
1159.402 1
1159.424 8
1159.447 5
1159.469 5
1159.491 1
1159.513 4
1159.535 9
1159.557 3
1159.579 10
1159.601 20
1159.623 11
1159.645 11
1159.667 15
1159.689 6
1159.711 5
1159.733 7
1159.755 3
1159.777 0
1159.799 0
1159.822 12
1159.844 2
1159.866 6
1159.888 1
1159.910 3
1159.932 16
1159.954 20
1159.976 9
1159.998 0
1160.020 0
1160.042 4
1160.064 6
1160.086 0
1160.108 3
1160.130 1
1160.152 11
1160.175 4
1160.197 2
1160.219 2
1160.241 1
1160.263 2
1160.285 0
1160.307 4
1160.329 0
1160.351 0
1160.373 0
1160.395 0
1160.417 0
1160.439 0
1160.461 2
1160.483 7
1160.505 10
1160.528 1
1160.550 1
1160.572 11
1160.594 17
1160.616 19
1160.638 30
1160.660 12
1160.682 1
1160.704 6
1160.726 4
1160.748 4
1160.770 2
1160.792 3
1160.814 7
1160.836 3
1160.859 5
1160.881 11
1160.903 4
1160.925 0
1160.947 2
1160.969 9
1160.991 12
1161.013 3
1161.035 2
1161.057 4
1161.079 0
1161.101 0
1161.123 4
1161.145 1
1161.168 0
1161.190 4
1161.212 2
1161.234 0
1161.256 0
1161.278 15
1161.300 16
1161.322 7
1161.344 0
1161.366 1
1161.388 0
1161.410 1
1161.432 1
1161.454 2
1161.477 4
1161.499 15
1161.521 15
1161.543 16
1161.565 41
1161.587 53
1161.609 75
1161.631 35
1161.653 16
1161.675 19
1161.697 10
1161.719 0
1161.741 18
1161.764 17
1161.786 2
1161.808 3
1161.830 0
1161.852 0
1161.874 5
1161.896 16
1161.918 6
1161.940 0
1161.962 0
1161.984 1
1162.006 1
1162.029 1
1162.051 4
1162.073 15
1162.095 23
1162.117 0
1162.139 7
1162.161 4
1162.183 1
1162.205 9
1162.227 3
1162.249 0
1162.271 7
1162.293 5
1162.316 7
1162.338 5
1162.360 3
1162.382 0
1162.404 3
1162.426 4
1162.448 10
1162.470 15
1162.492 8
1162.514 27
1162.536 104
1162.559 310
1162.581 396
1162.603 260
1162.625 181
1162.647 125
1162.669 54
1162.691 44
1162.713 27
1162.735 22
1162.757 14
1162.779 25
1162.801 2
1162.824 5
1162.846 9
1162.868 1
1162.890 1
1162.912 8
1162.934 3
1162.956 0
1162.978 1
1163.000 16
1163.022 4
1163.044 13
1163.067 18
1163.089 3
1163.111 0
1163.133 16
1163.155 15
1163.177 3
1163.199 4
1163.221 4
1163.243 8
1163.265 8
1163.287 5
1163.310 6
1163.332 3
1163.354 0
1163.376 9
1163.398 7
1163.420 2
1163.442 16
1163.464 5
1163.486 5
1163.508 5
1163.530 11
1163.553 120
1163.575 226
1163.597 267
1163.619 187
1163.641 126
1163.663 80
1163.685 52
1163.707 27
1163.729 7
1163.751 7
1163.774 11
1163.796 1
1163.818 0
1163.840 1
1163.862 8
1163.884 6
1163.906 4
1163.928 3
1163.950 0
1163.972 11
1163.994 8
1164.017 19
1164.039 7
1164.061 3
1164.083 6
1164.105 6
1164.127 0
1164.149 1
1164.171 2
1164.193 4
1164.215 7
1164.238 1
1164.260 0
1164.282 0
1164.304 3
1164.326 9
1164.348 10
1164.370 1
1164.392 1
1164.414 1
1164.437 2
1164.459 7
1164.481 18
1164.503 6
1164.525 21
1164.547 34
1164.569 116
1164.591 150
1164.613 105
1164.635 67
1164.658 33
1164.680 23
1164.702 10
1164.724 4
1164.746 8
1164.768 15
1164.790 6
1164.812 10
1164.834 3
1164.857 8
1164.879 0
1164.901 0
1164.923 1
1164.945 0
1164.967 13
1164.989 9
1165.011 2
1165.033 19
1165.055 26
1165.078 5
1165.100 1
1165.122 7
1165.144 0
1165.166 16
1165.188 6
1165.210 0
1165.232 3
1165.254 1
1165.277 1
1165.299 3
1165.321 16
1165.343 7
1165.365 16
1165.387 6
1165.409 4
1165.431 1
1165.453 4
1165.476 10
1165.498 6
1165.520 11
1165.542 19
1165.564 31
1165.586 43
1165.608 38
1165.630 14
1165.653 7
1165.675 17
1165.697 17
1165.719 0
1165.741 8
1165.763 17
1165.785 17
1165.807 10
1165.829 9
1165.852 0
1165.874 13
1165.896 0
1165.918 3
1165.940 1
1165.962 20
1165.984 11
1166.006 4
1166.029 4
1166.051 2
1166.073 13
1166.095 5
1166.117 1
1166.139 8
1166.161 8
1166.183 7
1166.205 3
1166.228 3
1166.250 6
1166.272 15
1166.294 5
1166.316 0
1166.338 0
1166.360 1
1166.382 3
1166.405 11
1166.427 5
1166.449 13
1166.471 17
1166.493 9
1166.515 9
1166.537 18
1166.559 9
1166.582 32
1166.604 39
1166.626 22
1166.648 11
1166.670 11
1166.692 5
1166.714 5
1166.736 19
1166.759 11
1166.781 4
1166.803 10
1166.825 17
1166.847 16
1166.869 13
1166.891 2
1166.913 0
1166.936 4
1166.958 22
1166.980 15
1167.002 4
1167.024 15
1167.046 4
1167.068 0
1167.090 9
1167.113 4
1167.135 6
1167.157 6
1167.179 0
1167.201 0
1167.223 11
1167.245 7
1167.267 10
1167.290 4
1167.312 5
1167.334 5
1167.356 3
1167.378 5
1167.400 0
1167.422 11
1167.445 13
1167.467 5
1167.489 0
1167.511 6
1167.533 32
1167.555 11
1167.577 25
1167.599 23
1167.622 9
1167.644 5
1167.666 16
1167.688 17
1167.710 24
1167.732 18
1167.754 4
1167.777 4
1167.799 2
1167.821 5
1167.843 1
1167.865 7
1167.887 6
1167.909 9
1167.931 2
1167.954 8
1167.976 8
1167.998 4
1168.020 8
1168.042 8
1168.064 9
1168.086 10
1168.109 2
1168.131 0
1168.153 0
1168.175 8
1168.197 14
1168.219 7
1168.241 5
1168.264 0
1168.286 0
1168.308 9
1168.330 4
1168.352 8
1168.374 1
1168.396 15
1168.419 3
1168.441 16
1168.463 2
1168.485 11
1168.507 11
1168.529 8
1168.551 30
1168.574 27
1168.596 25
1168.618 21
1168.640 7
1168.662 3
1168.684 9
1168.706 1
1168.729 9
1168.751 3
1168.773 3
1168.795 0
1168.817 9
1168.839 9
1168.861 5
1168.884 25
1168.906 28
1168.928 10
1168.950 7
1168.972 13
1168.994 3
1169.016 4
1169.039 6
1169.061 14
1169.083 5
1169.105 0
1169.127 0
1169.149 0
1169.171 0
1169.194 15
1169.216 2
1169.238 2
1169.260 2
1169.282 1
1169.304 3
1169.326 5
1169.349 3
1169.371 0
1169.393 0
1169.415 5
1169.437 0
1169.459 0
1169.482 6
1169.504 21
1169.526 10
1169.548 7
1169.570 3
1169.592 5
1169.614 5
1169.637 10
1169.659 13
1169.681 5
1169.703 14
1169.725 13
1169.747 3
1169.770 7
1169.792 12
1169.814 8
1169.836 13
1169.858 4
1169.880 11
1169.902 1
1169.925 6
1169.947 5
1169.969 5
1169.991 1
1170.013 1
1170.035 1
1170.058 5
1170.080 3
1170.102 0
1170.124 3
1170.146 8
1170.168 4
1170.190 0
1170.213 7
1170.235 1
1170.257 7
1170.279 0
1170.301 0
1170.323 2
1170.346 8
1170.368 2
1170.390 8
1170.412 8
1170.434 11
1170.456 12
1170.479 7
1170.501 9
1170.523 2
1170.545 4
1170.567 12
1170.589 18
1170.612 44
1170.634 49
1170.656 9
1170.678 8
1170.700 6
1170.722 15
1170.744 8
1170.767 14
1170.789 2
1170.811 6
1170.833 2
1170.855 0
1170.877 6
1170.900 7
1170.922 9
1170.944 5
1170.966 5
1170.988 13
1171.010 1
1171.033 4
1171.055 11
1171.077 1
1171.099 7
1171.121 14
1171.143 5
1171.166 17
1171.188 8
1171.210 2
1171.232 10
1171.254 3
1171.276 2
1171.299 2
1171.321 12
1171.343 4
1171.365 1
1171.387 4
1171.409 11
1171.432 9
1171.454 2
1171.476 5
1171.498 17
1171.520 7
1171.543 14
1171.565 12
1171.587 3
1171.609 8
1171.631 3
1171.653 5
1171.676 0
1171.698 2
1171.720 16
1171.742 4
1171.764 2
1171.786 2
1171.809 4
1171.831 2
1171.853 21
1171.875 4
1171.897 24
1171.919 17
1171.942 9
1171.964 6
1171.986 7
1172.008 0
1172.030 0
1172.052 0
1172.075 2
1172.097 11
1172.119 11
1172.141 9
1172.163 4
1172.186 18
1172.208 2
1172.230 3
1172.252 4
1172.274 0
1172.296 10
1172.319 6
1172.341 2
1172.363 5
1172.385 0
1172.407 4
1172.430 0
1172.452 5
1172.474 6
1172.496 13
1172.518 13
1172.540 26
1172.563 22
1172.585 39
1172.607 26
1172.629 6
1172.651 7
1172.673 6
1172.696 2
1172.718 3
1172.740 9
1172.762 7
1172.784 8
1172.807 0
1172.829 2
1172.851 1
1172.873 3
1172.895 4
1172.917 5
1172.940 5
1172.962 6
1172.984 0
1173.006 0
1173.028 5
1173.051 2
1173.073 2
1173.095 7
1173.117 7
1173.139 17
1173.162 13
1173.184 4
1173.206 6
1173.228 2
1173.250 2
1173.272 0
1173.295 2
1173.317 4
1173.339 1
1173.361 2
1173.383 3
1173.406 6
1173.428 20
1173.450 4
1173.472 14
1173.494 14
1173.517 18
1173.539 15
1173.561 29
1173.583 13
1173.605 9
1173.627 19
1173.650 7
1173.672 3
1173.694 15
1173.716 5
1173.738 1
1173.761 6
1173.783 8
1173.805 9
1173.827 2
1173.849 5
1173.872 4
1173.894 7
1173.916 0
1173.938 1
1173.960 2
1173.983 10
1174.005 15
1174.027 1
1174.049 0
1174.071 7
1174.094 2
1174.116 6
1174.138 10
1174.160 5
1174.182 1
1174.205 0
1174.227 3
1174.249 4
1174.271 0
1174.293 2
1174.315 12
1174.338 16
1174.360 0
1174.382 3
1174.404 4
1174.426 2
1174.449 9
1174.471 4
1174.493 6
1174.515 5
1174.537 0
1174.560 17
1174.582 25
1174.604 15
1174.626 17
1174.648 23
1174.671 20
1174.693 23
1174.715 19
1174.737 16
1174.759 18
1174.782 8
1174.804 0
1174.826 13
1174.848 13
1174.870 10
1174.893 5
1174.915 4
1174.937 7
1174.959 2
1174.982 4
1175.004 15
1175.026 0
1175.048 4
1175.070 7
1175.093 2
1175.115 4
1175.137 8
1175.159 4
1175.181 10
1175.204 6
1175.226 1
1175.248 1
1175.270 2
1175.292 11
1175.315 6
1175.337 5
1175.359 4
1175.381 11
1175.403 6
1175.426 3
1175.448 0
1175.470 7
1175.492 15
1175.514 11
1175.537 8
1175.559 9
1175.581 5
1175.603 2
1175.625 12
1175.648 20
1175.670 11
1175.692 19
1175.714 13
1175.737 12
1175.759 15
1175.781 11
1175.803 12
1175.825 3
1175.848 4
1175.870 2
1175.892 6
1175.914 8
1175.936 7
1175.959 3
1175.981 9
1176.003 14
1176.025 8
1176.048 15
1176.070 10
1176.092 10
1176.114 4
1176.136 6
1176.159 3
1176.181 6
1176.203 6
1176.225 0
1176.247 5
1176.270 7
1176.292 4
1176.314 3
1176.336 4
1176.359 6
1176.381 0
1176.403 14
1176.425 8
1176.447 3
1176.470 1
1176.492 2
1176.514 5
1176.536 4
1176.558 16
1176.581 13
1176.603 10
1176.625 7
1176.647 26
1176.670 17
1176.692 17
1176.714 6
1176.736 10
1176.758 3
1176.781 9
1176.803 16
1176.825 7
1176.847 1
1176.870 13
1176.892 2
1176.914 0
1176.936 0
1176.958 4
1176.981 1
1177.003 7
1177.025 9
1177.047 5
1177.070 8
1177.092 7
1177.114 0
1177.136 4
1177.158 2
1177.181 12
1177.203 15
1177.225 10
1177.247 10
1177.270 7
1177.292 11
1177.314 10
1177.336 1
1177.358 13
1177.381 10
1177.403 9
1177.425 12
1177.447 4
1177.470 9
1177.492 7
1177.514 7
1177.536 9
1177.559 24
1177.581 15
1177.603 35
1177.625 15
1177.647 29
1177.670 10
1177.692 14
1177.714 6
1177.736 4
1177.759 18
1177.781 17
1177.803 14
1177.825 2
1177.847 1
1177.870 5
1177.892 7
1177.914 5
1177.936 4
1177.959 5
1177.981 0
1178.003 12
1178.025 14
1178.048 17
1178.070 12
1178.092 4
1178.114 13
1178.136 9
1178.159 2
1178.181 6
1178.203 4
1178.225 19
1178.248 8
1178.270 4
1178.292 1
1178.314 1
1178.337 6
1178.359 6
1178.381 11
1178.403 12
1178.426 6
1178.448 10
1178.470 5
1178.492 8
1178.514 0
1178.537 14
1178.559 118
1178.581 125
1178.603 68
1178.626 40
1178.648 22
1178.670 35
1178.692 21
1178.715 19
1178.737 6
1178.759 4
1178.781 3
1178.804 0
1178.826 3
1178.848 2
1178.870 0
1178.893 0
1178.915 0
1178.937 2
1178.959 0
1178.982 3
1179.004 1
1179.026 12
1179.048 0
1179.070 0
1179.093 0
1179.115 0
1179.137 0
1179.159 4
1179.182 1
1179.204 3
1179.226 5
1179.248 0
1179.271 0
1179.293 8
1179.315 23
1179.337 5
1179.360 0
1179.382 4
1179.404 0
1179.426 9
1179.449 12
1179.471 0
1179.493 0
1179.515 1
1179.538 6
1179.560 55
1179.582 77
1179.604 44
1179.627 19
1179.649 22
1179.671 14
1179.693 2
1179.716 15
1179.738 6
1179.760 6
1179.782 20
1179.805 8
1179.827 3
1179.849 5
1179.871 6
1179.894 6
1179.916 1
1179.938 2
1179.960 17
1179.983 30
1180.005 6
1180.027 3
1180.049 1
1180.072 1
1180.094 7
1180.116 15
1180.138 5
1180.161 6
1180.183 3
1180.205 1
1180.227 0
1180.250 0
1180.272 0
1180.294 8
1180.316 0
1180.339 5
1180.361 7
1180.383 3
1180.405 0
1180.428 0
1180.450 4
1180.472 8
1180.494 5
1180.517 4
1180.539 18
1180.561 30
1180.583 29
1180.606 58
1180.628 45
1180.650 10
1180.672 9
1180.695 9
1180.717 9
1180.739 18
1180.761 12
1180.784 2
1180.806 2
1180.828 4
1180.851 0
1180.873 10
1180.895 6
1180.917 7
1180.940 1
1180.962 11
1180.984 4
1181.006 2
1181.029 7
1181.051 3
1181.073 1
1181.095 0
1181.118 1
1181.140 6
1181.162 6
1181.184 2
1181.207 4
1181.229 1
1181.251 7
1181.273 1
1181.296 0
1181.318 4
1181.340 0
1181.363 0
1181.385 13
1181.407 13
1181.429 7
1181.452 10
1181.474 15
1181.496 0
1181.518 10
1181.541 22
1181.563 25
1181.585 44
1181.607 50
1181.630 22
1181.652 12
1181.674 8
1181.696 10
1181.719 15
1181.741 7
1181.763 6
1181.786 1
1181.808 7
1181.830 9
1181.852 0
1181.875 9
1181.897 11
1181.919 7
1181.941 5
1181.964 4
1181.986 16
1182.008 10
1182.031 9
1182.053 10
1182.075 12
1182.097 13
1182.120 8
1182.142 4
1182.164 7
1182.186 8
1182.209 5
1182.231 4
1182.253 6
1182.276 2
1182.298 0
1182.320 9
1182.342 9
1182.365 15
1182.387 8
1182.409 3
1182.431 0
1182.454 6
1182.476 3
1182.498 5
1182.521 10
1182.543 31
1182.565 74
1182.587 180
1182.610 334
1182.632 450
1182.654 312
1182.676 181
1182.699 117
1182.721 54
1182.743 39
1182.766 24
1182.788 17
1182.810 5
1182.832 1
1182.855 5
1182.877 2
1182.899 3
1182.921 3
1182.944 6
1182.966 10
1182.988 2
1183.011 3
1183.033 0
1183.055 0
1183.077 4
1183.100 3
1183.122 0
1183.144 13
1183.167 8
1183.189 6
1183.211 2
1183.233 13
1183.256 12
1183.278 2
1183.300 3
1183.323 0
1183.345 0
1183.367 0
1183.389 11
1183.412 6
1183.434 0
1183.456 4
1183.479 2
1183.501 8
1183.523 18
1183.545 26
1183.568 42
1183.590 111
1183.612 277
1183.635 277
1183.657 193
1183.679 85
1183.701 50
1183.724 35
1183.746 15
1183.768 40
1183.791 23
1183.813 4
1183.835 5
1183.857 15
1183.880 9
1183.902 3
1183.924 7
1183.947 6
1183.969 2
1183.991 2
1184.013 15
1184.036 18
1184.058 6
1184.080 15
1184.103 8
1184.125 4
1184.147 1
1184.169 12
1184.192 4
1184.214 2
1184.236 0
1184.259 0
1184.281 2
1184.303 9
1184.325 12
1184.348 1
1184.370 4
1184.392 5
1184.415 0
1184.437 1
1184.459 3
1184.481 9
1184.504 33
1184.526 33
1184.548 36
1184.571 72
1184.593 89
1184.615 136
1184.638 144
1184.660 105
1184.682 64
1184.704 21
1184.727 9
1184.749 11
1184.771 11
1184.794 14
1184.816 5
1184.838 11
1184.861 11
1184.883 6
1184.905 5
1184.927 6
1184.950 2
1184.972 2
1184.994 3
1185.017 6
1185.039 6
1185.061 1
1185.083 4
1185.106 1
1185.128 4
1185.150 7
1185.173 5
1185.195 3
1185.217 1
1185.240 0
1185.262 1
1185.284 2
1185.306 0
1185.329 4
1185.351 11
1185.373 10
1185.396 2
1185.418 1
1185.440 10
1185.463 2
1185.485 10
1185.507 44
1185.529 28
1185.552 41
1185.574 40
1185.596 46
1185.619 22
1185.641 20
1185.663 11
1185.686 4
1185.708 3
1185.730 5
1185.753 12
1185.775 3
1185.797 8
1185.819 1
1185.842 5
1185.864 13
1185.886 11
1185.909 7
1185.931 9
1185.953 6
1185.976 3
1185.998 11
1186.020 14
1186.043 11
1186.065 8
1186.087 0
1186.109 0
1186.132 5
1186.154 8
1186.176 14
1186.199 0
1186.221 1
1186.243 8
1186.266 6
1186.288 8
1186.310 14
1186.333 5
1186.355 5
1186.377 4
1186.399 11
1186.422 5
1186.444 2
1186.466 0
1186.489 8
1186.511 9
1186.533 12
1186.556 6
1186.578 8
1186.600 19
1186.623 31
1186.645 20
1186.667 26
1186.690 6
1186.712 3
1186.734 8
1186.756 1
1186.779 5
1186.801 9
1186.823 6
1186.846 5
1186.868 0
1186.890 3
1186.913 12
1186.935 12
1186.957 10
1186.980 5
1187.002 5
1187.024 1
1187.047 13
1187.069 17
1187.091 5
1187.114 1
1187.136 0
1187.158 1
1187.180 2
1187.203 2
1187.225 1
1187.247 16
1187.270 11
1187.292 1
1187.314 0
1187.337 3
1187.359 2
1187.381 3
1187.404 2
1187.426 6
1187.448 1
1187.471 12
1187.493 6
1187.515 0
1187.538 7
1187.560 8
1187.582 7
1187.605 6
1187.627 13
1187.649 6
1187.672 1
1187.694 6
1187.716 14
1187.739 1
1187.761 5
1187.783 8
1187.805 0
1187.828 0
1187.850 0
1187.872 6
1187.895 2
1187.917 0
1187.939 0
1187.962 13
1187.984 10
1188.006 4
1188.029 8
1188.051 4
1188.073 5
1188.096 1
1188.118 0
1188.140 0
1188.163 0
1188.185 6
1188.207 1
1188.230 2
1188.252 4
1188.274 2
1188.297 2
1188.319 7
1188.341 5
1188.364 7
1188.386 0
1188.408 15
1188.431 7
1188.453 19
1188.475 9
1188.498 4
1188.520 14
1188.542 10
1188.565 18
1188.587 10
1188.609 25
1188.632 19
1188.654 15
1188.676 18
1188.699 15
1188.721 5
1188.743 6
1188.766 7
1188.788 0
1188.810 0
1188.833 6
1188.855 14
1188.877 1
1188.900 0
1188.922 0
1188.944 1
1188.967 7
1188.989 0
1189.011 4
1189.034 1
1189.056 4
1189.078 10
1189.101 9
1189.123 16
1189.145 10
1189.168 14
1189.190 18
1189.212 4
1189.235 8
1189.257 4
1189.279 10
1189.302 2
1189.324 3
1189.346 3
1189.369 3
1189.391 1
1189.413 0
1189.436 4
1189.458 11
1189.480 10
1189.503 30
1189.525 26
1189.547 81
1189.570 218
1189.592 358
1189.614 343
1189.637 241
1189.659 140
1189.681 108
1189.704 58
1189.726 30
1189.749 26
1189.771 6
1189.793 0
1189.816 3
1189.838 1
1189.860 19
1189.883 12
1189.905 2
1189.927 0
1189.950 8
1189.972 2
1189.994 5
1190.017 1
1190.039 7
1190.061 6
1190.084 14
1190.106 7
1190.128 5
1190.151 5
1190.173 0
1190.195 4
1190.218 1
1190.240 6
1190.262 7
1190.285 10
1190.307 10
1190.329 4
1190.352 8
1190.374 9
1190.397 0
1190.419 4
1190.441 1
1190.464 3
1190.486 0
1190.508 15
1190.531 21
1190.553 70
1190.575 161
1190.598 260
1190.620 273
1190.642 211
1190.665 131
1190.687 46
1190.709 13
1190.732 14
1190.754 38
1190.776 18
1190.799 10
1190.821 10
1190.844 5
1190.866 1
1190.888 2
1190.911 6
1190.933 7
1190.955 3
1190.978 0
1191.000 8
1191.022 3
1191.045 15
1191.067 15
1191.089 14
1191.112 2
1191.134 2
1191.157 3
1191.179 8
1191.201 3
1191.224 11
1191.246 4
1191.268 1
1191.291 2
1191.313 8
1191.335 12
1191.358 6
1191.380 6
1191.402 5
1191.425 0
1191.447 1
1191.470 5
1191.492 4
1191.514 2
1191.537 9
1191.559 26
1191.581 82
1191.604 87
1191.626 84
1191.648 64
1191.671 63
1191.693 39
1191.715 18
1191.738 9
1191.760 4
1191.783 20
1191.805 18
1191.827 21
1191.850 22
1191.872 3
1191.894 7
1191.917 1
1191.939 0
1191.961 2
1191.984 10
1192.006 0
1192.029 2
1192.051 2
1192.073 5
1192.096 8
1192.118 6
1192.140 4
1192.163 1
1192.185 2
1192.207 0
1192.230 3
1192.252 5
1192.275 4
1192.297 2
1192.319 0
1192.342 0
1192.364 9
1192.386 4
1192.409 4
1192.431 1
1192.454 10
1192.476 7
1192.498 4
1192.521 11
1192.543 16
1192.565 25
1192.588 36
1192.610 33
1192.632 28
1192.655 48
1192.677 37
1192.700 14
1192.722 9
1192.744 12
1192.767 8
1192.789 7
1192.811 3
1192.834 4
1192.856 4
1192.879 0
1192.901 1
1192.923 1
1192.946 5
1192.968 8
1192.990 18
1193.013 2
1193.035 3
1193.058 7
1193.080 5
1193.102 4
1193.125 0
1193.147 4
1193.169 8
1193.192 3
1193.214 6
1193.237 11
1193.259 8
1193.281 3
1193.304 10
1193.326 11
1193.348 4
1193.371 1
1193.393 9
1193.416 0
1193.438 13
1193.460 2
1193.483 6
1193.505 5
1193.527 2
1193.550 12
1193.572 8
1193.595 18
1193.617 22
1193.639 17
1193.662 41
1193.684 34
1193.706 17
1193.729 20
1193.751 22
1193.774 15
1193.796 16
1193.818 2
1193.841 5
1193.863 11
1193.886 9
1193.908 15
1193.930 8
1193.953 11
1193.975 8
1193.997 5
1194.020 4
1194.042 0
1194.065 0
1194.087 0
1194.109 6
1194.132 5
1194.154 0
1194.176 4
1194.199 1
1194.221 4
1194.244 1
1194.266 6
1194.288 1
1194.311 0
1194.333 0
1194.356 1
1194.378 9
1194.400 13
1194.423 15
1194.445 5
1194.468 1
1194.490 4
1194.512 11
1194.535 17
1194.557 8
1194.579 24
1194.602 21
1194.624 30
1194.647 24
1194.669 10
1194.691 3
1194.714 4
1194.736 8
1194.759 6
1194.781 8
1194.803 6
1194.826 10
1194.848 15
1194.871 2
1194.893 11
1194.915 5
1194.938 13
1194.960 8
1194.982 9
1195.005 39
1195.027 21
1195.050 8
1195.072 13
1195.094 3
1195.117 10
1195.139 16
1195.162 8
1195.184 8
1195.206 10
1195.229 0
1195.251 0
1195.274 0
1195.296 3
1195.318 2
1195.341 4
1195.363 4
1195.386 10
1195.408 0
1195.430 0
1195.453 6
1195.475 26
1195.498 8
1195.520 8
1195.542 1
1195.565 15
1195.587 20
1195.610 20
1195.632 6
1195.654 3
1195.677 12
1195.699 16
1195.722 4
1195.744 2
1195.766 1
1195.789 8
1195.811 19
1195.834 37
1195.856 14
1195.878 6
1195.901 6
1195.923 6
1195.946 0
1195.968 0
1195.990 0
1196.013 2
1196.035 1
1196.058 0
1196.080 1
1196.102 7
1196.125 3
1196.147 0
1196.170 0
1196.192 0
1196.214 10
1196.237 0
1196.259 4
1196.282 5
1196.304 0
1196.326 1
1196.349 1
1196.371 7
1196.394 4
1196.416 0
1196.438 12
1196.461 18
1196.483 1
1196.506 5
1196.528 2
1196.550 2
1196.573 13
1196.595 21
1196.618 29
1196.640 31
1196.662 31
1196.685 9
1196.707 5
1196.730 4
1196.752 9
1196.774 5
1196.797 0
1196.819 8
1196.842 8
1196.864 9
1196.887 12
1196.909 3
1196.931 4
1196.954 0
1196.976 8
1196.999 13
1197.021 2
1197.043 1
1197.066 0
1197.088 6
1197.111 10
1197.133 21
1197.155 27
1197.178 15
1197.200 14
1197.223 3
1197.245 7
1197.268 3
1197.290 17
1197.312 28
1197.335 13
1197.357 8
1197.380 8
1197.402 1
1197.424 2
1197.447 2
1197.469 0
1197.492 5
1197.514 12
1197.536 14
1197.559 11
1197.581 32
1197.604 11
1197.626 2
1197.649 3
1197.671 13
1197.693 8
1197.716 4
1197.738 1
1197.761 13
1197.783 1
1197.806 5
1197.828 6
1197.850 13
1197.873 26
1197.895 6
1197.918 1
1197.940 3
1197.962 7
1197.985 1
1198.007 1
1198.030 0
1198.052 8
1198.075 22
1198.097 14
1198.119 10
1198.142 14
1198.164 15
1198.187 16
1198.209 4
1198.231 7
1198.254 11
1198.276 15
[truncated: 1,011,087 more chars]
