# Supplementary material for: Identifying Archaeological Bone via Non-Destructive ZooMS and the Materiality of Symbolic Expression: Examples from Iroquoian Bone Points
Source: Sci Rep. 2019 Jul 30;9:11027. doi: 10.1038/s41598-019-47299-x (PMC6667708; doi:10.1038/s41598-019-47299-x)
Supplement: Supplementary file 2 — Supplementary Datafiles [file 41598_2019_47299_MOESM2_ESM.zip › McGrath et al Supplementary Datafiles/Data set S4_DestructiveSpectra/DR-894s_DEST_3.txt]

499.990 7
500.004 8
500.019 4
500.033 2
500.048 0
500.062 4
500.076 10
500.091 30
500.105 9
500.120 7
500.134 7
500.149 0
500.163 4
500.178 3
500.192 13
500.207 25
500.221 5
500.236 3
500.250 8
500.265 10
500.279 7
500.294 11
500.308 6
500.323 0
500.337 4
500.352 1
500.366 18
500.380 9
500.395 4
500.409 0
500.424 7
500.438 8
500.453 10
500.467 8
500.482 0
500.496 0
500.511 2
500.525 12
500.540 8
500.554 13
500.569 13
500.583 13
500.598 6
500.612 0
500.627 4
500.641 0
500.656 5
500.670 0
500.685 1
500.699 6
500.714 8
500.728 1
500.742 0
500.757 0
500.771 0
500.786 5
500.800 0
500.815 5
500.829 13
500.844 5
500.858 10
500.873 0
500.887 10
500.902 16
500.916 3
500.931 10
500.945 18
500.960 24
500.974 4
500.989 8
501.003 8
501.018 0
501.032 0
501.047 9
501.061 39
501.076 38
501.090 39
501.105 50
501.119 32
501.134 23
501.148 14
501.163 16
501.177 9
501.192 8
501.206 1
501.221 0
501.235 6
501.250 5
501.264 6
501.279 0
501.293 8
501.307 29
501.322 11
501.336 6
501.351 22
501.365 5
501.380 3
501.394 22
501.409 20
501.423 19
501.438 1
501.452 0
501.467 4
501.481 14
501.496 9
501.510 0
501.525 9
501.539 3
501.554 3
501.568 9
501.583 1
501.597 0
501.612 0
501.626 0
501.641 3
501.655 3
501.670 5
501.684 4
501.699 0
501.713 0
501.728 0
501.742 3
501.757 15
501.771 8
501.786 3
501.800 3
501.815 2
501.829 28
501.844 13
501.858 0
501.873 0
501.887 0
501.902 0
501.916 5
501.931 3
501.945 6
501.960 4
501.974 5
501.989 4
502.003 7
502.018 7
502.032 2
502.047 8
502.061 3
502.076 0
502.090 9
502.105 11
502.119 6
502.134 20
502.148 18
502.163 42
502.177 39
502.192 11
502.206 10
502.221 12
502.235 3
502.250 2
502.264 20
502.279 27
502.293 10
502.308 0
502.322 1
502.337 0
502.351 0
502.366 0
502.380 2
502.395 0
502.409 16
502.424 16
502.438 1
502.453 8
502.467 5
502.482 16
502.496 15
502.511 5
502.525 0
502.540 4
502.555 2
502.569 0
502.584 0
502.598 0
502.613 0
502.627 0
502.642 5
502.656 0
502.671 0
502.685 0
502.700 1
502.714 26
502.729 9
502.743 3
502.758 0
502.772 0
502.787 5
502.801 1
502.816 2
502.830 0
502.845 2
502.859 0
502.874 0
502.888 0
502.903 13
502.917 23
502.932 11
502.946 1
502.961 7
502.975 14
502.990 0
503.004 0
503.019 20
503.033 13
503.048 0
503.062 3
503.077 4
503.091 12
503.106 7
503.121 21
503.135 6
503.150 0
503.164 2
503.179 0
503.193 7
503.208 2
503.222 0
503.237 5
503.251 12
503.266 6
503.280 4
503.295 13
503.309 8
503.324 0
503.338 5
503.353 9
503.367 14
503.382 3
503.396 4
503.411 3
503.425 0
503.440 0
503.454 0
503.469 3
503.484 8
503.498 4
503.513 1
503.527 6
503.542 27
503.556 8
503.571 3
503.585 0
503.600 2
503.614 2
503.629 0
503.643 11
503.658 0
503.672 0
503.687 6
503.701 3
503.716 4
503.730 6
503.745 2
503.759 0
503.774 0
503.789 17
503.803 2
503.818 4
503.832 3
503.847 1
503.861 0
503.876 3
503.890 7
503.905 0
503.919 0
503.934 7
503.948 7
503.963 0
503.977 9
503.992 12
504.006 21
504.021 9
504.036 2
504.050 28
504.065 7
504.079 2
504.094 17
504.108 18
504.123 4
504.137 9
504.152 4
504.166 3
504.181 0
504.195 0
504.210 8
504.224 9
504.239 7
504.254 5
504.268 7
504.283 0
504.297 0
504.312 0
504.326 15
504.341 4
504.355 3
504.370 15
504.384 8
504.399 0
504.413 0
504.428 0
504.442 0
504.457 6
504.472 5
504.486 0
504.501 4
504.515 0
504.530 5
504.544 5
504.559 8
504.573 1
504.588 0
504.602 0
504.617 0
504.631 33
504.646 14
504.661 17
504.675 12
504.690 2
504.704 0
504.719 0
504.733 7
504.748 2
504.762 6
504.777 2
504.791 3
504.806 3
504.820 0
504.835 1
504.850 11
504.864 1
504.879 8
504.893 0
504.908 0
504.922 0
504.937 14
504.951 6
504.966 0
504.980 11
504.995 12
505.010 11
505.024 2
505.039 0
505.053 5
505.068 0
505.082 1
505.097 5
505.111 12
505.126 15
505.140 18
505.155 8
505.170 1
505.184 0
505.199 5
505.213 12
505.228 8
505.242 0
505.257 0
505.271 0
505.286 0
505.300 0
505.315 0
505.330 0
505.344 0
505.359 0
505.373 8
505.388 12
505.402 16
505.417 5
505.431 0
505.446 0
505.461 0
505.475 0
505.490 0
505.504 0
505.519 3
505.533 5
505.548 7
505.562 0
505.577 6
505.592 0
505.606 0
505.621 14
505.635 22
505.650 7
505.664 0
505.679 0
505.693 0
505.708 0
505.723 0
505.737 0
505.752 5
505.766 0
505.781 0
505.795 6
505.810 10
505.824 9
505.839 9
505.854 3
505.868 0
505.883 0
505.897 12
505.912 11
505.926 7
505.941 6
505.955 1
505.970 4
505.985 0
505.999 5
506.014 1
506.028 0
506.043 0
506.057 8
506.072 8
506.086 14
506.101 15
506.116 6
506.130 0
506.145 5
506.159 8
506.174 4
506.188 0
506.203 8
506.217 5
506.232 1
506.247 13
506.261 22
506.276 11
506.290 0
506.305 0
506.319 0
506.334 10
506.349 7
506.363 3
506.378 14
506.392 10
506.407 20
506.421 28
506.436 13
506.451 1
506.465 2
506.480 0
506.494 2
506.509 18
506.523 10
506.538 6
506.552 0
506.567 0
506.582 0
506.596 0
506.611 18
506.625 7
506.640 19
506.654 24
506.669 7
506.684 1
506.698 3
506.713 2
506.727 4
506.742 7
506.756 1
506.771 0
506.786 0
506.800 7
506.815 10
506.829 1
506.844 4
506.858 0
506.873 1
506.888 1
506.902 0
506.917 0
506.931 7
506.946 6
506.960 6
506.975 0
506.990 3
507.004 0
507.019 11
507.033 2
507.048 11
507.062 1
507.077 0
507.092 0
507.106 0
507.121 0
507.135 0
507.150 1
507.164 0
507.179 0
507.194 0
507.208 0
507.223 0
507.237 4
507.252 14
507.267 3
507.281 5
507.296 3
507.310 0
507.325 1
507.339 18
507.354 20
507.369 7
507.383 7
507.398 6
507.412 18
507.427 20
507.441 1
507.456 0
507.471 2
507.485 6
507.500 9
507.514 3
507.529 1
507.544 7
507.558 9
507.573 1
507.587 0
507.602 0
507.616 0
507.631 0
507.646 1
507.660 2
507.675 0
507.689 0
507.704 0
507.718 0
507.733 2
507.748 5
507.762 5
507.777 0
507.791 0
507.806 0
507.821 0
507.835 3
507.850 7
507.864 1
507.879 0
507.894 39
507.908 13
507.923 3
507.937 2
507.952 3
507.966 0
507.981 0
507.996 0
508.010 0
508.025 6
508.039 6
508.054 0
508.069 0
508.083 0
508.098 0
508.112 0
508.127 7
508.142 9
508.156 3
508.171 0
508.185 7
508.200 2
508.214 1
508.229 13
508.244 9
508.258 3
508.273 6
508.287 17
508.302 20
508.317 16
508.331 9
508.346 3
508.360 35
508.375 113
508.390 143
508.404 120
508.419 184
508.433 216
508.448 149
508.463 125
508.477 132
508.492 110
508.506 82
508.521 37
508.536 16
508.550 22
508.565 13
508.579 17
508.594 10
508.608 11
508.623 5
508.638 8
508.652 4
508.667 3
508.681 11
508.696 6
508.711 14
508.725 2
508.740 11
508.754 7
508.769 6
508.784 9
508.798 16
508.813 8
508.827 7
508.842 2
508.857 2
508.871 0
508.886 5
508.900 7
508.915 3
508.930 0
508.944 0
508.959 8
508.973 3
508.988 10
509.003 5
509.017 1
509.032 8
509.046 3
509.061 7
509.076 2
509.090 5
509.105 7
509.119 15
509.134 9
509.149 12
509.163 21
509.178 21
509.193 4
509.207 0
509.222 0
509.236 3
509.251 2
509.266 3
509.280 4
509.295 7
509.309 14
509.324 20
509.339 19
509.353 16
509.368 16
509.382 17
509.397 55
509.412 64
509.426 116
509.441 88
509.455 35
509.470 32
509.485 33
509.499 40
509.514 33
509.528 7
509.543 19
509.558 7
509.572 7
509.587 17
509.602 17
509.616 10
509.631 8
509.645 3
509.660 18
509.675 6
509.689 0
509.704 0
509.718 3
509.733 9
509.748 3
509.762 10
509.777 13
509.791 1
509.806 0
509.821 3
509.835 2
509.850 0
509.865 0
509.879 23
509.894 22
509.908 7
509.923 1
509.938 2
509.952 9
509.967 0
509.981 0
509.996 1
510.011 5
510.025 14
510.040 7
510.055 5
510.069 4
510.084 18
510.098 1
510.113 9
510.128 14
510.142 8
510.157 14
510.172 16
510.186 4
510.201 10
510.215 12
510.230 3
510.245 3
510.259 8
510.274 0
510.288 0
510.303 0
510.318 8
510.332 15
510.347 15
510.362 2
510.376 5
510.391 39
510.405 115
510.420 92
510.435 70
510.449 34
510.464 41
510.479 60
510.493 35
510.508 28
510.522 9
510.537 0
510.552 0
510.566 1
510.581 18
510.596 30
510.610 28
510.625 15
510.639 16
510.654 0
510.669 0
510.683 13
510.698 1
510.713 0
510.727 0
510.742 0
510.756 12
510.771 13
510.786 3
510.800 0
510.815 0
510.830 0
510.844 7
510.859 7
510.873 10
510.888 5
510.903 0
510.917 0
510.932 12
510.947 1
510.961 0
510.976 0
510.991 0
511.005 11
511.020 26
511.034 19
511.049 5
511.064 15
511.078 15
511.093 10
511.108 11
511.122 12
511.137 1
511.151 0
511.166 5
511.181 15
511.195 2
511.210 0
511.225 9
511.239 19
511.254 6
511.269 0
511.283 4
511.298 2
511.312 2
511.327 11
511.342 8
511.356 6
511.371 5
511.386 27
511.400 25
511.415 35
511.430 20
511.444 14
511.459 18
511.473 3
511.488 27
511.503 9
511.517 8
511.532 4
511.547 9
511.561 0
511.576 7
511.591 9
511.605 19
511.620 9
511.634 19
511.649 5
511.664 1
511.678 6
511.693 1
511.708 0
511.722 2
511.737 0
511.752 4
511.766 24
511.781 7
511.796 3
511.810 4
511.825 3
511.839 0
511.854 0
511.869 0
511.883 0
511.898 2
511.913 8
511.927 12
511.942 6
511.957 3
511.971 7
511.986 0
512.001 1
512.015 9
512.030 15
512.044 11
512.059 3
512.074 13
512.088 10
512.103 8
512.118 10
512.132 0
512.147 0
512.162 17
512.176 20
512.191 21
512.206 21
512.220 3
512.235 0
512.250 5
512.264 2
512.279 17
512.293 8
512.308 3
512.323 5
512.337 34
512.352 30
512.367 17
512.381 16
512.396 11
512.411 8
512.425 2
512.440 18
512.455 7
512.469 4
512.484 3
512.499 0
512.513 5
512.528 3
512.543 8
512.557 10
512.572 20
512.586 6
512.601 8
512.616 15
512.630 9
512.645 7
512.660 5
512.674 1
512.689 0
512.704 0
512.718 0
512.733 0
512.748 0
512.762 15
512.777 21
512.792 6
512.806 6
512.821 0
512.836 2
512.850 5
512.865 6
512.880 1
512.894 5
512.909 0
512.924 3
512.938 4
512.953 28
512.968 14
512.982 0
512.997 0
513.012 0
513.026 1
513.041 0
513.056 2
513.070 7
513.085 8
513.099 9
513.114 0
513.129 16
513.143 11
513.158 16
513.173 1
513.187 8
513.202 4
513.217 10
513.231 3
513.246 15
513.261 0
513.275 13
513.290 7
513.305 0
513.319 2
513.334 11
513.349 0
513.363 5
513.378 0
513.393 10
513.407 5
513.422 0
513.437 23
513.451 19
513.466 2
513.481 0
513.495 0
513.510 7
513.525 8
513.539 5
513.554 0
513.569 11
513.583 13
513.598 12
513.613 6
513.627 5
513.642 0
513.657 11
513.671 17
513.686 9
513.701 0
513.715 15
513.730 9
513.745 16
513.759 5
513.774 0
513.789 0
513.803 0
513.818 0
513.833 1
513.847 0
513.862 0
513.877 0
513.891 0
513.906 0
513.921 1
513.935 4
513.950 6
513.965 3
513.980 20
513.994 18
514.009 4
514.024 3
514.038 0
514.053 2
514.068 11
514.082 2
514.097 0
514.112 0
514.126 9
514.141 0
514.156 0
514.170 7
514.185 3
514.200 0
514.214 19
514.229 7
514.244 2
514.258 3
514.273 1
514.288 2
514.302 5
514.317 5
514.332 11
514.346 29
514.361 27
514.376 2
514.390 17
514.405 3
514.420 5
514.434 4
514.449 0
514.464 7
514.479 7
514.493 6
514.508 2
514.523 4
514.537 12
514.552 1
514.567 8
514.581 5
514.596 1
514.611 0
514.625 0
514.640 0
514.655 2
514.669 5
514.684 14
514.699 8
514.713 19
514.728 8
514.743 3
514.758 0
514.772 0
514.787 0
514.802 7
514.816 8
514.831 0
514.846 0
514.860 0
514.875 4
514.890 4
514.904 11
514.919 2
514.934 4
514.948 0
514.963 0
514.978 0
514.992 1
515.007 0
515.022 7
515.037 2
515.051 7
515.066 0
515.081 0
515.095 14
515.110 6
515.125 1
515.139 6
515.154 0
515.169 0
515.183 0
515.198 0
515.213 12
515.228 10
515.242 6
515.257 11
515.272 3
515.286 1
515.301 6
515.316 0
515.330 10
515.345 0
515.360 1
515.374 8
515.389 15
515.404 8
515.419 3
515.433 8
515.448 10
515.463 2
515.477 3
515.492 0
515.507 0
515.521 3
515.536 6
515.551 0
515.565 1
515.580 0
515.595 0
515.610 0
515.624 0
515.639 0
515.654 10
515.668 14
515.683 7
515.698 7
515.712 0
515.727 0
515.742 0
515.757 4
515.771 8
515.786 0
515.801 0
515.815 0
515.830 2
515.845 0
515.859 0
515.874 7
515.889 17
515.904 25
515.918 17
515.933 0
515.948 1
515.962 11
515.977 5
515.992 0
516.006 0
516.021 13
516.036 4
516.051 0
516.065 25
516.080 4
516.095 8
516.109 11
516.124 8
516.139 9
516.153 0
516.168 4
516.183 2
516.198 19
516.212 6
516.227 7
516.242 7
516.256 0
516.271 0
516.286 4
516.301 0
516.315 12
516.330 8
516.345 18
516.359 3
516.374 0
516.389 0
516.403 0
516.418 19
516.433 8
516.448 0
516.462 5
516.477 11
516.492 2
516.506 5
516.521 4
516.536 23
516.551 6
516.565 1
516.580 1
516.595 9
516.609 0
516.624 0
516.639 0
516.654 1
516.668 16
516.683 5
516.698 3
516.712 10
516.727 9
516.742 13
516.757 4
516.771 1
516.786 3
516.801 3
516.815 10
516.830 8
516.845 8
516.860 7
516.874 1
516.889 0
516.904 0
516.918 0
516.933 2
516.948 0
516.963 0
516.977 0
516.992 0
517.007 5
517.021 5
517.036 3
517.051 14
517.066 3
517.080 5
517.095 1
517.110 14
517.124 6
517.139 0
517.154 0
517.169 0
517.183 0
517.198 0
517.213 4
517.227 5
517.242 2
517.257 6
517.272 2
517.286 13
517.301 3
517.316 2
517.331 3
517.345 4
517.360 3
517.375 3
517.389 11
517.404 4
517.419 8
517.434 7
517.448 1
517.463 10
517.478 6
517.492 9
517.507 3
517.522 0
517.537 12
517.551 8
517.566 0
517.581 0
517.596 0
517.610 0
517.625 0
517.640 0
517.654 7
517.669 0
517.684 0
517.699 2
517.713 1
517.728 0
517.743 6
517.758 6
517.772 2
517.787 9
517.802 3
517.816 0
517.831 0
517.846 11
517.861 2
517.875 1
517.890 1
517.905 1
517.920 0
517.934 6
517.949 8
517.964 4
517.978 9
517.993 1
518.008 4
518.023 22
518.037 9
518.052 1
518.067 0
518.082 5
518.096 0
518.111 6
518.126 0
518.141 0
518.155 9
518.170 3
518.185 10
518.199 20
518.214 8
518.229 1
518.244 2
518.258 7
518.273 1
518.288 0
518.303 0
518.317 0
518.332 5
518.347 6
518.362 0
518.376 3
518.391 11
518.406 26
518.420 4
518.435 4
518.450 0
518.465 2
518.479 10
518.494 1
518.509 1
518.524 0
518.538 4
518.553 4
518.568 0
518.583 12
518.597 3
518.612 1
518.627 10
518.642 1
518.656 0
518.671 0
518.686 0
518.700 0
518.715 5
518.730 7
518.745 5
518.759 1
518.774 0
518.789 0
518.804 0
518.818 2
518.833 13
518.848 3
518.863 2
518.877 6
518.892 3
518.907 8
518.922 0
518.936 0
518.951 23
518.966 20
518.981 1
518.995 0
519.010 5
519.025 5
519.040 0
519.054 0
519.069 1
519.084 0
519.099 0
519.113 0
519.128 10
519.143 11
519.158 7
519.172 5
519.187 18
519.202 1
519.217 0
519.231 0
519.246 1
519.261 0
519.276 0
519.290 4
519.305 2
519.320 0
519.335 14
519.349 7
519.364 14
519.379 9
519.394 0
519.408 0
519.423 0
519.438 3
519.453 4
519.467 0
519.482 0
519.497 0
519.512 9
519.526 5
519.541 0
519.556 9
519.571 1
519.585 0
519.600 0
519.615 0
519.630 5
519.644 4
519.659 3
519.674 3
519.689 18
519.703 5
519.718 0
519.733 0
519.748 1
519.762 0
519.777 11
519.792 3
519.807 13
519.821 12
519.836 6
519.851 1
519.866 1
519.880 10
519.895 3
519.910 8
519.925 8
519.939 1
519.954 4
519.969 5
519.984 0
519.998 0
520.013 9
520.028 5
520.043 12
520.058 8
520.072 9
520.087 2
520.102 1
520.117 3
520.131 1
520.146 0
520.161 0
520.176 3
520.190 2
520.205 0
520.220 0
520.235 0
520.249 8
520.264 2
520.279 7
520.294 3
520.308 9
520.323 12
520.338 6
520.353 7
520.368 37
520.382 27
520.397 43
520.412 34
520.427 27
520.441 38
520.456 50
520.471 55
520.486 21
520.500 16
520.515 12
520.530 12
520.545 17
520.560 14
520.574 6
520.589 11
520.604 3
520.619 0
520.633 5
520.648 8
520.663 5
520.678 0
520.692 4
520.707 0
520.722 1
520.737 0
520.751 0
520.766 0
520.781 10
520.796 5
520.811 2
520.825 2
520.840 0
520.855 2
520.870 2
520.884 5
520.899 5
520.914 11
520.929 10
520.944 3
520.958 0
520.973 10
520.988 19
521.003 13
521.017 5
521.032 13
521.047 6
521.062 1
521.076 5
521.091 3
521.106 4
521.121 11
521.136 5
521.150 4
521.165 2
521.180 1
521.195 18
521.209 1
521.224 1
521.239 7
521.254 0
521.269 0
521.283 0
521.298 0
521.313 0
521.328 0
521.342 0
521.357 0
521.372 0
521.387 10
521.402 12
521.416 28
521.431 19
521.446 25
521.461 17
521.475 5
521.490 4
521.505 0
521.520 0
521.535 0
521.549 0
521.564 4
521.579 19
521.594 4
521.609 6
521.623 11
521.638 10
521.653 1
521.668 0
521.682 4
521.697 10
521.712 6
521.727 2
521.742 4
521.756 16
521.771 22
521.786 14
521.801 1
521.815 2
521.830 12
521.845 10
521.860 0
521.875 3
521.889 3
521.904 16
521.919 7
521.934 0
521.949 0
521.963 6
521.978 3
521.993 2
522.008 25
522.022 11
522.037 2
522.052 0
522.067 3
522.082 1
522.096 4
522.111 11
522.126 5
522.141 6
522.156 0
522.170 13
522.185 4
522.200 22
522.215 7
522.230 0
522.244 13
522.259 22
522.274 14
522.289 9
522.303 8
522.318 6
522.333 23
522.348 33
522.363 43
522.377 99
522.392 183
522.407 392
522.422 1057
522.437 2240
522.451 2873
522.466 2977
522.481 2772
522.496 2342
522.511 1740
522.525 1342
522.540 859
522.555 568
522.570 484
522.585 309
522.599 175
522.614 144
522.629 145
522.644 114
522.659 103
522.673 87
522.688 62
522.703 51
522.718 57
522.733 57
522.747 44
522.762 37
522.777 30
522.792 15
522.807 28
522.821 33
522.836 33
522.851 47
522.866 55
522.881 43
522.895 41
522.910 12
522.925 14
522.940 26
522.955 14
522.969 17
522.984 24
522.999 30
523.014 78
523.029 82
523.043 67
523.058 48
523.073 52
523.088 72
523.103 71
523.117 44
523.132 48
523.147 40
523.162 56
523.177 31
523.191 14
523.206 16
523.221 13
523.236 34
523.251 24
523.265 41
523.280 49
523.295 35
523.310 9
523.325 8
523.339 11
523.354 31
523.369 43
523.384 60
523.399 58
523.413 202
523.428 595
523.443 944
523.458 1077
523.473 1167
523.488 913
523.502 756
523.517 595
523.532 423
523.547 286
523.562 183
523.576 110
523.591 103
523.606 75
523.621 97
523.636 108
523.650 70
523.665 64
523.680 73
523.695 39
523.710 6
523.724 8
523.739 50
523.754 45
523.769 11
523.784 20
523.799 27
523.813 45
523.828 53
523.843 14
523.858 29
523.873 49
523.887 37
523.902 44
523.917 50
523.932 13
523.947 13
523.962 3
523.976 27
523.991 32
524.006 24
524.021 30
524.036 11
524.050 16
524.065 19
524.080 48
524.095 40
524.110 18
524.124 36
524.139 38
524.154 50
524.169 29
524.184 25
524.199 19
524.213 21
524.228 16
524.243 23
524.258 10
524.273 9
524.287 18
524.302 22
524.317 24
524.332 18
524.347 30
524.362 61
524.376 44
524.391 93
524.406 88
524.421 104
524.436 96
524.451 152
524.465 192
524.480 194
524.495 179
524.510 138
524.525 94
524.539 53
524.554 43
524.569 28
524.584 25
524.599 29
524.614 50
524.628 44
524.643 50
524.658 13
524.673 12
524.688 13
524.703 20
524.717 9
524.732 1
524.747 18
524.762 10
524.777 25
524.791 15
524.806 19
524.821 32
524.836 42
524.851 16
524.866 12
524.880 20
524.895 10
524.910 23
524.925 11
524.940 27
524.955 17
524.969 11
524.984 16
524.999 9
525.014 38
525.029 12
525.044 12
525.058 17
525.073 19
525.088 46
525.103 46
525.118 24
525.133 10
525.147 28
525.162 23
525.177 59
525.192 37
525.207 15
525.222 9
525.236 10
525.251 15
525.266 36
525.281 17
525.296 22
525.311 26
525.325 42
525.340 38
525.355 30
525.370 61
525.385 47
525.400 31
525.414 28
525.429 44
525.444 52
525.459 61
525.474 39
525.489 25
525.503 23
525.518 52
525.533 18
525.548 33
525.563 17
525.578 3
525.592 10
525.607 7
525.622 13
525.637 14
525.652 6
525.667 3
525.682 8
525.696 16
525.711 15
525.726 28
525.741 14
525.756 18
525.771 18
525.785 3
525.800 3
525.815 17
525.830 2
525.845 15
525.860 17
525.874 7
525.889 4
525.904 9
525.919 2
525.934 8
525.949 16
525.963 41
525.978 13
525.993 14
526.008 10
526.023 8
526.038 29
526.053 26
526.067 23
526.082 42
526.097 22
526.112 16
526.127 31
526.142 77
526.156 33
526.171 27
526.186 14
526.201 21
526.216 1
526.231 7
526.246 6
526.260 15
526.275 18
526.290 41
526.305 11
526.320 11
526.335 18
526.350 20
526.364 45
526.379 27
526.394 36
526.409 46
526.424 39
526.439 37
526.453 35
526.468 17
526.483 10
526.498 40
526.513 21
526.528 7
526.543 9
526.557 26
526.572 44
526.587 9
526.602 6
526.617 16
526.632 8
526.647 28
526.661 11
526.676 20
526.691 14
526.706 22
526.721 7
526.736 0
526.751 25
526.765 32
526.780 10
526.795 32
526.810 20
526.825 2
526.840 13
526.855 26
526.869 49
526.884 20
526.899 29
526.914 34
526.929 12
526.944 12
526.959 15
526.973 19
526.988 5
527.003 21
527.018 27
527.033 19
527.048 10
527.063 23
527.077 19
527.092 12
527.107 10
527.122 9
527.137 3
527.152 13
527.167 25
527.181 19
527.196 46
527.211 14
527.226 22
527.241 35
527.256 51
527.271 48
527.285 17
527.300 9
527.315 15
527.330 16
527.345 31
527.360 28
527.375 27
527.389 14
527.404 12
527.419 17
527.434 9
527.449 9
527.464 35
527.479 16
527.494 8
527.508 10
527.523 8
527.538 16
527.553 6
527.568 2
527.583 8
527.598 15
527.612 32
527.627 5
527.642 0
527.657 8
527.672 0
527.687 1
527.702 30
527.717 26
527.731 4
527.746 4
527.761 8
527.776 5
527.791 10
527.806 7
527.821 1
527.835 3
527.850 0
527.865 9
527.880 17
527.895 22
527.910 10
527.925 18
527.940 8
527.954 18
527.969 23
527.984 30
527.999 22
528.014 2
528.029 19
528.044 9
528.059 24
528.073 2
528.088 7
528.103 19
528.118 20
528.133 7
528.148 2
528.163 4
528.178 9
528.192 0
528.207 5
528.222 13
528.237 24
528.252 11
528.267 7
528.282 18
528.297 5
528.311 10
528.326 18
528.341 27
528.356 22
528.371 8
528.386 14
528.401 3
528.416 9
528.430 16
528.445 8
528.460 10
528.475 3
528.490 0
528.505 12
528.520 4
528.535 19
528.549 10
528.564 2
528.579 0
528.594 1
528.609 8
528.624 1
528.639 9
528.654 12
528.669 5
528.683 6
528.698 2
528.713 18
528.728 7
528.743 4
528.758 9
528.773 6
528.788 2
528.802 14
528.817 17
528.832 15
528.847 11
528.862 2
528.877 29
528.892 6
528.907 9
528.922 11
528.936 9
528.951 1
528.966 26
528.981 11
528.996 9
529.011 7
529.026 4
529.041 2
529.056 0
529.070 0
529.085 0
529.100 7
529.115 16
529.130 14
529.145 13
529.160 7
529.175 0
529.190 9
529.204 6
529.219 19
529.234 17
529.249 24
529.264 12
529.279 12
529.294 17
529.309 15
529.324 10
529.338 27
529.353 13
529.368 18
529.383 2
529.398 4
529.413 7
529.428 7
529.443 31
529.458 34
529.472 25
529.487 13
529.502 23
529.517 12
529.532 10
529.547 4
529.562 8
529.577 7
529.592 11
529.607 7
529.621 10
529.636 35
529.651 19
529.666 11
529.681 20
529.696 9
529.711 23
529.726 8
529.741 9
529.755 20
529.770 17
529.785 13
529.800 12
529.815 11
529.830 1
529.845 2
529.860 6
529.875 10
529.890 19
529.904 15
529.919 26
529.934 39
529.949 20
529.964 9
529.979 6
529.994 5
530.009 16
530.024 13
530.039 3
530.053 14
530.068 7
530.083 10
530.098 20
530.113 33
530.128 6
530.143 3
530.158 11
530.173 26
530.188 14
530.202 3
530.217 10
530.232 6
530.247 32
530.262 15
530.277 18
530.292 4
530.307 1
530.322 0
530.337 11
530.352 18
530.366 17
530.381 16
530.396 9
530.411 11
530.426 11
530.441 9
530.456 10
530.471 13
530.486 14
530.501 20
530.516 28
530.530 34
530.545 12
530.560 10
530.575 7
530.590 1
530.605 1
530.620 8
530.635 10
530.650 20
530.665 20
530.680 10
530.694 9
530.709 4
530.724 20
530.739 13
530.754 10
530.769 23
530.784 10
530.799 3
530.814 26
530.829 13
530.844 4
530.858 0
530.873 3
530.888 7
530.903 16
530.918 13
530.933 0
530.948 4
530.963 16
530.978 9
530.993 19
531.008 8
531.022 9
531.037 1
531.052 5
531.067 0
531.082 1
531.097 0
531.112 0
531.127 0
531.142 0
531.157 15
531.172 26
531.187 19
531.201 8
531.216 4
531.231 21
531.246 10
531.261 22
531.276 16
531.291 13
531.306 14
531.321 17
531.336 21
531.351 20
531.366 2
531.381 0
531.395 0
531.410 13
531.425 2
531.440 2
531.455 8
531.470 9
531.485 21
531.500 10
531.515 22
531.530 25
531.545 8
531.560 1
531.575 1
531.589 14
531.604 3
531.619 6
531.634 7
531.649 15
531.664 8
531.679 4
531.694 14
531.709 8
531.724 18
531.739 28
531.754 15
531.769 2
531.783 22
531.798 27
531.813 15
531.828 37
531.843 26
531.858 11
531.873 4
531.888 7
531.903 13
531.918 11
531.933 12
531.948 18
531.963 17
531.977 15
531.992 28
532.007 19
532.022 5
532.037 3
532.052 8
532.067 1
532.082 18
532.097 25
532.112 1
532.127 14
532.142 11
532.157 7
532.172 2
532.187 0
532.201 0
532.216 11
532.231 6
532.246 3
532.261 24
532.276 26
532.291 18
532.306 3
532.321 0
532.336 2
532.351 12
532.366 14
532.381 13
532.396 7
532.411 4
532.425 15
532.440 33
532.455 9
532.470 3
532.485 8
532.500 7
532.515 7
532.530 3
532.545 18
532.560 4
532.575 0
532.590 4
532.605 0
532.620 11
532.635 1
532.649 5
532.664 1
532.679 6
532.694 31
532.709 23
532.724 8
532.739 7
532.754 15
532.769 21
532.784 9
532.799 3
532.814 9
532.829 1
532.844 7
532.859 14
532.874 8
532.889 4
532.903 3
532.918 10
532.933 13
532.948 35
532.963 22
532.978 11
532.993 0
533.008 0
533.023 2
533.038 13
533.053 3
533.068 0
533.083 3
533.098 8
533.113 0
533.128 3
533.143 1
533.157 8
533.172 24
533.187 11
533.202 10
533.217 15
533.232 26
533.247 10
533.262 10
533.277 18
533.292 8
533.307 3
533.322 18
533.337 5
533.352 5
533.367 2
533.382 20
533.397 9
533.412 1
533.427 6
533.441 3
533.456 13
533.471 15
533.486 13
533.501 7
533.516 16
533.531 3
533.546 0
533.561 0
533.576 4
533.591 0
533.606 4
533.621 13
533.636 8
533.651 0
533.666 2
533.681 12
533.696 8
533.711 14
533.726 2
533.741 14
533.755 12
533.770 9
533.785 0
533.800 9
533.815 16
533.830 5
533.845 2
533.860 10
533.875 8
533.890 3
533.905 8
533.920 0
533.935 0
533.950 22
533.965 19
533.980 7
533.995 6
534.010 1
534.025 1
534.040 9
534.055 15
534.070 3
534.084 0
534.099 1
534.114 5
534.129 14
534.144 2
534.159 0
534.174 7
534.189 19
534.204 16
534.219 23
534.234 9
534.249 6
534.264 12
534.279 15
534.294 15
534.309 19
534.324 25
534.339 14
534.354 17
534.369 12
534.384 13
534.399 46
534.414 21
534.429 25
534.444 18
534.459 42
534.473 45
534.488 41
534.503 35
534.518 15
534.533 25
534.548 29
534.563 20
534.578 18
534.593 0
534.608 0
534.623 0
534.638 15
534.653 16
534.668 4
534.683 5
534.698 17
534.713 9
534.728 10
534.743 1
534.758 0
534.773 2
534.788 7
534.803 11
534.818 8
534.833 2
534.848 11
534.863 18
534.878 2
534.893 11
534.908 4
534.922 12
534.937 12
534.952 12
534.967 8
534.982 3
534.997 9
535.012 23
535.027 36
535.042 17
535.057 17
535.072 5
535.087 22
535.102 9
535.117 8
535.132 19
535.147 10
535.162 6
535.177 13
535.192 11
535.207 4
535.222 16
535.237 8
535.252 2
535.267 12
535.282 16
535.297 21
535.312 15
535.327 11
535.342 2
535.357 16
535.372 18
535.387 12
535.402 14
535.417 14
535.432 6
535.447 7
535.462 41
535.477 62
535.491 30
535.506 33
535.521 17
535.536 12
535.551 8
535.566 0
535.581 7
535.596 12
535.611 25
535.626 15
535.641 3
535.656 7
535.671 9
535.686 2
535.701 4
535.716 11
535.731 13
535.746 9
535.761 24
535.776 11
535.791 3
535.806 9
535.821 10
535.836 23
535.851 8
535.866 1
535.881 0
535.896 5
535.911 7
535.926 3
535.941 18
535.956 23
535.971 11
535.986 5
536.001 8
536.016 15
536.031 17
536.046 9
536.061 0
536.076 3
536.091 6
536.106 9
536.121 47
536.136 31
536.151 12
536.166 1
536.181 7
536.196 4
536.211 22
536.226 13
536.241 20
536.256 10
536.271 5
536.286 0
536.301 1
536.316 24
536.331 30
536.346 22
536.361 18
536.376 24
536.391 55
536.406 173
536.421 288
536.435 468
536.450 506
536.465 456
536.480 358
536.495 308
536.510 333
536.525 260
536.540 173
536.555 134
536.570 108
536.585 50
536.600 21
536.615 30
536.630 20
536.645 1
536.660 0
536.675 17
536.690 19
536.705 16
536.720 19
536.735 7
536.750 6
536.765 15
536.780 17
536.795 13
536.810 36
536.825 27
536.840 15
536.855 8
536.870 20
536.885 9
536.900 15
536.915 26
536.930 23
536.945 7
536.960 14
536.975 10
536.990 9
537.005 14
537.020 25
537.035 8
537.050 4
537.065 16
537.080 2
537.095 0
537.110 17
537.125 8
537.140 15
537.155 3
537.170 15
537.185 29
537.200 27
537.215 9
537.230 11
537.245 11
537.260 24
537.275 25
537.290 22
537.305 10
537.320 2
537.335 0
537.350 8
537.365 4
537.380 4
537.395 35
537.410 48
537.425 145
537.440 195
537.455 226
537.470 149
537.485 139
537.500 163
537.515 122
537.530 80
537.545 54
537.560 46
537.575 34
537.590 17
537.605 12
537.620 26
537.635 27
537.650 30
537.665 16
537.680 14
537.695 19
537.710 21
537.726 33
537.741 18
537.756 6
537.771 0
537.786 12
537.801 22
537.816 16
537.831 10
537.846 26
537.861 6
537.876 0
537.891 14
537.906 11
537.921 10
537.936 15
537.951 11
537.966 2
537.981 0
537.996 0
538.011 4
538.026 5
538.041 10
538.056 42
538.071 15
538.086 2
538.101 4
538.116 14
538.131 28
538.146 6
538.161 7
538.176 11
538.191 19
538.206 6
538.221 6
538.236 7
538.251 1
538.266 19
538.281 21
538.296 25
538.311 15
538.326 17
538.341 16
538.356 31
538.371 44
538.386 46
538.401 55
538.416 74
538.431 92
538.446 137
538.461 224
538.476 193
538.491 110
538.506 101
538.521 100
538.536 49
538.551 31
538.566 20
538.581 17
538.596 29
538.611 30
538.626 7
538.641 3
538.656 5
538.671 11
538.687 20
538.702 32
538.717 22
538.732 16
538.747 20
538.762 16
538.777 21
538.792 8
538.807 22
538.822 15
538.837 4
538.852 31
538.867 23
538.882 31
538.897 22
538.912 25
538.927 5
538.942 0
538.957 4
538.972 0
538.987 3
539.002 1
539.017 10
539.032 5
539.047 0
539.062 10
539.077 5
539.092 4
539.107 3
539.122 3
539.137 6
539.152 58
539.167 34
539.182 7
539.197 9
539.212 3
539.227 4
539.242 10
539.258 11
539.273 14
539.288 2
539.303 4
539.318 11
539.333 4
539.348 7
539.363 17
539.378 23
539.393 26
539.408 41
539.423 68
539.438 48
539.453 45
539.468 65
539.483 60
539.498 90
539.513 46
539.528 29
539.543 27
539.558 22
539.573 14
539.588 3
539.603 18
539.618 7
539.633 13
539.648 11
539.663 1
539.678 14
539.693 8
539.709 0
539.724 6
539.739 27
539.754 21
539.769 24
539.784 12
539.799 14
539.814 30
539.829 14
539.844 20
539.859 7
539.874 1
539.889 0
539.904 8
539.919 22
539.934 14
539.949 12
539.964 9
539.979 11
539.994 15
540.009 6
540.024 4
540.039 18
540.054 20
540.069 11
540.085 10
540.100 2
540.115 4
540.130 6
540.145 19
540.160 20
540.175 24
540.190 29
540.205 3
540.220 8
540.235 19
540.250 9
540.265 8
540.280 5
540.295 15
540.310 8
540.325 15
540.340 17
540.355 15
540.370 11
540.385 9
540.400 17
540.415 34
540.431 44
540.446 25
540.461 11
540.476 26
540.491 28
540.506 6
540.521 3
540.536 13
540.551 6
540.566 7
540.581 1
540.596 4
540.611 9
540.626 17
540.641 22
540.656 1
540.671 0
540.686 0
540.701 13
540.716 35
540.732 3
540.747 15
540.762 15
540.777 9
540.792 10
540.807 17
540.822 17
540.837 2
540.852 0
540.867 0
540.882 0
540.897 1
540.912 2
540.927 18
540.942 15
540.957 2
540.972 0
540.987 9
541.002 3
541.018 8
541.033 5
541.048 2
541.063 25
541.078 17
541.093 8
541.108 5
541.123 0
541.138 20
541.153 8
541.168 2
541.183 0
541.198 11
541.213 3
541.228 14
541.243 17
541.258 2
541.273 2
541.289 9
541.304 31
541.319 25
541.334 4
541.349 16
541.364 6
541.379 9
541.394 20
541.409 20
541.424 2
541.439 12
541.454 11
541.469 6
541.484 10
541.499 11
541.514 2
541.530 5
541.545 0
541.560 14
541.575 27
541.590 22
541.605 5
541.620 1
541.635 10
541.650 9
541.665 2
541.680 12
541.695 5
541.710 11
541.725 7
541.740 7
541.755 2
541.771 0
541.786 2
541.801 15
541.816 20
541.831 28
541.846 9
541.861 1
541.876 12
541.891 3
541.906 13
541.921 28
541.936 12
541.951 18
541.966 12
541.981 1
541.997 0
542.012 16
542.027 22
542.042 2
542.057 5
542.072 0
542.087 0
542.102 4
542.117 2
542.132 7
542.147 18
542.162 14
542.177 6
542.192 5
542.208 9
542.223 12
542.238 7
542.253 3
542.268 10
542.283 10
542.298 26
542.313 12
542.328 2
542.343 6
542.358 8
542.373 8
542.388 6
542.403 8
542.419 3
542.434 8
542.449 30
542.464 10
542.479 10
542.494 15
542.509 7
542.524 5
542.539 18
542.554 29
542.569 18
542.584 11
542.599 9
542.615 5
542.630 20
542.645 8
542.660 0
542.675 1
542.690 9
542.705 16
542.720 15
542.735 7
542.750 5
542.765 5
542.780 0
542.795 0
542.811 15
542.826 15
542.841 10
542.856 15
542.871 1
542.886 20
542.901 33
542.916 5
542.931 5
542.946 18
542.961 10
542.976 0
542.992 0
543.007 9
543.022 20
543.037 29
543.052 12
543.067 13
543.082 10
543.097 1
543.112 3
543.127 10
543.142 2
543.157 0
543.173 0
543.188 14
543.203 2
543.218 22
543.233 20
543.248 6
543.263 1
543.278 6
543.293 8
543.308 8
543.323 18
543.338 8
543.354 7
543.369 3
543.384 4
543.399 8
543.414 11
543.429 2
543.444 0
543.459 2
543.474 24
543.489 17
543.504 8
543.520 0
543.535 0
543.550 10
543.565 17
543.580 36
543.595 13
543.610 22
543.625 5
543.640 5
543.655 0
543.670 7
543.686 4
543.701 0
543.716 0
543.731 25
543.746 14
543.761 1
543.776 2
543.791 8
543.806 6
543.821 6
543.836 4
543.852 6
543.867 4
543.882 8
543.897 16
543.912 6
543.927 5
543.942 1
543.957 0
543.972 7
543.987 7
544.003 0
544.018 4
544.033 4
544.048 20
544.063 13
544.078 3
544.093 16
544.108 7
544.123 4
544.138 13
544.153 3
544.169 4
544.184 4
544.199 21
544.214 6
544.229 4
544.244 13
544.259 12
544.274 8
544.289 10
544.304 11
544.320 24
544.335 19
544.350 18
544.365 14
544.380 1
544.395 5
544.410 8
544.425 17
544.440 11
544.455 9
544.471 8
544.486 20
544.501 4
544.516 15
544.531 4
544.546 0
544.561 11
544.576 2
544.591 2
544.607 14
544.622 12
544.637 9
544.652 6
544.667 6
544.682 2
544.697 13
544.712 4
544.727 18
544.742 20
544.758 8
544.773 4
544.788 0
544.803 3
544.818 12
544.833 8
544.848 10
544.863 1
544.878 5
544.894 11
544.909 1
544.924 9
544.939 6
544.954 7
544.969 10
544.984 5
544.999 3
545.014 17
545.030 4
545.045 3
545.060 0
545.075 0
545.090 0
545.105 0
545.120 2
545.135 10
545.150 5
545.166 10
545.181 3
545.196 2
545.211 3
545.226 6
545.241 2
545.256 11
545.271 4
545.286 10
545.302 11
545.317 5
545.332 2
545.347 14
545.362 29
545.377 18
545.392 7
545.407 7
545.423 0
545.438 0
545.453 0
545.468 19
545.483 13
545.498 12
545.513 27
545.528 21
545.543 22
545.559 9
545.574 16
545.589 1
545.604 5
545.619 0
545.634 2
545.649 18
545.664 5
545.680 2
545.695 13
545.710 18
545.725 13
545.740 13
545.755 5
545.770 10
545.785 10
545.800 0
545.816 17
545.831 16
545.846 16
545.861 11
545.876 11
545.891 3
545.906 1
545.921 3
545.937 0
545.952 1
545.967 2
545.982 4
545.997 8
546.012 15
546.027 3
546.042 0
546.058 12
546.073 18
546.088 15
546.103 42
546.118 65
546.133 39
546.148 23
546.163 30
546.179 12
546.194 20
546.209 18
546.224 8
546.239 1
546.254 0
546.269 0
546.284 2
546.300 19
546.315 4
546.330 10
546.345 1
546.360 1
546.375 2
546.390 10
546.406 12
546.421 14
546.436 9
546.451 29
546.466 19
546.481 8
546.496 16
546.511 26
546.527 1
546.542 11
546.557 13
546.572 5
546.587 4
546.602 6
546.617 11
546.632 20
546.648 4
546.663 1
546.678 0
546.693 1
546.708 6
546.723 1
546.738 3
546.754 1
546.769 5
546.784 1
546.799 5
546.814 0
546.829 6
546.844 2
546.859 0
546.875 0
546.890 1
546.905 3
546.920 3
546.935 7
546.950 20
546.965 33
546.981 7
546.996 4
547.011 2
547.026 2
547.041 12
547.056 2
547.071 18
547.087 31
547.102 34
547.117 14
547.132 4
547.147 28
547.162 8
547.177 2
547.193 18
547.208 33
547.223 32
547.238 4
547.253 7
547.268 40
547.283 20
547.299 5
547.314 0
547.329 4
547.344 26
547.359 22
547.374 20
547.389 10
547.405 8
547.420 0
547.435 10
547.450 6
547.465 17
547.480 25
547.495 13
547.511 12
547.526 12
547.541 2
547.556 0
547.571 4
547.586 1
547.601 6
547.617 8
547.632 6
547.647 0
547.662 8
547.677 18
547.692 20
547.707 9
547.723 10
547.738 23
547.753 7
547.768 2
547.783 1
547.798 14
547.813 3
547.829 0
547.844 0
547.859 2
547.874 0
547.889 11
547.904 13
547.920 7
547.935 5
547.950 39
547.965 28
547.980 7
547.995 7
548.010 4
548.026 13
548.041 6
548.056 3
548.071 17
548.086 10
548.101 10
548.117 2
548.132 9
548.147 9
548.162 13
548.177 3
548.192 0
548.207 0
548.223 0
548.238 0
548.253 2
548.268 1
548.283 0
548.298 0
548.314 8
548.329 8
548.344 8
548.359 9
548.374 12
548.389 15
548.404 13
548.420 4
548.435 28
548.450 33
548.465 61
548.480 93
548.495 69
548.511 67
548.526 79
548.541 75
548.556 37
548.571 16
548.586 10
548.602 5
548.617 10
548.632 14
548.647 3
548.662 12
548.677 9
548.693 11
548.708 3
548.723 7
548.738 2
548.753 0
548.768 0
548.783 5
548.799 7
548.814 9
548.829 7
548.844 0
548.859 16
548.874 7
548.890 3
548.905 8
548.920 9
548.935 6
548.950 1
548.965 0
548.981 8
548.996 7
549.011 3
549.026 26
549.041 13
549.056 17
549.072 16
549.087 12
549.102 19
549.117 20
549.132 8
549.147 18
549.163 35
549.178 8
549.193 3
549.208 14
549.223 8
549.238 13
549.254 6
549.269 2
549.284 8
549.299 0
549.314 2
549.329 17
549.345 5
549.360 4
549.375 2
549.390 13
549.405 12
549.421 17
549.436 29
549.451 34
549.466 48
549.481 65
549.496 36
549.512 16
549.527 13
549.542 9
549.557 27
549.572 20
549.587 7
549.603 9
549.618 1
549.633 1
549.648 4
549.663 4
549.678 1
549.694 8
549.709 6
549.724 10
549.739 3
549.754 1
549.770 0
549.785 2
549.800 11
549.815 7
549.830 23
549.845 22
549.861 1
549.876 3
549.891 2
549.906 3
549.921 14
549.936 4
549.952 6
549.967 4
549.982 3
549.997 14
550.012 7
550.028 0
550.043 0
550.058 8
550.073 0
550.088 3
550.103 15
550.119 14
550.134 14
550.149 5
550.164 14
550.179 6
550.195 11
550.210 17
550.225 31
550.240 9
550.255 8
550.270 2
550.286 0
550.301 20
550.316 24
550.331 5
550.346 5
550.362 10
550.377 13
550.392 55
550.407 48
550.422 165
550.437 190
550.453 660
550.468 1573
550.483 2419
550.498 2926
550.513 2874
550.529 2555
550.544 2088
550.559 1475
550.574 1158
550.589 830
550.605 500
550.620 329
550.635 259
550.650 175
550.665 131
550.680 145
550.696 121
550.711 69
550.726 58
550.741 84
550.756 85
550.772 35
550.787 61
550.802 66
550.817 82
550.832 43
550.848 35
550.863 45
550.878 22
550.893 51
550.908 23
550.924 25
550.939 39
550.954 34
550.969 52
550.984 38
550.999 43
551.015 39
551.030 22
551.045 45
551.060 40
551.075 26
551.091 36
551.106 44
551.121 44
551.136 38
551.151 24
551.167 26
551.182 45
551.197 14
551.212 5
551.227 17
551.243 16
551.258 22
551.273 20
551.288 35
551.303 21
551.319 29
551.334 30
551.349 8
551.364 26
551.379 23
551.395 18
551.410 19
551.425 83
551.440 87
551.455 204
551.471 534
551.486 946
551.501 1163
551.516 1160
551.531 1123
551.547 908
551.562 657
551.577 492
551.592 348
551.607 240
551.623 147
551.638 105
551.653 99
551.668 68
551.683 63
551.699 58
551.714 52
551.729 44
551.744 35
551.759 31
551.775 12
551.790 19
551.805 26
551.820 5
551.835 34
551.851 25
551.866 31
551.881 32
551.896 9
551.911 8
551.927 10
551.942 18
551.957 12
551.972 13
551.988 18
552.003 32
552.018 16
552.033 31
552.048 54
552.064 26
552.079 18
552.094 17
552.109 8
552.124 9
552.140 41
552.155 41
552.170 17
552.185 27
552.200 38
552.216 30
552.231 27
552.246 27
552.261 10
552.276 27
552.292 17
552.307 27
552.322 62
552.337 64
552.353 57
552.368 81
552.383 77
552.398 74
552.413 86
552.429 83
552.444 124
552.459 116
552.474 190
552.489 238
552.505 325
552.520 219
552.535 205
552.550 107
552.566 79
552.581 65
552.596 43
552.611 36
552.626 60
552.642 30
552.657 40
552.672 23
552.687 49
552.702 52
552.718 37
552.733 41
552.748 25
552.763 27
552.779 27
552.794 35
552.809 28
552.824 50
552.839 30
552.855 13
552.870 20
552.885 29
552.900 22
552.916 31
552.931 14
552.946 8
552.961 19
552.976 40
552.992 63
553.007 69
553.022 31
553.037 30
553.053 44
553.068 29
553.083 22
553.098 28
553.113 25
553.129 19
553.144 12
553.159 17
553.174 11
553.190 36
553.205 32
553.220 5
553.235 6
553.250 12
553.266 18
553.281 20
553.296 11
553.311 24
553.327 29
553.342 18
553.357 9
553.372 32
553.387 25
553.403 13
553.418 33
553.433 82
553.448 98
553.464 65
553.479 63
553.494 54
553.509 62
553.524 63
553.540 60
553.555 36
553.570 30
553.585 27
553.601 13
553.616 28
553.631 15
553.646 39
553.662 30
553.677 10
553.692 13
553.707 15
553.722 28
553.738 8
553.753 12
553.768 13
553.783 21
553.799 12
553.814 10
553.829 12
553.844 42
553.860 20
553.875 21
553.890 40
553.905 14
553.920 19
553.936 18
553.951 36
553.966 17
553.981 11
553.997 33
554.012 10
554.027 9
554.042 20
554.058 17
554.073 8
554.088 34
554.103 48
554.119 56
554.134 36
554.149 12
554.164 20
554.179 30
554.195 39
554.210 32
554.225 20
554.240 21
554.256 31
554.271 28
554.286 24
554.301 13
554.317 1
554.332 2
554.347 6
554.362 15
554.378 17
554.393 32
554.408 38
554.423 48
554.439 62
554.454 48
554.469 41
554.484 32
554.500 45
554.515 28
554.530 32
554.545 24
554.560 18
554.576 11
554.591 5
554.606 7
554.621 13
554.637 22
554.652 13
554.667 13
554.682 23
554.698 32
554.713 35
554.728 18
554.743 11
554.759 2
554.774 14
554.789 15
554.804 9
554.820 18
554.835 7
554.850 20
554.865 12
554.881 31
554.896 20
554.911 15
554.926 22
554.942 23
554.957 22
554.972 16
554.987 4
555.003 33
555.018 52
555.033 38
555.048 27
555.064 21
555.079 20
555.094 30
555.109 15
555.125 12
555.140 19
555.155 13
555.170 10
555.186 4
555.201 27
555.216 7
555.231 19
555.247 3
555.262 8
555.277 12
555.292 12
555.308 8
555.323 19
555.338 34
555.353 24
555.369 43
555.384 66
555.399 26
555.414 16
555.430 64
555.445 31
555.460 39
555.475 31
555.491 32
555.506 34
555.521 10
555.536 22
555.552 3
555.567 33
555.582 38
555.597 34
555.613 26
555.628 9
555.643 32
555.658 20
555.674 15
555.689 32
555.704 10
555.720 2
555.735 13
555.750 22
555.765 14
555.781 2
555.796 13
555.811 14
555.826 22
555.842 18
555.857 5
555.872 1
555.887 13
555.903 8
555.918 10
555.933 10
555.948 16
555.964 6
555.979 12
555.994 13
556.009 9
556.025 23
556.040 12
556.055 0
556.071 1
556.086 40
556.101 45
556.116 34
556.132 19
556.147 3
556.162 14
556.177 14
556.193 39
556.208 33
556.223 9
556.238 13
556.254 16
556.269 1
556.284 18
556.300 30
556.315 22
556.330 12
556.345 17
556.361 26
556.376 27
556.391 16
556.406 21
556.422 42
556.437 21
556.452 18
556.467 28
556.483 12
556.498 10
556.513 2
556.529 23
556.544 7
556.559 12
556.574 9
556.590 5
556.605 8
556.620 15
556.635 13
556.651 10
556.666 9
556.681 15
556.696 11
556.712 9
556.727 15
556.742 37
556.758 11
556.773 7
556.788 15
556.803 15
556.819 8
556.834 3
556.849 10
556.865 11
556.880 9
556.895 13
556.910 13
556.926 4
556.941 1
556.956 0
556.971 3
556.987 1
557.002 6
557.017 9
557.033 3
557.048 5
557.063 21
557.078 4
557.094 19
557.109 5
557.124 11
557.139 22
557.155 38
557.170 19
557.185 8
557.201 12
557.216 14
557.231 18
557.246 11
557.262 8
557.277 15
557.292 5
557.308 14
557.323 5
557.338 4
557.353 15
557.369 3
557.384 9
557.399 11
557.415 24
557.430 33
557.445 21
557.460 7
557.476 14
557.491 21
557.506 25
557.521 14
557.537 0
557.552 4
557.567 12
557.583 7
557.598 11
557.613 9
557.628 4
557.644 12
557.659 7
557.674 20
557.690 5
557.705 0
557.720 2
557.735 7
557.751 21
557.766 13
557.781 34
557.797 24
557.812 15
557.827 5
557.842 2
557.858 12
557.873 4
557.888 7
557.904 12
557.919 11
557.934 19
557.949 7
557.965 4
557.980 10
557.995 6
558.011 16
558.026 26
558.041 35
558.057 30
558.072 26
558.087 17
558.102 0
558.118 19
558.133 32
558.148 9
558.164 7
558.179 6
558.194 16
558.209 8
558.225 19
558.240 4
558.255 10
558.271 10
558.286 15
558.301 20
558.316 31
558.332 41
558.347 32
558.362 10
558.378 32
558.393 51
558.408 30
558.424 29
558.439 10
558.454 18
558.469 13
558.485 5
558.500 12
558.515 5
558.531 1
558.546 11
558.561 7
558.577 2
558.592 7
558.607 4
558.622 6
558.638 0
558.653 0
558.668 18
558.684 17
558.699 11
558.714 14
558.730 10
558.745 1
558.760 1
558.775 0
558.791 3
558.806 10
558.821 0
558.837 15
558.852 17
558.867 4
558.883 4
558.898 20
558.913 5
558.928 10
558.944 31
558.959 24
558.974 19
558.990 10
559.005 12
559.020 13
559.036 15
559.051 23
559.066 16
559.081 10
559.097 13
559.112 12
559.127 5
559.143 2
559.158 14
559.173 36
559.189 37
559.204 10
559.219 11
559.235 6
559.250 5
559.265 23
559.280 36
559.296 8
559.311 0
559.326 2
559.342 0
559.357 17
559.372 15
559.388 10
559.403 8
559.418 8
559.434 1
559.449 14
559.464 24
559.479 11
559.495 12
559.510 9
559.525 14
559.541 12
559.556 16
559.571 5
559.587 1
559.602 4
559.617 41
559.633 32
559.648 6
559.663 5
559.679 36
559.694 30
559.709 12
559.724 21
559.740 10
559.755 9
559.770 3
559.786 2
559.801 11
559.816 17
559.832 17
559.847 5
559.862 9
559.878 18
559.893 5
559.908 11
559.924 24
559.939 51
559.954 23
559.969 9
559.985 25
560.000 22
560.015 27
560.031 15
560.046 15
560.061 0
560.077 0
560.092 5
560.107 16
560.123 15
560.138 20
560.153 11
560.169 23
560.184 20
560.199 5
560.215 2
560.230 6
560.245 7
560.261 3
560.276 22
560.291 20
560.307 16
560.322 15
560.337 19
560.352 13
560.368 4
560.383 16
560.398 10
560.414 18
560.429 19
560.444 27
560.460 23
560.475 11
560.490 11
560.506 13
560.521 10
560.536 2
560.552 24
560.567 5
560.582 14
560.598 22
560.613 8
560.628 5
560.644 1
560.659 1
560.674 13
560.690 30
560.705 16
560.720 9
560.736 3
560.751 2
560.766 2
560.782 1
560.797 14
560.812 2
560.828 0
560.843 9
560.858 14
560.874 0
560.889 0
560.904 3
560.920 18
560.935 27
560.950 7
560.966 13
560.981 21
560.996 13
561.012 22
561.027 11
561.042 18
561.058 8
561.073 27
561.088 26
561.103 10
561.119 13
561.134 3
561.149 17
561.165 7
561.180 4
561.195 0
561.211 21
561.226 19
561.241 25
561.257 16
561.272 23
561.288 26
561.303 10
561.318 2
561.334 17
561.349 27
561.364 16
561.380 9
561.395 14
561.410 0
561.426 10
561.441 0
561.456 2
561.472 7
561.487 16
561.502 24
561.518 18
561.533 8
561.548 0
561.564 5
561.579 9
561.594 7
561.610 11
561.625 6
561.640 4
561.656 11
561.671 2
561.686 14
561.702 12
561.717 22
561.732 6
561.748 0
561.763 0
561.778 0
561.794 11
561.809 11
561.824 6
561.840 12
561.855 14
561.870 7
561.886 4
561.901 0
561.916 0
561.932 0
561.947 8
561.962 21
561.978 21
561.993 6
562.008 11
562.024 2
562.039 11
562.055 26
562.070 15
562.085 47
562.101 24
562.116 10
562.131 8
562.147 14
562.162 33
562.177 21
562.193 7
562.208 25
562.223 17
562.239 16
562.254 13
562.269 7
562.285 3
562.300 8
562.315 1
562.331 3
562.346 12
562.361 21
562.377 1
562.392 11
562.408 22
562.423 32
562.438 31
562.454 22
562.469 42
562.484 7
562.500 11
562.515 12
562.530 16
562.546 27
562.561 28
562.576 38
562.592 24
562.607 13
562.622 0
562.638 2
562.653 1
562.668 2
562.684 4
562.699 11
562.715 7
562.730 6
562.745 16
562.761 14
562.776 2
562.791 6
562.807 3
562.822 0
562.837 23
562.853 18
562.868 18
562.883 15
562.899 0
562.914 20
562.930 11
562.945 18
562.960 1
562.976 4
562.991 10
563.006 6
563.022 11
563.037 9
563.052 14
563.068 21
563.083 21
563.098 8
563.114 4
563.129 5
563.145 0
563.160 0
563.175 15
563.191 2
563.206 0
563.221 3
563.237 17
563.252 0
563.267 0
563.283 5
563.298 7
563.314 9
563.329 0
563.344 1
563.360 8
563.375 9
563.390 8
563.406 3
563.421 16
563.436 15
563.452 15
563.467 11
563.483 2
563.498 2
563.513 7
563.529 9
563.544 12
563.559 13
563.575 25
563.590 24
563.605 28
563.621 24
563.636 2
563.652 8
563.667 13
563.682 26
563.698 11
563.713 1
563.728 10
563.744 6
563.759 16
563.774 1
563.790 5
563.805 2
563.821 4
563.836 0
563.851 0
563.867 0
563.882 5
563.897 19
563.913 14
563.928 15
563.944 3
563.959 6
563.974 5
563.990 20
564.005 27
564.020 3
564.036 25
564.051 32
564.067 20
564.082 1
564.097 2
564.113 16
564.128 7
564.143 9
564.159 17
564.174 1
564.190 12
564.205 20
564.220 3
564.236 5
564.251 1
564.266 0
564.282 8
564.297 5
564.313 9
564.328 10
564.343 22
564.359 6
564.374 3
564.389 23
564.405 39
564.420 42
564.436 63
564.451 269
564.466 305
564.482 402
564.497 372
564.512 300
564.528 323
564.543 277
564.559 193
564.574 101
564.589 55
564.605 37
564.620 50
564.635 31
564.651 20
564.666 29
564.682 41
564.697 23
564.712 42
564.728 14
564.743 13
564.759 12
564.774 19
564.789 22
564.805 33
564.820 39
564.835 22
564.851 25
564.866 18
564.882 12
564.897 3
564.912 10
564.928 24
564.943 8
564.959 17
564.974 14
564.989 8
565.005 8
565.020 5
565.035 9
565.051 9
565.066 6
565.082 5
565.097 6
565.112 25
565.128 15
565.143 9
565.159 17
565.174 16
565.189 12
565.205 5
565.220 4
565.235 48
565.251 18
565.266 3
565.282 0
565.297 9
565.312 19
565.328 8
565.343 5
565.359 13
565.374 11
565.389 0
565.405 3
565.420 50
565.436 68
565.451 45
565.466 129
565.482 196
565.497 155
565.513 117
565.528 121
565.543 101
565.559 60
565.574 40
565.589 40
565.605 28
565.620 18
565.636 26
565.651 19
565.666 13
565.682 3
565.697 13
565.713 8
565.728 7
565.743 6
565.759 2
565.774 6
565.790 11
565.805 6
565.820 29
565.836 24
565.851 25
565.867 12
565.882 7
565.897 7
565.913 6
565.928 1
565.944 0
565.959 3
565.974 0
565.990 0
566.005 11
566.021 12
566.036 5
566.051 0
566.067 0
566.082 6
566.098 22
566.113 17
566.128 3
566.144 0
566.159 10
566.175 4
566.190 7
566.205 25
566.221 26
566.236 20
566.252 12
566.267 27
566.282 15
566.298 2
566.313 0
566.329 12
566.344 17
566.359 27
566.375 17
566.390 21
566.406 31
566.421 62
566.436 86
566.452 114
566.467 141
566.483 226
566.498 193
566.513 158
566.529 167
566.544 113
566.560 92
566.575 39
566.590 67
566.606 55
566.621 34
566.637 28
566.652 10
566.668 7
566.683 30
566.698 25
566.714 8
566.729 2
566.745 1
566.760 22
566.775 9
566.791 11
566.806 18
566.822 19
566.837 31
566.852 28
566.868 12
566.883 11
566.899 20
566.914 5
566.930 0
566.945 7
566.960 6
566.976 6
566.991 20
567.007 3
567.022 11
567.037 34
567.053 35
567.068 23
567.084 24
567.099 8
567.114 17
567.130 5
567.145 11
567.161 10
567.176 6
567.192 6
567.207 18
567.222 10
567.238 7
567.253 11
567.269 15
567.284 3
567.299 5
567.315 39
567.330 12
567.346 26
567.361 26
567.377 14
567.392 21
567.407 25
567.423 21
567.438 31
567.454 33
567.469 43
567.484 150
567.500 134
567.515 66
567.531 83
567.546 53
567.562 39
567.577 31
567.592 30
567.608 20
567.623 14
567.639 15
567.654 12
567.670 10
567.685 24
567.700 31
567.716 29
567.731 21
567.747 24
567.762 17
567.777 16
567.793 9
567.808 20
567.824 9
567.839 26
567.855 18
567.870 6
567.885 11
567.901 8
567.916 4
567.932 5
567.947 15
567.963 6
567.978 7
567.993 4
568.009 16
568.024 12
568.040 22
568.055 5
568.071 9
568.086 15
568.101 40
568.117 34
568.132 31
568.148 7
568.163 1
568.179 5
568.194 6
568.209 6
568.225 15
568.240 21
568.256 17
568.271 19
568.287 18
568.302 3
568.317 0
568.333 11
568.348 4
568.364 4
568.379 7
568.395 1
568.410 40
568.425 56
568.441 71
568.456 80
568.472 26
568.487 30
568.503 20
568.518 42
568.533 36
568.549 15
568.564 7
568.580 3
568.595 9
568.611 1
568.626 0
568.642 9
568.657 17
568.672 8
568.688 10
568.703 11
568.719 35
568.734 21
568.750 8
568.765 8
568.780 9
568.796 9
568.811 18
568.827 29
568.842 17
568.858 11
568.873 0
568.888 7
568.904 5
568.919 5
568.935 2
568.950 2
568.966 3
568.981 11
568.997 19
569.012 30
569.027 22
569.043 2
569.058 26
569.074 23
569.089 6
569.105 20
569.120 14
569.136 3
569.151 27
569.166 15
569.182 22
569.197 25
569.213 22
569.228 14
569.244 11
569.259 6
569.275 13
569.290 5
569.305 8
569.321 4
569.336 3
569.352 8
569.367 8
569.383 7
569.398 24
569.414 21
569.429 7
569.444 13
569.460 9
569.475 6
569.491 23
569.506 25
569.522 21
569.537 15
569.553 7
569.568 0
569.583 1
569.599 12
569.614 19
569.630 7
569.645 2
569.661 15
569.676 3
569.692 6
569.707 8
569.722 2
569.738 16
569.753 11
569.769 11
569.784 14
569.800 21
569.815 36
569.831 14
569.846 7
569.862 6
569.877 0
569.892 0
569.908 1
569.923 1
569.939 5
569.954 7
569.970 0
569.985 3
570.001 3
570.016 2
570.032 5
570.047 4
570.062 5
570.078 11
570.093 6
570.109 4
570.124 2
570.140 0
570.155 2
570.171 15
570.186 14
570.202 32
570.217 24
570.232 12
570.248 5
570.263 28
570.279 24
570.294 5
570.310 5
570.325 19
570.341 5
570.356 2
570.372 5
570.387 4
570.402 10
570.418 10
570.433 23
570.449 17
570.464 44
570.480 29
570.495 18
570.511 18
570.526 2
570.542 6
570.557 20
570.573 10
570.588 1
570.603 17
570.619 21
570.634 13
570.650 25
570.665 14
570.681 16
570.696 11
570.712 1
570.727 1
570.743 1
570.758 7
570.774 3
570.789 9
570.804 17
570.820 4
570.835 3
570.851 9
570.866 2
570.882 13
570.897 27
570.913 17
570.928 12
570.944 13
570.959 13
570.975 2
570.990 18
571.006 9
571.021 8
571.036 5
571.052 16
571.067 18
571.083 5
571.098 15
571.114 13
571.129 18
571.145 9
571.160 5
571.176 1
571.191 16
571.207 1
571.222 1
571.238 12
571.253 11
571.269 2
571.284 7
571.299 4
571.315 9
571.330 11
571.346 23
571.361 16
571.377 5
571.392 20
571.408 9
571.423 8
571.439 11
571.454 17
571.470 12
571.485 5
571.501 3
571.516 0
571.532 7
571.547 22
571.562 10
571.578 24
571.593 4
571.609 3
571.624 1
571.640 14
571.655 1
571.671 11
571.686 22
571.702 19
571.717 8
571.733 0
571.748 0
571.764 15
571.779 12
571.795 9
571.810 10
571.826 26
571.841 5
571.857 4
571.872 1
571.888 0
571.903 0
571.918 2
571.934 1
571.949 15
571.965 13
571.980 4
571.996 11
572.011 16
572.027 3
572.042 0
572.058 0
572.073 0
572.089 0
572.104 5
572.120 12
572.135 16
572.151 28
572.166 19
572.182 12
572.197 3
572.213 23
572.228 16
572.244 19
572.259 9
572.275 12
572.290 9
572.306 7
572.321 7
572.336 3
572.352 1
572.367 11
572.383 39
572.398 16
572.414 7
572.429 12
572.445 0
572.460 0
572.476 0
572.491 12
572.507 1
572.522 0
572.538 6
572.553 10
572.569 12
572.584 11
572.600 5
572.615 8
572.631 2
572.646 4
572.662 6
572.677 16
572.693 12
572.708 8
572.724 5
572.739 13
572.755 11
572.770 6
572.786 7
572.801 20
572.817 5
572.832 0
572.848 0
572.863 2
572.879 2
572.894 6
572.910 5
572.925 7
572.941 6
572.956 11
572.972 11
572.987 19
573.003 2
573.018 11
573.034 0
573.049 2
573.065 0
573.080 11
573.096 3
573.111 0
573.127 0
573.142 6
573.157 2
573.173 7
573.188 9
573.204 5
573.219 0
573.235 1
573.250 1
573.266 5
573.281 0
573.297 8
573.312 6
573.328 0
573.343 11
573.359 6
573.374 10
573.390 20
573.405 18
573.421 5
573.436 0
573.452 7
573.467 4
573.483 6
573.498 7
573.514 20
573.529 14
573.545 11
573.560 3
573.576 5
573.591 18
573.607 18
573.622 1
573.638 12
573.653 5
573.669 1
573.684 2
573.700 8
573.716 5
573.731 2
573.747 2
573.762 1
573.778 0
573.793 3
573.809 4
573.824 3
573.840 5
573.855 4
573.871 9
573.886 6
573.902 10
573.917 15
573.933 29
573.948 28
573.964 8
573.979 11
573.995 2
574.010 5
574.026 11
574.041 11
574.057 2
574.072 6
574.088 13
574.103 3
574.119 2
574.134 11
574.150 18
574.165 8
574.181 10
574.196 19
574.212 7
574.227 8
574.243 10
574.258 22
574.274 8
574.289 0
574.305 9
574.320 22
574.336 2
574.351 5
574.367 6
574.382 11
574.398 2
574.413 9
574.429 1
574.444 12
574.460 3
574.475 3
574.491 7
574.506 9
574.522 3
574.538 9
574.553 22
574.569 14
574.584 4
574.600 0
574.615 0
574.631 7
574.646 1
574.662 7
574.677 7
574.693 6
574.708 2
574.724 13
574.739 19
574.755 5
574.770 1
574.786 0
574.801 6
574.817 12
574.832 7
574.848 2
574.863 8
574.879 0
574.894 4
574.910 19
574.925 3
574.941 1
574.956 1
574.972 7
574.988 3
575.003 0
575.019 0
575.034 0
575.050 11
575.065 16
575.081 7
575.096 9
575.112 17
575.127 1
575.143 7
575.158 5
575.174 17
575.189 22
575.205 3
575.220 9
575.236 21
575.251 13
575.267 3
575.282 3
575.298 17
575.314 9
575.329 0
575.345 14
575.360 9
575.376 17
575.391 21
575.407 18
575.422 24
575.438 15
575.453 5
575.469 5
575.484 9
575.500 3
575.515 0
575.531 0
575.546 11
575.562 10
575.577 6
575.593 7
575.609 0
575.624 0
575.640 9
575.655 2
575.671 0
575.686 0
575.702 4
575.717 3
575.733 29
575.748 38
575.764 7
575.779 4
575.795 13
575.810 1
575.826 1
575.842 10
575.857 21
575.873 8
575.888 1
575.904 2
575.919 5
575.935 20
575.950 9
575.966 8
575.981 5
575.997 12
576.012 2
576.028 2
576.043 14
576.059 27
576.075 10
576.090 0
576.106 11
576.121 6
576.137 13
576.152 36
576.168 8
576.183 12
576.199 15
576.214 5
576.230 6
576.245 19
576.261 7
576.277 1
576.292 9
576.308 15
576.323 6
576.339 1
576.354 1
576.370 9
576.385 3
576.401 0
576.416 0
576.432 7
576.447 1
576.463 10
576.479 19
576.494 29
576.510 9
576.525 16
576.541 19
576.556 14
576.572 1
576.587 0
576.603 12
576.618 27
576.634 1
576.649 7
576.665 16
576.681 17
576.696 7
576.712 7
576.727 4
576.743 8
576.758 6
576.774 0
576.789 0
576.805 0
576.820 0
576.836 15
576.852 9
576.867 2
576.883 14
576.898 9
576.914 4
576.929 0
576.945 0
576.960 0
576.976 4
576.991 5
577.007 5
577.023 12
577.038 12
577.054 5
577.069 9
577.085 12
577.100 8
577.116 1
577.131 6
577.147 27
577.163 10
577.178 7
577.194 11
577.209 11
577.225 9
577.240 19
577.256 3
577.271 14
577.287 9
577.303 0
577.318 1
577.334 12
577.349 6
577.365 6
577.380 4
577.396 1
577.411 11
577.427 6
577.442 14
577.458 17
577.474 2
577.489 0
577.505 14
577.520 26
577.536 18
577.551 26
577.567 20
577.582 11
577.598 9
577.614 6
577.629 1
577.645 9
577.660 3
577.676 10
577.691 2
577.707 23
577.722 11
577.738 4
577.754 18
577.769 12
577.785 11
577.800 10
577.816 17
577.831 9
577.847 3
577.863 0
577.878 7
577.894 4
577.909 0
577.925 9
577.940 6
577.956 6
577.971 12
577.987 12
578.003 23
578.018 11
578.034 0
578.049 11
578.065 16
578.080 2
578.096 0
578.112 7
578.127 17
578.143 27
578.158 23
578.174 13
578.189 5
578.205 8
578.220 9
578.236 1
578.252 0
578.267 0
578.283 14
578.298 27
578.314 4
578.329 5
578.345 0
578.361 1
578.376 1
578.392 22
578.407 21
578.423 18
578.438 31
578.454 92
578.470 111
578.485 107
578.501 52
578.516 48
578.532 37
578.547 75
578.563 32
578.579 20
578.594 35
578.610 21
578.625 14
578.641 15
578.656 7
578.672 10
578.687 9
578.703 23
578.719 1
578.734 19
578.750 13
578.765 3
578.781 4
578.796 3
578.812 19
578.828 25
578.843 1
578.859 0
578.874 1
578.890 6
578.906 6
578.921 3
578.937 8
578.952 15
578.968 13
578.983 21
578.999 4
579.015 10
579.030 9
579.046 0
579.061 1
579.077 4
579.092 6
579.108 7
579.124 11
579.139 19
579.155 1
579.170 13
579.186 32
579.201 35
579.217 6
579.233 13
579.248 0
579.264 3
579.279 14
579.295 23
579.311 24
579.326 17
579.342 11
579.357 3
579.373 1
579.388 24
579.404 37
579.420 12
579.435 3
579.451 29
579.466 46
579.482 44
579.497 47
579.513 27
579.529 34
579.544 25
579.560 12
579.575 8
579.591 12
579.607 12
579.622 9
579.638 20
579.653 19
579.669 40
579.684 23
579.700 18
579.716 4
579.731 9
579.747 6
579.762 4
579.778 8
579.794 2
579.809 3
579.825 0
579.840 11
579.856 14
579.871 9
579.887 1
579.903 4
579.918 1
579.934 21
579.949 26
579.965 16
579.981 8
579.996 0
580.012 0
580.027 0
580.043 4
580.059 10
580.074 8
580.090 21
580.105 2
580.121 0
580.137 1
580.152 3
580.168 4
580.183 4
580.199 0
580.214 1
580.230 27
580.246 24
580.261 8
580.277 8
580.292 12
580.308 8
580.324 5
580.339 1
580.355 6
580.370 15
580.386 25
580.402 18
580.417 52
580.433 72
580.448 74
580.464 117
580.480 110
580.495 102
580.511 118
580.526 77
580.542 71
580.558 31
580.573 54
580.589 15
580.604 11
580.620 11
580.636 4
580.651 5
580.667 9
580.682 9
580.698 15
580.714 14
580.729 11
580.745 13
580.760 13
580.776 5
580.791 4
580.807 5
580.823 4
580.838 18
580.854 28
580.869 4
580.885 1
580.901 0
580.916 0
580.932 6
580.947 7
580.963 5
580.979 12
580.994 12
581.010 11
581.026 12
581.041 5
581.057 5
581.072 3
581.088 2
581.104 7
581.119 16
581.135 13
581.150 8
581.166 0
581.182 9
581.197 9
581.213 0
581.228 7
581.244 10
581.260 5
581.275 5
581.291 6
581.306 10
581.322 4
581.338 1
581.353 18
581.369 6
581.384 6
581.400 2
581.416 6
581.431 12
581.447 26
581.462 48
581.478 74
581.494 84
581.509 42
581.525 23
581.541 20
581.556 27
581.572 7
581.587 0
581.603 4
581.619 3
581.634 11
581.650 22
581.665 23
581.681 10
581.697 15
581.712 7
581.728 0
581.743 11
581.759 12
581.775 3
581.790 10
581.806 7
581.822 0
581.837 0
581.853 5
581.868 8
581.884 2
581.900 0
581.915 7
581.931 12
581.946 6
581.962 0
581.978 7
581.993 0
582.009 7
582.024 5
582.040 1
582.056 7
582.071 6
582.087 26
582.103 7
582.118 23
582.134 14
582.149 12
582.165 2
582.181 7
582.196 7
582.212 7
582.228 7
582.243 13
582.259 5
582.274 3
582.290 10
582.306 7
582.321 10
582.337 16
582.352 8
582.368 5
582.384 14
582.399 17
582.415 16
582.431 15
582.446 10
582.462 22
582.477 23
582.493 31
582.509 30
582.524 8
582.540 6
582.556 19
582.571 19
582.587 13
582.602 1
582.618 19
582.634 9
582.649 6
582.665 2
582.681 8
582.696 5
582.712 8
582.727 5
582.743 0
582.759 0
582.774 3
582.790 20
582.806 9
582.821 3
582.837 0
582.852 0
582.868 3
582.884 0
582.899 8
582.915 24
582.931 16
582.946 3
582.962 5
582.977 2
582.993 10
583.009 3
583.024 6
583.040 1
583.056 3
583.071 5
583.087 22
583.102 7
583.118 0
583.134 2
583.149 14
583.165 2
583.181 12
583.196 11
583.212 7
583.228 19
583.243 8
583.259 0
583.274 0
583.290 6
583.306 3
583.321 9
583.337 11
583.353 4
583.368 4
583.384 0
583.400 14
583.415 18
583.431 14
583.446 12
583.462 24
583.478 32
583.493 20
583.509 4
583.525 12
583.540 30
583.556 8
583.572 3
583.587 11
583.603 13
583.618 18
583.634 2
583.650 4
583.665 16
583.681 8
583.697 11
583.712 6
583.728 8
583.744 0
583.759 6
583.775 11
583.790 2
583.806 8
583.822 0
583.837 0
583.853 9
583.869 11
583.884 1
583.900 1
583.916 5
583.931 0
583.947 3
583.962 6
583.978 21
583.994 4
584.009 12
584.025 6
584.041 8
584.056 2
584.072 0
584.088 0
584.103 3
584.119 0
584.135 0
584.150 3
584.166 19
584.181 6
584.197 9
584.213 9
584.228 13
584.244 8
584.260 11
584.275 5
584.291 16
584.307 2
584.322 3
584.338 11
584.354 2
584.369 6
584.385 18
584.401 38
584.416 40
584.432 37
584.447 16
584.463 23
584.479 14
584.494 7
584.510 20
584.526 3
584.541 0
584.557 9
584.573 6
584.588 9
584.604 14
584.620 8
584.635 6
584.651 9
584.667 0
584.682 21
584.698 10
584.714 7
584.729 6
584.745 4
584.760 7
584.776 17
584.792 12
584.807 11
584.823 3
584.839 6
584.854 29
584.870 7
584.886 4
584.901 0
584.917 0
584.933 0
584.948 0
584.964 5
584.980 2
584.995 5
585.011 14
585.027 5
585.042 6
585.058 8
585.074 3
585.089 2
585.105 9
585.121 5
585.136 0
585.152 1
585.168 0
585.183 0
585.199 6
585.215 4
585.230 3
585.246 19
585.261 8
585.277 8
585.293 14
585.308 8
585.324 0
585.340 3
585.355 10
585.371 2
585.387 0
585.402 2
585.418 16
585.434 12
585.449 6
585.465 12
585.481 16
585.496 12
585.512 2
585.528 15
585.543 1
585.559 7
585.575 19
585.590 4
585.606 19
585.622 19
585.637 16
585.653 21
585.669 25
585.684 26
585.700 5
585.716 12
585.731 11
585.747 7
585.763 19
585.778 13
585.794 10
585.810 20
585.825 7
585.841 0
585.857 6
585.872 4
585.888 22
585.904 6
585.919 14
585.935 24
585.951 3
585.966 8
585.982 2
585.998 0
586.013 14
586.029 12
586.045 4
586.060 2
586.076 4
586.092 0
586.107 0
586.123 3
586.139 16
586.154 16
586.170 56
586.186 50
586.201 26
586.217 7
586.233 23
586.248 16
586.264 3
586.280 10
586.295 11
586.311 8
586.327 1
586.342 18
586.358 3
586.374 0
586.390 0
586.405 0
586.421 0
586.437 7
586.452 2
586.468 6
586.484 7
586.499 0
586.515 0
586.531 0
586.546 17
586.562 11
586.578 3
586.593 12
586.609 5
586.625 0
586.640 1
586.656 6
586.672 0
586.687 6
586.703 5
586.719 4
586.734 0
586.750 14
586.766 20
586.781 9
586.797 19
586.813 14
586.828 9
586.844 7
586.860 6
586.876 5
586.891 2
586.907 0
586.923 0
586.938 0
586.954 6
586.970 5
586.985 7
587.001 18
587.017 14
587.032 9
587.048 7
587.064 0
587.079 5
587.095 6
587.111 1
587.126 1
587.142 1
587.158 0
587.173 16
587.189 11
587.205 1
587.221 4
587.236 11
587.252 25
587.268 24
587.283 11
587.299 13
587.315 3
587.330 0
587.346 7
587.362 0
587.377 4
587.393 8
587.409 2
587.424 9
587.440 15
587.456 6
587.472 11
587.487 8
587.503 13
587.519 0
587.534 0
587.550 1
587.566 18
587.581 7
587.597 12
587.613 17
587.628 9
587.644 9
587.660 8
587.676 21
587.691 3
587.707 0
587.723 2
587.738 9
587.754 8
587.770 1
587.785 5
587.801 7
587.817 1
587.832 6
587.848 9
587.864 15
587.880 7
587.895 4
587.911 0
587.927 5
587.942 7
587.958 0
587.974 0
587.989 0
588.005 8
588.021 12
588.036 6
588.052 1
588.068 0
588.084 3
588.099 2
588.115 13
588.131 22
588.146 17
588.162 14
588.178 21
588.193 25
588.209 23
588.225 12
588.241 24
588.256 11
588.272 3
588.288 0
588.303 11
588.319 10
588.335 8
588.350 1
588.366 2
588.382 6
588.398 9
588.413 13
588.429 17
588.445 21
588.460 11
588.476 0
588.492 4
588.507 12
588.523 2
588.539 2
588.555 7
588.570 2
588.586 12
588.602 7
588.617 0
588.633 0
588.649 6
588.665 13
588.680 11
588.696 5
588.712 1
588.727 2
588.743 6
588.759 1
588.774 2
588.790 1
588.806 2
588.822 9
588.837 22
588.853 21
588.869 6
588.884 4
588.900 8
588.916 5
588.932 0
588.947 9
588.963 6
588.979 4
588.994 1
589.010 4
589.026 3
589.041 4
589.057 10
589.073 2
589.089 0
589.104 0
589.120 2
589.136 7
589.151 9
589.167 14
589.183 11
589.199 1
589.214 12
589.230 16
589.246 4
589.261 8
589.277 0
589.293 1
589.309 0
589.324 0
589.340 31
589.356 10
589.371 1
589.387 0
589.403 0
589.419 7
589.434 21
589.450 14
589.466 10
589.481 0
589.497 7
589.513 12
589.529 2
589.544 1
589.560 5
589.576 1
589.591 0
589.607 0
589.623 0
589.639 5
589.654 1
589.670 0
589.686 13
589.701 4
589.717 3
589.733 7
589.749 0
589.764 9
589.780 7
589.796 22
589.812 19
589.827 10
589.843 1
589.859 0
589.874 0
589.890 0
589.906 0
589.922 0
589.937 0
589.953 2
589.969 0
589.984 0
590.000 0
590.016 1
590.032 21
590.047 4
590.063 0
590.079 0
590.095 0
590.110 13
590.126 13
590.142 13
590.157 31
590.173 30
590.189 9
590.205 20
590.220 11
590.236 12
590.252 6
590.268 10
590.283 15
590.299 17
590.315 4
590.330 6
590.346 13
590.362 7
590.378 7
590.393 0
590.409 8
590.425 1
590.441 0
590.456 3
590.472 2
590.488 14
590.503 25
590.519 4
590.535 14
590.551 7
590.566 0
590.582 0
590.598 0
590.614 0
590.629 3
590.645 4
590.661 0
590.676 0
590.692 5
590.708 12
590.724 12
590.739 5
590.755 10
590.771 0
590.787 3
590.802 7
590.818 2
590.834 4
590.850 4
590.865 20
590.881 7
590.897 6
590.912 3
590.928 8
590.944 22
590.960 10
590.975 5
590.991 0
591.007 0
591.023 0
591.038 8
591.054 8
591.070 2
591.086 0
591.101 0
591.117 3
591.133 4
591.149 2
591.164 1
591.180 6
591.196 4
591.211 6
591.227 1
591.243 2
591.259 2
591.274 1
591.290 0
591.306 4
591.322 5
591.337 1
591.353 9
591.369 4
591.385 11
591.400 35
591.416 19
591.432 13
591.448 3
591.463 4
591.479 6
591.495 2
591.511 5
591.526 0
591.542 8
591.558 3
591.574 7
591.589 4
591.605 10
591.621 8
591.636 3
591.652 15
591.668 6
591.684 3
591.699 13
591.715 4
591.731 1
591.747 8
591.762 3
591.778 0
591.794 12
591.810 9
591.825 0
591.841 0
591.857 0
591.873 1
591.888 17
591.904 16
591.920 13
591.936 11
591.951 12
591.967 2
591.983 0
591.999 0
592.014 0
592.030 0
592.046 5
592.062 1
592.077 10
592.093 4
592.109 2
592.125 5
592.140 0
592.156 3
592.172 8
592.188 4
592.203 6
592.219 2
592.235 2
592.251 4
592.266 7
592.282 3
592.298 19
592.314 27
592.329 19
592.345 23
592.361 16
592.377 7
592.392 3
592.408 8
592.424 5
592.440 20
592.455 44
592.471 41
592.487 38
592.503 34
592.519 22
592.534 34
592.550 21
592.566 21
592.582 9
592.597 14
592.613 2
592.629 0
592.645 4
592.660 13
592.676 6
592.692 2
592.708 1
592.723 4
592.739 10
592.755 5
592.771 4
592.786 9
592.802 4
592.818 4
592.834 2
592.849 3
592.865 4
592.881 6
592.897 3
592.912 6
592.928 2
592.944 0
592.960 8
592.976 18
592.991 4
593.007 0
593.023 8
593.039 2
593.054 15
593.070 13
593.086 17
593.102 13
593.117 3
593.133 3
593.149 11
593.165 1
593.180 15
593.196 8
593.212 8
593.228 3
593.244 8
593.259 0
593.275 0
593.291 0
593.307 0
593.322 16
593.338 3
593.354 3
593.370 21
593.385 4
593.401 12
593.417 11
593.433 4
593.448 16
593.464 9
593.480 4
593.496 8
593.512 11
593.527 10
593.543 14
593.559 8
593.575 1
593.590 8
593.606 12
593.622 6
593.638 15
593.654 7
593.669 6
593.685 1
593.701 0
593.717 5
593.732 15
593.748 6
593.764 1
593.780 4
593.795 1
593.811 6
593.827 1
593.843 6
593.859 8
593.874 1
593.890 5
593.906 1
593.922 0
593.937 1
593.953 0
593.969 10
593.985 6
594.001 6
594.016 1
594.032 2
594.048 10
594.064 3
594.079 13
594.095 27
594.111 0
594.127 0
594.143 0
594.158 16
594.174 6
594.190 4
594.206 5
594.221 2
594.237 2
594.253 0
594.269 13
594.285 11
594.300 12
594.316 1
594.332 1
594.348 5
594.363 1
594.379 4
594.395 22
594.411 14
594.427 12
594.442 12
594.458 37
594.474 40
594.490 24
594.505 4
594.521 6
594.537 25
594.553 7
594.569 18
594.584 9
594.600 3
594.616 0
594.632 6
594.648 6
594.663 7
594.679 0
594.695 13
594.711 6
594.726 10
594.742 5
594.758 11
594.774 8
594.790 1
594.805 0
594.821 0
594.837 12
594.853 4
594.869 4
594.884 0
594.900 0
594.916 1
594.932 0
594.947 0
594.963 4
594.979 3
594.995 5
595.011 2
595.026 2
595.042 16
595.058 17
595.074 5
595.090 0
595.105 4
595.121 1
595.137 0
595.153 0
595.169 3
595.184 11
595.200 8
595.216 1
595.232 0
595.247 0
595.263 15
595.279 25
595.295 11
595.311 0
595.326 13
595.342 23
595.358 5
595.374 5
595.390 15
595.405 8
595.421 17
595.437 6
595.453 4
595.469 8
595.484 36
595.500 24
595.516 26
595.532 14
595.548 14
595.563 20
595.579 8
595.595 3
595.611 1
595.627 1
595.642 12
595.658 5
595.674 6
595.690 9
595.706 3
595.721 0
595.737 0
595.753 0
595.769 10
595.785 12
595.800 12
595.816 0
595.832 0
595.848 0
595.864 2
595.879 3
595.895 0
595.911 0
595.927 2
595.943 17
595.958 8
595.974 6
595.990 4
596.006 6
596.022 2
596.037 3
596.053 0
596.069 4
596.085 4
596.101 0
596.116 0
596.132 4
596.148 18
596.164 10
596.180 7
596.195 8
596.211 11
596.227 14
596.243 0
596.259 1
596.274 0
596.290 1
596.306 1
596.322 3
596.338 17
596.353 20
596.369 31
596.385 21
596.401 34
596.417 28
596.433 22
596.448 25
596.464 18
596.480 41
596.496 42
596.512 21
596.527 19
596.543 6
596.559 7
596.575 9
596.591 4
596.606 2
596.622 0
596.638 0
596.654 12
596.670 17
596.685 11
596.701 12
596.717 21
596.733 8
596.749 9
596.765 7
596.780 4
596.796 5
596.812 9
596.828 1
596.844 3
596.859 6
596.875 5
596.891 1
596.907 2
596.923 0
596.938 6
596.954 10
596.970 11
596.986 17
597.002 20
597.018 20
597.033 3
597.049 5
597.065 0
597.081 0
597.097 5
597.112 0
597.128 2
597.144 11
597.160 13
597.176 10
597.192 3
597.207 0
597.223 0
597.239 0
597.255 1
597.271 0
597.286 5
597.302 0
597.318 0
597.334 0
597.350 0
597.366 0
597.381 0
597.397 1
597.413 8
597.429 10
597.445 8
597.460 2
597.476 11
597.492 17
597.508 21
597.524 6
597.540 0
597.555 2
597.571 5
597.587 16
597.603 17
597.619 9
597.635 0
597.650 0
597.666 0
597.682 0
597.698 11
597.714 23
597.730 8
597.745 15
597.761 17
597.777 1
597.793 0
597.809 0
597.824 0
597.840 6
597.856 18
597.872 15
597.888 10
597.904 3
597.919 2
597.935 0
597.951 0
597.967 0
597.983 0
597.999 1
598.014 1
598.030 19
598.046 11
598.062 17
598.078 3
598.094 23
598.109 10
598.125 12
598.141 7
598.157 3
598.173 0
598.189 8
598.204 6
598.220 6
598.236 5
598.252 12
598.268 8
598.284 3
598.299 10
598.315 8
598.331 11
598.347 9
598.363 5
598.379 15
598.394 7
598.410 3
598.426 0
598.442 25
598.458 31
598.474 23
598.489 13
598.505 14
598.521 11
598.537 15
598.553 8
598.569 19
598.584 8
598.600 0
598.616 2
598.632 0
598.648 4
598.664 4
598.679 7
598.695 10
598.711 3
598.727 11
598.743 5
598.759 0
598.774 0
598.790 10
598.806 5
598.822 0
598.838 0
598.854 0
598.869 5
598.885 2
598.901 9
598.917 1
598.933 9
598.949 5
598.965 3
598.980 5
598.996 9
599.012 3
599.028 0
599.044 4
599.060 1
599.075 7
599.091 13
599.107 4
599.123 7
599.139 15
599.155 4
599.170 1
599.186 13
599.202 30
599.218 17
599.234 6
599.250 11
599.266 14
599.281 5
599.297 3
599.313 3
599.329 0
599.345 7
599.361 6
599.376 13
599.392 0
599.408 4
599.424 16
599.440 0
599.456 3
599.472 11
599.487 5
599.503 9
599.519 3
599.535 1
599.551 9
599.567 12
599.583 0
599.598 3
599.614 3
599.630 0
599.646 0
599.662 5
599.678 10
599.693 0
599.709 0
599.725 15
599.741 8
599.757 0
599.773 0
599.789 8
599.804 8
599.820 1
599.836 0
599.852 0
599.868 3
599.884 0
599.900 3
599.915 0
599.931 1
599.947 10
599.963 12
599.979 2
599.995 0
600.011 0
600.026 0
600.042 12
600.058 8
600.074 7
600.090 10
600.106 8
600.122 15
600.137 1
600.153 0
600.169 6
600.185 4
600.201 20
600.217 1
600.233 2
600.248 13
600.264 28
600.280 21
600.296 16
600.312 7
600.328 1
600.344 14
600.359 16
600.375 8
600.391 6
600.407 9
600.423 21
600.439 12
600.455 0
600.470 5
600.486 13
600.502 7
600.518 4
600.534 9
600.550 3
600.566 4
600.581 2
600.597 15
600.613 44
600.629 8
600.645 6
600.661 5
600.677 1
600.693 7
600.708 1
600.724 5
600.740 2
600.756 2
600.772 5
600.788 0
600.804 5
600.819 5
600.835 30
600.851 15
600.867 8
600.883 5
600.899 1
600.915 0
600.931 0
600.946 4
600.962 2
600.978 6
600.994 16
601.010 11
601.026 15
601.042 20
601.057 10
601.073 3
601.089 5
601.105 4
601.121 7
601.137 0
601.153 0
601.169 21
601.184 14
601.200 3
601.216 2
601.232 16
601.248 5
601.264 0
601.280 0
601.296 0
601.311 4
601.327 8
601.343 1
601.359 5
601.375 24
601.391 10
601.407 13
601.423 11
601.438 0
601.454 7
601.470 10
601.486 7
601.502 2
601.518 10
601.534 0
601.550 1
601.565 0
601.581 0
601.597 0
601.613 1
601.629 2
601.645 6
601.661 11
601.677 18
601.692 5
601.708 0
601.724 0
601.740 0
601.756 0
601.772 0
601.788 2
601.804 0
601.819 0
601.835 11
601.851 7
601.867 11
601.883 4
601.899 3
601.915 0
601.931 0
601.947 1
601.962 2
601.978 16
601.994 6
602.010 0
602.026 0
602.042 15
602.058 12
602.074 9
602.089 2
602.105 11
602.121 3
602.137 5
602.153 21
602.169 8
602.185 15
602.201 5
602.217 6
602.232 1
602.248 0
602.264 0
602.280 4
602.296 15
602.312 2
602.328 0
602.344 0
602.359 0
602.375 0
602.391 11
602.407 5
602.423 0
602.439 9
602.455 14
602.471 18
602.487 9
602.502 0
602.518 3
602.534 2
602.550 1
602.566 4
602.582 0
602.598 0
602.614 15
602.630 16
602.645 6
602.661 2
602.677 0
602.693 0
602.709 9
602.725 6
602.741 0
602.757 8
602.773 7
602.789 0
602.804 5
602.820 4
602.836 7
602.852 8
602.868 10
602.884 5
602.900 0
602.916 0
602.932 1
602.947 0
602.963 17
602.979 10
602.995 7
603.011 0
603.027 0
603.043 0
603.059 0
603.075 0
603.091 0
603.106 0
603.122 0
603.138 2
603.154 1
603.170 10
603.186 10
603.202 3
603.218 3
603.234 15
603.249 6
603.265 9
603.281 3
603.297 3
603.313 5
603.329 2
603.345 0
603.361 0
603.377 0
603.393 0
603.408 0
603.424 5
603.440 4
603.456 1
603.472 5
603.488 4
603.504 2
603.520 6
603.536 0
603.552 0
603.568 0
603.583 0
603.599 9
603.615 9
603.631 11
603.647 6
603.663 0
603.679 0
603.695 2
603.711 5
603.727 3
603.742 2
603.758 3
603.774 21
603.790 5
603.806 5
603.822 5
603.838 8
603.854 4
603.870 2
603.886 1
603.902 7
603.917 1
603.933 1
603.949 0
603.965 0
603.981 0
603.997 0
604.013 1
604.029 1
604.045 0
604.061 0
604.076 4
604.092 0
604.108 0
604.124 6
604.140 6
604.156 11
604.172 3
604.188 0
604.204 6
604.220 0
604.236 1
604.252 5
604.267 12
604.283 12
604.299 9
604.315 0
604.331 0
604.347 0
604.363 4
604.379 0
604.395 6
604.411 1
604.427 5
604.442 2
604.458 7
604.474 6
604.490 1
604.506 1
604.522 20
604.538 6
604.554 0
604.570 0
604.586 0
604.602 0
604.618 10
604.633 0
604.649 0
604.665 0
604.681 0
604.697 9
604.713 7
604.729 5
604.745 0
604.761 1
604.777 1
604.793 0
604.809 0
604.824 1
604.840 9
604.856 3
604.872 0
604.888 8
604.904 12
604.920 1
604.936 11
604.952 12
604.968 4
604.984 4
605.000 18
605.016 2
605.031 0
605.047 1
605.063 1
605.079 1
605.095 4
605.111 0
605.127 0
605.143 9
605.159 8
605.175 3
605.191 6
605.207 9
605.223 1
605.238 0
605.254 3
605.270 12
605.286 2
605.302 0
605.318 0
605.334 8
605.350 14
605.366 8
605.382 0
605.398 0
605.414 2
605.430 8
605.445 1
605.461 2
605.477 15
605.493 4
605.509 0
605.525 4
605.541 5
605.557 7
605.573 8
605.589 1
605.605 10
605.621 0
605.637 4
605.653 3
605.668 0
605.684 0
605.700 6
605.716 0
605.732 0
605.748 1
605.764 0
605.780 0
605.796 0
605.812 7
605.828 2
605.844 0
605.860 0
605.876 0
605.892 0
605.907 0
605.923 0
605.939 5
605.955 0
605.971 0
605.987 8
606.003 9
606.019 0
606.035 1
606.051 1
606.067 19
606.083 7
606.099 0
606.115 3
606.131 4
606.146 3
606.162 4
606.178 9
606.194 2
606.210 0
606.226 0
606.242 2
606.258 0
606.274 4
606.290 6
606.306 0
606.322 0
606.338 0
606.354 5
606.370 0
606.386 0
606.402 0
606.417 18
606.433 13
606.449 5
606.465 23
606.481 22
606.497 4
606.513 6
606.529 5
606.545 1
606.561 3
606.577 2
606.593 8
606.609 4
606.625 2
606.641 1
606.657 3
606.673 0
606.688 0
606.704 0
606.720 0
606.736 9
606.752 4
606.768 0
606.784 0
606.800 0
606.816 1
606.832 0
606.848 0
606.864 0
606.880 0
606.896 7
606.912 2
606.928 6
606.944 9
606.960 6
606.975 1
606.991 6
607.007 9
607.023 6
607.039 15
607.055 15
607.071 3
607.087 0
607.103 0
607.119 11
607.135 10
607.151 10
607.167 4
607.183 0
607.199 7
607.215 3
607.231 7
607.247 4
607.263 5
607.279 1
607.294 0
607.310 17
607.326 19
607.342 17
607.358 7
607.374 5
607.390 0
607.406 0
607.422 2
607.438 4
607.454 13
607.470 23
607.486 9
607.502 0
607.518 0
607.534 5
607.550 0
607.566 20
607.582 18
607.598 17
607.614 10
607.630 6
607.645 0
607.661 4
607.677 0
607.693 0
607.709 0
607.725 0
607.741 0
607.757 0
607.773 5
607.789 0
607.805 1
607.821 2
607.837 4
607.853 11
607.869 4
607.885 19
607.901 7
607.917 1
607.933 0
607.949 2
607.965 5
607.981 0
607.997 0
608.013 0
608.028 0
608.044 18
608.060 12
608.076 1
608.092 0
608.108 8
608.124 9
608.140 14
608.156 2
608.172 7
608.188 1
608.204 2
608.220 16
608.236 6
608.252 5
608.268 3
608.284 0
608.300 7
608.316 5
608.332 1
608.348 0
608.364 12
608.380 8
608.396 3
608.412 0
608.428 10
608.444 36
608.460 16
608.475 36
608.491 30
608.507 21
608.523 11
608.539 5
608.555 12
608.571 27
608.587 32
608.603 12
608.619 5
608.635 2
608.651 3
608.667 0
608.683 10
608.699 14
608.715 1
608.731 0
608.747 0
608.763 0
608.779 0
608.795 0
608.811 0
608.827 1
608.843 0
608.859 0
608.875 12
608.891 15
608.907 1
608.923 1
608.939 12
608.955 2
608.971 0
608.987 5
609.003 12
609.019 3
609.034 0
609.050 0
609.066 14
609.082 6
609.098 0
609.114 8
609.130 1
609.146 1
609.162 2
609.178 0
609.194 8
609.210 8
609.226 0
609.242 11
609.258 9
609.274 9
609.290 8
609.306 19
609.322 10
609.338 2
609.354 12
609.370 9
609.386 9
609.402 3
609.418 0
609.434 0
609.450 4
609.466 7
609.482 12
609.498 3
609.514 2
609.530 6
609.546 3
609.562 0
609.578 0
609.594 11
609.610 6
609.626 0
609.642 1
609.658 5
609.674 6
609.690 8
609.706 0
609.722 0
609.738 0
609.754 0
609.770 3
609.786 5
609.802 1
609.817 0
609.833 3
609.849 0
609.865 0
609.881 0
609.897 9
609.913 5
609.929 1
609.945 0
609.961 0
609.977 1
609.993 16
610.009 9
610.025 22
610.041 13
610.057 8
610.073 6
610.089 0
610.105 0
610.121 2
610.137 0
610.153 0
610.169 4
610.185 1
610.201 2
610.217 1
610.233 2
610.249 3
610.265 7
610.281 9
610.297 2
610.313 1
610.329 0
610.345 3
610.361 5
610.377 8
610.393 0
610.409 0
610.425 10
610.441 16
610.457 27
610.473 28
610.489 26
610.505 25
610.521 16
610.537 6
610.553 9
610.569 8
610.585 5
610.601 4
610.617 14
610.633 3
610.649 3
610.665 8
610.681 2
610.697 22
610.713 13
610.729 2
610.745 2
610.761 0
610.777 0
610.793 6
610.809 1
610.825 0
610.841 0
610.857 0
610.873 7
610.889 5
610.905 11
610.921 7
610.937 7
610.953 1
610.969 0
610.985 3
611.001 2
611.017 1
611.033 10
611.049 7
611.065 5
611.081 2
611.097 0
611.113 1
611.129 7
611.145 9
611.161 11
611.177 12
611.193 11
611.209 11
611.225 17
611.241 15
611.257 12
611.273 6
611.289 2
611.305 9
611.321 9
611.337 20
611.353 16
611.369 2
611.385 3
611.401 2
611.417 10
611.433 0
611.449 0
611.465 0
611.481 0
611.497 2
611.513 10
611.529 7
611.545 0
611.561 3
611.577 0
611.593 0
611.609 1
611.625 0
611.641 0
611.657 0
611.673 9
611.689 4
611.705 18
611.721 8
611.737 0
611.753 0
611.769 5
611.785 0
611.801 0
611.817 0
611.833 0
611.849 1
611.865 0
611.881 1
611.897 0
611.913 0
611.929 0
611.945 0
611.961 2
611.977 0
611.993 2
612.009 0
612.025 0
612.041 4
612.057 6
612.073 0
612.089 0
612.105 0
612.122 9
612.138 3
612.154 1
612.170 3
612.186 0
612.202 1
612.218 29
612.234 14
612.250 4
612.266 8
612.282 2
612.298 1
612.314 2
612.330 1
612.346 3
612.362 7
612.378 10
612.394 0
612.410 6
612.426 3
612.442 2
612.458 32
612.474 20
612.490 6
612.506 7
612.522 5
612.538 0
612.554 19
612.570 13
612.586 13
612.602 2
612.618 5
612.634 11
612.650 6
612.666 0
612.682 11
612.698 3
612.714 4
612.730 1
612.746 0
612.762 10
612.778 5
612.794 18
612.810 1
612.826 7
612.842 2
612.858 0
612.874 0
612.890 8
612.907 9
612.923 6
612.939 8
612.955 0
612.971 1
612.987 0
613.003 2
613.019 11
613.035 2
613.051 3
613.067 5
613.083 2
613.099 3
613.115 3
613.131 0
613.147 0
613.163 1
613.179 9
613.195 0
613.211 0
613.227 9
613.243 7
613.259 3
613.275 0
613.291 0
613.307 0
613.323 0
613.339 0
613.355 1
613.371 1
613.387 0
613.403 9
613.419 9
613.435 3
613.451 2
613.468 10
613.484 10
613.500 4
613.516 2
613.532 0
613.548 0
613.564 5
613.580 12
613.596 12
613.612 1
613.628 0
613.644 0
613.660 6
613.676 0
613.692 0
613.708 3
613.724 0
613.740 12
613.756 4
613.772 4
613.788 2
613.804 0
613.820 0
613.836 0
613.852 0
613.868 0
613.884 0
613.900 0
613.917 4
613.933 5
613.949 15
613.965 12
613.981 9
613.997 1
614.013 3
614.029 6
614.045 0
614.061 0
614.077 0
614.093 3
614.109 9
614.125 9
614.141 7
614.157 4
614.173 6
614.189 4
614.205 3
614.221 4
614.237 22
614.253 11
614.269 1
614.285 15
614.302 25
614.318 2
614.334 6
614.350 0
614.366 0
614.382 6
614.398 2
614.414 0
614.430 0
614.446 1
614.462 5
614.478 1
614.494 5
614.510 4
614.526 0
614.542 2
614.558 0
614.574 0
614.590 11
614.606 14
614.622 5
614.638 13
614.655 3
614.671 4
614.687 0
614.703 0
614.719 0
614.735 0
614.751 0
614.767 0
614.783 0
614.799 0
614.815 0
614.831 1
614.847 1
614.863 0
614.879 5
614.895 0
614.911 3
614.927 0
614.943 0
614.959 0
614.976 4
614.992 0
615.008 0
615.024 0
615.040 1
615.056 5
615.072 0
615.088 0
615.104 0
615.120 2
615.136 7
615.152 0
615.168 3
615.184 19
615.200 2
615.216 0
615.232 0
615.248 0
615.265 1
615.281 8
615.297 2
615.313 0
615.329 0
615.345 6
615.361 0
615.377 4
615.393 8
615.409 7
615.425 1
615.441 5
615.457 0
615.473 0
615.489 4
615.505 2
615.521 2
615.538 0
615.554 4
615.570 4
615.586 8
615.602 1
615.618 1
615.634 11
615.650 2
615.666 7
615.682 0
615.698 0
615.714 1
615.730 0
615.746 0
615.762 0
615.778 5
615.794 3
615.811 0
615.827 0
615.843 1
615.859 1
615.875 0
615.891 0
615.907 0
615.923 0
615.939 0
615.955 5
615.971 1
615.987 0
616.003 0
616.019 1
616.035 0
616.052 1
616.068 8
616.084 0
616.100 0
616.116 0
616.132 5
616.148 1
616.164 11
616.180 2
616.196 1
616.212 2
616.228 0
616.244 0
616.260 0
616.276 0
616.293 0
616.309 0
616.325 0
616.341 0
616.357 0
616.373 0
616.389 3
616.405 2
616.421 0
616.437 0
616.453 0
616.469 0
616.485 6
616.501 3
616.518 5
616.534 0
616.550 0
616.566 0
616.582 0
616.598 5
616.614 8
616.630 0
616.646 6
616.662 1
616.678 3
616.694 4
616.710 0
616.727 1
616.743 0
616.759 0
616.775 0
616.791 0
616.807 0
616.823 1
616.839 5
616.855 2
616.871 0
616.887 0
616.903 5
616.919 3
616.936 5
616.952 0
616.968 0
616.984 5
617.000 6
617.016 0
617.032 0
617.048 10
617.064 4
617.080 0
617.096 3
617.112 12
617.128 5
617.145 4
617.161 2
617.177 28
617.193 3
617.209 1
617.225 5
617.241 1
617.257 0
617.273 5
617.289 0
617.305 1
617.321 3
617.338 2
617.354 0
617.370 6
617.386 1
617.402 0
617.418 9
617.434 7
617.450 0
617.466 0
617.482 2
617.498 5
617.514 9
617.531 0
617.547 0
617.563 0
617.579 0
617.595 0
617.611 8
617.627 0
617.643 0
617.659 3
617.675 0
617.691 0
617.707 0
617.724 0
617.740 2
617.756 2
617.772 3
617.788 6
617.804 3
617.820 0
617.836 0
617.852 1
617.868 0
617.884 0
617.901 0
617.917 2
617.933 0
617.949 0
617.965 0
617.981 1
617.997 2
618.013 0
618.029 7
618.045 2
618.061 0
618.078 8
618.094 3
618.110 0
618.126 0
618.142 0
618.158 0
618.174 0
618.190 12
618.206 17
618.222 15
618.239 35
618.255 15
618.271 11
618.287 2
618.303 1
618.319 3
618.335 3
618.351 2
618.367 10
618.383 9
618.399 6
618.416 0
618.432 8
618.448 3
618.464 0
618.480 4
618.496 0
618.512 6
618.528 4
618.544 0
618.560 0
618.577 8
618.593 7
618.609 6
618.625 0
618.641 5
618.657 8
618.673 1
618.689 2
618.705 0
618.721 3
618.738 0
618.754 6
618.770 1
618.786 0
618.802 7
618.818 39
618.834 28
618.850 1
618.866 1
618.882 2
618.899 11
618.915 5
618.931 0
618.947 3
618.963 10
618.979 7
618.995 12
619.011 2
619.027 4
619.044 3
619.060 0
619.076 1
619.092 7
619.108 3
619.124 3
619.140 5
619.156 1
619.172 6
619.189 17
619.205 4
619.221 5
619.237 3
619.253 0
619.269 8
619.285 14
619.301 13
619.317 5
619.333 13
619.350 6
619.366 0
619.382 0
619.398 12
619.414 7
619.430 0
619.446 10
619.462 17
619.478 13
619.495 3
619.511 1
619.527 0
619.543 0
619.559 7
619.575 2
619.591 0
619.607 14
619.623 9
619.640 11
619.656 7
619.672 0
619.688 0
619.704 0
619.720 2
619.736 13
619.752 10
619.769 2
619.785 0
619.801 1
619.817 0
619.833 0
619.849 0
619.865 0
619.881 0
619.897 0
619.914 7
619.930 0
619.946 0
619.962 0
619.978 0
619.994 2
620.010 0
620.026 0
620.042 1
620.059 5
620.075 0
620.091 6
620.107 4
620.123 0
620.139 0
620.155 0
620.171 0
620.188 2
620.204 7
620.220 3
620.236 0
620.252 0
620.268 5
620.284 0
620.300 0
620.317 0
620.333 13
620.349 11
620.365 1
620.381 4
620.397 27
620.413 7
620.429 9
620.446 3
620.462 0
620.478 0
620.494 0
620.510 2
620.526 0
620.542 4
620.558 8
620.575 7
620.591 2
620.607 3
620.623 0
620.639 7
620.655 6
620.671 7
620.687 8
620.704 0
620.720 0
620.736 0
620.752 0
620.768 0
620.784 2
620.800 0
620.816 5
620.833 5
620.849 1
620.865 0
620.881 0
620.897 9
620.913 8
620.929 0
620.945 0
620.962 0
620.978 0
620.994 0
621.010 0
621.026 0
621.042 0
621.058 0
621.075 11
621.091 4
621.107 2
621.123 3
621.139 8
621.155 0
621.171 11
621.187 0
621.204 0
621.220 2
621.236 3
621.252 6
621.268 1
621.284 0
621.300 0
621.317 0
621.333 0
621.349 5
621.365 0
621.381 1
621.397 0
621.413 0
621.429 3
621.446 0
621.462 3
621.478 1
621.494 4
621.510 13
621.526 10
621.542 8
621.559 1
621.575 4
621.591 11
621.607 0
621.623 0
621.639 0
621.655 0
621.672 0
621.688 0
621.704 0
621.720 5
621.736 11
621.752 4
621.768 1
621.785 4
621.801 14
621.817 4
621.833 0
621.849 7
621.865 7
621.881 3
621.898 3
621.914 2
621.930 7
621.946 2
621.962 0
621.978 3
621.994 0
622.011 9
622.027 5
622.043 1
622.059 8
622.075 1
622.091 0
622.107 14
622.124 8
622.140 1
622.156 5
622.172 2
622.188 0
622.204 0
622.220 0
622.237 10
622.253 6
622.269 5
622.285 1
622.301 5
622.317 0
622.333 9
622.350 5
622.366 5
622.382 0
622.398 3
622.414 0
622.430 2
622.446 7
622.463 17
622.479 13
622.495 3
622.511 11
622.527 6
622.543 2
622.560 11
622.576 2
622.592 1
622.608 14
622.624 11
622.640 4
622.656 4
622.673 0
622.689 5
622.705 1
622.721 1
622.737 6
622.753 0
622.770 4
622.786 1
622.802 0
622.818 0
622.834 5
622.850 0
622.866 0
622.883 0
622.899 0
622.915 0
622.931 0
622.947 2
622.963 7
622.980 13
622.996 2
623.012 3
623.028 6
623.044 8
623.060 17
623.077 7
623.093 2
623.109 6
623.125 1
623.141 1
623.157 0
623.173 0
623.190 0
623.206 5
623.222 11
623.238 16
623.254 11
623.270 7
623.287 0
623.303 0
623.319 1
623.335 1
623.351 0
623.367 0
623.384 0
623.400 0
623.416 14
623.432 19
623.448 18
623.464 11
623.481 15
623.497 8
623.513 3
623.529 1
623.545 1
623.561 3
623.578 6
623.594 0
623.610 0
623.626 0
623.642 0
623.658 2
623.674 0
623.691 0
623.707 0
623.723 0
623.739 9
623.755 2
623.771 3
623.788 2
623.804 11
623.820 15
623.836 3
623.852 0
623.869 2
623.885 0
623.901 10
623.917 13
623.933 3
623.949 16
623.966 8
623.982 5
623.998 3
624.014 1
624.030 0
624.046 0
624.063 1
624.079 0
624.095 4
624.111 0
624.127 0
624.143 0
624.160 2
624.176 0
624.192 8
624.208 4
624.224 0
624.240 0
624.257 4
624.273 4
624.289 8
624.305 0
624.321 1
624.337 1
624.354 0
624.370 0
624.386 0
624.402 2
624.418 3
624.435 11
624.451 24
624.467 12
624.483 14
624.499 5
624.515 21
624.532 3
624.548 0
624.564 0
624.580 6
624.596 2
624.612 1
624.629 0
624.645 0
624.661 0
624.677 0
624.693 0
624.710 11
624.726 1
624.742 1
624.758 19
624.774 10
624.790 2
624.807 0
624.823 1
624.839 5
624.855 0
624.871 0
624.888 3
624.904 0
624.920 0
624.936 0
624.952 0
624.968 3
624.985 4
625.001 9
625.017 0
625.033 5
625.049 7
625.066 2
625.082 0
625.098 9
625.114 3
625.130 0
625.146 0
625.163 6
625.179 9
625.195 6
625.211 16
625.227 16
625.244 1
625.260 4
625.276 6
625.292 0
625.308 0
625.325 8
625.341 2
625.357 10
625.373 4
625.389 3
625.405 4
625.422 5
625.438 9
625.454 7
625.470 1
625.486 5
625.503 1
625.519 6
625.535 3
625.551 1
625.567 0
625.584 4
625.600 0
625.616 0
625.632 0
625.648 0
625.664 0
625.681 0
625.697 5
625.713 1
625.729 0
625.745 0
625.762 0
625.778 2
625.794 1
625.810 0
625.826 5
625.843 1
625.859 3
625.875 6
625.891 0
625.907 1
625.924 0
625.940 0
625.956 0
625.972 8
625.988 1
626.005 10
626.021 12
626.037 3
626.053 2
626.069 0
626.086 8
626.102 21
626.118 2
626.134 0
626.150 0
626.167 0
626.183 0
626.199 0
626.215 0
626.231 0
626.248 1
626.264 11
626.280 2
626.296 4
626.312 7
626.329 12
626.345 18
626.361 7
626.377 4
626.393 5
626.410 3
626.426 0
626.442 0
626.458 4
626.474 9
626.491 2
626.507 0
626.523 5
626.539 3
626.555 0
626.572 0
626.588 0
626.604 0
626.620 0
626.636 3
626.653 0
626.669 9
626.685 13
626.701 6
626.717 1
626.734 5
626.750 6
626.766 0
626.782 1
626.798 6
626.815 1
626.831 0
626.847 0
626.863 15
626.879 7
626.896 1
626.912 0
626.928 1
626.944 0
626.960 0
626.977 1
626.993 1
627.009 0
627.025 5
627.042 0
627.058 0
627.074 0
627.090 3
627.106 0
627.123 0
627.139 3
627.155 2
627.171 4
627.187 0
627.204 7
627.220 0
627.236 0
627.252 0
627.268 0
627.285 0
627.301 1
627.317 0
627.333 0
627.350 0
627.366 0
627.382 0
627.398 0
627.414 3
627.431 8
627.447 0
627.463 6
627.479 4
627.495 5
627.512 0
627.528 0
627.544 8
627.560 6
627.577 0
627.593 2
627.609 4
627.625 1
627.641 5
627.658 7
627.674 5
627.690 0
627.706 0
627.723 0
627.739 6
627.755 11
627.771 0
627.787 0
627.804 0
627.820 7
627.836 20
627.852 14
627.868 4
627.885 0
627.901 0
627.917 9
627.933 3
627.950 0
627.966 0
627.982 0
627.998 0
628.014 0
628.031 14
628.047 15
628.063 23
628.079 6
628.096 5
628.112 0
628.128 1
628.144 0
628.160 0
628.177 0
628.193 0
628.209 1
628.225 8
628.242 3
628.258 9
628.274 15
628.290 16
628.307 1
628.323 4
628.339 10
628.355 2
628.371 11
628.388 7
628.404 0
628.420 10
628.436 2
628.453 0
628.469 7
628.485 0
628.501 8
628.517 8
628.534 16
628.550 3
628.566 0
628.582 0
628.599 1
628.615 9
628.631 8
628.647 5
628.664 0
628.680 5
628.696 0
628.712 0
628.728 0
628.745 1
628.761 1
628.777 2
628.793 7
628.810 8
628.826 1
628.842 8
628.858 2
628.875 0
628.891 2
628.907 6
628.923 1
628.939 1
628.956 0
628.972 0
628.988 0
629.004 11
629.021 0
629.037 1
629.053 4
629.069 1
629.086 1
629.102 0
629.118 0
629.134 0
629.151 7
629.167 23
629.183 5
629.199 2
629.215 19
629.232 24
629.248 8
629.264 4
629.280 15
629.297 2
629.313 2
629.329 6
629.345 6
629.362 4
629.378 0
629.394 0
629.410 7
629.427 13
629.443 5
629.459 0
629.475 2
629.492 2
629.508 0
629.524 0
629.540 1
629.557 1
629.573 0
629.589 8
629.605 13
629.621 13
629.638 2
629.654 0
629.670 1
629.686 9
629.703 13
629.719 1
629.735 0
629.751 0
629.768 2
629.784 1
629.800 0
629.816 0
629.833 0
629.849 2
629.865 3
629.881 2
629.898 5
629.914 0
629.930 0
629.946 0
629.963 0
629.979 0
629.995 0
630.011 2
630.028 0
630.044 0
630.060 2
630.076 0
630.093 0
630.109 11
630.125 2
630.141 0
630.158 0
630.174 5
630.190 2
630.206 0
630.223 7
630.239 10
630.255 7
630.271 3
630.288 0
630.304 0
630.320 0
630.336 10
630.353 9
630.369 2
630.385 8
630.401 12
630.418 6
630.434 0
630.450 7
630.466 1
630.483 5
630.499 0
630.515 2
630.531 19
630.548 17
630.564 8
630.580 2
630.596 9
630.613 9
630.629 1
630.645 0
630.661 4
630.678 0
630.694 0
630.710 8
630.726 3
630.743 22
630.759 4
630.775 0
630.792 0
630.808 6
630.824 5
630.840 11
630.857 16
630.873 4
630.889 3
630.905 4
630.922 0
630.938 0
630.954 0
630.970 0
630.987 0
631.003 0
631.019 0
631.035 0
631.052 5
631.068 7
631.084 4
631.100 4
631.117 9
631.133 8
631.149 1
631.166 0
631.182 6
631.198 6
631.214 1
631.231 0
631.247 1
631.263 0
631.279 3
631.296 0
631.312 0
631.328 1
631.344 0
631.361 0
631.377 3
631.393 13
631.409 9
631.426 0
631.442 0
631.458 6
631.475 8
631.491 1
631.507 0
631.523 2
631.540 8
631.556 5
631.572 2
631.588 6
631.605 0
631.621 0
631.637 2
631.653 2
631.670 5
631.686 3
631.702 0
631.719 0
631.735 2
631.751 0
631.767 3
631.784 6
631.800 2
631.816 1
631.832 0
631.849 0
631.865 0
631.881 0
631.898 0
631.914 0
631.930 0
631.946 1
631.963 6
631.979 0
631.995 0
632.011 0
632.028 0
632.044 0
632.060 0
632.077 0
632.093 0
632.109 9
632.125 3
632.142 3
632.158 1
632.174 8
632.190 15
632.207 1
632.223 0
632.239 0
632.256 5
632.272 7
632.288 7
632.304 5
632.321 0
632.337 0
632.353 0
632.370 8
632.386 7
632.402 1
632.418 8
632.435 12
632.451 0
632.467 4
632.483 0
632.500 0
632.516 0
632.532 0
632.549 0
632.565 2
632.581 2
632.597 12
632.614 8
632.630 0
632.646 12
632.663 5
632.679 6
632.695 3
632.711 1
632.728 0
632.744 4
632.760 12
632.777 3
632.793 0
632.809 5
632.825 1
632.842 0
632.858 0
632.874 3
632.891 0
632.907 1
632.923 4
632.939 1
632.956 7
632.972 0
632.988 10
633.005 5
633.021 9
633.037 11
633.053 0
633.070 0
633.086 0
633.102 0
633.119 0
633.135 6
633.151 12
633.167 9
633.184 0
633.200 0
633.216 0
633.233 0
633.249 0
633.265 0
633.281 6
633.298 1
633.314 1
633.330 0
633.347 0
633.363 10
633.379 0
633.395 8
633.412 2
633.428 6
633.444 1
633.461 4
633.477 4
633.493 9
633.510 1
633.526 5
633.542 11
633.558 7
633.575 3
633.591 0
633.607 0
633.624 2
633.640 6
633.656 24
633.672 18
633.689 1
633.705 9
633.721 7
633.738 0
633.754 2
633.770 5
633.787 0
633.803 3
633.819 0
633.835 0
633.852 0
633.868 0
633.884 9
633.901 0
633.917 0
633.933 0
633.950 0
633.966 7
633.982 15
633.998 2
634.015 3
634.031 0
634.047 0
634.064 0
634.080 0
634.096 0
634.113 0
634.129 3
634.145 0
634.161 5
634.178 1
634.194 9
634.210 1
634.227 1
634.243 3
634.259 7
634.276 7
634.292 13
634.308 0
634.324 1
634.341 4
634.357 0
634.373 0
634.390 0
634.406 4
634.422 5
634.439 0
634.455 0
634.471 2
634.487 11
634.504 4
634.520 0
634.536 3
634.553 16
634.569 6
634.585 2
634.602 0
634.618 0
634.634 7
634.651 8
634.667 5
634.683 0
634.699 0
634.716 0
634.732 0
634.748 0
634.765 0
634.781 0
634.797 0
634.814 0
634.830 0
634.846 1
634.863 6
634.879 0
634.895 5
634.912 0
634.928 3
634.944 6
634.960 3
634.977 0
634.993 7
635.009 3
635.026 3
635.042 0
635.058 12
635.075 8
635.091 0
635.107 0
635.124 0
635.140 10
635.156 23
635.173 12
635.189 0
635.205 4
635.221 1
635.238 4
635.254 1
635.270 0
635.287 0
635.303 0
635.319 0
635.336 0
635.352 2
635.368 0
635.385 2
635.401 2
635.417 0
635.434 3
635.450 0
635.466 0
635.483 0
635.499 0
635.515 1
635.531 1
635.548 2
635.564 6
635.580 3
635.597 1
635.613 4
635.629 6
635.646 0
635.662 0
635.678 0
635.695 7
635.711 3
635.727 1
635.744 5
635.760 2
635.776 1
635.793 0
635.809 0
635.825 0
635.842 0
635.858 2
635.874 0
635.891 0
635.907 0
635.923 1
635.940 4
635.956 0
635.972 0
635.988 0
636.005 0
636.021 0
636.037 5
636.054 5
636.070 0
636.086 7
636.103 5
636.119 1
636.135 5
636.152 2
636.168 6
636.184 8
636.201 4
636.217 0
636.233 0
636.250 9
636.266 1
636.282 0
636.299 2
636.315 1
636.331 7
636.348 0
636.364 0
636.380 15
636.397 13
636.413 1
636.429 0
636.446 15
636.462 4
636.478 7
636.495 12
636.511 3
636.527 0
636.544 0
636.560 12
636.576 6
636.593 12
636.609 17
636.625 4
636.642 0
636.658 0
636.674 0
636.691 0
636.707 0
636.723 0
636.740 0
636.756 0
636.772 0
636.789 0
636.805 1
636.821 0
636.838 0
636.854 0
636.870 3
636.887 0
636.903 0
636.919 3
636.936 3
636.952 0
636.968 1
636.985 6
637.001 1
637.017 1
637.034 4
637.050 11
637.066 2
637.083 1
637.099 11
637.115 0
637.132 0
637.148 0
637.164 0
637.181 0
637.197 2
637.213 0
637.230 0
637.246 10
637.262 1
637.279 0
637.295 0
637.311 7
637.328 5
637.344 0
637.361 0
637.377 0
637.393 0
637.410 0
637.426 5
637.442 4
637.459 0
637.475 11
637.491 3
637.508 3
637.524 0
637.540 0
637.557 5
637.573 2
637.589 14
637.606 4
637.622 0
637.638 0
637.655 0
637.671 2
637.687 3
637.704 5
637.720 0
637.736 0
637.753 0
637.769 0
637.785 0
637.802 7
637.818 5
637.835 7
637.851 2
637.867 1
637.884 5
637.900 7
637.916 0
637.933 0
637.949 0
637.965 0
637.982 1
637.998 5
638.014 1
638.031 0
638.047 0
638.063 0
638.080 0
638.096 0
638.113 0
638.129 0
638.145 0
638.162 0
638.178 0
638.194 0
638.211 0
638.227 0
638.243 7
638.260 3
638.276 0
638.292 0
638.309 3
638.325 2
638.341 1
638.358 1
638.374 3
638.391 8
638.407 4
638.423 3
638.440 5
638.456 0
638.472 0
638.489 0
638.505 0
638.521 0
638.538 10
638.554 9
638.570 0
638.587 0
638.603 7
638.620 0
638.636 3
638.652 0
638.669 0
638.685 0
638.701 0
638.718 0
638.734 0
638.750 0
638.767 0
638.783 0
638.799 5
638.816 0
638.832 0
638.849 4
638.865 1
638.881 0
638.898 0
638.914 0
638.930 0
638.947 0
638.963 18
638.979 10
638.996 1
639.012 0
639.029 0
639.045 0
639.061 0
639.078 0
639.094 0
639.110 3
639.127 7
639.143 7
639.159 1
639.176 3
639.192 9
639.209 0
639.225 4
639.241 0
639.258 0
639.274 11
639.290 12
639.307 1
639.323 4
639.340 0
639.356 0
639.372 0
639.389 0
639.405 3
639.421 7
639.438 21
639.454 5
639.470 6
639.487 14
639.503 1
639.520 2
639.536 0
639.552 2
639.569 10
639.585 1
639.601 0
639.618 0
639.634 0
639.651 0
639.667 0
639.683 0
639.700 9
639.716 2
639.732 1
639.749 1
639.765 1
639.782 12
639.798 4
639.814 0
639.831 9
639.847 10
639.863 4
639.880 0
639.896 0
639.913 3
639.929 2
639.945 0
639.962 1
639.978 0
639.994 0
640.011 0
640.027 4
640.044 5
640.060 6
640.076 14
640.093 10
640.109 1
640.125 4
640.142 8
640.158 0
640.175 0
640.191 1
640.207 0
640.224 0
640.240 9
640.256 1
640.273 9
640.289 6
640.306 4
640.322 1
640.338 0
640.355 0
640.371 0
640.387 3
640.404 10
640.420 5
640.437 1
640.453 7
640.469 5
640.486 0
640.502 13
640.519 4
640.535 8
640.551 3
640.568 0
640.584 4
640.600 0
640.617 0
640.633 0
640.650 9
640.666 2
640.682 0
640.699 1
640.715 2
640.732 0
640.748 0
640.764 15
640.781 9
640.797 1
640.813 0
640.830 6
640.846 0
640.863 0
640.879 3
640.895 8
640.912 5
640.928 7
640.945 5
640.961 4
640.977 4
640.994 3
641.010 6
641.027 0
641.043 0
641.059 1
641.076 0
641.092 3
641.108 0
641.125 7
641.141 3
641.158 6
641.174 4
641.190 2
641.207 2
641.223 5
641.240 0
641.256 0
641.272 0
641.289 0
641.305 2
641.322 2
641.338 0
641.354 0
641.371 0
641.387 0
641.404 0
641.420 0
641.436 0
641.453 0
641.469 4
641.486 3
641.502 7
641.518 1
641.535 1
641.551 0
641.567 0
641.584 1
641.600 3
641.617 0
641.633 0
641.649 0
641.666 0
641.682 7
641.699 3
641.715 0
641.731 0
641.748 0
641.764 0
641.781 0
641.797 4
641.813 9
641.830 3
641.846 2
641.863 0
641.879 0
641.895 3
641.912 0
641.928 0
641.945 0
641.961 0
641.977 8
641.994 5
642.010 0
642.027 0
642.043 3
642.059 1
642.076 0
642.092 1
642.109 0
642.125 0
642.141 2
642.158 5
642.174 0
642.191 0
642.207 0
642.224 0
642.240 9
642.256 6
642.273 10
642.289 6
642.306 7
642.322 6
642.338 0
642.355 0
642.371 1
642.388 9
642.404 1
642.420 1
642.437 0
642.453 0
642.470 1
642.486 0
642.502 6
642.519 3
642.535 0
642.552 3
642.568 3
642.584 5
642.601 1
642.617 0
642.634 0
642.650 0
642.667 0
642.683 4
642.699 6
642.716 0
642.732 12
642.749 5
642.765 6
642.781 5
642.798 0
642.814 1
642.831 0
642.847 0
642.863 0
642.880 2
642.896 0
642.913 0
642.929 0
642.946 0
642.962 0
642.978 0
642.995 0
643.011 0
643.028 0
643.044 0
643.060 0
643.077 2
643.093 7
643.110 5
643.126 4
643.143 0
643.159 0
643.175 1
643.192 7
643.208 3
643.225 19
643.241 4
643.257 1
643.274 10
643.290 2
643.307 3
643.323 5
643.340 7
643.356 0
643.372 0
643.389 0
643.405 0
643.422 0
643.438 2
643.454 0
643.471 7
643.487 5
643.504 1
643.520 8
643.537 3
643.553 0
643.569 3
643.586 2
643.602 1
643.619 12
643.635 5
643.652 0
643.668 0
643.684 0
643.701 0
643.717 0
643.734 0
643.750 0
643.766 0
643.783 0
643.799 0
643.816 0
643.832 2
643.849 0
643.865 0
643.881 1
643.898 10
643.914 3
643.931 0
643.947 0
643.964 0
643.980 5
643.996 5
644.013 0
644.029 0
644.046 4
644.062 3
644.079 0
644.095 0
644.111 4
644.128 3
644.144 5
644.161 6
644.177 3
644.194 0
644.210 12
644.226 71
644.243 182
644.259 219
644.276 115
644.292 80
644.309 83
644.325 39
644.341 23
644.358 15
644.374 9
644.391 1
644.407 5
644.424 9
644.440 0
644.457 11
644.473 3
644.489 3
644.506 2
644.522 5
644.539 2
644.555 1
644.572 13
644.588 2
644.604 13
644.621 2
644.637 2
644.654 4
644.670 2
644.687 2
644.703 0
644.719 0
644.736 0
644.752 12
644.769 10
644.785 5
644.802 0
644.818 1
644.835 0
644.851 0
644.867 5
644.884 5
644.900 2
644.917 0
644.933 0
644.950 0
644.966 0
644.982 1
644.999 4
645.015 0
645.032 0
645.048 3
645.065 7
645.081 3
645.098 0
645.114 0
645.130 0
645.147 6
645.163 9
645.180 1
645.196 0
645.213 16
645.229 46
645.246 66
645.262 52
645.278 28
645.295 7
645.311 5
645.328 4
645.344 27
645.361 4
645.377 0
645.394 4
645.410 4
645.426 0
645.443 0
645.459 0
645.476 0
645.492 0
645.509 0
645.525 0
645.542 0
645.558 0
645.574 10
645.591 1
645.607 0
645.624 0
645.640 8
645.657 4
645.673 0
645.690 9
645.706 11
645.723 4
645.739 0
645.755 0
645.772 4
645.788 1
645.805 0
645.821 0
645.838 0
645.854 0
645.871 0
645.887 0
645.903 0
645.920 4
645.936 2
645.953 13
645.969 8
645.986 0
646.002 0
646.019 1
646.035 5
646.052 3
646.068 0
646.084 0
646.101 3
646.117 0
646.134 0
646.150 0
646.167 1
646.183 1
646.200 0
646.216 2
646.233 1
646.249 10
646.265 29
646.282 15
646.298 2
646.315 2
646.331 12
646.348 13
646.364 10
646.381 0
646.397 2
646.414 5
646.430 6
646.446 2
646.463 18
646.479 13
646.496 1
646.512 0
646.529 3
646.545 0
646.562 2
646.578 0
646.595 0
646.611 0
646.628 0
646.644 9
646.660 6
646.677 2
646.693 0
646.710 6
646.726 6
646.743 5
646.759 3
646.776 7
646.792 3
646.809 13
646.825 4
646.842 0
646.858 8
646.874 0
646.891 0
646.907 0
646.924 1
646.940 7
646.957 6
646.973 1
646.990 0
647.006 0
647.023 0
647.039 0
647.056 3
647.072 3
647.089 6
647.105 6
647.121 4
647.138 17
647.154 4
647.171 2
647.187 0
647.204 0
647.220 1
647.237 11
647.253 4
647.270 1
647.286 2
647.303 0
647.319 0
647.336 0
647.352 1
647.369 0
647.385 6
647.401 6
647.418 0
647.434 0
647.451 2
647.467 5
647.484 1
647.500 10
647.517 11
647.533 16
647.550 2
647.566 4
647.583 0
647.599 0
647.616 10
647.632 3
647.649 3
647.665 3
647.681 2
647.698 4
647.714 0
647.731 0
647.747 0
647.764 1
647.780 3
647.797 1
647.813 6
647.830 1
647.846 0
647.863 2
647.879 15
647.896 1
647.912 2
647.929 7
647.945 0
647.962 0
647.978 7
647.995 1
648.011 0
648.027 4
648.044 10
648.060 3
648.077 0
648.093 0
648.110 2
648.126 7
648.143 0
648.159 0
648.176 0
648.192 0
648.209 0
648.225 2
648.242 1
648.258 0
648.275 0
648.291 0
648.308 0
648.324 1
648.341 2
648.357 0
648.374 0
648.390 0
648.407 0
648.423 6
648.440 1
648.456 0
648.473 2
648.489 8
648.505 0
648.522 3
648.538 2
648.555 0
648.571 22
648.588 13
648.604 1
648.621 11
648.637 0
648.654 3
648.670 0
648.687 10
648.703 14
648.720 1
648.736 0
648.753 0
648.769 0
648.786 0
648.802 0
648.819 3
648.835 0
648.852 0
648.868 2
648.885 5
648.901 14
648.918 3
648.934 0
648.951 0
648.967 7
648.984 1
649.000 0
649.017 0
649.033 8
649.050 4
649.066 0
649.083 0
649.099 0
649.116 0
649.132 7
649.149 0
649.165 0
649.182 0
649.198 0
649.215 0
649.231 0
649.248 0
649.264 0
649.280 0
649.297 5
649.313 0
649.330 0
649.346 1
649.363 3
649.379 3
649.396 1
649.412 10
649.429 1
649.445 6
649.462 17
649.478 4
649.495 1
649.511 4
649.528 7
649.544 1
649.561 5
649.577 8
649.594 5
649.610 6
649.627 0
649.643 12
649.660 5
649.676 0
649.693 5
649.709 4
649.726 0
649.742 0
649.759 9
649.775 2
649.792 4
649.808 15
649.825 2
649.841 0
649.858 0
649.874 0
649.891 1
649.907 0
649.924 1
649.940 1
649.957 0
649.973 0
649.990 0
650.006 5
650.023 2
650.039 0
650.056 1
650.072 2
650.089 5
650.106 5
650.122 0
650.139 0
650.155 0
650.172 0
650.188 3
650.205 0
650.221 2
650.238 0
650.254 5
650.271 12
650.287 1
650.304 4
650.320 13
650.337 2
650.353 0
650.370 0
650.386 0
650.403 0
650.419 0
650.436 7
650.452 1
650.469 0
650.485 0
650.502 0
650.518 19
650.535 0
650.551 2
650.568 0
650.584 1
650.601 8
650.617 1
650.634 0
650.650 2
650.667 1
650.683 0
650.700 0
650.716 0
650.733 5
650.749 1
650.766 0
650.782 5
650.799 0
650.815 0
650.832 0
650.848 1
650.865 1
650.881 0
650.898 0
650.915 0
650.931 0
650.948 0
650.964 0
650.981 0
650.997 0
651.014 0
651.030 3
651.047 4
651.063 12
651.080 6
651.096 2
651.113 4
651.129 4
651.146 0
651.162 1
651.179 6
651.195 7
651.212 1
651.228 1
651.245 0
651.261 16
651.278 2
651.294 1
651.311 5
651.327 15
651.344 2
651.361 0
651.377 0
651.394 2
651.410 0
651.427 2
651.443 0
651.460 0
651.476 0
651.493 0
651.509 0
651.526 0
651.542 0
651.559 0
651.575 0
651.592 0
651.608 3
651.625 3
651.641 0
651.658 4
651.674 1
651.691 0
651.708 0
651.724 0
651.741 0
651.757 0
651.774 0
651.790 0
651.807 0
651.823 0
651.840 0
651.856 1
651.873 0
651.889 3
651.906 4
651.922 0
651.939 0
651.955 4
651.972 8
651.988 9
652.005 16
652.022 1
652.038 0
652.055 0
652.071 0
652.088 0
652.104 9
652.121 11
652.137 8
652.154 6
652.170 7
652.187 3
652.203 0
652.220 0
652.236 0
652.253 1
652.270 0
652.286 0
652.303 0
652.319 0
652.336 1
652.352 17
652.369 3
652.385 0
652.402 4
652.418 17
652.435 9
652.451 1
652.468 0
652.484 10
652.501 12
652.518 0
652.534 4
652.551 0
652.567 5
652.584 3
652.600 0
652.617 10
652.633 10
652.650 0
652.666 0
652.683 0
652.699 0
652.716 2
652.733 6
652.749 0
652.766 4
652.782 1
652.799 1
652.815 0
652.832 0
652.848 0
652.865 0
652.881 8
652.898 0
652.914 0
652.931 11
652.948 4
652.964 0
652.981 0
652.997 0
653.014 0
653.030 8
653.047 6
653.063 0
653.080 9
653.096 3
653.113 1
653.129 6
653.146 0
653.163 0
653.179 1
653.196 3
653.212 0
653.229 0
653.245 6
653.262 0
653.278 0
653.295 0
653.311 0
653.328 8
653.345 8
653.361 0
653.378 3
653.394 5
653.411 6
653.427 11
653.444 8
653.460 2
653.477 0
653.494 0
653.510 0
653.527 0
653.543 0
653.560 3
653.576 0
653.593 0
653.609 0
653.626 0
653.642 0
653.659 3
653.676 3
653.692 0
653.709 1
653.725 18
653.742 4
653.758 4
653.775 0
653.791 6
653.808 0
653.825 1
653.841 6
653.858 0
653.874 0
653.891 0
653.907 7
653.924 0
653.940 6
653.957 0
653.974 3
653.990 0
654.007 1
654.023 3
654.040 7
654.056 3
654.073 1
654.089 0
654.106 0
654.123 3
654.139 1
654.156 3
654.172 1
654.189 9
654.205 8
654.222 0
654.238 2
654.255 15
654.272 2
654.288 2
654.305 10
654.321 4
654.338 1
654.354 0
654.371 0
654.387 2
654.404 5
654.421 1
654.437 0
654.454 1
654.470 7
654.487 2
654.503 0
654.520 0
654.536 4
654.553 9
654.570 0
654.586 0
654.603 0
654.619 13
654.636 4
654.652 2
654.669 0
654.686 4
654.702 1
654.719 0
654.735 0
654.752 0
654.768 0
654.785 0
654.801 1
654.818 0
654.835 0
654.851 0
654.868 0
654.884 0
654.901 0
654.917 7
654.934 8
654.951 7
654.967 7
654.984 3
655.000 0
655.017 0
655.033 9
655.050 8
655.067 1
655.083 0
655.100 0
655.116 9
655.133 8
655.149 5
655.166 2
655.183 1
655.199 2
655.216 1
655.232 0
655.249 8
655.265 5
655.282 0
655.299 10
655.315 8
655.332 9
655.348 0
655.365 0
655.381 0
655.398 2
655.415 6
655.431 5
655.448 0
655.464 0
655.481 0
655.497 3
655.514 0
655.531 9
655.547 13
655.564 2
655.580 0
655.597 9
655.613 5
655.630 0
655.647 4
655.663 1
655.680 2
655.696 0
655.713 0
655.729 1
655.746 5
655.763 0
655.779 0
655.796 0
655.812 0
655.829 0
655.845 7
655.862 8
655.879 0
655.895 0
655.912 0
655.928 0
655.945 1
655.962 0
655.978 8
655.995 0
656.011 0
656.028 3
656.044 2
656.061 0
656.078 0
656.094 1
656.111 0
656.127 4
656.144 1
656.161 5
656.177 0
656.194 2
656.210 11
656.227 0
656.243 0
656.260 0
656.277 0
656.293 0
656.310 4
656.326 1
656.343 3
656.360 0
656.376 0
656.393 0
656.409 6
656.426 1
656.442 0
656.459 0
656.476 0
656.492 2
656.509 0
656.525 0
656.542 0
656.559 0
656.575 0
656.592 7
656.608 2
656.625 4
656.641 1
656.658 2
656.675 1
656.691 0
656.708 0
656.724 0
656.741 0
656.758 2
656.774 3
656.791 3
656.807 1
656.824 0
656.841 2
656.857 6
656.874 1
656.890 3
656.907 1
656.924 0
656.940 7
656.957 2
656.973 7
656.990 1
657.006 0
657.023 4
657.040 1
657.056 0
657.073 0
657.089 3
657.106 0
657.123 0
657.139 3
657.156 1
657.172 6
657.189 0
657.206 0
657.222 3
657.239 0
657.255 0
657.272 0
657.289 0
657.305 5
657.322 0
657.338 1
657.355 0
657.372 8
657.388 6
657.405 11
657.421 4
657.438 1
657.455 2
657.471 3
657.488 0
657.504 0
657.521 0
657.538 6
657.554 3
657.571 0
657.587 2
657.604 8
657.621 0
657.637 0
657.654 0
657.670 0
657.687 0
657.704 0
657.720 0
657.737 0
657.753 0
657.770 0
657.787 1
657.803 0
657.820 2
657.836 5
657.853 0
657.870 7
657.886 4
657.903 0
657.919 9
657.936 0
657.953 0
657.969 0
657.986 9
658.002 1
658.019 3
658.036 4
658.052 6
658.069 7
658.085 0
658.102 0
658.119 0
658.135 1
658.152 6
658.169 12
658.185 1
658.202 7
658.218 24
658.235 8
658.252 7
658.268 4
658.285 2
658.301 6
658.318 4
658.335 4
658.351 0
658.368 0
658.384 0
658.401 3
658.418 1
658.434 0
658.451 0
658.467 8
658.484 3
658.501 1
658.517 0
658.534 4
658.551 0
658.567 0
658.584 0
658.600 0
658.617 1
658.634 1
658.650 0
658.667 0
658.683 1
658.700 1
658.717 3
658.733 2
658.750 1
658.767 7
658.783 9
658.800 13
658.816 16
658.833 1
658.850 5
658.866 6
658.883 0
658.899 3
658.916 12
658.933 0
658.949 0
658.966 0
658.983 1
658.999 0
659.016 0
659.032 5
659.049 4
659.066 4
659.082 0
659.099 0
659.115 3
659.132 6
659.149 0
659.165 1
659.182 0
659.199 0
659.215 3
659.232 5
659.248 3
659.265 0
659.282 1
659.298 0
659.315 0
659.332 0
659.348 9
659.365 6
659.381 0
659.398 0
659.415 2
659.431 2
659.448 0
659.465 0
659.481 7
659.498 6
659.514 4
659.531 1
659.548 0
659.564 0
659.581 0
659.598 0
659.614 0
659.631 0
659.647 8
659.664 0
659.681 0
659.697 2
659.714 2
659.731 10
659.747 0
659.764 1
659.780 0
659.797 3
659.814 0
659.830 0
659.847 3
659.864 0
659.880 0
659.897 3
659.913 1
659.930 4
659.947 2
659.963 0
659.980 0
659.997 3
660.013 10
660.030 0
660.046 8
660.063 3
660.080 0
660.096 0
660.113 0
660.130 0
660.146 2
660.163 2
660.180 0
660.196 0
660.213 0
660.229 0
660.246 0
660.263 0
660.279 9
660.296 6
660.313 0
660.329 0
660.346 0
660.363 0
660.379 0
660.396 0
660.412 0
660.429 0
660.446 0
660.462 8
660.479 6
660.496 10
660.512 0
660.529 0
660.546 2
660.562 14
660.579 3
660.595 0
660.612 0
660.629 0
660.645 2
660.662 0
660.679 1
660.695 10
660.712 6
660.729 3
660.745 0
660.762 3
660.778 2
660.795 0
660.812 0
660.828 0
660.845 0
660.862 0
660.878 0
660.895 0
660.912 3
660.928 0
660.945 0
660.962 5
660.978 0
660.995 0
661.011 3
661.028 0
661.045 2
661.061 8
661.078 4
661.095 1
661.111 0
661.128 0
661.145 12
661.161 2
661.178 5
661.195 5
661.211 4
661.228 0
661.244 4
661.261 10
661.278 26
661.294 4
661.311 5
661.328 5
661.344 5
661.361 0
661.378 6
661.394 1
661.411 0
661.428 0
661.444 0
661.461 5
661.478 1
661.494 0
661.511 0
661.528 0
661.544 0
661.561 1
661.577 3
661.594 0
661.611 0
661.627 0
661.644 0
661.661 1
661.677 5
661.694 0
661.711 0
661.727 0
661.744 3
661.761 5
661.777 3
661.794 0
661.811 0
661.827 0
661.844 0
661.861 0
661.877 0
661.894 3
661.911 0
661.927 5
661.944 2
661.960 1
661.977 2
661.994 0
662.010 1
662.027 0
662.044 5
662.060 5
662.077 3
662.094 8
662.110 3
662.127 1
662.144 2
662.160 1
662.177 0
662.194 0
662.210 2
662.227 0
662.244 6
662.260 5
662.277 0
662.294 0
662.310 0
662.327 1
662.344 1
662.360 1
662.377 7
662.394 3
662.410 0
662.427 0
662.444 4
662.460 7
662.477 3
662.494 0
662.510 3
662.527 10
662.544 1
662.560 0
662.577 0
662.594 7
662.610 4
662.627 0
662.644 0
662.660 0
662.677 0
662.694 0
662.710 1
662.727 2
662.744 0
662.760 2
662.777 0
662.794 3
662.810 1
662.827 0
662.844 5
662.860 2
662.877 0
662.894 0
662.910 0
662.927 0
662.944 1
662.960 3
662.977 12
662.994 10
663.010 4
663.027 3
663.044 3
663.060 7
663.077 7
663.094 1
663.110 9
663.127 3
663.144 0
663.160 0
663.177 0
663.194 0
663.210 0
663.227 4
663.244 1
663.260 0
663.277 0
663.294 0
663.310 4
663.327 0
663.344 0
663.360 0
663.377 2
663.394 9
663.410 0
663.427 0
663.444 3
663.460 11
663.477 2
663.494 0
663.510 0
663.527 0
663.544 0
663.560 0
663.577 1
663.594 0
663.610 1
663.627 0
663.644 0
663.660 0
663.677 0
663.694 0
663.710 0
663.727 0
663.744 0
663.760 0
663.777 0
663.794 0
663.811 0
663.827 1
663.844 3
663.861 0
663.877 0
663.894 0
663.911 0
663.927 0
663.944 0
663.961 0
663.977 4
663.994 1
664.011 0
664.027 0
664.044 0
664.061 5
664.077 5
664.094 4
664.111 1
664.127 0
664.144 0
664.161 5
664.178 5
664.194 15
664.211 3
664.228 3
664.244 2
664.261 0
664.278 7
664.294 2
664.311 12
664.328 8
664.344 6
664.361 3
664.378 2
664.394 5
664.411 0
664.428 0
664.444 0
664.461 16
664.478 5
664.495 2
664.511 6
664.528 0
664.545 0
664.561 0
664.578 0
664.595 0
664.611 0
664.628 1
664.645 0
664.661 0
664.678 2
664.695 3
664.711 0
664.728 7
664.745 7
664.762 0
664.778 0
664.795 1
664.812 0
664.828 0
664.845 3
664.862 1
664.878 3
664.895 2
664.912 0
664.928 0
664.945 1
664.962 0
664.979 0
664.995 11
665.012 12
665.029 4
665.045 24
665.062 15
665.079 26
665.095 6
665.112 0
665.129 0
665.145 6
665.162 1
665.179 1
665.196 2
665.212 0
665.229 1
665.246 4
665.262 1
665.279 1
665.296 0
665.312 5
665.329 6
665.346 9
665.363 0
665.379 1
665.396 6
665.413 14
665.429 5
665.446 0
665.463 0
665.479 0
665.496 1
665.513 2
665.530 4
665.546 6
665.563 0
665.580 0
665.596 0
665.613 3
665.630 8
665.646 3
665.663 0
665.680 0
665.697 1
665.713 0
665.730 0
665.747 0
665.763 0
665.780 0
665.797 2
665.813 3
665.830 8
665.847 6
665.864 0
665.880 0
665.897 1
665.914 3
665.930 5
665.947 3
665.964 8
665.981 0
665.997 4
666.014 1
666.031 0
666.047 0
666.064 0
666.081 0
666.097 0
666.114 1
666.131 0
666.148 0
666.164 10
666.181 13
666.198 1
666.214 1
666.231 10
666.248 12
666.265 5
666.281 12
666.298 11
666.315 6
666.331 3
666.348 2
666.365 0
666.382 0
666.398 0
666.415 0
666.432 0
666.448 2
666.465 2
666.482 0
666.499 9
666.515 3
666.532 2
666.549 6
666.565 2
666.582 0
666.599 4
666.616 0
666.632 5
666.649 1
666.666 10
666.682 6
666.699 3
666.716 0
666.733 1
666.749 0
666.766 0
666.783 0
666.799 3
666.816 7
666.833 9
666.850 4
666.866 4
666.883 2
666.900 1
666.916 0
666.933 9
666.950 4
666.967 0
666.983 0
667.000 2
667.017 14
667.033 2
667.050 0
667.067 0
667.084 0
667.100 1
667.117 3
667.134 5
667.150 7
667.167 1
667.184 9
667.201 7
667.217 15
667.234 13
667.251 2
667.268 0
667.284 2
667.301 15
667.318 31
667.334 16
667.351 13
667.368 6
667.385 0
667.401 2
667.418 5
667.435 1
667.451 3
667.468 2
667.485 0
667.502 0
667.518 3
667.535 2
667.552 2
667.569 4
667.585 0
667.602 0
667.619 7
667.635 1
667.652 0
667.669 1
667.686 0
667.702 0
667.719 0
667.736 1
667.753 0
667.769 0
667.786 0
667.803 4
667.819 4
667.836 0
667.853 6
667.870 1
667.886 1
667.903 8
667.920 11
667.937 11
667.953 4
667.970 0
667.987 0
668.003 0
668.020 0
668.037 0
668.054 0
668.070 0
668.087 0
668.104 0
668.121 0
668.137 2
668.154 0
668.171 1
668.188 0
668.204 0
668.221 1
668.238 3
668.254 14
668.271 9
668.288 0
668.305 6
668.321 0
668.338 0
668.355 1
668.372 0
668.388 2
668.405 8
668.422 12
668.439 12
668.455 4
668.472 0
668.489 0
668.506 0
668.522 0
668.539 2
668.556 3
668.572 0
668.589 0
668.606 2
668.623 2
668.639 0
668.656 0
668.673 0
668.690 11
668.706 2
668.723 0
668.740 0
668.757 0
668.773 1
668.790 0
668.807 0
668.824 9
668.840 9
668.857 5
668.874 16
668.891 5
668.907 0
668.924 0
668.941 0
668.958 3
668.974 0
668.991 0
669.008 0
669.024 17
669.041 5
669.058 0
669.075 1
669.091 0
669.108 0
669.125 0
669.142 0
669.158 0
669.175 0
669.192 0
669.209 12
669.225 2
669.242 0
669.259 2
669.276 0
669.292 1
669.309 10
669.326 16
669.343 0
669.359 0
669.376 0
669.393 1
669.410 8
669.426 5
669.443 8
669.460 1
669.477 0
669.493 0
669.510 0
669.527 0
669.544 0
669.560 0
669.577 1
669.594 3
669.611 0
669.627 10
669.644 3
669.661 1
669.678 0
669.694 2
669.711 0
669.728 0
669.745 0
669.761 0
669.778 0
669.795 1
669.812 10
669.828 5
669.845 3
669.862 0
669.879 0
669.895 0
669.912 5
669.929 2
669.946 1
669.962 1
669.979 4
669.996 3
670.013 1
670.030 0
670.046 0
670.063 0
670.080 0
670.097 2
670.113 5
670.130 0
670.147 2
670.164 1
670.180 0
670.197 0
670.214 0
670.231 0
670.247 3
670.264 9
670.281 2
670.298 0
670.314 0
670.331 5
670.348 4
670.365 0
670.381 6
670.398 1
670.415 3
670.432 0
670.449 0
670.465 6
670.482 9
670.499 1
670.516 0
670.532 1
670.549 0
670.566 16
670.583 9
670.599 11
670.616 2
670.633 2
670.650 1
670.666 3
670.683 2
670.700 0
670.717 0
670.733 1
670.750 0
670.767 0
670.784 8
670.801 6
670.817 0
670.834 0
670.851 0
670.868 0
670.884 0
670.901 3
670.918 0
670.935 0
670.951 0
670.968 3
670.985 7
671.002 1
671.019 0
671.035 0
671.052 2
671.069 8
671.086 8
671.102 6
671.119 1
671.136 12
671.153 5
671.169 0
671.186 0
671.203 0
671.220 3
671.237 1
671.253 0
671.270 0
671.287 0
671.304 1
671.320 1
671.337 0
671.354 1
671.371 1
671.388 0
671.404 0
671.421 8
671.438 4
671.455 0
671.471 1
671.488 12
671.505 6
671.522 3
671.538 4
671.555 0
671.572 0
671.589 5
671.606 6
671.622 2
671.639 0
671.656 7
671.673 0
671.689 0
671.706 0
671.723 0
671.740 1
671.757 0
671.773 10
671.790 0
671.807 2
671.824 1
671.840 0
671.857 0
671.874 8
671.891 2
671.908 1
671.924 0
671.941 6
671.958 5
671.975 2
671.991 0
672.008 0
672.025 0
672.042 8
672.059 9
672.075 0
672.092 2
672.109 3
672.126 0
672.143 0
672.159 0
672.176 0
672.193 7
672.210 2
672.226 3
672.243 6
672.260 4
672.277 7
672.294 4
672.310 2
672.327 8
672.344 8
672.361 2
672.378 9
672.394 4
672.411 6
672.428 0
672.445 0
672.461 3
672.478 0
672.495 0
672.512 5
672.529 2
672.545 0
672.562 0
672.579 0
672.596 4
672.613 0
672.629 0
672.646 0
672.663 2
672.680 1
672.696 1
672.713 0
672.730 0
672.747 0
672.764 8
672.780 1
672.797 0
672.814 5
672.831 0
672.848 2
672.864 1
672.881 0
672.898 0
672.915 0
672.932 0
672.948 0
672.965 0
672.982 1
672.999 0
673.016 1
673.032 0
673.049 5
673.066 0
673.083 1
673.100 2
673.116 0
673.133 1
673.150 0
673.167 0
673.184 0
673.200 0
673.217 5
673.234 4
673.251 0
673.267 6
673.284 2
673.301 0
673.318 3
673.335 0
673.351 1
673.368 0
673.385 0
673.402 0
673.419 0
673.435 0
673.452 5
673.469 13
673.486 5
673.503 0
673.519 0
673.536 0
673.553 2
673.570 0
673.587 0
673.603 0
673.620 0
673.637 1
673.654 1
673.671 3
673.687 9
673.704 6
673.721 0
673.738 0
673.755 0
673.771 0
673.788 0
673.805 0
673.822 10
673.839 5
673.856 0
673.872 10
673.889 10
673.906 8
673.923 0
673.940 0
673.956 0
673.973 3
673.990 0
674.007 0
674.024 8
674.040 4
674.057 0
674.074 10
674.091 7
674.108 1
674.124 0
674.141 1
674.158 0
674.175 0
674.192 0
674.208 2
674.225 0
674.242 0
674.259 7
674.276 2
674.293 13
674.309 3
674.326 3
674.343 7
674.360 1
674.377 14
674.393 7
674.410 9
674.427 3
674.444 0
674.461 12
674.477 4
674.494 3
674.511 0
674.528 8
674.545 3
674.561 2
674.578 3
674.595 4
674.612 5
674.629 0
674.646 0
674.662 7
674.679 7
674.696 0
674.713 0
674.730 1
674.746 2
674.763 0
674.780 0
674.797 0
674.814 0
674.831 10
674.847 6
674.864 10
674.881 5
674.898 0
674.915 0
674.931 5
674.948 2
674.965 3
674.982 2
674.999 5
675.016 12
675.032 8
675.049 5
675.066 11
675.083 3
675.100 3
675.116 9
675.133 0
675.150 0
675.167 0
675.184 11
675.201 2
675.217 11
675.234 4
675.251 0
675.268 1
675.285 6
675.301 3
675.318 0
675.335 0
675.352 0
675.369 0
675.386 7
675.402 0
675.419 2
675.436 8
675.453 6
675.470 20
675.487 8
675.503 1
675.520 0
675.537 0
675.554 0
675.571 12
675.588 5
675.604 2
675.621 0
675.638 0
675.655 0
675.672 0
675.688 0
675.705 7
675.722 23
675.739 7
675.756 6
675.773 0
675.789 0
675.806 1
675.823 1
675.840 0
675.857 0
675.874 6
675.890 4
675.907 5
675.924 5
675.941 3
675.958 1
675.975 0
675.991 5
676.008 3
676.025 0
676.042 0
676.059 7
676.076 6
676.092 1
676.109 0
676.126 0
676.143 0
676.160 0
676.177 1
676.193 2
676.210 0
676.227 0
676.244 0
676.261 5
676.278 4
676.294 3
676.311 1
676.328 0
676.345 0
676.362 0
676.379 0
676.395 0
676.412 1
676.429 0
676.446 0
676.463 2
676.480 0
676.496 0
676.513 0
676.530 3
676.547 3
676.564 0
676.581 1
676.597 1
676.614 3
676.631 0
676.648 0
676.665 5
676.682 0
676.698 4
676.715 0
676.732 0
676.749 0
676.766 0
676.783 5
676.800 1
676.816 0
676.833 5
676.850 0
676.867 3
676.884 1
676.901 0
676.917 0
676.934 0
676.951 0
676.968 0
676.985 0
677.002 0
677.018 0
677.035 0
677.052 0
677.069 2
677.086 0
677.103 0
677.120 0
677.136 0
677.153 10
677.170 12
677.187 2
677.204 8
677.221 0
677.237 0
677.254 0
677.271 2
677.288 16
677.305 2
677.322 0
677.339 0
677.355 1
677.372 3
677.389 11
677.406 10
677.423 0
677.440 6
677.457 3
677.473 0
677.490 5
677.507 7
677.524 1
677.541 0
677.558 2
677.574 3
677.591 4
677.608 0
677.625 3
677.642 0
677.659 2
677.676 10
677.692 1
677.709 0
677.726 4
677.743 8
677.760 2
677.777 11
677.794 1
677.810 2
677.827 1
677.844 0
677.861 0
677.878 2
677.895 7
677.912 1
677.928 0
677.945 0
677.962 1
677.979 3
677.996 0
678.013 0
678.030 0
678.046 0
678.063 0
678.080 0
678.097 1
678.114 0
678.131 3
678.148 0
678.164 0
678.181 1
678.198 30
678.215 84
678.232 128
678.249 199
678.266 172
678.282 100
678.299 45
678.316 20
678.333 14
678.350 3
678.367 0
678.384 0
678.400 2
678.417 5
678.434 0
678.451 2
678.468 0
678.485 0
678.502 0
678.518 2
678.535 1
678.552 0
678.569 2
678.586 0
678.603 0
678.620 9
678.636 4
678.653 1
678.670 3
678.687 0
678.704 1
678.721 5
678.738 0
678.755 0
678.771 0
678.788 13
678.805 5
678.822 0
678.839 0
678.856 0
678.873 0
678.889 0
678.906 0
678.923 1
678.940 1
678.957 0
678.974 0
678.991 4
679.008 8
679.024 4
679.041 7
679.058 1
679.075 0
679.092 0
679.109 0
679.126 0
679.143 0
679.159 0
679.176 0
679.193 0
679.210 32
679.227 29
679.244 36
679.261 21
679.277 22
679.294 19
679.311 1
679.328 11
679.345 9
679.362 0
679.379 3
679.396 7
679.412 6
679.429 0
679.446 2
679.463 0
679.480 0
679.497 0
679.514 2
679.531 8
679.547 4
679.564 1
679.581 6
679.598 0
679.615 0
679.632 0
679.649 0
679.666 4
679.682 1
679.699 0
679.716 0
679.733 0
679.750 0
679.767 0
679.784 0
679.801 0
679.818 0
679.834 0
679.851 0
679.868 0
679.885 0
679.902 0
679.919 0
679.936 0
679.953 0
679.969 0
679.986 4
680.003 5
680.020 4
680.037 16
680.054 10
680.071 13
680.088 15
680.104 1
680.121 7
680.138 12
680.155 3
680.172 0
680.189 10
680.206 2
680.223 4
680.240 12
680.256 12
680.273 14
680.290 3
680.307 10
680.324 0
680.341 0
680.358 0
680.375 0
680.392 5
680.408 0
680.425 0
680.442 3
680.459 0
680.476 0
680.493 0
680.510 0
680.527 0
680.543 3
680.560 5
680.577 0
680.594 0
680.611 2
680.628 2
680.645 5
680.662 3
680.679 1
680.695 1
680.712 0
680.729 0
680.746 0
680.763 18
680.780 13
680.797 2
680.814 0
680.831 0
680.848 5
680.864 6
680.881 0
680.898 0
680.915 0
680.932 0
680.949 0
680.966 0
680.983 0
681.000 0
681.016 8
681.033 10
681.050 0
681.067 0
681.084 0
681.101 0
681.118 2
681.135 0
681.152 0
681.168 0
681.185 2
681.202 2
681.219 9
681.236 5
681.253 0
681.270 0
681.287 20
681.304 9
681.321 4
681.337 1
681.354 0
681.371 1
681.388 0
681.405 0
681.422 0
681.439 0
681.456 0
681.473 2
681.490 0
681.506 0
681.523 4
681.540 3
681.557 2
681.574 3
681.591 0
681.608 7
681.625 0
681.642 1
681.659 0
681.675 7
681.692 6
681.709 0
681.726 3
681.743 2
681.760 0
681.777 0
681.794 4
681.811 1
681.828 0
681.844 0
681.861 2
681.878 2
681.895 0
681.912 0
681.929 3
681.946 0
681.963 0
681.980 4
681.997 1
682.014 0
682.030 0
682.047 0
682.064 2
682.081 1
682.098 0
682.115 0
682.132 0
682.149 1
682.166 0
682.183 0
682.200 3
682.216 1
682.233 0
682.250 0
682.267 5
682.284 6
682.301 0
682.318 1
682.335 2
682.352 0
682.369 4
682.386 9
682.402 1
682.419 5
682.436 1
682.453 6
682.470 7
682.487 3
682.504 3
682.521 3
682.538 0
682.555 1
682.572 1
682.588 6
682.605 0
682.622 2
682.639 0
682.656 0
682.673 7
682.690 1
682.707 1
682.724 0
682.741 0
682.758 0
682.775 4
682.791 2
682.808 2
682.825 4
682.842 0
682.859 0
682.876 3
682.893 0
682.910 10
682.927 13
682.944 4
682.961 0
682.978 3
682.994 0
683.011 3
683.028 0
683.045 0
683.062 1
683.079 3
683.096 0
683.113 0
683.130 0
683.147 0
683.164 0
683.181 0
683.197 2
683.214 0
683.231 0
683.248 7
683.265 5
683.282 6
683.299 3
683.316 0
683.333 6
683.350 0
683.367 16
683.384 13
683.401 27
683.417 18
683.434 10
683.451 0
683.468 0
683.485 0
683.502 6
683.519 3
683.536 4
683.553 0
683.570 0
683.587 0
683.604 0
683.621 0
683.637 0
683.654 0
683.671 0
683.688 3
683.705 0
683.722 0
683.739 0
683.756 0
683.773 1
683.790 0
683.807 0
683.824 0
683.841 0
683.858 0
683.874 0
683.891 3
683.908 1
683.925 0
683.942 0
683.959 0
683.976 0
683.993 0
684.010 0
684.027 0
684.044 8
684.061 4
684.078 6
684.095 8
684.112 6
684.128 0
684.145 1
684.162 3
684.179 1
684.196 0
684.213 13
684.230 17
684.247 12
684.264 0
684.281 2
684.298 10
684.315 10
684.332 1
684.349 0
684.366 0
684.382 0
684.399 4
684.416 1
684.433 8
684.450 11
684.467 6
684.484 5
684.501 0
684.518 0
684.535 0
684.552 3
684.569 0
684.586 0
684.603 4
684.620 0
684.637 0
684.653 0
684.670 0
684.687 0
684.704 0
684.721 0
684.738 0
684.755 0
684.772 0
684.789 0
684.806 0
684.823 0
684.840 0
684.857 0
684.874 0
684.891 8
684.908 5
684.925 0
684.941 0
684.958 1
684.975 0
684.992 0
685.009 1
685.026 0
685.043 5
685.060 9
685.077 13
685.094 3
685.111 3
685.128 1
685.145 0
685.162 0
685.179 1
685.196 10
685.213 0
685.230 2
685.246 0
685.263 0
685.280 4
685.297 4
685.314 1
685.331 0
685.348 6
685.365 4
685.382 0
685.399 3
685.416 0
685.433 2
685.450 0
685.467 2
685.484 0
685.501 0
685.518 4
685.535 10
685.552 0
685.568 0
685.585 0
685.602 0
685.619 0
685.636 0
685.653 1
685.670 15
685.687 8
685.704 0
685.721 9
685.738 0
685.755 0
685.772 0
685.789 0
685.806 1
685.823 0
685.840 0
685.857 0
685.874 0
685.891 0
685.908 0
685.924 0
685.941 1
685.958 4
685.975 0
685.992 0
686.009 2
686.026 1
686.043 0
686.060 0
686.077 4
686.094 0
686.111 0
686.128 0
686.145 1
686.162 6
686.179 15
686.196 4
686.213 1
686.230 4
686.247 1
686.264 0
686.281 1
686.298 4
686.314 0
686.331 0
686.348 5
686.365 2
686.382 1
686.399 5
686.416 0
686.433 0
686.450 0
686.467 7
686.484 1
686.501 0
686.518 0
686.535 0
686.552 5
686.569 0
686.586 0
686.603 2
686.620 0
686.637 2
686.654 3
686.671 0
686.688 0
686.705 0
686.722 2
686.739 0
686.755 0
686.772 2
686.789 1
686.806 0
686.823 0
686.840 1
686.857 0
686.874 0
686.891 0
686.908 10
686.925 5
686.942 0
686.959 1
686.976 0
686.993 0
687.010 0
687.027 6
687.044 10
687.061 3
687.078 4
687.095 1
687.112 0
687.129 0
687.146 0
687.163 0
687.180 2
687.197 1
687.214 6
687.231 0
687.248 1
687.265 3
687.282 1
687.298 0
687.315 0
687.332 9
687.349 0
687.366 2
687.383 2
687.400 1
687.417 0
687.434 0
687.451 0
687.468 2
687.485 4
687.502 3
687.519 0
687.536 2
687.553 1
687.570 0
687.587 0
687.604 0
687.621 0
687.638 1
687.655 5
687.672 2
687.689 7
687.706 2
687.723 0
687.740 0
687.757 0
687.774 0
687.791 0
687.808 0
687.825 3
687.842 3
687.859 1
687.876 3
687.893 14
687.910 17
687.927 1
687.944 0
687.961 0
687.978 0
687.994 0
688.011 6
688.028 1
688.045 2
688.062 1
688.079 0
688.096 4
688.113 7
688.130 0
688.147 0
688.164 0
688.181 1
688.198 0
688.215 2
688.232 0
688.249 14
688.266 14
688.283 0
688.300 11
688.317 9
688.334 0
688.351 1
688.368 1
688.385 2
688.402 0
688.419 3
688.436 1
688.453 0
688.470 0
688.487 0
688.504 0
688.521 1
688.538 7
688.555 19
688.572 2
688.589 0
688.606 2
688.623 0
688.640 0
688.657 1
688.674 3
688.691 1
688.708 3
688.725 0
688.742 0
688.759 0
688.776 3
688.793 0
688.810 0
688.827 0
688.844 9
688.861 5
688.878 0
688.895 6
688.912 2
688.929 3
688.946 0
688.963 0
688.980 4
688.997 6
689.014 3
689.031 1
689.048 0
689.065 0
689.082 0
689.099 0
689.116 0
689.133 0
689.150 0
689.167 0
689.184 6
689.201 5
689.218 0
689.235 0
689.252 0
689.269 0
689.286 8
689.303 2
689.320 0
689.337 4
689.354 7
689.371 1
689.388 0
689.405 0
689.422 0
689.439 1
689.456 0
689.473 2
689.490 1
689.507 5
689.524 0
689.541 0
689.558 0
689.575 1
689.592 0
689.609 1
689.626 3
689.643 0
689.660 5
689.677 5
689.694 0
689.711 0
689.728 0
689.745 0
689.762 0
689.779 0
689.796 0
689.813 0
689.830 8
689.847 1
689.864 0
689.881 1
689.898 5
689.915 0
689.932 0
689.949 7
689.966 3
689.983 0
690.000 3
690.017 11
690.034 4
690.051 2
690.068 0
690.085 0
690.102 0
690.119 0
690.136 0
690.153 0
690.170 5
690.187 7
690.204 1
690.221 0
690.238 2
690.255 12
690.272 3
690.289 9
690.306 10
690.323 5
690.340 7
690.357 5
690.374 0
690.391 1
690.408 3
690.425 11
690.442 3
690.459 10
690.476 0
690.493 0
690.510 0
690.527 0
690.544 0
690.561 2
690.578 0
690.595 0
690.612 0
690.629 10
690.646 8
690.663 2
690.680 4
690.697 0
690.714 0
690.731 1
690.748 0
690.765 0
690.782 1
690.799 1
690.816 0
690.833 0
690.850 5
690.867 1
690.884 0
690.901 0
690.918 0
690.935 0
690.952 9
690.969 1
690.986 0
691.003 0
691.020 6
691.037 0
691.054 0
691.071 1
691.088 0
691.105 0
691.122 0
691.139 0
691.156 0
691.173 0
691.191 0
691.208 8
691.225 1
691.242 3
691.259 0
691.276 0
691.293 0
691.310 3
691.327 9
691.344 5
691.361 3
691.378 1
691.395 0
691.412 0
691.429 0
691.446 0
691.463 2
691.480 2
691.497 1
691.514 0
691.531 0
691.548 0
691.565 0
691.582 0
691.599 0
691.616 2
691.633 6
691.650 0
691.667 3
691.684 0
691.701 0
691.718 14
691.735 15
691.752 4
691.769 0
691.786 9
691.803 4
691.820 1
691.837 0
691.854 0
691.871 0
691.888 0
691.906 7
691.923 3
691.940 0
691.957 0
691.974 0
691.991 1
692.008 1
692.025 0
692.042 0
692.059 1
692.076 6
692.093 2
692.110 0
692.127 0
692.144 0
692.161 0
692.178 0
692.195 7
692.212 4
692.229 3
692.246 4
692.263 4
692.280 5
692.297 0
692.314 15
692.331 9
692.348 1
692.365 3
692.382 5
692.399 1
692.416 0
692.434 0
692.451 0
692.468 0
692.485 0
692.502 0
692.519 0
692.536 0
692.553 2
692.570 13
692.587 9
692.604 0
692.621 0
692.638 0
692.655 0
692.672 1
692.689 0
692.706 0
692.723 0
692.740 1
692.757 11
692.774 1
692.791 0
692.808 0
692.825 0
692.842 0
692.859 0
692.876 0
692.894 0
692.911 0
692.928 3
692.945 6
692.962 5
692.979 0
692.996 1
693.013 0
693.030 0
693.047 0
693.064 0
693.081 0
693.098 4
693.115 0
693.132 0
693.149 3
693.166 1
693.183 0
693.200 0
693.217 0
693.234 0
693.251 0
693.268 0
693.286 5
693.303 2
693.320 0
693.337 14
693.354 2
693.371 3
693.388 14
693.405 2
693.422 2
693.439 25
693.456 29
693.473 4
693.490 0
693.507 1
693.524 0
693.541 0
693.558 0
693.575 5
693.592 1
693.609 13
693.626 0
693.644 0
693.661 5
693.678 5
693.695 8
693.712 10
693.729 1
693.746 0
693.763 1
693.780 0
693.797 1
693.814 0
693.831 3
693.848 4
693.865 0
693.882 0
693.899 0
693.916 0
693.933 0
693.950 0
693.968 0
693.985 0
694.002 0
694.019 0
694.036 0
694.053 0
694.070 0
694.087 0
694.104 0
694.121 0
694.138 1
694.155 11
694.172 0
694.189 1
694.206 2
694.223 0
694.240 4
694.257 2
694.275 0
694.292 0
694.309 0
694.326 1
694.343 1
694.360 0
694.377 2
694.394 4
694.411 0
694.428 0
694.445 10
694.462 3
694.479 3
694.496 3
694.513 0
694.530 0
694.547 1
694.565 8
694.582 5
694.599 0
694.616 0
694.633 0
694.650 7
694.667 10
694.684 9
694.701 4
694.718 0
694.735 0
694.752 0
694.769 0
694.786 4
694.803 1
694.820 1
694.838 0
694.855 0
694.872 3
694.889 8
694.906 2
694.923 3
694.940 7
694.957 2
694.974 1
694.991 0
695.008 0
695.025 1
695.042 0
695.059 0
695.076 0
695.094 0
695.111 0
695.128 0
695.145 0
695.162 0
695.179 7
695.196 3
695.213 7
695.230 0
695.247 5
695.264 11
695.281 1
695.298 3
695.315 8
695.332 5
695.350 6
695.367 2
695.384 0
695.401 0
695.418 0
695.435 0
695.452 1
695.469 6
695.486 2
695.503 3
695.520 0
695.537 3
695.554 5
695.572 14
695.589 3
695.606 0
695.623 0
695.640 3
695.657 0
695.674 0
695.691 0
695.708 0
695.725 0
695.742 0
695.759 5
695.776 11
695.793 7
695.811 0
695.828 3
695.845 1
695.862 0
695.879 0
695.896 0
695.913 0
695.930 0
695.947 0
695.964 0
695.981 0
695.998 0
696.015 0
696.033 0
696.050 0
696.067 0
696.084 0
696.101 3
696.118 0
696.135 10
696.152 4
696.169 6
696.186 1
696.203 0
696.220 1
696.238 2
696.255 0
696.272 13
696.289 2
696.306 4
696.323 4
696.340 2
696.357 0
696.374 3
696.391 9
696.408 3
696.425 0
696.443 2
696.460 11
696.477 14
696.494 0
696.511 0
696.528 1
696.545 0
696.562 0
696.579 8
696.596 11
696.613 3
696.630 5
696.648 8
696.665 0
696.682 6
696.699 0
696.716 0
696.733 1
696.750 3
696.767 0
696.784 0
696.801 0
696.818 8
696.836 2
696.853 0
696.870 0
696.887 0
696.904 0
696.921 0
696.938 0
696.955 0
696.972 0
696.989 0
697.006 0
697.024 4
697.041 2
697.058 0
697.075 0
697.092 0
697.109 0
697.126 0
697.143 2
697.160 0
697.177 0
697.194 7
697.212 4
697.229 5
697.246 0
697.263 1
697.280 0
697.297 3
697.314 0
697.331 0
697.348 5
697.365 0
697.382 0
697.400 0
697.417 0
697.434 0
697.451 0
697.468 1
697.485 11
697.502 7
697.519 4
697.536 1
697.553 0
697.571 0
697.588 3
697.605 8
697.622 13
697.639 8
697.656 3
697.673 1
697.690 2
697.707 0
697.724 7
697.742 1
697.759 0
697.776 0
697.793 2
697.810 1
697.827 0
697.844 0
697.861 5
697.878 5
697.895 0
697.913 0
697.930 0
697.947 1
697.964 16
697.981 14
697.998 1
698.015 0
698.032 0
698.049 0
698.066 0
698.084 0
698.101 0
698.118 1
698.135 0
698.152 0
698.169 0
698.186 0
698.203 0
698.220 7
698.238 1
698.255 0
698.272 1
698.289 0
698.306 0
698.323 0
698.340 0
698.357 0
698.374 1
698.392 9
698.409 1
698.426 5
698.443 0
698.460 5
698.477 10
698.494 0
698.511 8
698.528 2
698.546 0
698.563 3
698.580 7
698.597 4
698.614 5
698.631 6
698.648 0
698.665 3
698.682 8
698.700 4
698.717 4
698.734 6
698.751 0
698.768 1
698.785 0
698.802 0
698.819 0
698.836 0
698.854 0
698.871 0
698.888 0
698.905 0
698.922 3
698.939 0
698.956 7
698.973 2
698.990 6
699.008 4
699.025 3
699.042 1
699.059 10
699.076 4
699.093 1
699.110 3
699.127 0
699.144 5
699.162 0
699.179 0
699.196 0
699.213 6
699.230 14
699.247 10
699.264 8
699.281 6
699.299 2
699.316 0
699.333 0
699.350 0
699.367 0
699.384 10
699.401 14
699.418 12
699.436 3
699.453 4
699.470 10
699.487 0
699.504 0
699.521 0
699.538 0
699.555 0
699.572 0
699.590 0
699.607 16
699.624 5
699.641 0
699.658 0
699.675 0
699.692 5
699.709 4
699.727 0
699.744 0
699.761 1
699.778 0
699.795 0
699.812 0
699.829 0
699.846 0
699.864 1
699.881 0
699.898 0
699.915 0
699.932 0
699.949 0
699.966 0
699.983 0
700.001 0
700.018 0
700.035 4
700.052 3
700.069 0
700.086 1
700.103 9
700.121 0
700.138 0
700.155 1
700.172 3
700.189 9
700.206 14
700.223 16
700.240 6
700.258 8
700.275 30
700.292 45
700.309 64
700.326 31
700.343 22
700.360 14
700.377 12
700.395 1
700.412 3
700.429 0
700.446 0
700.463 0
700.480 1
700.497 17
700.515 1
700.532 0
700.549 0
700.566 0
700.583 0
700.600 0
700.617 0
700.635 4
700.652 4
700.669 11
700.686 3
700.703 0
700.720 0
700.737 1
700.754 0
700.772 2
700.789 0
700.806 0
700.823 0
700.840 0
700.857 0
700.874 11
700.892 4
700.909 0
700.926 0
700.943 0
700.960 0
700.977 0
700.994 5
701.012 0
701.029 0
701.046 0
701.063 0
701.080 7
701.097 2
701.114 0
701.132 0
701.149 0
701.166 1
701.183 0
701.200 3
701.217 8
701.234 1
701.252 3
701.269 3
701.286 7
701.303 3
701.320 8
701.337 0
701.354 16
701.372 8
701.389 0
701.406 0
701.423 0
701.440 0
701.457 0
701.474 7
701.492 5
701.509 0
701.526 0
701.543 2
701.560 0
701.577 2
701.594 3
701.612 0
701.629 0
701.646 0
701.663 0
701.680 0
701.697 0
701.714 1
701.732 0
701.749 0
701.766 0
701.783 1
701.800 0
701.817 0
701.835 0
701.852 0
701.869 0
701.886 0
701.903 0
701.920 0
701.937 0
701.955 0
701.972 0
701.989 0
702.006 0
702.023 1
702.040 3
702.058 3
702.075 0
702.092 0
702.109 0
702.126 2
702.143 3
702.160 9
702.178 3
702.195 2
702.212 3
702.229 10
702.246 6
702.263 7
702.281 4
702.298 1
702.315 10
702.332 3
702.349 12
702.366 4
702.383 0
702.401 3
702.418 3
702.435 0
702.452 0
702.469 0
702.486 0
702.504 0
702.521 0
702.538 0
702.555 6
702.572 2
702.589 4
702.607 2
702.624 0
702.641 0
702.658 0
702.675 0
702.692 4
702.709 0
702.727 1
702.744 6
702.761 2
702.778 5
702.795 0
702.812 0
702.830 5
702.847 12
702.864 3
702.881 1
702.898 0
702.915 0
702.933 6
702.950 9
702.967 0
702.984 0
703.001 0
703.018 2
703.036 0
703.053 0
703.070 0
703.087 0
703.104 7
703.121 2
703.139 6
703.156 2
703.173 2
703.190 0
703.207 0
703.224 4
703.242 0
703.259 1
703.276 7
703.293 5
703.310 5
703.327 2
703.345 7
703.362 6
703.379 0
703.396 0
703.413 5
703.430 0
703.448 0
703.465 0
703.482 0
703.499 1
703.516 0
703.533 0
703.551 5
703.568 0
703.585 23
703.602 13
703.619 1
703.636 1
703.654 0
703.671 0
703.688 0
703.705 0
703.722 0
703.740 0
703.757 0
703.774 0
703.791 0
703.808 0
703.825 10
703.843 4
703.860 0
703.877 4
703.894 9
703.911 0
703.928 0
703.946 0
703.963 0
703.980 13
703.997 7
704.014 1
704.032 0
704.049 0
704.066 6
704.083 2
704.100 3
704.117 0
704.135 0
704.152 0
704.169 0
704.186 5
704.203 0
704.220 0
704.238 1
704.255 0
704.272 1
704.289 9
704.306 2
704.324 0
704.341 0
704.358 9
704.375 7
704.392 0
704.409 0
704.427 0
704.444 0
704.461 0
704.478 0
704.495 12
704.513 1
704.530 3
704.547 6
704.564 1
704.581 0
704.598 0
704.616 1
704.633 4
704.650 2
704.667 11
704.684 5
704.702 11
704.719 32
704.736 19
704.753 27
704.770 18
704.788 2
704.805 13
704.822 3
704.839 8
704.856 0
704.873 1
704.891 0
704.908 6
704.925 2
704.942 0
704.959 1
704.977 3
704.994 0
705.011 0
705.028 0
705.045 0
705.063 0
705.080 4
705.097 5
705.114 2
705.131 8
705.148 1
705.166 1
705.183 0
705.200 0
705.217 6
705.234 1
705.252 0
705.269 0
705.286 0
705.303 6
705.320 0
705.338 0
705.355 4
705.372 9
705.389 0
705.406 9
705.424 3
705.441 0
705.458 0
705.475 0
705.492 0
705.510 0
705.527 1
705.544 0
705.561 0
705.578 1
705.596 12
705.613 6
705.630 5
705.647 6
705.664 0
705.682 5
705.699 1
705.716 5
705.733 21
705.750 6
705.767 6
705.785 0
705.802 2
705.819 5
705.836 4
705.853 0
705.871 0
705.888 0
705.905 0
705.922 3
705.939 1
705.957 0
705.974 0
705.991 0
706.008 1
706.025 3
706.043 0
706.060 0
706.077 0
706.094 0
706.112 7
706.129 9
706.146 2
706.163 3
706.180 0
706.198 0
706.215 7
706.232 13
706.249 10
706.266 1
706.284 3
706.301 1
706.318 0
706.335 8
706.352 8
706.370 0
706.387 0
706.404 2
706.421 3
706.438 1
706.456 5
706.473 3
706.490 3
706.507 0
706.524 0
706.542 1
706.559 0
706.576 0
706.593 0
706.610 2
706.628 4
706.645 0
706.662 0
706.679 5
706.697 2
706.714 0
706.731 0
706.748 0
706.765 0
706.783 0
706.800 5
706.817 0
706.834 0
706.851 1
706.869 0
706.886 0
706.903 2
706.920 3
706.937 7
706.955 0
706.972 0
706.989 0
707.006 0
707.024 0
707.041 0
707.058 10
707.075 7
707.092 1
707.110 5
707.127 6
707.144 0
707.161 0
707.178 2
707.196 0
707.213 0
707.230 0
707.247 0
707.265 9
707.282 5
707.299 6
707.316 9
707.333 4
707.351 0
707.368 0
707.385 0
707.402 0
707.420 4
707.437 3
707.454 0
707.471 0
707.488 0
707.506 0
707.523 0
707.540 0
707.557 6
707.575 1
707.592 0
707.609 1
707.626 8
707.643 6
707.661 1
707.678 0
707.695 4
707.712 5
707.729 0
707.747 0
707.764 0
707.781 0
707.798 0
707.816 0
707.833 0
707.850 0
707.867 4
707.885 2
707.902 0
707.919 2
707.936 9
707.953 0
707.971 0
707.988 3
708.005 4
708.022 0
708.040 0
708.057 0
708.074 3
708.091 4
708.108 9
708.126 1
708.143 3
708.160 0
708.177 0
708.195 0
708.212 4
708.229 2
708.246 0
708.263 6
708.281 10
708.298 5
708.315 0
708.332 6
708.350 2
708.367 2
708.384 0
708.401 0
708.419 7
708.436 5
708.453 0
708.470 0
708.487 0
708.505 1
708.522 7
708.539 3
708.556 3
708.574 0
708.591 0
708.608 4
708.625 1
708.643 3
708.660 0
708.677 0
708.694 3
708.712 0
708.729 3
708.746 0
708.763 6
708.780 5
708.798 6
708.815 1
708.832 7
708.849 1
708.867 0
708.884 0
708.901 0
708.918 3
708.936 15
708.953 6
708.970 13
708.987 3
709.005 5
709.022 0
709.039 2
709.056 0
709.073 0
709.091 0
709.108 0
709.125 0
709.142 1
709.160 1
709.177 0
709.194 0
709.211 0
709.229 0
709.246 6
709.263 6
709.280 0
709.298 0
709.315 0
709.332 0
709.349 0
709.367 0
709.384 0
709.401 0
709.418 0
709.436 5
709.453 0
709.470 0
709.487 0
709.505 0
709.522 0
709.539 1
709.556 0
709.574 4
709.591 7
709.608 0
709.625 0
709.642 0
709.660 0
709.677 0
709.694 5
709.711 4
709.729 8
709.746 3
709.763 0
709.780 0
709.798 0
709.815 0
709.832 0
709.849 1
709.867 6
709.884 2
709.901 0
709.918 0
709.936 0
709.953 0
709.970 0
709.987 8
710.005 0
710.022 0
710.039 0
710.056 8
710.074 0
710.091 0
710.108 0
710.125 7
710.143 5
710.160 2
710.177 0
710.194 0
710.212 0
710.229 8
710.246 0
710.263 8
710.281 2
710.298 12
710.315 26
710.332 14
710.350 0
710.367 0
710.384 1
710.402 5
710.419 9
710.436 0
710.453 0
710.471 0
710.488 0
710.505 4
710.522 5
710.540 0
710.557 0
710.574 0
710.591 0
710.609 1
710.626 6
710.643 0
710.660 3
710.678 11
710.695 7
710.712 0
710.729 0
710.747 0
710.764 1
710.781 3
710.798 0
710.816 0
710.833 0
710.850 0
710.867 4
710.885 1
710.902 0
710.919 2
710.937 1
710.954 0
710.971 0
710.988 0
711.006 0
711.023 0
711.040 0
711.057 0
711.075 0
711.092 4
711.109 0
711.126 0
711.144 0
711.161 0
711.178 8
711.195 4
711.213 0
711.230 0
711.247 12
711.265 5
711.282 0
711.299 0
711.316 0
711.334 0
711.351 0
711.368 5
711.385 8
711.403 0
711.420 0
711.437 5
711.454 0
711.472 0
711.489 0
711.506 3
711.524 1
711.541 4
711.558 6
711.575 3
711.593 8
711.610 2
711.627 6
711.644 2
711.662 7
711.679 0
711.696 0
711.713 0
711.731 0
711.748 0
711.765 3
711.783 5
711.800 0
711.817 0
711.834 0
711.852 0
711.869 1
711.886 0
711.903 6
711.921 6
711.938 0
711.955 0
711.973 0
711.990 0
712.007 8
712.024 4
712.042 2
712.059 0
712.076 0
712.094 0
712.111 0
712.128 1
712.145 13
712.163 14
712.180 7
712.197 0
712.214 0
712.232 0
712.249 0
712.266 8
712.284 5
712.301 19
712.318 7
712.335 1
712.353 1
712.370 11
712.387 3
712.404 0
712.422 0
712.439 6
712.456 1
712.474 0
712.491 0
712.508 0
712.525 0
712.543 5
712.560 0
712.577 0
712.595 0
712.612 0
712.629 0
712.646 1
712.664 3
712.681 0
712.698 2
712.716 0
712.733 3
712.750 0
712.767 0
712.785 0
712.802 0
712.819 0
712.837 0
712.854 10
712.871 3
712.888 0
712.906 0
712.923 0
712.940 0
712.958 0
712.975 0
712.992 1
713.009 0
713.027 2
713.044 1
713.061 8
713.079 7
713.096 8
713.113 3
713.130 3
713.148 2
713.165 0
713.182 4
713.200 3
713.217 3
713.234 1
713.251 9
713.269 1
713.286 5
713.303 4
713.321 0
713.338 0
713.355 0
713.372 0
713.390 0
713.407 5
713.424 0
713.442 1
713.459 0
713.476 0
713.494 0
713.511 0
713.528 0
713.545 0
713.563 0
713.580 0
713.597 0
713.615 0
713.632 3
713.649 0
713.666 0
713.684 3
713.701 2
713.718 0
713.736 2
713.753 0
713.770 0
713.788 0
713.805 0
713.822 0
713.839 0
713.857 0
713.874 1
713.891 1
713.909 8
713.926 0
713.943 0
713.960 0
713.978 0
713.995 0
714.012 2
714.030 0
714.047 0
714.064 0
714.082 1
714.099 0
714.116 12
714.133 10
714.151 0
714.168 12
714.185 16
714.203 4
714.220 0
714.237 0
714.255 0
714.272 0
714.289 10
714.306 6
714.324 1
714.341 2
714.358 0
714.376 0
714.393 0
714.410 3
714.428 7
714.445 8
714.462 3
714.480 2
714.497 0
714.514 0
714.531 0
714.549 0
714.566 0
714.583 5
714.601 5
714.618 1
714.635 0
714.653 0
714.670 0
714.687 0
714.705 0
714.722 1
714.739 3
714.756 0
714.774 0
714.791 0
714.808 0
714.826 0
714.843 0
714.860 0
714.878 0
714.895 0
714.912 0
714.930 4
714.947 0
714.964 0
714.981 0
714.999 5
715.016 0
715.033 0
715.051 7
715.068 0
715.085 6
715.103 2
715.120 1
715.137 0
715.155 0
715.172 0
715.189 2
715.207 6
715.224 7
715.241 1
715.258 0
715.276 0
715.293 7
715.310 1
715.328 8
715.345 1
715.362 0
715.380 0
715.397 8
715.414 1
715.432 0
715.449 0
715.466 0
715.484 0
715.501 0
715.518 10
715.535 3
715.553 3
715.570 7
715.587 1
715.605 4
715.622 0
715.639 0
715.657 1
715.674 1
715.691 0
715.709 0
715.726 0
715.743 0
715.761 0
715.778 3
715.795 0
715.813 0
715.830 3
715.847 1
715.865 0
715.882 0
715.899 0
715.917 2
715.934 0
715.951 0
715.968 0
715.986 0
716.003 0
716.020 2
716.038 0
716.055 0
716.072 4
716.090 2
716.107 3
716.124 9
716.142 1
716.159 8
716.176 5
716.194 0
716.211 6
716.228 3
716.246 4
716.263 0
716.280 0
716.298 4
716.315 2
716.332 0
716.350 0
716.367 5
716.384 8
716.402 3
716.419 0
716.436 0
716.454 0
716.471 0
716.488 8
716.506 2
716.523 0
716.540 0
716.558 0
716.575 5
716.592 8
716.610 1
716.627 4
716.644 0
716.662 0
716.679 0
716.696 0
716.714 7
716.731 9
716.748 3
716.766 1
716.783 2
716.800 13
716.818 4
716.835 1
716.852 2
716.870 3
716.887 0
716.904 0
716.922 0
716.939 0
716.956 0
716.974 0
716.991 11
717.008 4
717.026 1
717.043 0
717.060 4
717.078 21
717.095 6
717.112 6
717.130 0
717.147 0
717.164 0
717.182 0
717.199 4
717.216 1
717.234 0
717.251 0
717.268 0
717.286 0
717.303 0
717.320 0
717.338 0
717.355 1
717.372 0
717.390 0
717.407 0
717.424 0
717.442 0
717.459 0
717.476 0
717.494 5
717.511 7
717.528 0
717.546 0
717.563 0
717.580 1
717.598 0
717.615 0
717.632 4
717.650 0
717.667 0
717.684 0
717.702 0
717.719 0
717.736 1
717.754 5
717.771 14
717.789 3
717.806 0
717.823 0
717.841 0
717.858 0
717.875 0
717.893 0
717.910 2
717.927 0
717.945 3
717.962 0
717.979 0
717.997 0
718.014 0
718.031 0
718.049 0
718.066 0
718.083 11
718.101 6
718.118 0
718.135 5
718.153 7
718.170 1
718.188 0
718.205 8
718.222 14
718.240 1
718.257 0
718.274 7
718.292 0
718.309 0
718.326 3
718.344 8
718.361 0
718.378 0
718.396 0
718.413 0
718.430 2
718.448 10
718.465 4
718.482 0
718.500 0
718.517 0
718.535 0
718.552 0
718.569 0
718.587 0
718.604 3
718.621 0
718.639 4
718.656 0
718.673 0
718.691 0
718.708 3
718.725 8
718.743 1
718.760 5
718.778 2
718.795 0
718.812 1
718.830 3
718.847 6
718.864 1
718.882 1
718.899 0
718.916 0
718.934 0
718.951 1
718.968 1
718.986 2
719.003 3
719.021 2
719.038 0
719.055 0
719.073 0
719.090 0
719.107 0
719.125 0
719.142 5
719.159 2
719.177 0
719.194 0
719.211 0
719.229 0
719.246 0
719.264 0
719.281 0
719.298 6
719.316 8
719.333 0
719.350 6
719.368 0
719.385 0
719.402 0
719.420 0
719.437 0
719.455 0
719.472 0
719.489 0
719.507 0
719.524 0
719.541 4
719.559 1
719.576 0
719.594 0
719.611 0
719.628 4
719.646 7
719.663 1
719.680 0
719.698 0
719.715 3
719.732 1
719.750 11
719.767 24
719.785 3
719.802 0
719.819 0
719.837 0
719.854 0
719.871 0
719.889 0
719.906 1
719.924 0
719.941 1
719.958 2
719.976 0
719.993 1
720.010 1
720.028 0
720.045 0
720.062 8
720.080 9
720.097 0
720.115 0
720.132 0
720.149 0
720.167 1
720.184 0
720.201 0
720.219 0
720.236 0
720.254 0
720.271 0
720.288 1
720.306 5
720.323 7
720.340 5
720.358 1
720.375 0
720.393 0
720.410 1
720.427 0
720.445 0
720.462 0
720.479 0
720.497 0
720.514 0
720.532 8
720.549 10
720.566 0
720.584 3
720.601 4
720.618 1
720.636 12
720.653 12
720.671 2
720.688 1
720.705 0
720.723 5
720.740 0
720.758 0
720.775 4
720.792 0
720.810 4
720.827 1
720.844 2
720.862 2
720.879 0
720.897 3
720.914 0
720.931 0
720.949 0
720.966 0
720.983 0
721.001 0
721.018 0
721.036 0
721.053 0
721.070 6
721.088 3
721.105 0
721.123 0
721.140 0
721.157 0
721.175 1
721.192 0
721.209 0
721.227 0
721.244 0
721.262 0
721.279 1
721.296 1
721.314 0
721.331 0
721.349 0
721.366 0
721.383 0
721.401 0
721.418 1
721.436 0
721.453 0
721.470 0
721.488 5
721.505 0
721.522 2
721.540 0
721.557 0
721.575 0
721.592 1
721.609 0
721.627 0
721.644 0
721.662 0
721.679 0
721.696 0
721.714 0
721.731 0
721.749 0
721.766 0
721.783 0
721.801 0
721.818 0
721.836 1
721.853 0
721.870 0
721.888 9
721.905 5
721.922 3
721.940 1
721.957 0
721.975 0
721.992 4
722.009 7
722.027 2
722.044 0
722.062 0
722.079 0
722.096 0
722.114 0
722.131 0
722.149 0
722.166 0
722.183 3
722.201 0
722.218 0
722.236 2
722.253 3
722.270 2
722.288 1
722.305 0
722.323 8
722.340 9
722.357 2
722.375 2
722.392 1
722.410 0
722.427 1
722.444 3
722.462 4
722.479 5
722.497 0
722.514 0
722.531 2
722.549 25
722.566 19
722.584 6
722.601 1
722.618 0
722.636 0
722.653 0
722.671 0
722.688 2
722.705 0
722.723 0
722.740 0
722.758 0
722.775 3
722.792 0
722.810 1
722.827 0
722.845 2
722.862 4
722.880 0
722.897 0
722.914 4
722.932 4
722.949 1
722.967 0
722.984 0
723.001 0
723.019 0
723.036 0
723.054 0
723.071 0
723.088 0
723.106 2
723.123 22
723.141 4
723.158 4
723.175 1
723.193 0
723.210 0
723.228 0
723.245 1
723.263 0
723.280 0
723.297 0
723.315 4
723.332 5
723.350 0
723.367 0
723.384 0
723.402 1
723.419 1
723.437 2
723.454 2
723.471 5
723.489 9
723.506 1
723.524 0
723.541 0
723.559 0
723.576 0
723.593 0
723.611 0
723.628 0
723.646 0
723.663 0
723.680 1
723.698 2
723.715 1
723.733 0
723.750 0
723.768 0
723.785 0
723.802 0
723.820 1
723.837 0
723.855 0
723.872 0
723.889 0
723.907 12
723.924 3
723.942 0
723.959 2
723.977 0
723.994 0
724.011 3
724.029 1
724.046 1
724.064 3
724.081 0
724.098 0
724.116 0
724.133 2
724.151 4
724.168 10
724.186 3
724.203 1
724.220 0
724.238 0
724.255 0
724.273 0
724.290 0
724.308 0
724.325 0
724.342 0
724.360 1
724.377 0
724.395 0
724.412 5
724.429 10
724.447 2
724.464 0
724.482 1
724.499 9
724.517 6
724.534 10
724.551 12
724.569 1
724.586 2
724.604 2
724.621 0
724.639 0
724.656 0
724.673 1
724.691 0
724.708 0
724.726 0
724.743 0
724.761 2
724.778 3
724.795 0
724.813 3
724.830 1
724.848 1
724.865 1
724.883 0
724.900 0
724.917 0
724.935 10
724.952 3
724.970 0
724.987 0
725.005 0
725.022 0
725.039 0
725.057 0
725.074 3
725.092 0
725.109 0
725.127 3
725.144 7
725.162 0
725.179 0
725.196 5
725.214 4
725.231 0
725.249 0
725.266 0
725.284 5
725.301 2
725.318 2
725.336 9
725.353 1
725.371 9
725.388 2
725.406 13
725.423 1
725.440 0
725.458 5
725.475 2
725.493 0
725.510 1
725.528 3
725.545 4
725.563 8
725.580 1
725.597 0
725.615 0
725.632 0
725.650 0
725.667 0
725.685 0
725.702 0
725.720 0
725.737 1
725.754 0
725.772 0
725.789 0
725.807 0
725.824 2
725.842 0
725.859 0
725.876 0
725.894 0
725.911 0
725.929 0
725.946 1
725.964 0
725.981 0
725.999 0
726.016 0
726.033 0
726.051 0
726.068 0
726.086 1
726.103 8
726.121 20
726.138 19
726.156 2
726.173 4
726.190 5
726.208 5
726.225 0
726.243 2
726.260 7
726.278 4
726.295 0
726.313 7
726.330 0
726.347 2
726.365 0
726.382 0
726.400 0
726.417 0
726.435 0
726.452 0
726.470 0
726.487 0
726.505 0
726.522 0
726.539 0
726.557 0
726.574 4
726.592 1
726.609 2
726.627 1
726.644 5
726.662 4
726.679 2
726.696 0
726.714 0
726.731 0
726.749 0
726.766 0
726.784 1
726.801 0
726.819 0
726.836 0
726.854 0
726.871 0
726.888 2
726.906 2
726.923 0
726.941 0
726.958 0
726.976 0
726.993 0
727.011 0
727.028 0
727.046 0
727.063 0
727.080 6
727.098 3
727.115 10
727.133 10
727.150 3
727.168 0
727.185 2
727.203 0
727.220 0
727.238 7
727.255 8
727.273 11
727.290 12
727.307 5
727.325 10
727.342 5
727.360 2
727.377 6
727.395 0
727.412 0
727.430 0
727.447 10
727.465 2
727.482 0
727.500 0
727.517 0
727.534 5
727.552 3
727.569 0
727.587 0
727.604 6
727.622 5
727.639 2
727.657 0
727.674 0
727.692 0
727.709 0
727.727 0
727.744 0
727.761 0
727.779 0
727.796 0
727.814 0
727.831 3
727.849 9
727.866 3
727.884 0
727.901 1
727.919 12
727.936 5
727.954 0
727.971 0
727.989 0
728.006 0
728.023 0
728.041 6
728.058 0
728.076 4
728.093 15
728.111 7
728.128 1
728.146 2
728.163 7
728.181 4
728.198 5
728.216 5
728.233 6
728.251 0
728.268 5
728.286 10
728.303 3
728.320 11
728.338 7
728.355 13
728.373 0
728.390 3
728.408 0
728.425 0
728.443 2
728.460 0
728.478 0
728.495 2
728.513 5
728.530 9
728.548 0
728.565 0
728.583 0
728.600 3
728.618 1
728.635 2
728.652 0
728.670 0
728.687 0
728.705 0
728.722 4
728.740 17
728.757 6
728.775 1
728.792 1
728.810 0
728.827 0
728.845 0
728.862 0
728.880 13
728.897 1
728.915 1
728.932 3
728.950 0
728.967 3
728.985 1
729.002 1
729.019 0
729.037 0
729.054 16
729.072 7
729.089 1
729.107 20
729.124 17
729.142 1
729.159 4
729.177 5
729.194 8
729.212 2
729.229 3
729.247 19
729.264 7
729.282 0
729.299 0
729.317 4
729.334 1
729.352 0
729.369 0
729.387 1
729.404 0
729.422 6
729.439 6
729.457 0
729.474 0
729.492 0
729.509 0
729.526 0
729.544 0
729.561 1
729.579 1
729.596 0
729.614 0
729.631 0
729.649 0
729.666 1
729.684 0
729.701 0
729.719 0
729.736 0
729.754 5
729.771 2
729.789 0
729.806 4
729.824 0
729.841 0
729.859 0
729.876 0
729.894 0
729.911 0
729.929 0
729.946 0
729.964 9
729.981 3
729.999 0
730.016 0
730.034 0
730.051 2
730.069 0
730.086 0
730.104 0
730.121 3
730.139 0
730.156 1
730.174 5
730.191 1
730.209 3
730.226 0
730.244 0
730.261 0
730.279 0
730.296 10
730.314 2
730.331 0
730.349 0
730.366 6
730.384 2
730.401 0
730.419 1
730.436 4
730.454 1
730.471 0
730.489 11
730.506 3
730.524 5
730.541 0
730.559 1
730.576 5
730.594 5
730.611 5
730.629 0
730.646 3
730.664 0
730.681 0
730.699 0
730.716 0
730.734 0
730.751 0
730.769 0
730.786 0
730.804 1
730.821 0
730.839 2
730.856 0
730.874 0
730.891 0
730.909 0
730.926 0
730.944 0
730.961 0
730.979 0
730.996 0
731.014 0
731.031 0
731.049 0
731.066 3
731.084 13
731.101 0
731.119 0
731.136 19
731.154 5
731.171 5
731.189 0
731.206 0
731.224 0
731.241 0
731.259 12
731.276 9
731.294 1
731.311 2
731.329 0
731.346 0
731.364 1
731.381 0
731.399 0
731.416 5
731.434 11
731.451 1
731.469 2
731.486 2
731.504 0
731.521 0
731.539 1
731.556 0
731.574 0
731.591 0
731.609 0
731.626 0
731.644 0
731.661 0
731.679 0
731.696 2
731.714 0
731.731 0
731.749 0
731.766 0
731.784 0
731.801 0
731.819 0
731.836 0
731.854 0
731.872 9
731.889 3
731.907 3
731.924 0
731.942 0
731.959 0
731.977 0
731.994 0
732.012 0
732.029 0
732.047 0
732.064 0
732.082 0
732.099 1
732.117 4
732.134 1
732.152 0
732.169 0
732.187 0
732.204 8
732.222 0
732.239 0
732.257 0
732.274 3
732.292 0
732.309 0
732.327 0
732.344 1
732.362 0
732.380 0
732.397 0
732.415 1
732.432 0
732.450 0
732.467 0
732.485 0
732.502 0
732.520 0
732.537 3
732.555 2
732.572 0
732.590 1
732.607 0
732.625 0
732.642 0
732.660 0
732.677 0
732.695 17
732.712 19
732.730 8
732.747 19
732.765 50
732.783 27
732.800 15
732.818 9
732.835 6
732.853 1
732.870 0
732.888 0
732.905 8
732.923 8
732.940 0
732.958 0
732.975 0
732.993 5
733.010 0
733.028 0
733.045 0
733.063 0
733.081 7
733.098 6
733.116 2
733.133 0
733.151 4
733.168 8
733.186 0
733.203 1
733.221 1
733.238 0
733.256 2
733.273 11
733.291 15
733.308 3
733.326 1
733.343 1
733.361 0
733.379 0
733.396 0
733.414 0
733.431 0
733.449 0
733.466 0
733.484 0
733.501 0
733.519 1
733.536 8
733.554 0
733.571 0
733.589 0
733.606 1
733.624 0
733.642 1
733.659 6
733.677 0
733.694 0
733.712 0
733.729 1
733.747 26
733.764 39
733.782 21
733.799 4
733.817 2
733.834 0
733.852 5
733.870 7
733.887 3
733.905 2
733.922 0
733.940 0
733.957 0
733.975 4
733.992 6
734.010 2
734.027 1
734.045 0
734.062 0
734.080 0
734.098 0
734.115 0
734.133 17
734.150 13
734.168 8
734.185 0
734.203 0
734.220 0
734.238 6
734.255 0
734.273 10
734.290 15
734.308 6
734.326 3
734.343 0
734.361 5
734.378 0
734.396 3
734.413 13
734.431 6
734.448 0
734.466 0
734.483 0
734.501 0
734.519 0
734.536 0
734.554 0
734.571 2
734.589 0
734.606 0
734.624 0
734.641 12
734.659 3
734.676 6
734.694 2
734.712 8
734.729 0
734.747 1
734.764 0
734.782 8
734.799 21
734.817 17
734.834 17
734.852 5
734.870 11
734.887 7
734.905 1
734.922 0
734.940 0
734.957 0
734.975 0
734.992 0
735.010 0
735.027 0
735.045 0
735.063 4
735.080 0
735.098 0
735.115 0
735.133 0
735.150 0
735.168 0
735.185 0
735.203 3
735.221 10
735.238 1
735.256 11
735.273 3
735.291 3
735.308 5
735.326 4
735.343 13
735.361 3
735.379 3
735.396 0
735.414 0
735.431 0
735.449 0
735.466 0
735.484 0
735.501 0
735.519 0
735.537 3
735.554 0
735.572 0
735.589 0
735.607 4
735.624 0
735.642 0
735.659 0
735.677 0
735.695 1
735.712 1
735.730 3
735.747 18
735.765 10
735.782 4
735.800 5
735.818 0
735.835 0
735.853 0
735.870 0
735.888 3
735.905 1
735.923 0
735.940 10
735.958 3
735.976 0
735.993 1
736.011 5
736.028 2
736.046 0
736.063 2
736.081 1
736.099 0
736.116 1
736.134 0
736.151 0
736.169 0
736.186 0
736.204 0
736.222 0
736.239 10
736.257 4
736.274 5
736.292 4
736.309 0
736.327 1
736.344 3
736.362 3
736.380 0
736.397 0
736.415 0
736.432 2
736.450 1
736.467 0
736.485 2
736.503 0
736.520 0
736.538 3
736.555 3
736.573 0
736.590 0
736.608 0
736.626 7
736.643 1
736.661 0
736.678 0
736.696 0
736.713 10
736.731 2
736.749 0
736.766 0
736.784 0
736.801 0
736.819 0
736.836 0
736.854 0
736.872 0
736.889 1
736.907 0
736.924 0
736.942 7
736.959 8
736.977 2
736.995 7
737.012 5
737.030 0
737.047 10
737.065 1
737.083 0
737.100 0
737.118 0
737.135 0
737.153 0
737.170 1
737.188 0
737.206 2
737.223 8
737.241 1
737.258 0
737.276 0
737.293 0
737.311 0
737.329 8
737.346 1
737.364 5
737.381 1
737.399 5
737.417 0
737.434 0
737.452 0
737.469 0
737.487 0
737.504 0
737.522 11
737.540 5
737.557 0
737.575 0
737.592 0
737.610 2
737.627 0
737.645 3
737.663 4
737.680 0
737.698 10
737.715 4
737.733 9
737.751 4
737.768 0
737.786 3
737.803 2
737.821 0
737.838 4
737.856 8
737.874 1
737.891 3
737.909 0
737.926 0
737.944 3
737.962 0
737.979 3
737.997 0
738.014 3
738.032 0
738.050 2
738.067 0
738.085 4
738.102 0
738.120 0
738.137 0
738.155 6
738.173 1
738.190 1
738.208 0
738.225 8
738.243 0
738.261 8
738.278 2
738.296 8
738.313 2
738.331 10
738.349 8
738.366 10
738.384 6
738.401 5
738.419 0
738.437 0
738.454 7
738.472 9
738.489 0
738.507 0
738.524 0
738.542 5
738.560 6
738.577 0
738.595 0
738.612 0
738.630 0
738.648 0
738.665 0
738.683 0
738.700 0
738.718 11
738.736 0
738.753 3
738.771 0
738.788 0
738.806 0
738.824 0
738.841 0
738.859 1
738.876 0
738.894 0
738.912 0
738.929 0
738.947 0
738.964 0
738.982 0
739.000 0
739.017 0
739.035 2
739.052 1
739.070 0
739.088 0
739.105 0
739.123 0
739.140 0
739.158 0
739.176 0
739.193 0
739.211 0
739.228 0
739.246 0
739.264 0
739.281 1
739.299 6
739.316 3
739.334 0
739.352 2
739.369 0
739.387 3
739.404 2
739.422 2
739.440 1
739.457 1
739.475 0
739.492 0
739.510 0
739.528 5
739.545 0
739.563 0
739.581 0
739.598 3
739.616 6
739.633 0
739.651 0
739.669 0
739.686 5
739.704 0
739.721 6
739.739 3
739.757 7
739.774 2
739.792 0
739.809 2
739.827 5
739.845 1
739.862 0
739.880 0
739.897 1
739.915 6
739.933 0
739.950 0
739.968 0
739.986 0
740.003 0
740.021 0
740.038 0
740.056 0
740.074 1
740.091 1
740.109 0
740.126 0
740.144 0
740.162 4
740.179 0
740.197 4
740.214 6
740.232 4
740.250 3
740.267 15
740.285 3
740.303 5
740.320 13
740.338 0
740.355 2
740.373 0
740.391 0
740.408 0
740.426 0
740.443 0
740.461 0
740.479 0
740.496 0
740.514 0
740.532 0
740.549 0
740.567 3
740.584 0
740.602 0
740.620 0
740.637 0
740.655 0
740.673 1
740.690 0
740.708 0
740.725 1
740.743 0
740.761 0
740.778 0
740.796 0
740.813 0
740.831 0
740.849 0
740.866 2
740.884 0
740.902 0
740.919 0
740.937 2
740.954 13
740.972 9
740.990 1
741.007 1
741.025 10
741.043 5
741.060 0
741.078 0
741.095 0
741.113 6
741.131 3
741.148 0
741.166 0
741.184 0
741.201 0
741.219 0
741.236 11
741.254 7
741.272 0
741.289 0
741.307 0
741.325 0
741.342 3
741.360 0
741.377 0
741.395 9
741.413 0
741.430 4
741.448 6
741.466 0
741.483 4
741.501 1
741.518 2
741.536 0
741.554 0
741.571 1
741.589 0
741.607 5
741.624 7
741.642 1
741.660 0
741.677 0
741.695 0
741.712 0
741.730 0
741.748 3
741.765 0
741.783 0
741.801 1
741.818 9
741.836 2
741.853 0
741.871 10
741.889 2
741.906 0
741.924 0
741.942 0
741.959 0
741.977 6
741.995 0
742.012 2
742.030 0
742.047 0
742.065 0
742.083 0
742.100 2
742.118 0
742.136 0
742.153 0
742.171 0
742.189 1
742.206 0
742.224 2
742.241 1
742.259 0
742.277 0
742.294 0
742.312 0
742.330 0
742.347 0
742.365 0
742.383 0
742.400 14
742.418 9
742.435 6
742.453 4
742.471 0
742.488 0
742.506 0
742.524 0
742.541 2
742.559 0
742.577 0
742.594 4
742.612 0
742.630 0
742.647 0
742.665 12
742.682 4
742.700 3
742.718 0
742.735 0
742.753 0
742.771 0
742.788 4
742.806 4
742.824 2
742.841 0
742.859 0
742.877 8
742.894 2
742.912 8
742.930 4
742.947 0
742.965 0
742.982 1
743.000 0
743.018 0
743.035 0
743.053 0
743.071 2
743.088 7
743.106 0
743.124 3
743.141 10
743.159 0
743.177 5
743.194 0
743.212 1
743.230 0
743.247 0
743.265 0
743.282 0
743.300 3
743.318 4
743.335 6
743.353 6
743.371 8
743.388 0
743.406 1
743.424 2
743.441 2
743.459 0
743.477 0
743.494 0
743.512 5
743.530 0
743.547 5
743.565 4
743.583 0
743.600 0
743.618 2
743.636 3
743.653 2
743.671 0
743.688 0
743.706 0
743.724 0
743.741 0
743.759 0
743.777 2
743.794 0
743.812 0
743.830 0
743.847 0
743.865 0
743.883 0
743.900 2
743.918 1
743.936 7
743.953 5
743.971 0
743.989 0
744.006 0
744.024 0
744.042 0
744.059 0
744.077 2
744.095 10
744.112 0
744.130 1
744.148 0
744.165 3
744.183 3
744.201 4
744.218 0
744.236 0
744.254 0
744.271 0
744.289 0
744.307 1
744.324 15
744.342 6
744.360 11
744.377 8
744.395 0
744.413 0
744.430 2
744.448 3
744.466 0
744.483 0
744.501 3
744.519 0
744.536 10
744.554 4
744.572 0
744.589 0
744.607 6
744.625 12
744.642 8
744.660 5
744.678 1
744.695 4
744.713 6
744.731 0
744.748 5
744.766 6
744.784 1
744.801 0
744.819 0
744.837 0
744.854 5
744.872 0
744.890 0
744.907 1
744.925 0
744.943 0
744.960 0
744.978 5
744.996 0
745.013 0
745.031 0
745.049 0
745.066 0
745.084 2
745.102 0
745.119 0
745.137 0
745.155 3
745.172 1
745.190 0
745.208 0
745.225 6
745.243 0
745.261 0
745.278 2
745.296 0
745.314 7
745.331 5
745.349 0
745.367 3
745.384 2
745.402 5
745.420 0
745.437 0
745.455 0
745.473 1
745.490 0
745.508 9
745.526 1
745.543 0
745.561 4
745.579 2
745.596 0
745.614 0
745.632 0
745.650 0
745.667 0
745.685 0
745.703 3
745.720 1
745.738 4
745.756 1
745.773 3
745.791 0
745.809 6
745.826 5
745.844 0
745.862 0
745.879 0
745.897 0
745.915 0
745.932 0
745.950 0
745.968 0
745.985 0
746.003 7
746.021 0
746.039 1
746.056 0
746.074 0
746.092 0
746.109 0
746.127 0
746.145 5
746.162 7
746.180 0
746.198 0
746.215 0
746.233 0
746.251 0
746.268 0
746.286 16
746.304 6
746.321 1
746.339 0
746.357 2
746.375 2
746.392 0
746.410 0
746.428 0
746.445 14
746.463 8
746.481 3
746.498 9
746.516 0
746.534 3
746.551 1
746.569 0
746.587 0
746.604 0
746.622 0
746.640 0
746.658 5
746.675 5
746.693 0
746.711 5
746.728 10
746.746 29
746.764 25
746.781 5
746.799 9
746.817 4
746.834 21
746.852 24
746.870 5
746.888 0
746.905 15
746.923 3
746.941 9
746.958 1
746.976 0
746.994 1
747.011 0
747.029 0
747.047 0
747.064 0
747.082 0
747.100 0
747.118 0
747.135 0
747.153 1
747.171 0
747.188 0
747.206 0
747.224 0
747.241 8
747.259 9
747.277 7
747.295 4
747.312 3
747.330 0
747.348 4
747.365 10
747.383 0
747.401 0
747.418 0
747.436 0
747.454 0
747.472 0
747.489 0
747.507 2
747.525 5
747.542 1
747.560 3
747.578 0
747.595 7
747.613 4
747.631 5
747.649 4
747.666 0
747.684 2
747.702 0
747.719 0
747.737 0
747.755 1
747.772 7
747.790 6
747.808 6
747.826 4
747.843 6
747.861 1
747.879 0
747.896 2
747.914 1
747.932 0
747.950 0
747.967 0
747.985 1
748.003 1
748.020 0
748.038 0
748.056 2
748.073 0
748.091 0
748.109 0
748.127 0
748.144 0
748.162 0
748.180 0
748.197 2
748.215 1
748.233 0
748.251 1
748.268 0
748.286 0
748.304 0
748.321 0
748.339 0
748.357 4
748.375 11
748.392 0
748.410 3
748.428 1
748.445 0
748.463 0
748.481 0
748.498 0
748.516 0
748.534 8
748.552 0
748.569 0
748.587 0
748.605 0
748.622 0
748.640 2
748.658 0
748.676 0
748.693 0
748.711 3
748.729 4
748.746 7
748.764 8
748.782 11
748.800 29
748.817 2
748.835 10
748.853 1
748.871 6
748.888 17
748.906 11
748.924 6
748.941 17
748.959 11
748.977 1
748.995 1
749.012 2
749.030 0
749.048 0
749.065 0
749.083 0
749.101 0
749.119 0
749.136 4
749.154 0
749.172 0
749.189 0
749.207 0
749.225 0
749.243 5
749.260 1
749.278 0
749.296 1
749.313 2
749.331 0
749.349 0
749.367 1
749.384 1
749.402 1
749.420 0
749.438 3
749.455 0
749.473 6
749.491 2
749.508 2
749.526 2
749.544 6
749.562 4
749.579 0
749.597 0
749.615 0
749.633 0
749.650 0
749.668 0
749.686 0
749.703 0
749.721 1
749.739 2
749.757 9
749.774 7
749.792 11
749.810 0
749.828 13
749.845 5
749.863 0
749.881 0
749.898 1
749.916 0
749.934 1
749.952 1
749.969 0
749.987 0
750.005 0
750.023 0
750.040 0
750.058 0
750.076 0
750.093 0
750.111 0
750.129 0
750.147 2
750.164 0
750.182 3
750.200 2
750.218 6
750.235 5
750.253 0
750.271 0
750.289 0
750.306 6
750.324 0
750.342 2
750.359 0
750.377 0
750.395 0
750.413 0
750.430 0
750.448 2
750.466 6
750.484 0
750.501 7
750.519 2
750.537 0
750.555 0
750.572 0
750.590 0
750.608 0
750.625 1
750.643 3
750.661 0
750.679 0
750.696 0
750.714 14
750.732 2
750.750 4
750.767 1
750.785 0
750.803 3
750.821 2
750.838 0
750.856 4
750.874 0
750.892 4
750.909 10
750.927 0
750.945 0
750.963 0
750.980 3
750.998 2
751.016 0
751.034 0
751.051 0
751.069 0
751.087 0
751.104 0
751.122 0
751.140 0
751.158 0
751.175 0
751.193 0
751.211 0
751.229 0
751.246 0
751.264 1
751.282 0
751.300 1
751.317 0
751.335 2
751.353 0
751.371 0
751.388 0
751.406 2
751.424 0
751.442 0
751.459 0
751.477 3
751.495 0
751.513 0
751.530 8
751.548 0
751.566 3
751.584 3
751.601 4
751.619 0
751.637 0
751.655 0
751.672 0
751.690 0
751.708 1
751.726 0
751.743 0
751.761 0
751.779 0
751.797 0
751.814 0
751.832 0
751.850 0
751.868 0
751.885 6
751.903 0
751.921 0
751.939 0
751.956 0
751.974 0
751.992 1
752.010 8
752.027 3
752.045 4
752.063 3
752.081 0
752.098 0
752.116 4
752.134 0
752.152 0
752.169 0
752.187 0
752.205 4
752.223 0
752.240 2
752.258 3
752.276 0
752.294 0
752.312 0
752.329 8
752.347 0
752.365 2
752.383 2
752.400 2
752.418 0
752.436 0
752.454 0
752.471 0
752.489 0
752.507 0
752.525 0
752.542 2
752.560 0
752.578 0
752.596 2
752.613 3
752.631 0
752.649 0
752.667 2
752.684 8
752.702 0
752.720 1
752.738 1
752.756 0
752.773 0
752.791 0
752.809 0
752.827 10
752.844 2
752.862 0
752.880 0
752.898 1
752.915 0
752.933 0
752.951 0
752.969 0
752.986 12
753.004 13
753.022 4
753.040 0
753.058 1
753.075 1
753.093 0
753.111 2
753.129 6
753.146 0
753.164 0
753.182 0
753.200 0
753.217 0
753.235 0
753.253 0
753.271 0
753.288 0
753.306 0
753.324 0
753.342 0
753.360 13
753.377 2
753.395 1
753.413 0
753.431 0
753.448 6
753.466 8
753.484 1
753.502 6
753.520 0
753.537 1
753.555 2
753.573 1
753.591 1
753.608 0
753.626 0
753.644 0
753.662 0
753.679 0
753.697 2
753.715 11
753.733 5
753.751 0
753.768 0
753.786 0
753.804 0
753.822 0
753.839 0
753.857 0
753.875 2
753.893 4
753.911 1
753.928 0
753.946 0
753.964 0
753.982 1
753.999 0
754.017 0
754.035 0
754.053 0
754.071 0
754.088 5
754.106 8
754.124 1
754.142 0
754.159 4
754.177 2
754.195 0
754.213 0
754.231 0
754.248 0
754.266 13
754.284 14
754.302 2
754.319 0
754.337 1
754.355 6
754.373 4
754.391 8
754.408 6
754.426 0
754.444 5
754.462 8
754.479 4
754.497 3
754.515 2
754.533 0
754.551 1
754.568 2
754.586 2
754.604 0
754.622 0
754.640 0
754.657 4
754.675 10
754.693 1
754.711 5
754.728 11
754.746 15
754.764 8
754.782 5
754.800 5
754.817 3
754.835 11
754.853 2
754.871 0
754.889 0
754.906 0
754.924 0
754.942 0
754.960 0
754.978 0
754.995 0
755.013 0
755.031 0
755.049 0
755.066 0
755.084 4
755.102 4
755.120 0
755.138 0
755.155 0
755.173 0
755.191 0
755.209 5
755.227 3
755.244 1
755.262 0
755.280 0
755.298 1
755.316 0
755.333 3
755.351 0
755.369 0
755.387 2
755.405 0
755.422 0
755.440 1
755.458 0
755.476 3
755.493 0
755.511 0
755.529 0
755.547 3
755.565 9
755.582 3
755.600 0
755.618 0
755.636 0
755.654 0
755.671 0
755.689 0
755.707 3
755.725 0
755.743 0
755.760 1
755.778 0
755.796 0
755.814 4
755.832 0
755.849 0
755.867 0
755.885 0
755.903 0
755.921 0
755.938 0
755.956 0
755.974 0
755.992 1
756.010 0
756.027 0
756.045 0
756.063 4
756.081 0
756.099 0
756.116 0
756.134 0
756.152 1
756.170 7
756.188 0
756.205 0
756.223 1
756.241 0
756.259 12
756.277 0
756.294 4
756.312 2
756.330 0
756.348 0
756.366 0
756.383 0
756.401 0
756.419 0
756.437 1
756.455 0
756.473 0
756.490 0
756.508 6
756.526 0
756.544 7
756.562 5
756.579 0
756.597 0
756.615 0
756.633 6
756.651 5
756.668 9
756.686 6
756.704 0
756.722 0
756.740 0
756.757 0
756.775 0
756.793 0
756.811 2
756.829 0
756.847 0
756.864 0
756.882 0
756.900 2
756.918 5
756.936 6
756.953 10
756.971 1
756.989 0
757.007 0
757.025 0
757.042 0
757.060 0
757.078 6
757.096 9
757.114 1
757.132 0
757.149 0
757.167 0
757.185 0
757.203 5
757.221 8
757.238 1
757.256 0
757.274 0
757.292 0
757.310 2
757.327 0
757.345 8
757.363 5
757.381 5
757.399 0
757.417 0
757.434 3
757.452 0
757.470 1
757.488 0
757.506 1
757.523 2
757.541 0
757.559 2
757.577 10
757.595 0
757.613 1
757.630 3
757.648 0
757.666 5
757.684 5
757.702 15
757.720 3
757.737 7
757.755 2
757.773 5
757.791 1
757.809 0
757.826 2
757.844 0
757.862 0
757.880 0
757.898 0
757.916 0
757.933 0
757.951 12
757.969 10
757.987 14
758.005 2
758.022 16
758.040 0
758.058 2
758.076 5
758.094 0
758.112 0
758.129 0
758.147 0
758.165 0
758.183 0
758.201 3
758.219 2
758.236 7
758.254 3
758.272 6
758.290 20
758.308 34
758.326 52
758.343 42
758.361 31
758.379 13
758.397 26
758.415 18
758.433 15
758.450 5
758.468 0
758.486 9
758.504 5
758.522 1
758.540 0
758.557 15
758.575 7
758.593 5
758.611 0
758.629 0
758.647 0
758.664 0
758.682 0
758.700 0
758.718 3
758.736 7
758.753 13
758.771 7
758.789 7
758.807 4
758.825 1
758.843 0
758.861 0
758.878 0
758.896 2
758.914 0
758.932 0
758.950 4
758.968 15
758.985 18
759.003 3
759.021 3
759.039 4
759.057 1
759.075 0
759.092 0
759.110 0
759.128 0
759.146 1
759.164 2
759.182 0
759.199 0
759.217 0
759.235 2
759.253 0
759.271 0
759.289 0
759.306 0
759.324 0
759.342 2
759.360 4
759.378 12
759.396 11
759.413 3
759.431 0
759.449 0
759.467 0
759.485 0
759.503 6
759.521 5
759.538 2
759.556 0
759.574 0
759.592 0
759.610 0
759.628 0
759.645 0
759.663 0
759.681 0
759.699 0
759.717 0
759.735 0
759.753 13
759.770 7
759.788 2
759.806 7
759.824 4
759.842 0
759.860 8
759.877 3
759.895 0
759.913 0
759.931 2
759.949 0
759.967 0
759.985 0
760.002 8
760.020 0
760.038 0
760.056 0
760.074 6
760.092 4
760.109 1
760.127 0
760.145 0
760.163 0
760.181 2
760.199 13
760.217 6
760.234 0
760.252 5
760.270 5
760.288 16
760.306 9
760.324 7
760.342 2
760.359 14
760.377 8
760.395 4
760.413 0
760.431 0
760.449 0
760.466 0
760.484 0
760.502 0
760.520 1
760.538 0
760.556 0
760.574 0
760.591 0
760.609 2
760.627 5
760.645 3
760.663 0
760.681 0
760.699 0
760.716 4
760.734 3
760.752 8
760.770 17
760.788 65
760.806 84
760.824 59
760.841 45
760.859 30
760.877 13
760.895 5
760.913 1
760.931 11
760.949 5
760.966 2
760.984 0
761.002 0
761.020 0
761.038 0
761.056 0
761.074 0
761.091 0
761.109 0
761.127 13
761.145 3
761.163 0
761.181 6
761.199 8
761.217 0
761.234 0
761.252 4
761.270 10
761.288 13
761.306 17
761.324 15
761.342 8
761.359 0
761.377 1
761.395 0
761.413 0
761.431 3
761.449 23
761.467 7
761.484 3
761.502 2
761.520 0
761.538 5
761.556 2
761.574 4
761.592 2
761.610 0
761.627 3
761.645 0
761.663 0
761.681 6
761.699 0
761.717 0
761.735 0
761.752 4
761.770 0
761.788 29
761.806 41
761.824 41
761.842 10
761.860 11
761.878 10
761.895 2
761.913 8
761.931 6
761.949 0
761.967 0
761.985 1
762.003 1
762.021 4
762.038 4
762.056 0
762.074 1
762.092 3
762.110 1
762.128 0
762.146 0
762.164 0
762.181 0
762.199 0
762.217 3
762.235 18
762.253 8
762.271 8
762.289 0
762.307 1
762.324 8
762.342 8
762.360 19
762.378 10
762.396 1
762.414 5
762.432 10
762.450 3
762.467 0
762.485 4
762.503 2
762.521 0
762.539 0
762.557 0
762.575 0
762.593 0
762.610 0
762.628 11
762.646 4
762.664 0
762.682 0
762.700 0
762.718 0
762.736 10
762.753 16
762.771 3
762.789 0
762.807 6
762.825 8
762.843 2
762.861 10
762.879 5
762.897 11
762.914 6
762.932 1
762.950 3
762.968 1
762.986 0
763.004 0
763.022 0
763.040 0
763.057 0
763.075 0
763.093 1
763.111 1
763.129 0
763.147 0
763.165 0
763.183 10
763.201 6
763.218 1
763.236 0
763.254 0
763.272 2
763.290 11
763.308 2
763.326 2
763.344 4
763.362 2
763.379 0
763.397 0
763.415 0
763.433 0
763.451 0
763.469 0
763.487 4
763.505 1
763.523 6
763.540 4
763.558 0
763.576 0
763.594 2
763.612 2
763.630 0
763.648 4
763.666 11
763.684 3
763.701 6
763.719 12
763.737 5
763.755 2
763.773 8
763.791 2
763.809 1
763.827 10
763.845 1
763.862 1
763.880 6
763.898 4
763.916 6
763.934 11
763.952 1
763.970 0
763.988 3
764.006 0
764.024 0
764.041 0
764.059 0
764.077 2
764.095 3
764.113 2
764.131 3
764.149 0
764.167 0
764.185 0
764.202 3
764.220 0
764.238 0
764.256 4
764.274 3
764.292 4
764.310 2
764.328 2
764.346 0
764.364 4
764.381 6
764.399 3
764.417 1
764.435 0
764.453 0
764.471 1
764.489 4
764.507 7
764.525 3
764.543 3
764.560 13
764.578 6
764.596 17
764.614 9
764.632 0
764.650 2
764.668 2
764.686 5
764.704 1
764.722 10
764.740 1
764.757 9
764.775 19
764.793 7
764.811 0
764.829 5
764.847 5
764.865 0
764.883 0
764.901 0
764.919 0
764.936 0
764.954 0
764.972 0
764.990 2
765.008 0
765.026 1
765.044 3
765.062 0
765.080 0
765.098 6
765.116 0
765.133 0
765.151 4
765.169 9
765.187 4
765.205 0
765.223 1
765.241 0
765.259 4
765.277 1
765.295 0
765.313 0
765.330 5
765.348 16
765.366 20
765.384 1
765.402 0
765.420 0
765.438 7
765.456 0
765.474 0
765.492 0
765.510 0
765.527 0
765.545 0
765.563 0
765.581 2
765.599 2
765.617 3
765.635 0
765.653 1
765.671 0
765.689 3
765.707 11
765.725 8
765.742 0
765.760 1
765.778 0
765.796 1
765.814 2
765.832 0
765.850 0
765.868 0
765.886 0
765.904 0
765.922 0
765.940 0
765.957 1
765.975 6
765.993 1
766.011 0
766.029 4
766.047 0
766.065 0
766.083 2
766.101 1
766.119 0
766.137 0
766.155 0
766.172 0
766.190 0
766.208 0
766.226 0
766.244 0
766.262 0
766.280 8
766.298 5
766.316 0
766.334 0
766.352 4
766.370 12
766.388 7
766.405 7
766.423 5
766.441 11
766.459 4
766.477 0
766.495 0
766.513 0
766.531 4
766.549 3
766.567 0
766.585 0
766.603 0
766.621 0
766.638 0
766.656 1
766.674 11
766.692 5
766.710 5
766.728 2
766.746 7
766.764 9
766.782 7
766.800 1
766.818 0
766.836 0
766.854 0
766.872 0
766.889 0
766.907 1
766.925 0
766.943 0
766.961 2
766.979 4
766.997 0
767.015 0
767.033 0
767.051 0
767.069 0
767.087 0
767.105 10
767.123 0
767.141 0
767.158 0
767.176 0
767.194 10
767.212 1
767.230 11
767.248 18
767.266 1
767.284 0
767.302 2
767.320 9
767.338 2
767.356 0
767.374 0
767.392 1
767.410 0
767.427 7
767.445 6
767.463 2
767.481 13
767.499 2
767.517 0
767.535 0
767.553 2
767.571 0
767.589 3
767.607 0
767.625 0
767.643 0
767.661 4
767.679 0
767.697 0
767.714 0
767.732 1
767.750 6
767.768 1
767.786 0
767.804 3
767.822 9
767.840 0
767.858 0
767.876 0
767.894 0
767.912 0
767.930 0
767.948 0
767.966 0
767.984 4
768.001 5
768.019 0
768.037 0
768.055 0
768.073 0
768.091 7
768.109 6
768.127 0
768.145 0
768.163 1
768.181 4
768.199 4
768.217 0
768.235 2
768.253 0
768.271 1
768.289 0
768.307 0
768.324 7
768.342 5
768.360 3
768.378 0
768.396 0
768.414 0
768.432 0
768.450 5
768.468 0
768.486 0
768.504 0
768.522 0
768.540 1
768.558 12
768.576 4
768.594 0
768.612 8
768.630 18
768.648 5
768.665 6
768.683 3
768.701 0
768.719 11
768.737 22
768.755 4
768.773 8
768.791 1
768.809 0
768.827 0
768.845 0
768.863 0
768.881 9
768.899 0
768.917 0
768.935 0
768.953 0
768.971 0
768.989 0
769.007 0
769.025 0
769.042 0
769.060 0
769.078 6
769.096 6
769.114 3
769.132 1
769.150 18
769.168 13
769.186 1
769.204 9
769.222 2
769.240 1
769.258 14
769.276 7
769.294 1
769.312 0
769.330 0
769.348 0
769.366 0
769.384 2
769.402 4
769.420 1
769.438 0
769.455 1
769.473 1
769.491 0
769.509 0
769.527 4
769.545 0
769.563 0
769.581 0
769.599 0
769.617 6
769.635 10
769.653 0
769.671 0
769.689 0
769.707 0
769.725 0
769.743 2
769.761 4
769.779 12
769.797 5
769.815 0
769.833 0
769.851 0
769.869 5
769.887 12
769.905 4
769.922 0
769.940 1
769.958 3
769.976 1
769.994 1
770.012 0
770.030 0
770.048 1
770.066 0
770.084 0
770.102 5
770.120 9
770.138 0
770.156 4
770.174 5
770.192 0
770.210 0
770.228 0
770.246 0
770.264 0
770.282 12
770.300 11
770.318 3
770.336 1
770.354 0
770.372 0
770.390 0
770.408 3
770.426 3
770.444 6
770.462 10
770.479 0
770.497 0
770.515 0
770.533 2
770.551 10
770.569 1
770.587 0
770.605 0
770.623 6
770.641 8
770.659 0
770.677 0
770.695 1
770.713 0
770.731 0
770.749 2
770.767 0
770.785 0
770.803 0
770.821 0
770.839 0
770.857 0
770.875 0
770.893 1
770.911 3
770.929 5
770.947 10
770.965 1
770.983 0
771.001 0
771.019 0
771.037 7
771.055 3
771.073 0
771.091 0
771.109 0
771.127 1
771.145 14
771.163 4
771.181 2
771.198 4
771.216 0
771.234 6
771.252 3
771.270 5
771.288 5
771.306 25
771.324 27
771.342 90
771.360 113
771.378 104
771.396 98
771.414 72
771.432 24
771.450 11
771.468 10
771.486 9
771.504 2
771.522 0
771.540 1
771.558 0
771.576 5
771.594 1
771.612 0
771.630 0
771.648 1
771.666 1
771.684 0
771.702 0
771.720 0
771.738 2
771.756 0
771.774 0
771.792 0
771.810 7
771.828 1
771.846 0
771.864 7
771.882 1
771.900 0
771.918 0
771.936 0
771.954 10
771.972 7
771.990 0
772.008 1
772.026 6
772.044 3
772.062 1
772.080 1
772.098 3
772.116 5
772.134 0
772.152 10
772.170 11
772.188 7
772.206 6
772.224 6
772.242 0
772.260 0
772.278 0
772.296 1
772.314 6
772.332 14
772.350 51
772.368 47
772.386 21
772.404 21
772.422 7
772.440 3
772.458 7
772.476 1
772.494 0
772.512 9
772.530 2
772.548 0
772.566 0
772.584 2
772.602 0
772.620 4
772.638 1
772.656 12
772.674 3
772.692 0
772.710 0
772.728 0
772.746 0
772.764 0
772.782 0
772.800 6
772.817 14
772.835 4
772.853 6
772.871 12
772.889 19
772.907 1
772.925 0
772.943 0
772.961 0
772.979 0
772.997 0
773.015 0
773.033 0
773.051 0
773.069 0
773.087 0
773.105 0
773.124 0
773.142 0
773.160 6
773.178 1
773.196 1
773.214 0
773.232 0
773.250 0
773.268 0
773.286 8
773.304 3
773.322 0
773.340 8
773.358 4
773.376 13
773.394 19
773.412 14
773.430 0
773.448 0
773.466 0
773.484 5
773.502 0
773.520 0
773.538 0
773.556 1
773.574 0
773.592 0
773.610 0
773.628 0
773.646 1
773.664 0
773.682 0
773.700 0
773.718 0
773.736 9
773.754 0
773.772 0
773.790 0
773.808 3
773.826 6
773.844 0
773.862 0
773.880 0
773.898 0
773.916 7
773.934 0
773.952 0
773.970 0
773.988 0
774.006 0
774.024 0
774.042 0
774.060 1
774.078 0
774.096 4
774.114 1
774.132 2
774.150 2
774.168 0
774.186 2
774.204 0
774.222 0
774.240 0
774.258 4
774.276 1
774.294 3
774.312 5
774.330 1
774.348 6
774.366 0
774.384 0
774.402 5
774.420 2
774.438 1
774.456 0
774.474 0
774.492 0
774.510 4
774.528 2
774.546 1
774.564 0
774.582 0
774.600 0
774.618 0
774.636 3
774.654 0
774.672 1
774.690 5
774.708 0
774.727 0
774.745 0
774.763 3
774.781 4
774.799 19
774.817 29
774.835 18
774.853 2
774.871 1
774.889 7
774.907 0
774.925 6
774.943 0
774.961 0
774.979 4
774.997 0
775.015 0
775.033 6
775.051 5
775.069 6
775.087 0
775.105 0
775.123 0
775.141 31
775.159 12
775.177 3
775.195 1
775.213 5
775.231 0
775.249 0
775.267 1
775.285 0
775.303 1
775.321 5
775.339 2
775.357 0
775.375 9
775.393 0
775.411 0
775.429 1
775.447 6
775.466 5
775.484 3
775.502 3
775.520 0
775.538 2
775.556 3
775.574 7
775.592 4
775.610 0
775.628 0
775.646 0
775.664 0
775.682 3
775.700 9
775.718 1
775.736 2
775.754 2
775.772 1
775.790 8
775.808 3
775.826 3
775.844 0
775.862 4
775.880 5
775.898 0
775.916 0
775.934 0
775.952 0
775.970 4
775.988 6
776.006 1
776.025 0
776.043 0
776.061 0
776.079 3
776.097 10
776.115 6
776.133 0
776.151 0
776.169 0
776.187 2
776.205 0
776.223 2
776.241 0
776.259 0
776.277 9
776.295 2
776.313 8
776.331 7
776.349 4
776.367 5
776.385 11
776.403 5
776.421 0
776.439 0
776.457 2
776.475 8
776.494 0
776.512 1
776.530 12
776.548 3
776.566 0
776.584 0
776.602 0
776.620 0
776.638 0
776.656 5
776.674 5
776.692 2
776.710 6
776.728 4
776.746 7
776.764 11
776.782 10
776.800 10
776.818 2
776.836 7
776.854 13
776.872 0
776.890 3
776.909 3
776.927 0
776.945 0
776.963 0
776.981 0
776.999 0
777.017 1
777.035 0
777.053 3
777.071 4
777.089 1
777.107 2
777.125 1
777.143 7
777.161 11
777.179 18
777.197 5
777.215 0
777.233 2
777.251 0
777.269 0
777.288 0
777.306 5
777.324 11
777.342 6
777.360 2
777.378 0
777.396 0
777.414 3
777.432 6
777.450 5
777.468 1
777.486 0
777.504 9
777.522 3
777.540 6
777.558 2
777.576 2
777.594 0
777.612 0
777.631 0
777.649 3
777.667 2
777.685 0
777.703 0
777.721 0
777.739 1
777.757 7
777.775 0
777.793 6
777.811 26
777.829 26
777.847 2
777.865 0
777.883 0
777.901 0
777.919 3
777.937 0
777.956 0
777.974 0
777.992 0
778.010 0
778.028 0
778.046 0
778.064 4
778.082 1
778.100 0
778.118 3
778.136 2
778.154 4
778.172 6
778.190 2
778.208 0
778.226 0
778.245 0
778.263 0
778.281 0
778.299 0
778.317 1
778.335 1
778.353 11
778.371 20
778.389 2
778.407 1
778.425 0
778.443 0
778.461 1
778.479 5
778.497 0
778.515 0
778.534 0
778.552 0
778.570 5
778.588 1
778.606 10
778.624 1
778.642 0
778.660 0
778.678 8
778.696 8
778.714 2
778.732 4
778.750 11
778.768 7
778.786 3
778.805 1
778.823 1
778.841 3
778.859 9
778.877 2
778.895 0
778.913 0
778.931 0
778.949 0
778.967 0
778.985 0
779.003 10
779.021 4
779.039 0
779.057 0
779.076 1
779.094 0
779.112 7
779.130 6
779.148 0
779.166 0
779.184 3
779.202 7
779.220 3
779.238 0
779.256 0
779.274 1
779.292 0
779.310 3
779.329 4
779.347 0
779.365 5
779.383 6
779.401 9
779.419 0
779.437 9
779.455 10
779.473 2
779.491 2
779.509 2
779.527 0
779.545 0
779.564 8
779.582 8
779.600 3
779.618 7
779.636 1
779.654 0
779.672 0
779.690 2
779.708 0
779.726 2
779.744 10
779.762 10
779.780 18
779.799 10
779.817 2
779.835 1
779.853 0
779.871 11
779.889 1
779.907 0
779.925 0
779.943 0
779.961 0
779.979 3
779.997 0
780.016 0
780.034 0
780.052 0
780.070 0
780.088 0
780.106 0
780.124 3
780.142 0
780.160 2
780.178 0
780.196 1
780.214 1
780.233 0
780.251 0
780.269 4
780.287 6
780.305 5
780.323 2
780.341 0
780.359 0
780.377 5
780.395 0
780.413 7
780.431 3
780.450 1
780.468 0
780.486 0
780.504 0
780.522 1
780.540 0
780.558 0
780.576 2
780.594 0
780.612 0
780.630 2
780.649 0
780.667 6
780.685 12
780.703 1
780.721 0
780.739 0
780.757 3
780.775 0
780.793 0
780.811 0
780.829 0
780.848 5
780.866 0
780.884 0
780.902 0
780.920 0
780.938 0
780.956 0
780.974 0
780.992 0
781.010 0
781.028 0
781.047 0
781.065 0
781.083 3
781.101 10
781.119 0
781.137 0
781.155 0
781.173 0
781.191 4
781.209 16
781.228 8
781.246 6
781.264 0
781.282 0
781.300 0
781.318 0
781.336 2
781.354 0
781.372 0
781.390 0
781.408 3
781.427 1
781.445 1
781.463 0
781.481 12
781.499 0
781.517 0
781.535 0
781.553 0
781.571 0
781.589 0
781.608 0
781.626 0
781.644 0
781.662 0
781.680 0
781.698 4
781.716 6
781.734 0
781.752 0
781.770 1
781.789 3
781.807 2
781.825 3
781.843 0
781.861 0
781.879 0
781.897 0
781.915 0
781.933 0
781.952 0
781.970 0
781.988 0
782.006 7
782.024 6
782.042 3
782.060 8
782.078 0
782.096 0
782.114 0
782.133 2
782.151 7
782.169 1
782.187 3
782.205 1
782.223 1
782.241 0
782.259 0
782.277 1
782.296 0
782.314 0
782.332 2
782.350 6
782.368 3
782.386 6
782.404 0
782.422 1
782.440 0
782.459 0
782.477 0
782.495 0
782.513 0
782.531 0
782.549 4
782.567 2
782.585 1
782.603 3
782.622 0
782.640 0
782.658 0
782.676 0
782.694 0
782.712 2
782.730 0
782.748 0
782.766 3
782.785 4
782.803 0
782.821 2
782.839 1
782.857 0
782.875 3
782.893 8
782.911 5
782.929 3
782.948 5
782.966 0
782.984 0
783.002 0
783.020 0
783.038 0
783.056 0
783.074 1
783.093 0
783.111 0
783.129 0
783.147 2
783.165 5
783.183 9
783.201 9
783.219 5
783.237 10
783.256 2
783.274 8
783.292 3
783.310 9
783.328 24
783.346 15
783.364 25
783.382 43
783.401 14
783.419 11
783.437 9
783.455 11
783.473 14
783.491 1
783.509 0
783.527 0
783.546 0
783.564 5
783.582 13
783.600 2
783.618 1
783.636 0
783.654 0
783.672 0
783.691 0
783.709 0
783.727 0
783.745 0
783.763 0
783.781 2
783.799 5
783.817 3
783.836 8
783.854 0
783.872 0
783.890 2
783.908 0
783.926 0
783.944 1
783.962 0
783.981 0
783.999 0
784.017 0
784.035 4
784.053 0
784.071 0
784.089 0
784.107 2
784.126 0
784.144 4
784.162 0
784.180 0
784.198 0
784.216 1
784.234 3
784.252 0
784.271 0
784.289 1
784.307 0
784.325 0
784.343 5
784.361 28
784.379 70
784.398 52
784.416 26
784.434 21
784.452 4
784.470 11
784.488 11
784.506 2
784.524 0
784.543 0
784.561 0
784.579 0
784.597 1
784.615 5
784.633 2
784.651 0
784.670 1
784.688 0
784.706 0
784.724 3
784.742 0
784.760 0
784.778 3
784.797 5
784.815 1
784.833 0
784.851 0
784.869 2
784.887 0
784.905 0
784.923 0
784.942 0
784.960 0
784.978 0
784.996 0
785.014 0
785.032 0
785.050 0
785.069 0
785.087 0
785.105 0
785.123 0
785.141 0
785.159 0
785.177 0
785.196 2
785.214 4
785.232 4
785.250 0
785.268 0
785.286 0
785.304 0
785.323 10
785.341 5
785.359 7
785.377 19
785.395 17
785.413 20
785.431 6
785.450 0
785.468 0
785.486 7
785.504 1
785.522 0
785.540 0
785.558 0
785.577 0
785.595 0
785.613 0
785.631 0
785.649 0
785.667 1
785.686 0
785.704 0
785.722 0
785.740 0
785.758 0
785.776 0
785.794 0
785.813 0
785.831 5
785.849 0
785.867 0
785.885 0
785.903 0
785.921 0
785.940 0
785.958 0
785.976 3
785.994 0
786.012 0
786.030 0
786.049 0
786.067 0
786.085 0
786.103 0
786.121 15
786.139 5
786.157 3
786.176 13
786.194 12
786.212 0
786.230 2
786.248 29
786.266 12
786.285 5
786.303 9
786.321 12
786.339 2
786.357 8
786.375 9
786.393 11
786.412 4
786.430 4
786.448 6
786.466 1
786.484 0
786.502 12
786.521 3
786.539 1
786.557 0
786.575 0
786.593 0
786.611 0
786.629 0
786.648 0
786.666 0
786.684 0
786.702 1
786.720 0
786.738 5
786.757 5
786.775 1
786.793 2
786.811 11
786.829 7
786.847 1
786.866 6
786.884 0
786.902 0
786.920 0
786.938 0
786.956 0
786.975 2
786.993 0
787.011 0
787.029 0
787.047 0
787.065 0
787.084 0
787.102 0
787.120 0
787.138 0
787.156 1
787.174 3
787.193 2
787.211 2
787.229 0
787.247 0
787.265 0
787.283 0
787.302 11
787.320 13
787.338 16
787.356 12
787.374 4
787.392 14
787.411 6
787.429 4
787.447 6
787.465 8
787.483 2
787.501 4
787.520 0
787.538 7
787.556 13
787.574 2
787.592 0
787.610 0
787.629 0
787.647 0
787.665 0
787.683 0
787.701 0
787.719 0
787.738 0
787.756 8
787.774 2
787.792 0
787.810 2
787.828 4
787.847 0
787.865 0
787.883 0
787.901 0
787.919 6
787.937 14
787.956 7
787.974 0
787.992 0
788.010 0
788.028 0
788.047 0
788.065 6
788.083 12
788.101 10
788.119 2
788.137 0
788.156 0
788.174 3
788.192 8
788.210 1
788.228 6
788.246 4
788.265 0
788.283 0
788.301 0
788.319 2
788.337 0
788.356 3
788.374 4
788.392 11
788.410 5
788.428 1
788.446 4
788.465 1
788.483 0
788.501 1
788.519 0
788.537 4
788.555 0
788.574 0
788.592 0
788.610 1
788.628 1
788.646 0
788.665 0
788.683 1
788.701 1
788.719 0
788.737 0
788.755 0
788.774 11
788.792 4
788.810 14
788.828 17
788.846 18
788.865 43
788.883 40
788.901 4
788.919 2
788.937 0
788.956 1
788.974 2
788.992 2
789.010 1
789.028 3
789.046 4
789.065 0
789.083 0
789.101 3
789.119 0
789.137 0
789.156 12
789.174 4
789.192 0
789.210 0
789.228 4
789.247 3
789.265 0
789.283 0
789.301 10
789.319 3
789.337 0
789.356 0
789.374 7
789.392 7
789.410 3
789.428 0
789.447 4
789.465 2
789.483 3
789.501 9
789.519 0
789.538 0
789.556 0
789.574 0
789.592 4
789.610 0
789.629 0
789.647 0
789.665 0
789.683 3
789.701 7
789.720 2
789.738 10
789.756 13
789.774 14
789.792 10
789.810 7
789.829 8
789.847 31
789.865 18
789.883 22
789.901 13
789.920 3
789.938 7
789.956 6
789.974 11
789.992 0
790.011 0
790.029 0
790.047 0
790.065 0
790.083 0
790.102 0
790.120 6
790.138 4
790.156 2
790.174 0
790.193 1
790.211 0
790.229 2
790.247 1
790.265 7
790.284 0
790.302 0
790.320 0
790.338 13
790.356 9
790.375 0
790.393 0
790.411 11
790.429 7
790.447 1
790.466 0
790.484 0
790.502 1
790.520 2
790.538 3
790.557 3
790.575 2
790.593 3
790.611 0
790.629 5
790.648 1
790.666 0
790.684 0
790.702 0
790.721 2
790.739 3
790.757 3
790.775 12
790.793 24
790.812 10
790.830 10
790.848 3
790.866 3
790.884 0
790.903 0
790.921 2
790.939 5
790.957 10
790.975 1
790.994 0
791.012 0
791.030 2
791.048 2
791.066 0
791.085 0
791.103 2
791.121 7
791.139 11
791.158 8
791.176 2
791.194 7
791.212 4
791.230 4
791.249 0
791.267 0
791.285 0
791.303 7
791.321 8
791.340 1
791.358 8
791.376 20
791.394 19
791.412 4
791.431 0
791.449 0
791.467 10
791.485 12
791.504 1
791.522 0
791.540 0
791.558 7
791.576 2
791.595 2
791.613 0
791.631 0
791.649 0
791.668 0
791.686 0
791.704 0
791.722 0
791.740 0
791.759 6
791.777 10
791.795 1
791.813 6
791.831 4
791.850 0
791.868 3
791.886 5
791.904 6
791.923 3
791.941 0
791.959 0
791.977 0
791.995 1
792.014 12
792.032 20
792.050 7
792.068 0
792.087 3
792.105 1
792.123 0
792.141 0
792.159 0
792.178 0
792.196 1
792.214 10
792.232 0
792.251 0
792.269 5
792.287 0
792.305 3
792.323 4
792.342 1
792.360 2
792.378 0
792.396 0
792.415 0
792.433 0
792.451 3
792.469 0
792.487 0
792.506 0
792.524 0
792.542 0
792.560 0
792.579 0
792.597 0
792.615 0
792.633 0
792.652 0
792.670 2
792.688 10
792.706 2
792.724 0
792.743 3
792.761 1
792.779 11
792.797 7
792.816 0
792.834 6
792.852 2
792.870 1
792.889 0
792.907 0
792.925 0
792.943 0
792.961 1
792.980 5
792.998 0
793.016 1
793.034 0
793.053 6
793.071 2
793.089 0
793.107 0
793.126 4
793.144 7
793.162 2
793.180 0
793.198 0
793.217 0
793.235 0
793.253 0
793.271 0
793.290 0
793.308 9
793.326 1
793.344 2
793.363 10
793.381 13
793.399 4
793.417 3
793.436 0
793.454 8
793.472 12
793.490 7
793.508 2
793.527 0
793.545 0
793.563 0
793.581 0
793.600 0
793.618 3
793.636 1
793.654 0
793.673 0
793.691 0
793.709 8
793.727 6
793.746 0
793.764 0
793.782 0
793.800 0
793.819 3
793.837 0
793.855 0
793.873 2
793.892 0
793.910 0
793.928 2
793.946 0
793.964 0
793.983 0
794.001 0
794.019 0
794.037 0
794.056 0
794.074 0
794.092 0
794.110 0
794.129 4
794.147 8
794.165 1
794.183 0
794.202 0
794.220 5
794.238 6
794.256 0
794.275 0
794.293 0
794.311 1
794.329 0
794.348 3
794.366 12
794.384 3
794.402 7
794.421 7
794.439 27
794.457 17
794.475 5
794.494 1
794.512 1
794.530 2
794.548 3
794.567 4
794.585 0
794.603 0
794.621 0
794.640 0
794.658 0
794.676 0
794.694 0
794.713 0
794.731 7
794.749 0
794.767 0
794.786 0
794.804 0
794.822 4
794.840 0
794.859 8
794.877 10
794.895 5
794.913 0
794.932 0
794.950 0
794.968 0
794.986 0
795.005 11
795.023 10
795.041 1
795.059 0
795.078 4
795.096 10
795.114 16
795.133 0
795.151 0
795.169 4
795.187 7
795.206 6
795.224 5
795.242 0
795.260 0
795.279 0
795.297 0
795.315 0
795.333 4
795.352 7
795.370 1
795.388 0
795.406 2
795.425 6
795.443 8
795.461 2
795.479 3
795.498 0
795.516 2
795.534 4
795.552 2
795.571 2
795.589 7
795.607 3
795.626 0
795.644 0
795.662 0
795.680 0
795.699 0
795.717 0
795.735 0
795.753 0
795.772 4
795.790 2
795.808 0
795.826 0
795.845 0
795.863 0
795.881 0
795.899 0
795.918 0
795.936 0
795.954 0
795.973 1
795.991 0
796.009 2
796.027 0
796.046 0
796.064 10
796.082 1
796.100 0
796.119 0
796.137 0
796.155 4
796.173 3
796.192 3
796.210 1
796.228 0
796.247 0
796.265 1
796.283 15
796.301 23
796.320 8
796.338 2
796.356 3
796.374 16
796.393 7
796.411 2
796.429 0
796.448 1
796.466 0
796.484 1
796.502 0
796.521 0
796.539 0
796.557 0
796.575 9
796.594 5
796.612 0
796.630 0
796.649 0
796.667 0
796.685 0
796.703 1
796.722 0
796.740 0
796.758 0
796.776 0
796.795 2
796.813 10
796.831 15
796.850 4
796.868 1
796.886 0
796.904 0
796.923 5
796.941 0
796.959 0
796.978 0
796.996 3
797.014 0
797.032 6
797.051 0
797.069 0
797.087 0
797.105 1
797.124 2
797.142 0
797.160 0
797.179 3
797.197 9
797.215 0
797.233 0
797.252 0
797.270 7
797.288 4
797.307 0
797.325 0
797.343 3
797.361 7
797.380 2
797.398 1
797.416 0
797.435 0
797.453 3
797.471 8
797.489 0
797.508 0
797.526 0
797.544 0
797.563 0
797.581 5
797.599 5
797.617 3
797.636 0
797.654 7
797.672 2
797.691 0
797.709 0
797.727 0
797.745 0
797.764 0
797.782 4
797.800 0
797.819 1
797.837 5
797.855 3
797.873 0
797.892 0
797.910 3
797.928 6
797.947 0
797.965 0
797.983 0
798.001 0
798.020 1
798.038 0
798.056 0
798.075 0
798.093 3
798.111 8
798.129 2
798.148 0
798.166 7
798.184 1
798.203 0
798.221 8
798.239 3
798.257 0
798.276 0
798.294 6
798.312 2
798.331 4
798.349 5
798.367 1
798.386 15
798.404 16
798.422 10
798.440 2
798.459 3
798.477 3
798.495 0
798.514 0
798.532 0
798.550 4
798.568 1
798.587 0
798.605 0
798.623 0
798.642 3
798.660 1
798.678 0
798.697 0
798.715 0
798.733 0
798.751 0
798.770 0
798.788 0
798.806 0
798.825 0
798.843 0
798.861 2
798.880 0
798.898 4
798.916 6
798.934 0
798.953 0
798.971 0
798.989 0
799.008 0
799.026 0
799.044 1
799.063 0
799.081 0
799.099 9
799.117 5
799.136 0
799.154 3
799.172 2
799.191 0
799.209 0
799.227 3
799.246 8
799.264 0
799.282 0
799.301 0
799.319 0
799.337 0
799.355 4
799.374 4
799.392 1
799.410 3
799.429 0
799.447 0
799.465 1
799.484 11
799.502 6
799.520 0
799.538 0
799.557 0
799.575 1
799.593 0
799.612 0
799.630 0
799.648 1
799.667 4
799.685 0
799.703 0
799.722 1
799.740 7
799.758 2
799.776 0
799.795 2
799.813 0
799.831 0
799.850 0
799.868 0
799.886 0
799.905 0
799.923 5
799.941 0
799.960 0
799.978 0
799.996 0
800.015 5
800.033 0
800.051 0
800.069 0
800.088 0
800.106 0
800.124 6
800.143 4
800.161 1
800.179 0
800.198 0
800.216 5
800.234 0
800.253 7
800.271 10
800.289 2
800.308 1
800.326 3
800.344 0
800.363 5
800.381 4
800.399 4
800.417 0
800.436 3
800.454 0
800.472 0
800.491 0
800.509 5
800.527 0
800.546 0
800.564 0
800.582 0
800.601 0
800.619 0
800.637 0
800.656 2
800.674 0
800.692 0
800.711 0
800.729 0
800.747 0
800.766 0
800.784 0
800.802 0
800.821 0
800.839 0
800.857 0
800.875 0
800.894 0
800.912 0
800.930 0
800.949 1
800.967 0
800.985 0
801.004 18
801.022 11
801.040 3
801.059 0
801.077 0
801.095 0
801.114 0
801.132 0
801.150 0
801.169 0
801.187 1
801.205 11
801.224 10
801.242 1
801.260 6
801.279 4
801.297 0
801.315 2
801.334 0
801.352 0
801.370 0
801.389 0
801.407 0
801.425 3
801.444 2
801.462 2
801.480 0
801.499 1
801.517 6
801.535 3
801.554 3
801.572 3
801.590 1
801.609 0
801.627 0
801.645 0
801.664 0
801.682 6
801.700 14
801.719 0
801.737 0
801.755 1
801.774 0
801.792 0
801.810 0
801.829 0
801.847 1
801.865 0
801.884 4
801.902 17
801.920 0
801.939 0
801.957 0
801.975 2
801.994 1
802.012 0
802.030 0
802.049 0
802.067 0
802.085 0
802.104 1
802.122 2
802.140 0
802.159 1
802.177 0
802.195 0
802.214 0
802.232 0
802.250 4
802.269 4
802.287 0
802.305 0
802.324 0
802.342 2
802.360 2
802.379 0
802.397 0
802.415 0
802.434 0
802.452 0
802.470 0
802.489 0
802.507 1
802.525 2
802.544 0
802.562 0
802.580 0
802.599 0
802.617 1
802.635 0
802.654 0
802.672 0
802.690 0
802.709 0
802.727 0
802.745 0
802.764 2
802.782 1
802.801 4
802.819 0
802.837 9
802.856 8
802.874 4
802.892 0
802.911 0
802.929 0
802.947 0
802.966 0
802.984 0
803.002 0
803.021 0
803.039 3
803.057 3
803.076 1
803.094 6
803.112 0
803.131 0
803.149 1
803.167 2
803.186 0
803.204 1
803.223 0
803.241 0
803.259 2
803.278 8
803.296 8
803.314 9
803.333 13
803.351 6
803.369 0
803.388 0
803.406 12
803.424 9
803.443 5
803.461 1
803.479 0
803.498 2
803.516 0
803.534 0
803.553 1
803.571 0
803.590 0
803.608 0
803.626 0
803.645 1
803.663 10
803.681 1
803.700 0
803.718 0
803.736 5
803.755 3
803.773 6
803.791 9
803.810 1
803.828 7
803.847 2
803.865 2
803.883 3
803.902 0
803.920 0
803.938 3
803.957 4
803.975 0
803.993 0
804.012 0
804.030 0
804.048 0
804.067 1
804.085 0
804.104 8
804.122 1
804.140 0
804.159 0
804.177 0
804.195 0
804.214 1
804.232 1
804.250 0
804.269 2
804.287 0
804.305 0
804.324 0
804.342 0
804.361 3
804.379 4
804.397 4
804.416 5
804.434 0
804.452 0
804.471 0
804.489 0
804.507 0
804.526 9
804.544 4
804.563 0
804.581 2
804.599 5
804.618 0
804.636 0
804.654 0
804.673 3
804.691 0
804.710 2
804.728 3
804.746 1
804.765 21
804.783 13
804.801 0
804.820 5
804.838 4
804.856 14
804.875 12
804.893 6
804.912 6
804.930 1
804.948 0
804.967 0
804.985 0
805.003 2
805.022 16
805.040 2
805.059 1
805.077 0
805.095 3
805.114 1
805.132 0
805.150 0
805.169 0
805.187 0
805.205 8
805.224 0
805.242 0
805.261 0
805.279 0
805.297 0
805.316 5
805.334 12
805.352 22
805.371 29
805.389 30
805.408 14
805.426 11
805.444 0
805.463 1
805.481 1
805.499 0
805.518 0
805.536 0
805.555 0
805.573 3
805.591 2
805.610 0
805.628 2
805.646 0
805.665 0
805.683 6
805.702 1
805.720 0
805.738 0
805.757 5
805.775 1
805.793 3
805.812 0
805.830 5
805.849 0
805.867 0
805.885 0
805.904 0
805.922 0
805.941 0
805.959 9
805.977 0
805.996 0
806.014 3
806.032 1
806.051 0
806.069 4
806.088 1
806.106 0
806.124 0
806.143 0
806.161 7
806.180 14
806.198 5
806.216 2
806.235 0
806.253 0
806.271 3
806.290 9
806.308 0
806.327 14
806.345 11
806.363 10
806.382 15
806.400 23
806.419 32
806.437 11
806.455 0
806.474 0
806.492 0
806.510 2
806.529 9
806.547 2
806.566 0
806.584 0
806.602 0
806.621 0
806.639 0
806.658 0
806.676 0
806.694 7
806.713 6
806.731 4
806.749 4
806.768 1
806.786 9
806.805 4
806.823 1
806.841 12
806.860 14
806.878 18
806.897 10
806.915 1
806.933 1
806.952 7
806.970 3
806.989 0
807.007 0
807.025 0
807.044 0
807.062 0
807.081 0
807.099 2
807.117 4
807.136 0
807.154 4
807.173 6
807.191 13
807.209 10
807.228 6
807.246 0
807.264 0
807.283 0
807.301 0
807.320 7
807.338 8
807.356 0
807.375 18
807.393 25
807.412 4
807.430 9
807.448 3
807.467 6
807.485 0
807.504 2
807.522 1
807.540 0
807.559 0
807.577 8
807.596 6
807.614 9
807.632 1
807.651 0
807.669 0
807.688 0
807.706 0
807.724 0
807.743 0
807.761 0
807.780 0
807.798 0
807.816 0
807.835 0
807.853 0
807.872 1
807.890 3
807.908 0
807.927 0
807.945 0
807.964 0
807.982 0
808.000 0
808.019 4
808.037 0
808.056 1
808.074 2
808.093 2
808.111 1
808.129 0
808.148 2
808.166 0
808.185 1
808.203 5
808.221 1
808.240 3
808.258 3
808.277 0
808.295 0
808.313 5
808.332 6
808.350 1
808.369 2
808.387 0
808.405 11
808.424 8
808.442 0
808.461 4
808.479 0
808.497 6
808.516 8
808.534 0
808.553 0
808.571 0
808.590 0
808.608 2
808.626 0
808.645 0
808.663 0
808.682 0
808.700 0
808.718 5
808.737 1
808.755 0
808.774 8
808.792 6
808.810 1
808.829 4
808.847 5
808.866 1
808.884 4
808.903 0
808.921 1
808.939 9
808.958 0
808.976 0
808.995 2
809.013 1
809.031 0
809.050 0
809.068 0
809.087 0
809.105 0
809.124 0
809.142 0
809.160 0
809.179 0
809.197 0
809.216 0
809.234 0
809.252 0
809.271 5
809.289 6
809.308 15
809.326 4
809.345 3
809.363 9
809.381 9
809.400 5
809.418 4
809.437 6
809.455 3
809.473 0
809.492 0
809.510 0
809.529 3
809.547 0
809.566 0
809.584 0
809.602 1
809.621 11
809.639 4
809.658 0
809.676 0
809.695 0
809.713 4
809.731 5
809.750 1
809.768 2
809.787 10
809.805 7
809.824 1
809.842 5
809.860 0
809.879 0
809.897 0
809.916 0
809.934 0
809.953 0
809.971 11
809.989 0
810.008 0
810.026 5
810.045 2
810.063 0
810.081 0
810.100 0
810.118 0
810.137 1
810.155 6
810.174 0
810.192 3
810.210 1
810.229 0
810.247 0
810.266 1
810.284 4
810.303 0
810.321 3
810.340 2
810.358 0
810.376 2
810.395 6
810.413 13
810.432 0
810.450 7
810.469 3
810.487 0
810.505 0
810.524 0
810.542 3
810.561 3
810.579 6
810.598 0
810.616 0
810.634 4
810.653 4
810.671 2
810.690 1
810.708 0
810.727 0
810.745 0
810.763 3
810.782 0
810.800 0
810.819 0
810.837 1
810.856 7
810.874 6
810.893 1
810.911 0
810.929 7
810.948 2
810.966 0
810.985 5
811.003 1
811.022 0
811.040 0
811.058 0
811.077 0
811.095 0
811.114 0
811.132 0
811.151 0
811.169 0
811.188 2
811.206 0
811.224 0
811.243 0
811.261 0
811.280 0
811.298 1
811.317 9
811.335 4
811.354 1
811.372 0
811.390 3
811.409 9
811.427 11
811.446 0
811.464 0
811.483 0
811.501 10
811.520 6
811.538 0
811.556 0
811.575 7
811.593 3
811.612 0
811.630 0
811.649 0
811.667 1
811.686 0
811.704 0
811.722 0
811.741 0
811.759 2
811.778 4
811.796 1
811.815 5
811.833 0
811.852 0
811.870 0
811.888 0
811.907 2
811.925 0
811.944 0
811.962 7
811.981 2
811.999 0
812.018 0
812.036 8
812.054 0
812.073 8
812.091 1
812.110 0
812.128 0
812.147 0
812.165 0
812.184 0
812.202 2
812.221 6
812.239 7
812.257 3
812.276 0
812.294 6
812.313 0
812.331 0
812.350 3
812.368 0
812.387 0
812.405 0
812.424 7
812.442 1
812.460 0
812.479 0
812.497 0
812.516 0
812.534 0
812.553 0
812.571 0
812.590 0
812.608 5
812.627 3
812.645 0
812.663 0
812.682 0
812.700 2
812.719 4
812.737 0
812.756 0
812.774 3
812.793 1
812.811 0
812.830 0
812.848 2
812.866 0
812.885 0
812.903 0
812.922 0
812.940 0
812.959 0
812.977 0
812.996 0
813.014 0
813.033 0
813.051 0
813.070 0
813.088 1
813.106 0
813.125 1
813.143 0
813.162 0
813.180 0
813.199 0
813.217 0
813.236 0
813.254 0
813.273 0
813.291 0
813.310 0
813.328 0
813.347 0
813.365 0
813.383 3
813.402 2
813.420 0
813.439 0
813.457 0
813.476 0
813.494 0
813.513 0
813.531 0
813.550 2
813.568 1
813.587 1
813.605 11
813.624 1
813.642 8
813.660 0
813.679 0
813.697 0
813.716 2
813.734 1
813.753 3
813.771 0
813.790 5
813.808 0
813.827 4
813.845 9
813.864 4
813.882 0
813.901 0
813.919 0
813.938 0
813.956 0
813.974 0
813.993 0
814.011 0
814.030 3
814.048 0
814.067 0
814.085 0
814.104 0
814.122 2
814.141 1
814.159 3
814.178 13
814.196 5
814.215 6
814.233 0
814.252 0
814.270 0
814.289 0
814.307 0
814.325 7
814.344 5
814.362 0
814.381 2
814.399 4
814.418 3
814.436 6
814.455 2
814.473 0
814.492 0
814.510 0
814.529 0
814.547 0
814.566 0
814.584 0
814.603 0
814.621 1
814.640 0
814.658 0
814.677 0
814.695 1
814.714 6
814.732 5
814.750 2
814.769 1
814.787 0
814.806 0
814.824 0
814.843 0
814.861 0
814.880 0
814.898 0
814.917 2
814.935 1
814.954 2
814.972 0
814.991 0
815.009 0
815.028 0
815.046 0
815.065 0
815.083 0
815.102 0
815.120 0
815.139 0
815.157 1
815.176 0
815.194 0
815.213 0
815.231 0
815.250 0
815.268 0
815.287 0
815.305 0
815.323 0
815.342 11
815.360 17
815.379 13
815.397 1
815.416 0
815.434 0
815.453 2
815.471 0
815.490 0
815.508 0
815.527 0
815.545 0
815.564 0
815.582 0
815.601 0
815.619 0
815.638 0
815.656 0
815.675 0
815.693 9
815.712 5
815.730 0
815.749 10
815.767 2
815.786 1
815.804 4
815.823 0
815.841 0
815.860 0
815.878 0
815.897 0
815.915 1
815.934 0
815.952 0
815.971 23
815.989 5
816.008 1
816.026 5
816.045 3
816.063 15
816.082 5
816.100 0
816.119 0
816.137 0
816.156 5
816.174 0
816.193 0
816.211 0
816.230 0
816.248 1
816.267 4
816.285 5
816.304 4
816.322 1
816.341 9
816.359 3
816.378 3
816.396 3
816.415 10
816.433 5
816.452 0
816.470 0
816.489 0
816.507 3
816.526 12
816.544 5
816.563 2
816.581 0
816.600 3
816.618 4
816.637 0
816.655 0
816.674 3
816.692 5
816.711 0
816.729 0
816.748 0
816.766 0
816.785 0
816.803 11
816.822 15
816.840 8
816.859 5
816.877 4
816.896 1
816.914 0
816.933 0
816.951 0
816.970 0
816.988 0
817.007 0
817.025 0
817.044 0
817.062 9
817.081 0
817.099 3
817.118 2
817.136 0
817.155 0
817.173 3
817.192 4
817.210 0
817.229 0
817.247 0
817.266 0
817.284 0
817.303 0
817.321 0
817.340 1
817.358 0
817.377 0
817.395 0
817.414 1
817.432 4
817.451 6
817.469 0
817.488 0
817.506 0
817.525 0
817.543 1
817.562 0
817.581 4
817.599 10
817.618 0
817.636 3
817.655 0
817.673 0
817.692 9
817.710 0
817.729 0
817.747 0
817.766 8
817.784 5
817.803 2
817.821 7
817.840 5
817.858 0
817.877 11
817.895 1
817.914 0
817.932 0
817.951 1
817.969 2
817.988 0
818.006 5
818.025 1
818.043 0
818.062 0
818.080 0
818.099 0
818.117 0
818.136 7
818.155 10
818.173 2
818.192 0
818.210 0
818.229 0
818.247 0
818.266 0
818.284 0
818.303 0
818.321 0
818.340 6
818.358 3
818.377 0
818.395 0
818.414 0
818.432 4
818.451 6
818.469 8
818.488 1
818.506 0
818.525 13
818.543 3
818.562 0
818.581 0
818.599 1
818.618 3
818.636 0
818.655 0
818.673 0
818.692 0
818.710 7
818.729 1
818.747 0
818.766 0
818.784 1
818.803 0
818.821 0
818.840 8
818.858 9
818.877 0
818.895 1
818.914 8
818.933 2
818.951 0
818.970 0
818.988 0
819.007 2
819.025 0
819.044 14
819.062 4
819.081 0
819.099 0
819.118 0
819.136 0
819.155 0
819.173 2
819.192 3
819.210 0
819.229 0
819.248 5
819.266 2
819.285 0
819.303 0
819.322 0
819.340 5
819.359 0
819.377 2
819.396 8
819.414 2
819.433 0
819.451 0
819.470 0
819.488 0
819.507 6
819.526 6
819.544 1
819.563 0
819.581 1
819.600 3
819.618 0
819.637 2
819.655 2
819.674 0
819.692 0
819.711 2
819.729 0
819.748 0
819.767 0
819.785 1
819.804 5
819.822 1
819.841 3
819.859 3
819.878 0
819.896 0
819.915 0
819.933 10
819.952 4
819.970 0
819.989 0
820.008 6
820.026 1
820.045 2
820.063 0
820.082 0
820.100 0
820.119 0
820.137 0
820.156 0
820.174 0
820.193 0
820.211 1
820.230 5
820.249 0
820.267 18
820.286 5
820.304 3
820.323 8
820.341 12
820.360 0
820.378 0
820.397 0
820.415 4
820.434 1
820.453 0
820.471 0
820.490 6
820.508 1
820.527 0
820.545 0
820.564 0
820.582 0
820.601 0
820.619 0
820.638 1
820.657 0
820.675 2
820.694 4
820.712 1
820.731 0
820.749 0
820.768 0
820.786 0
820.805 6
820.824 2
820.842 0
820.861 0
820.879 0
820.898 0
820.916 0
820.935 2
820.953 0
820.972 0
820.990 3
821.009 6
821.028 8
821.046 8
821.065 5
821.083 0
821.102 0
821.120 0
821.139 0
821.157 0
821.176 4
821.195 5
821.213 0
821.232 1
821.250 11
821.269 1
821.287 0
821.306 8
821.324 16
821.343 17
821.362 33
821.380 19
821.399 4
821.417 5
821.436 3
821.454 20
821.473 6
821.491 3
821.510 4
821.529 0
821.547 0
821.566 0
821.584 0
821.603 1
821.621 1
821.640 2
821.658 0
821.677 0
821.696 10
821.714 5
821.733 0
821.751 6
821.770 1
821.788 4
821.807 1
821.826 3
821.844 0
821.863 0
821.881 0
821.900 0
821.918 0
821.937 0
821.955 0
821.974 0
821.993 1
822.011 0
822.030 0
822.048 0
822.067 0
822.085 3
822.104 0
822.123 3
822.141 3
822.160 0
822.178 0
822.197 0
822.215 0
822.234 0
822.252 0
822.271 0
822.290 0
822.308 15
822.327 6
822.345 9
822.364 2
822.382 0
822.401 0
822.420 0
822.438 0
822.457 1
822.475 4
822.494 1
822.512 0
822.531 8
822.550 10
822.568 8
822.587 0
822.605 0
822.624 4
822.642 0
822.661 2
822.680 3
822.698 9
822.717 4
822.735 9
822.754 0
822.772 0
822.791 2
822.810 2
822.828 0
822.847 0
822.865 7
822.884 3
822.902 0
822.921 0
822.940 0
822.958 2
822.977 3
822.995 0
823.014 0
823.032 0
823.051 0
823.070 0
823.088 0
823.107 0
823.125 0
823.144 1
823.162 0
823.181 0
823.200 0
823.218 6
823.237 0
823.255 0
823.274 3
823.293 0
823.311 0
823.330 0
823.348 4
823.367 8
823.385 4
823.404 12
823.423 5
823.441 4
823.460 0
823.478 0
823.497 15
823.515 4
823.534 7
823.553 8
823.571 8
823.590 2
823.608 2
823.627 0
823.646 2
823.664 4
823.683 0
823.701 0
823.720 5
823.738 0
823.757 0
823.776 5
823.794 6
823.813 1
823.831 0
823.850 0
823.869 6
823.887 5
823.906 2
823.924 2
823.943 0
823.961 0
823.980 0
823.999 4
824.017 0
824.036 0
824.054 0
824.073 0
824.092 2
824.110 1
824.129 0
824.147 0
824.166 0
824.184 0
824.203 0
824.222 0
824.240 2
824.259 0
824.277 0
824.296 0
824.315 0
824.333 0
824.352 0
824.370 0
824.389 0
824.408 1
824.426 1
824.445 9
824.463 15
824.482 2
824.501 0
824.519 0
824.538 0
824.556 0
824.575 0
824.593 1
824.612 0
824.631 5
824.649 0
824.668 0
824.686 0
824.705 10
824.724 6
824.742 0
824.761 0
824.779 0
824.798 6
824.817 10
824.835 6
824.854 5
824.872 2
824.891 0
824.910 0
824.928 0
824.947 0
824.965 0
824.984 0
825.003 0
825.021 2
825.040 3
825.058 6
825.077 7
825.096 3
825.114 1
825.133 6
825.151 1
825.170 0
825.189 4
825.207 10
825.226 5
825.244 0
825.263 0
825.282 0
825.300 1
825.319 0
825.337 3
825.356 2
825.375 5
825.393 10
825.412 0
825.430 1
825.449 0
825.468 5
825.486 11
825.505 14
825.523 5
825.542 6
825.561 0
825.579 0
825.598 1
825.616 1
825.635 0
825.654 5
825.672 3
825.691 0
825.709 1
825.728 0
825.747 0
825.765 10
825.784 10
825.802 0
825.821 0
825.840 0
825.858 0
825.877 0
825.895 0
825.914 0
825.933 0
825.951 0
825.970 0
825.989 0
826.007 0
826.026 0
826.044 0
826.063 0
826.082 0
826.100 3
826.119 0
826.137 0
826.156 0
826.175 0
826.193 0
826.212 7
826.230 0
826.249 0
826.268 0
826.286 0
826.305 1
826.323 8
826.342 5
826.361 6
826.379 5
826.398 0
826.417 0
826.435 0
826.454 0
826.472 0
826.491 8
826.510 6
826.528 1
826.547 1
826.565 2
826.584 1
826.603 0
826.621 0
826.640 0
826.659 3
826.677 3
826.696 6
826.714 8
826.733 1
826.752 0
826.770 1
826.789 0
826.807 0
826.826 0
826.845 0
826.863 0
826.882 0
826.901 2
826.919 0
826.938 0
826.956 1
826.975 0
826.994 1
827.012 0
827.031 0
827.050 1
827.068 2
827.087 0
827.105 1
827.124 0
827.143 2
827.161 2
827.180 7
827.198 0
827.217 4
827.236 3
827.254 0
827.273 0
827.292 2
827.310 6
827.329 0
827.347 0
827.366 7
827.385 2
827.403 5
827.422 0
827.441 1
827.459 2
827.478 0
827.496 0
827.515 7
827.534 5
827.552 0
827.571 0
827.590 4
827.608 5
827.627 7
827.645 3
827.664 0
827.683 0
827.701 0
827.720 0
827.739 0
827.757 0
827.776 0
827.794 0
827.813 0
827.832 0
827.850 0
827.869 0
827.888 0
827.906 0
827.925 0
827.944 4
827.962 0
827.981 0
827.999 0
828.018 0
828.037 0
828.055 0
828.074 5
828.093 9
828.111 0
828.130 6
828.148 3
828.167 0
828.186 4
828.204 0
828.223 0
828.242 3
828.260 1
828.279 2
828.298 0
828.316 4
828.335 1
828.353 2
828.372 4
828.391 0
828.409 2
828.428 1
828.447 3
828.465 0
828.484 0
828.503 0
828.521 0
828.540 0
828.558 0
828.577 0
828.596 0
828.614 3
828.633 5
828.652 1
828.670 4
828.689 6
828.708 0
828.726 0
828.745 0
828.763 3
828.782 0
828.801 2
828.819 2
828.838 1
828.857 0
828.875 0
828.894 3
828.913 10
828.931 15
828.950 1
828.969 0
828.987 0
829.006 0
829.024 0
829.043 0
829.062 6
829.080 2
829.099 1
829.118 17
829.136 8
829.155 1
829.174 0
829.192 0
829.211 3
829.230 6
829.248 1
829.267 0
829.285 0
829.304 0
829.323 0
829.341 0
829.360 2
829.379 2
829.397 11
829.416 3
829.435 7
829.453 5
829.472 0
829.491 0
829.509 0
829.528 0
829.547 1
829.565 2
829.584 0
829.602 2
829.621 3
829.640 0
829.658 1
829.677 3
829.696 2
829.714 12
829.733 4
829.752 0
829.770 0
829.789 0
829.808 0
829.826 0
829.845 0
829.864 0
829.882 4
829.901 5
829.920 1
829.938 0
829.957 0
829.975 0
829.994 0
830.013 0
830.031 1
830.050 0
830.069 0
830.087 3
830.106 4
830.125 2
830.143 0
830.162 0
830.181 5
830.199 0
830.218 6
830.237 3
830.255 1
830.274 3
830.293 0
830.311 0
830.330 0
830.349 3
830.367 0
830.386 9
830.405 2
830.423 1
830.442 0
830.461 0
830.479 1
830.498 0
830.517 0
830.535 0
830.554 0
830.572 1
830.591 0
830.610 0
830.628 0
830.647 0
830.666 0
830.684 2
830.703 0
830.722 0
830.740 2
830.759 4
830.778 0
830.796 0
830.815 1
830.834 3
830.852 2
830.871 5
830.890 0
830.908 0
830.927 0
830.946 0
830.964 3
830.983 0
831.002 0
831.020 2
831.039 0
831.058 3
831.076 0
831.095 0
831.114 0
831.132 0
831.151 0
831.170 5
831.188 5
831.207 0
831.226 0
831.244 0
831.263 0
831.282 0
831.300 3
831.319 9
831.338 9
831.356 5
831.375 2
831.394 11
831.412 5
831.431 0
831.450 7
831.468 2
831.487 0
831.506 2
831.524 10
831.543 1
831.562 0
831.580 0
831.599 0
831.618 0
831.636 0
831.655 3
831.674 1
831.692 7
831.711 7
831.730 5
831.748 1
831.767 3
831.786 1
831.804 0
831.823 0
831.842 3
831.861 0
831.879 0
831.898 0
831.917 1
831.935 0
831.954 2
831.973 0
831.991 2
832.010 0
832.029 0
832.047 0
832.066 0
832.085 0
832.103 0
832.122 0
832.141 0
832.159 0
832.178 0
832.197 0
832.215 1
832.234 0
832.253 0
832.271 0
832.290 0
832.309 0
832.327 4
832.346 1
832.365 2
832.383 2
832.402 4
832.421 0
832.440 0
832.458 0
832.477 0
832.496 3
832.514 1
832.533 0
832.552 7
832.570 8
832.589 4
832.608 2
832.626 3
832.645 1
832.664 1
832.682 0
832.701 2
832.720 6
832.738 8
832.757 8
832.776 9
832.794 14
832.813 2
832.832 3
832.851 7
832.869 4
832.888 0
832.907 3
832.925 2
832.944 2
832.963 1
832.981 1
833.000 0
833.019 3
833.037 3
833.056 0
833.075 0
833.093 0
833.112 0
833.131 3
833.150 0
833.168 0
833.187 0
833.206 0
833.224 0
833.243 0
833.262 0
833.280 6
833.299 0
833.318 0
833.336 4
833.355 0
833.374 0
833.393 4
833.411 2
833.430 0
833.449 0
833.467 0
833.486 0
833.505 0
833.523 1
833.542 6
833.561 3
833.579 0
833.598 0
833.617 0
833.636 0
833.654 0
833.673 0
833.692 0
833.710 0
833.729 0
833.748 3
833.766 2
833.785 0
833.804 0
833.822 0
833.841 0
833.860 0
833.879 1
833.897 4
833.916 11
833.935 7
833.953 18
833.972 5
833.991 0
834.009 0
834.028 0
834.047 0
834.066 2
834.084 2
834.103 0
834.122 0
834.140 0
834.159 0
834.178 0
834.196 0
834.215 0
834.234 8
834.253 5
834.271 0
834.290 3
834.309 2
834.327 12
834.346 11
834.365 6
834.383 4
834.402 2
834.421 0
834.440 6
834.458 0
834.477 0
834.496 0
834.514 4
834.533 7
834.552 3
834.571 0
834.589 0
834.608 4
834.627 6
834.645 8
834.664 4
834.683 0
834.701 17
834.720 6
834.739 6
834.758 1
834.776 1
834.795 5
834.814 0
834.832 0
834.851 4
834.870 4
834.889 0
834.907 0
834.926 9
834.945 0
834.963 2
834.982 5
835.001 0
835.019 0
835.038 0
835.057 0
835.076 0
835.094 0
835.113 0
835.132 0
835.150 1
835.169 0
835.188 3
835.207 1
835.225 2
835.244 3
835.263 0
835.281 0
835.300 0
835.319 0
835.338 4
835.356 21
835.375 6
835.394 7
835.412 4
835.431 1
835.450 0
835.469 1
835.487 0
835.506 4
835.525 4
835.543 7
835.562 0
835.581 2
835.600 1
835.618 0
835.637 0
835.656 1
835.674 0
835.693 0
835.712 4
835.731 7
835.749 0
835.768 0
835.787 0
835.805 0
835.824 0
835.843 0
835.862 0
835.880 1
835.899 0
835.918 1
835.937 0
835.955 0
835.974 0
835.993 0
836.011 0
836.030 0
836.049 0
836.068 0
836.086 6
836.105 8
836.124 2
836.142 5
836.161 0
836.180 11
836.199 5
836.217 0
836.236 0
836.255 0
836.274 0
836.292 0
836.311 0
836.330 0
836.348 0
836.367 40
836.386 116
836.405 194
836.423 131
836.442 86
836.461 24
836.479 17
836.498 4
836.517 1
836.536 9
836.554 3
836.573 6
836.592 1
836.611 9
836.629 12
836.648 19
836.667 6
836.685 0
836.704 0
836.723 0
836.742 0
836.760 0
836.779 0
836.798 0
836.817 0
836.835 0
836.854 0
836.873 0
836.892 0
836.910 2
836.929 7
836.948 0
836.966 0
836.985 0
837.004 0
837.023 1
837.041 0
837.060 0
837.079 0
837.098 2
837.116 3
837.135 0
837.154 0
837.173 0
837.191 1
837.210 4
837.229 2
837.247 4
837.266 1
837.285 4
837.304 1
837.322 2
837.341 27
837.360 69
837.379 122
837.397 180
837.416 178
837.435 72
837.454 16
837.472 14
837.491 0
837.510 2
837.528 3
837.547 0
837.566 0
837.585 0
837.603 5
837.622 3
837.641 0
837.660 0
837.678 3
837.697 7
837.716 3
837.735 0
837.753 0
837.772 1
837.791 0
837.810 4
837.828 0
837.847 0
837.866 0
837.885 1
837.903 0
837.922 0
837.941 2
837.960 0
837.978 0
837.997 1
838.016 0
838.034 0
838.053 0
838.072 0
838.091 0
838.109 0
838.128 0
838.147 0
838.166 0
838.184 0
838.203 1
838.222 0
838.241 1
838.259 0
838.278 0
838.297 4
838.316 2
838.334 0
838.353 7
838.372 23
838.391 45
838.409 71
838.428 45
838.447 21
838.466 14
838.484 1
838.503 5
838.522 0
838.541 0
838.559 0
838.578 0
838.597 0
838.616 0
838.634 0
838.653 0
838.672 0
838.691 0
838.709 0
838.728 1
838.747 2
838.766 0
838.784 0
838.803 0
838.822 0
838.841 0
838.859 0
838.878 0
838.897 0
838.916 0
838.934 1
838.953 2
838.972 0
838.991 1
839.009 0
839.028 0
839.047 0
839.066 3
839.084 0
839.103 0
839.122 0
839.141 0
839.159 0
839.178 5
839.197 6
839.216 9
839.235 0
839.253 1
839.272 1
839.291 9
839.310 3
839.328 2
839.347 0
839.366 0
839.385 7
839.403 23
839.422 8
839.441 10
839.460 2
839.478 11
839.497 3
839.516 4
839.535 9
839.553 9
839.572 1
839.591 0
839.610 1
839.628 0
839.647 0
839.666 0
839.685 0
839.704 0
839.722 0
839.741 0
839.760 1
839.779 4
839.797 6
839.816 11
839.835 5
839.854 0
839.872 0
839.891 0
839.910 0
839.929 0
839.947 0
839.966 0
839.985 0
840.004 3
840.023 0
840.041 0
840.060 0
840.079 3
840.098 5
840.116 0
840.135 0
840.154 0
840.173 5
840.191 0
840.210 2
840.229 2
840.248 0
840.266 0
840.285 0
840.304 0
840.323 0
840.342 0
840.360 5
840.379 12
840.398 18
840.417 8
840.435 16
840.454 39
840.473 12
840.492 14
840.510 16
840.529 5
840.548 1
840.567 0
840.586 0
840.604 0
840.623 0
840.642 0
840.661 0
840.679 0
840.698 0
840.717 0
840.736 8
840.755 5
840.773 0
840.792 0
840.811 3
840.830 0
840.848 7
840.867 8
840.886 1
840.905 0
840.924 0
840.942 0
840.961 0
840.980 2
840.999 3
841.017 0
841.036 0
841.055 0
841.074 0
841.093 0
841.111 4
841.130 6
841.149 4
841.168 0
841.186 0
841.205 1
841.224 0
841.243 0
841.262 2
841.280 0
841.299 0
841.318 1
841.337 0
841.355 14
841.374 5
841.393 8
841.412 34
841.431 72
841.449 32
841.468 14
841.487 3
841.506 0
841.524 3
841.543 3
841.562 2
841.581 0
841.600 3
841.618 0
841.637 0
841.656 8
841.675 6
841.694 0
841.712 2
841.731 2
841.750 2
841.769 0
841.787 0
841.806 0
841.825 0
841.844 0
841.863 0
841.881 1
841.900 2
841.919 0
841.938 0
841.957 0
841.975 0
841.994 0
842.013 0
842.032 0
842.050 3
842.069 0
842.088 0
842.107 0
842.126 8
842.144 0
842.163 0
842.182 0
842.201 0
842.220 0
842.238 0
842.257 0
842.276 4
842.295 5
842.314 0
842.332 4
842.351 2
842.370 0
842.389 12
842.407 12
842.426 11
842.445 8
842.464 6
842.483 3
842.501 11
842.520 1
842.539 0
842.558 0
842.577 0
842.595 2
842.614 4
842.633 3
842.652 2
842.671 6
842.689 0
842.708 0
842.727 0
842.746 0
842.765 2
842.783 5
842.802 0
842.821 3
842.840 3
842.859 0
842.877 0
842.896 1
842.915 0
842.934 0
842.953 0
842.971 1
842.990 1
843.009 5
843.028 2
843.047 0
843.065 0
843.084 0
843.103 0
843.122 0
843.141 3
843.159 0
843.178 2
843.197 0
843.216 0
843.235 0
843.253 0
843.272 0
843.291 0
843.310 6
843.329 7
843.347 1
843.366 0
843.385 10
843.404 13
843.423 14
843.441 3
843.460 18
843.479 9
843.498 3
843.517 3
843.535 0
843.554 0
843.573 0
843.592 0
843.611 0
843.629 0
843.648 1
843.667 0
843.686 0
843.705 0
843.723 0
843.742 0
843.761 0
843.780 0
843.799 4
843.818 8
843.836 5
843.855 1
843.874 0
843.893 0
843.912 0
843.930 0
843.949 0
843.968 0
843.987 0
844.006 0
844.024 0
844.043 0
844.062 0
844.081 0
844.100 0
844.118 0
844.137 0
844.156 1
844.175 0
844.194 0
844.213 0
844.231 0
844.250 0
844.269 0
844.288 0
844.307 0
844.325 0
844.344 6
844.363 3
844.382 0
844.401 0
844.419 0
844.438 2
844.457 1
844.476 0
844.495 1
844.514 6
844.532 0
844.551 0
844.570 0
844.589 0
844.608 0
844.626 0
844.645 0
844.664 0
844.683 2
844.702 1
844.721 0
844.739 0
844.758 0
844.777 1
844.796 0
844.815 0
844.833 0
844.852 0
844.871 0
844.890 0
844.909 6
844.928 3
844.946 12
844.965 6
844.984 0
845.003 0
845.022 0
845.040 0
845.059 0
845.078 0
845.097 0
845.116 0
845.135 0
845.153 0
845.172 0
845.191 0
845.210 4
845.229 0
845.248 0
845.266 0
845.285 0
845.304 5
845.323 9
845.342 3
845.360 0
845.379 0
845.398 2
845.417 1
845.436 9
845.455 5
845.473 3
845.492 0
845.511 0
845.530 0
845.549 0
845.568 3
845.586 3
845.605 0
845.624 0
845.643 0
845.662 0
845.681 0
845.699 4
845.718 7
845.737 2
845.756 2
845.775 0
845.794 0
845.812 2
845.831 5
845.850 0
845.869 0
845.888 0
845.907 0
845.925 0
845.944 0
845.963 0
845.982 0
846.001 0
846.020 0
846.038 0
846.057 0
846.076 1
846.095 0
846.114 0
846.133 0
846.151 0
846.170 0
846.189 0
846.208 3
846.227 0
846.246 0
846.264 5
846.283 1
846.302 4
846.321 4
846.340 8
846.359 2
846.377 0
846.396 0
846.415 0
846.434 0
846.453 0
846.472 5
846.490 4
846.509 1
846.528 0
846.547 1
846.566 0
846.585 0
846.603 0
846.622 0
846.641 0
846.660 0
846.679 0
846.698 5
846.716 4
846.735 1
846.754 0
846.773 0
846.792 0
846.811 8
846.830 2
846.848 0
846.867 3
846.886 4
846.905 0
846.924 3
846.943 0
846.961 0
846.980 0
846.999 3
847.018 0
847.037 0
847.056 0
847.074 0
847.093 0
847.112 0
847.131 0
847.150 0
847.169 2
847.188 4
847.206 1
847.225 0
847.244 0
847.263 0
847.282 1
847.301 1
847.319 0
847.338 2
847.357 2
847.376 3
847.395 6
847.414 2
847.433 3
847.451 0
847.470 0
847.489 0
847.508 0
847.527 0
847.546 6
847.565 5
847.583 0
847.602 0
847.621 0
847.640 0
847.659 0
847.678 0
847.696 0
847.715 0
847.734 0
847.753 0
847.772 1
847.791 10
847.810 2
847.828 4
847.847 0
847.866 0
847.885 0
847.904 0
847.923 3
847.942 0
847.960 0
847.979 0
847.998 0
848.017 0
848.036 0
848.055 0
848.074 0
848.092 0
848.111 0
848.130 6
848.149 2
848.168 0
848.187 0
848.206 0
848.224 5
848.243 1
848.262 2
848.281 4
848.300 3
848.319 0
848.338 3
848.356 1
848.375 4
848.394 0
848.413 4
848.432 4
848.451 2
848.470 4
848.488 0
848.507 0
848.526 0
848.545 0
848.564 0
848.583 14
848.602 11
848.620 1
848.639 0
848.658 0
848.677 0
848.696 0
848.715 0
848.734 0
848.752 0
848.771 0
848.790 0
848.809 1
848.828 1
848.847 4
848.866 0
848.885 0
848.903 0
848.922 4
848.941 0
848.960 0
848.979 0
848.998 4
849.017 0
849.035 1
849.054 3
849.073 4
849.092 8
849.111 6
849.130 0
849.149 0
849.168 0
849.186 0
849.205 0
849.224 0
849.243 0
849.262 0
849.281 0
849.300 0
849.318 0
849.337 0
849.356 0
849.375 0
849.394 0
849.413 0
849.432 0
849.451 0
849.469 3
849.488 1
849.507 4
849.526 3
849.545 1
849.564 0
849.583 0
849.602 0
849.620 0
849.639 0
849.658 1
849.677 1
849.696 3
849.715 9
849.734 3
849.753 1
849.771 0
849.790 0
849.809 0
849.828 0
849.847 0
849.866 11
849.885 6
849.904 3
849.922 0
849.941 0
849.960 0
849.979 0
849.998 0
850.017 0
850.036 0
850.055 0
850.073 1
850.092 0
850.111 15
850.130 9
850.149 7
850.168 8
850.187 0
850.206 3
850.224 3
850.243 0
850.262 6
850.281 1
850.300 1
850.319 6
850.338 2
850.357 0
850.376 0
850.394 0
850.413 0
850.432 3
850.451 14
850.470 3
850.489 4
850.508 0
850.527 5
850.545 9
850.564 0
850.583 1
850.602 4
850.621 0
850.640 2
850.659 0
850.678 0
850.697 0
850.715 0
850.734 9
850.753 0
850.772 0
850.791 0
850.810 4
850.829 2
850.848 5
850.867 2
850.885 0
850.904 4
850.923 6
850.942 1
850.961 0
850.980 0
850.999 0
851.018 0
851.037 0
851.055 0
851.074 0
851.093 0
851.112 0
851.131 0
851.150 2
851.169 0
851.188 0
851.207 0
851.225 0
851.244 2
851.263 7
851.282 1
851.301 0
851.320 1
851.339 4
851.358 0
851.377 8
851.395 23
851.414 15
851.433 10
851.452 8
851.471 5
851.490 6
851.509 0
851.528 2
851.547 0
851.565 5
851.584 3
851.603 5
851.622 0
851.641 0
851.660 0
851.679 2
851.698 0
851.717 0
851.736 1
851.754 0
851.773 0
851.792 6
851.811 7
851.830 0
851.849 4
851.868 2
851.887 4
851.906 0
851.925 0
851.943 0
851.962 1
851.981 0
852.000 0
852.019 0
852.038 0
852.057 3
852.076 4
852.095 0
852.114 0
852.132 1
852.151 1
852.170 8
852.189 1
852.208 0
852.227 0
852.246 0
852.265 0
852.284 0
852.303 0
852.321 0
852.340 0
852.359 18
852.378 24
852.397 58
852.416 44
852.435 22
852.454 25
852.473 19
852.492 8
852.510 13
852.529 11
852.548 7
852.567 1
852.586 0
852.605 0
852.624 0
852.643 0
852.662 0
852.681 9
852.700 3
852.718 4
852.737 0
852.756 0
852.775 2
852.794 2
852.813 0
852.832 0
852.851 6
852.870 0
852.889 0
852.908 0
852.926 0
852.945 0
852.964 0
852.983 0
853.002 0
853.021 0
853.040 0
853.059 0
853.078 0
853.097 1
853.116 3
853.134 6
853.153 0
853.172 0
853.191 0
853.210 0
853.229 0
853.248 4
853.267 0
853.286 0
853.305 0
853.324 3
853.342 5
853.361 37
853.380 67
853.399 96
853.418 69
853.437 62
853.456 25
853.475 6
853.494 5
853.513 0
853.532 0
853.551 0
853.569 1
853.588 5
853.607 2
853.626 0
853.645 0
853.664 0
853.683 0
853.702 4
853.721 4
853.740 5
853.759 0
853.778 0
853.796 1
853.815 5
853.834 1
853.853 1
853.872 0
853.891 0
853.910 0
853.929 0
853.948 0
853.967 0
853.986 0
854.005 1
854.024 5
854.042 6
854.061 7
854.080 0
854.099 4
854.118 2
854.137 0
854.156 2
854.175 4
854.194 0
854.213 6
854.232 7
854.251 1
854.270 8
854.288 1
854.307 7
854.326 0
854.345 12
854.364 18
854.383 31
854.402 23
854.421 44
854.440 18
854.459 7
854.478 0
854.497 0
854.516 2
854.535 0
854.553 7
854.572 3
854.591 0
854.610 0
854.629 14
854.648 7
854.667 2
854.686 0
854.705 1
854.724 0
854.743 7
854.762 3
854.781 0
854.800 0
854.818 3
854.837 7
854.856 3
854.875 1
854.894 0
854.913 0
854.932 5
854.951 4
854.970 0
854.989 0
855.008 0
855.027 0
855.046 0
855.065 0
855.084 0
855.102 0
855.121 0
855.140 0
855.159 0
855.178 0
855.197 3
855.216 2
855.235 4
855.254 0
855.273 0
855.292 0
855.311 0
855.330 2
855.349 2
855.368 7
855.386 5
855.405 10
855.424 9
855.443 2
855.462 0
855.481 1
855.500 2
855.519 3
855.538 0
855.557 0
855.576 0
855.595 0
855.614 0
855.633 0
855.652 0
855.671 0
855.689 0
855.708 0
855.727 5
855.746 6
855.765 0
855.784 0
855.803 0
855.822 0
855.841 0
855.860 0
855.879 0
855.898 0
855.917 8
855.936 12
855.955 10
855.974 2
855.993 0
856.012 15
856.030 15
856.049 4
856.068 3
856.087 7
856.106 2
856.125 0
856.144 1
856.163 1
856.182 0
856.201 0
856.220 0
856.239 0
856.258 0
856.277 0
856.296 0
856.315 0
856.334 0
856.353 1
856.371 3
856.390 0
856.409 12
856.428 8
856.447 8
856.466 2
856.485 4
856.504 0
856.523 2
856.542 1
856.561 0
856.580 0
856.599 0
856.618 0
856.637 3
856.656 2
856.675 0
856.694 0
856.713 2
856.732 0
856.750 0
856.769 0
856.788 2
856.807 0
856.826 0
856.845 0
856.864 1
856.883 4
856.902 0
856.921 0
856.940 0
856.959 0
856.978 0
856.997 0
857.016 0
857.035 0
857.054 0
857.073 0
857.092 0
857.111 0
857.130 0
857.149 0
857.167 0
857.186 0
857.205 0
857.224 0
857.243 3
857.262 4
857.281 0
857.300 0
857.319 0
857.338 2
857.357 0
857.376 0
857.395 0
857.414 0
857.433 0
857.452 0
857.471 0
857.490 0
857.509 0
857.528 0
857.547 0
857.566 3
857.585 0
857.604 0
857.623 0
857.641 2
857.660 3
857.679 10
857.698 2
857.717 0
857.736 0
857.755 4
857.774 0
857.793 8
857.812 5
857.831 0
857.850 0
857.869 0
857.888 0
857.907 0
857.926 4
857.945 0
857.964 0
857.983 0
858.002 0
858.021 0
858.040 0
858.059 0
858.078 0
858.097 0
858.116 0
858.135 0
858.154 3
858.172 0
858.191 0
858.210 0
858.229 0
858.248 0
858.267 0
858.286 0
858.305 0
858.324 7
858.343 8
858.362 7
858.381 22
858.400 15
858.419 14
858.438 0
858.457 7
858.476 10
858.495 2
858.514 5
858.533 7
858.552 2
858.571 0
858.590 0
858.609 1
858.628 0
858.647 0
858.666 0
858.685 1
858.704 0
858.723 3
858.742 0
858.761 0
858.780 0
858.799 0
858.818 0
858.836 0
858.855 0
858.874 0
858.893 0
858.912 7
858.931 10
858.950 14
858.969 8
858.988 0
859.007 1
859.026 0
859.045 0
859.064 0
859.083 0
859.102 0
859.121 0
859.140 0
859.159 0
859.178 1
859.197 4
859.216 3
859.235 2
859.254 0
859.273 0
859.292 0
859.311 0
859.330 0
859.349 0
859.368 8
859.387 32
859.406 5
859.425 4
859.444 4
859.463 0
859.482 0
859.501 7
859.520 3
859.539 0
859.558 3
859.577 0
859.596 0
859.615 0
859.634 0
859.653 0
859.672 1
859.691 5
859.710 0
859.729 0
859.748 0
859.767 4
859.786 0
859.805 0
859.823 0
859.842 0
859.861 0
859.880 3
859.899 0
859.918 0
859.937 1
859.956 8
859.975 2
859.994 1
860.013 0
860.032 5
860.051 1
860.070 0
860.089 0
860.108 0
860.127 0
860.146 0
860.165 0
860.184 0
860.203 0
860.222 0
860.241 0
860.260 0
860.279 0
860.298 2
860.317 0
860.336 3
860.355 0
860.374 18
860.393 13
860.412 1
860.431 7
860.450 4
860.469 0
860.488 0
860.507 3
860.526 8
860.545 1
860.564 0
860.583 0
860.602 0
860.621 0
860.640 0
860.659 0
860.678 4
860.697 3
860.716 2
860.735 7
860.754 10
860.773 3
860.792 2
860.811 14
860.830 4
860.849 1
860.868 0
860.887 0
860.906 0
860.925 0
860.944 0
860.963 5
860.982 0
861.001 0
861.020 0
861.039 0
861.058 0
861.077 0
861.096 1
861.115 0
861.134 0
861.153 0
861.172 0
861.191 0
861.210 0
861.229 0
861.248 6
861.267 0
861.286 0
861.305 0
861.324 4
861.343 7
861.362 7
861.381 1
861.400 7
861.419 12
861.438 7
861.457 1
861.476 0
861.495 0
861.514 3
861.533 0
861.552 0
861.571 2
861.590 2
861.609 2
861.628 2
861.647 3
861.666 0
861.685 0
861.704 0
861.723 0
861.742 0
861.761 0
861.780 0
861.799 0
861.818 0
861.837 0
861.856 2
861.875 4
861.894 18
861.913 8
861.932 0
861.951 0
861.970 5
861.989 0
862.008 0
862.027 0
862.046 0
862.065 0
862.084 0
862.103 0
862.122 0
862.141 0
862.160 0
862.179 0
862.198 7
862.217 0
862.236 0
862.255 0
862.274 0
862.293 0
862.312 0
862.332 0
862.351 0
862.370 0
862.389 0
862.408 0
862.427 0
862.446 0
862.465 0
862.484 0
862.503 0
862.522 1
862.541 0
862.560 0
862.579 0
862.598 4
862.617 0
862.636 0
862.655 0
862.674 0
862.693 0
862.712 0
862.731 0
862.750 0
862.769 0
862.788 5
862.807 0
862.826 3
862.845 0
862.864 0
862.883 0
862.902 0
862.921 0
862.940 0
862.959 0
862.978 0
862.997 0
863.016 0
863.035 2
863.054 1
863.073 0
863.092 0
863.111 0
863.130 0
863.149 0
863.168 0
863.187 0
863.206 0
863.225 0
863.244 0
863.263 0
863.282 4
863.301 1
863.321 0
863.340 0
863.359 0
863.378 12
863.397 24
863.416 3
863.435 6
863.454 0
863.473 12
863.492 5
863.511 2
863.530 4
863.549 2
863.568 0
863.587 0
863.606 0
863.625 0
863.644 1
863.663 0
863.682 3
863.701 0
863.720 3
863.739 0
863.758 0
863.777 5
863.796 0
863.815 0
863.834 0
863.853 0
863.872 0
863.891 0
863.910 0
863.929 0
863.948 0
863.967 0
863.987 0
864.006 5
864.025 1
864.044 0
864.063 4
864.082 0
864.101 0
864.120 0
864.139 0
864.158 5
864.177 3
864.196 1
864.215 0
864.234 0
864.253 8
864.272 22
864.291 5
864.310 5
864.329 0
864.348 8
864.367 3
864.386 5
864.405 7
864.424 0
864.443 0
864.462 0
864.481 0
864.500 6
864.519 0
864.539 0
864.558 1
864.577 0
864.596 0
864.615 0
864.634 0
864.653 0
864.672 0
864.691 0
864.710 5
864.729 5
864.748 0
864.767 1
864.786 0
864.805 3
864.824 2
864.843 0
864.862 0
864.881 2
864.900 0
864.919 0
864.938 0
864.957 3
864.976 3
864.996 2
865.015 0
865.034 5
865.053 0
865.072 0
865.091 0
865.110 0
865.129 1
865.148 9
865.167 5
865.186 0
865.205 0
865.224 0
865.243 2
865.262 1
865.281 0
865.300 0
865.319 6
865.338 21
865.357 1
865.376 0
865.395 1
865.415 5
865.434 0
865.453 0
865.472 4
865.491 2
865.510 1
865.529 0
865.548 2
865.567 5
865.586 0
865.605 2
865.624 1
865.643 0
865.662 4
865.681 0
865.700 0
865.719 0
865.738 1
865.757 0
865.776 0
865.796 1
865.815 3
865.834 4
865.853 0
865.872 0
865.891 0
865.910 0
865.929 0
865.948 0
865.967 5
865.986 12
866.005 2
866.024 0
866.043 2
866.062 6
866.081 0
866.100 4
866.119 5
866.138 0
866.158 0
866.177 1
866.196 0
866.215 0
866.234 0
866.253 0
866.272 0
866.291 0
866.310 0
866.329 0
866.348 0
866.367 3
866.386 2
866.405 0
866.424 0
866.443 2
866.462 0
866.482 0
866.501 5
866.520 0
866.539 0
866.558 0
866.577 0
866.596 0
866.615 0
866.634 0
866.653 5
866.672 5
866.691 5
866.710 0
866.729 4
866.748 4
866.767 4
866.787 2
866.806 1
866.825 0
866.844 0
866.863 0
866.882 0
866.901 0
866.920 0
866.939 0
866.958 0
866.977 0
866.996 0
867.015 0
867.034 6
867.053 1
867.072 1
867.092 2
867.111 3
867.130 0
867.149 0
867.168 0
867.187 0
867.206 0
867.225 6
867.244 0
867.263 1
867.282 0
867.301 2
867.320 1
867.339 3
867.358 0
867.378 3
867.397 1
867.416 0
867.435 0
867.454 10
867.473 1
867.492 0
867.511 0
867.530 0
867.549 0
867.568 0
867.587 0
867.606 0
867.625 0
867.645 4
867.664 3
867.683 1
867.702 0
867.721 1
867.740 0
867.759 0
867.778 3
867.797 0
867.816 0
867.835 0
867.854 0
867.873 0
867.893 0
867.912 0
867.931 0
867.950 0
867.969 0
867.988 1
868.007 1
868.026 0
868.045 4
868.064 2
868.083 3
868.102 4
868.121 0
868.141 0
868.160 0
868.179 0
868.198 0
868.217 10
868.236 3
868.255 7
868.274 9
868.293 3
868.312 5
868.331 2
868.350 5
868.369 14
868.389 27
868.408 58
868.427 136
868.446 154
868.465 108
868.484 52
868.503 26
868.522 14
868.541 17
868.560 17
868.579 18
868.598 8
868.618 5
868.637 4
868.656 5
868.675 0
868.694 0
868.713 0
868.732 6
868.751 0
868.770 0
868.789 0
868.808 4
868.827 0
868.847 0
868.866 0
868.885 0
868.904 0
868.923 0
868.942 0
868.961 0
868.980 0
868.999 0
869.018 0
869.037 0
869.057 0
869.076 0
869.095 5
869.114 1
869.133 0
869.152 0
869.171 0
869.190 4
869.209 2
869.228 3
869.247 0
869.266 4
869.286 2
869.305 2
869.324 2
869.343 0
869.362 2
869.381 46
869.400 108
869.419 91
869.438 75
869.457 98
869.476 66
869.496 19
869.515 11
869.534 1
869.553 0
869.572 2
869.591 0
869.610 6
869.629 2
869.648 0
869.667 0
869.687 0
869.706 0
869.725 0
869.744 0
869.763 0
869.782 0
869.801 0
869.820 0
869.839 0
869.858 4
869.877 4
869.897 3
869.916 0
869.935 0
869.954 0
869.973 1
869.992 0
870.011 1
870.030 1
870.049 0
870.068 0
870.088 2
870.107 1
870.126 1
870.145 0
870.164 0
870.183 2
870.202 0
870.221 1
870.240 0
870.259 3
870.279 1
870.298 2
870.317 0
870.336 2
870.355 6
870.374 14
870.393 21
870.412 29
870.431 31
870.450 28
870.470 26
870.489 7
870.508 9
870.527 22
870.546 4
870.565 2
870.584 10
870.603 0
870.622 11
870.642 3
870.661 0
870.680 0
870.699 0
870.718 0
870.737 0
870.756 7
870.775 1
870.794 0
870.813 0
870.833 0
870.852 0
870.871 0
870.890 0
870.909 3
870.928 0
870.947 0
870.966 0
870.985 0
871.005 1
871.024 0
871.043 0
871.062 0
871.081 0
871.100 0
871.119 0
871.138 0
871.157 5
871.177 7
871.196 0
871.215 0
871.234 3
871.253 3
871.272 0
871.291 0
871.310 2
871.329 0
871.349 2
871.368 6
871.387 9
871.406 21
871.425 8
871.444 25
871.463 12
871.482 7
871.501 10
871.521 4
871.540 0
871.559 3
871.578 0
871.597 2
871.616 5
871.635 3
871.654 7
871.674 6
871.693 0
871.712 0
871.731 1
871.750 3
871.769 0
871.788 0
871.807 0
871.826 0
871.846 1
871.865 0
871.884 0
871.903 1
871.922 1
871.941 0
871.960 0
871.979 7
871.999 12
872.018 0
872.037 1
872.056 0
872.075 0
872.094 0
872.113 0
872.132 0
872.152 0
872.171 0
872.190 0
872.209 1
872.228 0
872.247 0
872.266 8
872.285 3
872.305 0
872.324 0
872.343 0
872.362 1
872.381 9
872.400 35
872.419 25
872.438 32
872.458 5
872.477 13
872.496 0
872.515 0
872.534 0
872.553 0
872.572 0
872.591 0
872.611 0
872.630 0
872.649 0
872.668 0
872.687 0
872.706 0
872.725 3
872.744 6
872.764 10
872.783 0
872.802 0
872.821 0
872.840 5
872.859 0
872.878 3
872.897 0
872.917 0
872.936 0
872.955 0
872.974 1
872.993 0
873.012 1
873.031 0
873.050 2
873.070 1
873.089 0
873.108 0
873.127 0
873.146 0
873.165 0
873.184 0
873.204 0
873.223 3
873.242 0
873.261 0
873.280 0
873.299 0
873.318 11
873.337 3
873.357 0
873.376 5
873.395 23
873.414 11
873.433 4
873.452 12
873.471 6
873.491 0
873.510 0
873.529 0
873.548 0
873.567 0
873.586 9
873.605 0
873.625 0
873.644 0
873.663 0
873.682 1
873.701 0
873.720 0
873.739 0
873.759 3
873.778 1
873.797 0
873.816 0
873.835 2
873.854 0
873.873 0
873.893 0
873.912 0
873.931 0
873.950 2
873.969 1
873.988 0
874.007 0
874.026 0
874.046 0
874.065 1
874.084 9
874.103 0
874.122 0
874.141 1
874.160 2
874.180 0
874.199 0
874.218 1
874.237 5
874.256 1
874.275 5
874.295 5
874.314 0
874.333 6
874.352 20
874.371 46
874.390 24
874.409 7
874.429 7
874.448 3
874.467 0
874.486 3
874.505 4
874.524 0
874.543 0
874.563 0
874.582 0
874.601 0
874.620 0
874.639 6
874.658 7
874.677 0
874.697 0
874.716 0
874.735 0
874.754 4
874.773 4
874.792 1
874.812 0
874.831 3
874.850 2
874.869 0
874.888 0
874.907 0
874.926 0
874.946 0
874.965 0
874.984 0
875.003 0
875.022 0
875.041 0
875.061 0
875.080 0
875.099 0
875.118 3
875.137 6
875.156 1
875.175 1
875.195 5
875.214 0
875.233 0
875.252 5
875.271 0
875.290 0
875.310 11
875.329 6
875.348 11
875.367 10
875.386 2
875.405 10
875.424 4
875.444 0
875.463 0
875.482 2
875.501 0
875.520 0
875.539 0
875.559 2
875.578 1
875.597 0
875.616 1
875.635 0
875.654 0
875.674 0
875.693 0
875.712 8
875.731 0
875.750 0
875.769 0
875.789 0
875.808 0
875.827 5
875.846 0
875.865 2
875.884 3
875.903 1
875.923 1
875.942 0
875.961 0
875.980 0
875.999 3
876.018 7
876.038 0
876.057 0
876.076 0
876.095 0
876.114 0
876.133 0
876.153 2
876.172 6
876.191 0
876.210 0
876.229 0
876.248 0
876.268 0
876.287 5
876.306 0
876.325 8
876.344 2
876.363 0
876.383 5
876.402 7
876.421 0
876.440 0
876.459 4
876.478 9
876.498 1
876.517 2
876.536 0
876.555 2
876.574 0
876.593 1
876.613 4
876.632 7
876.651 17
876.670 6
876.689 2
876.709 0
876.728 0
876.747 0
876.766 0
876.785 0
876.804 5
876.824 0
876.843 5
876.862 8
876.881 17
876.900 3
876.919 0
876.939 0
876.958 2
876.977 11
876.996 3
877.015 0
877.034 0
877.054 0
877.073 0
877.092 0
877.111 0
877.130 0
877.150 0
877.169 0
877.188 0
877.207 0
877.226 0
877.245 0
877.265 2
877.284 0
877.303 0
877.322 0
877.341 0
877.360 11
877.380 3
877.399 3
877.418 10
877.437 10
877.456 16
877.476 0
877.495 0
877.514 2
877.533 2
877.552 2
877.571 1
877.591 0
877.610 0
877.629 0
877.648 1
877.667 0
877.687 0
877.706 4
877.725 9
877.744 1
877.763 0
877.782 0
877.802 0
877.821 4
877.840 6
877.859 3
877.878 0
877.898 0
877.917 3
877.936 8
877.955 2
877.974 0
877.994 0
878.013 3
878.032 0
878.051 0
878.070 0
878.089 0
878.109 0
878.128 0
878.147 9
878.166 2
878.185 0
878.205 0
878.224 0
878.243 0
878.262 2
878.281 0
878.301 0
878.320 0
878.339 0
878.358 0
878.377 5
878.396 4
878.416 9
878.435 12
878.454 0
878.473 1
878.492 8
878.512 0
878.531 1
878.550 0
878.569 0
878.588 0
878.608 0
878.627 0
878.646 0
878.665 0
878.684 0
878.704 1
878.723 1
878.742 0
878.761 0
878.780 0
878.800 3
878.819 2
878.838 2
878.857 0
878.876 1
878.896 0
878.915 1
878.934 1
878.953 0
878.972 0
878.991 0
879.011 0
879.030 2
879.049 4
879.068 3
879.087 0
879.107 0
879.126 0
879.145 0
879.164 0
879.183 1
879.203 7
879.222 5
879.241 2
879.260 1
879.279 1
879.299 0
879.318 0
879.337 0
879.356 0
879.375 0
879.395 0
879.414 0
879.433 0
879.452 0
879.471 5
879.491 0
879.510 0
879.529 0
879.548 0
879.567 0
879.587 0
879.606 0
879.625 0
879.644 4
879.664 0
879.683 0
879.702 3
879.721 0
879.740 1
879.760 0
879.779 0
879.798 0
879.817 0
879.836 0
879.856 0
879.875 0
879.894 0
879.913 1
879.932 0
879.952 0
879.971 0
879.990 0
880.009 0
880.028 0
880.048 0
880.067 5
880.086 8
880.105 1
880.124 1
880.144 0
880.163 0
880.182 0
880.201 0
880.221 0
880.240 0
880.259 0
880.278 0
880.297 0
880.317 0
880.336 0
880.355 0
880.374 0
880.393 8
880.413 12
880.432 0
880.451 0
880.470 0
880.489 0
880.509 0
880.528 3
880.547 12
880.566 2
880.586 4
880.605 0
880.624 0
880.643 0
880.662 0
880.682 0
880.701 0
880.720 6
880.739 3
880.759 0
880.778 0
880.797 0
880.816 9
880.835 0
880.855 0
880.874 0
880.893 2
880.912 0
880.931 0
880.951 0
880.970 0
880.989 0
881.008 0
881.028 0
881.047 0
881.066 2
881.085 2
881.104 0
881.124 0
881.143 0
881.162 0
881.181 0
881.201 0
881.220 0
881.239 3
881.258 2
881.277 0
881.297 0
881.316 0
881.335 0
881.354 0
881.374 11
881.393 7
881.412 9
881.431 4
881.450 6
881.470 6
881.489 2
881.508 0
881.527 0
881.547 0
881.566 0
881.585 4
881.604 0
881.623 0
881.643 0
881.662 0
881.681 0
881.700 3
881.720 0
881.739 0
881.758 0
881.777 0
881.796 0
881.816 0
881.835 0
881.854 0
881.873 0
881.893 0
881.912 0
881.931 6
881.950 3
881.970 0
881.989 0
882.008 5
882.027 0
882.046 3
882.066 0
882.085 0
882.104 0
882.123 0
882.143 3
882.162 0
882.181 0
882.200 1
882.220 7
882.239 0
882.258 4
882.277 0
882.296 0
882.316 0
882.335 0
882.354 0
882.373 1
882.393 12
882.412 5
882.431 1
882.450 0
882.470 5
882.489 0
882.508 6
882.527 11
882.547 2
882.566 3
882.585 0
882.604 0
882.623 2
882.643 8
882.662 0
882.681 2
882.700 1
882.720 0
882.739 0
882.758 0
882.777 0
882.797 4
882.816 3
882.835 0
882.854 4
882.874 6
882.893 4
882.912 0
882.931 0
882.951 0
882.970 0
882.989 0
883.008 0
883.027 0
883.047 0
883.066 0
883.085 0
883.104 0
883.124 0
883.143 0
883.162 1
883.181 0
883.201 0
883.220 2
883.239 0
883.258 0
883.278 0
883.297 5
883.316 10
883.335 5
883.355 0
883.374 0
883.393 4
883.412 2
883.432 6
883.451 13
883.470 1
883.489 15
883.509 2
883.528 0
883.547 11
883.566 3
883.586 0
883.605 0
883.624 0
883.643 0
883.663 0
883.682 0
883.701 0
883.720 0
883.740 0
883.759 5
883.778 6
883.797 1
883.817 4
883.836 0
883.855 0
883.874 0
883.894 0
883.913 0
883.932 4
883.951 6
883.971 8
883.990 0
884.009 4
884.028 0
884.048 0
884.067 0
884.086 0
884.105 0
884.125 3
884.144 11
884.163 6
884.182 0
884.202 0
884.221 0
884.240 0
884.259 0
884.279 6
884.298 12
884.317 1
884.336 4
884.356 2
884.375 0
884.394 0
884.413 4
884.433 8
884.452 0
884.471 5
884.490 0
884.510 2
884.529 0
884.548 0
884.567 0
884.587 0
884.606 0
884.625 0
884.644 0
884.664 0
884.683 1
884.702 0
884.722 0
884.741 2
884.760 7
884.779 0
884.799 0
884.818 0
884.837 1
884.856 3
884.876 3
884.895 0
884.914 0
884.933 1
884.953 0
884.972 0
884.991 3
885.010 0
885.030 0
885.049 1
885.068 4
885.088 4
885.107 0
885.126 0
885.145 1
885.165 12
885.184 3
885.203 1
885.222 0
885.242 0
885.261 0
885.280 4
885.299 1
885.319 0
885.338 0
885.357 0
885.376 4
885.396 0
885.415 5
885.434 3
885.454 1
885.473 3
885.492 0
885.511 0
885.531 3
885.550 6
885.569 1
885.588 0
885.608 0
885.627 0
885.646 0
885.666 0
885.685 0
885.704 0
885.723 0
885.743 0
885.762 0
885.781 0
885.800 0
885.820 0
885.839 0
885.858 1
885.877 3
885.897 0
885.916 0
885.935 0
885.955 2
885.974 5
885.993 0
886.012 0
886.032 0
886.051 0
886.070 0
886.089 0
886.109 0
886.128 0
886.147 3
886.167 10
886.186 3
886.205 0
886.224 0
886.244 0
886.263 0
886.282 2
886.302 3
886.321 1
886.340 0
886.359 3
886.379 13
886.398 16
886.417 33
886.436 18
886.456 9
886.475 0
886.494 2
886.514 7
886.533 0
886.552 6
886.571 1
886.591 0
886.610 0
886.629 0
886.649 0
886.668 0
886.687 0
886.706 0
886.726 0
886.745 0
886.764 0
886.784 5
886.803 0
886.822 0
886.841 0
886.861 1
886.880 0
886.899 0
886.918 0
886.938 0
886.957 0
886.976 0
886.996 0
887.015 0
887.034 0
887.053 3
887.073 3
887.092 0
887.111 0
887.131 0
887.150 0
887.169 0
887.188 0
887.208 0
887.227 0
887.246 0
887.266 0
887.285 0
887.304 5
887.323 0
887.343 0
887.362 7
887.381 10
887.401 3
887.420 3
887.439 4
887.459 16
887.478 15
887.497 5
887.516 3
887.536 0
887.555 0
887.574 3
887.594 1
887.613 1
887.632 0
887.651 0
887.671 0
887.690 0
887.709 0
887.729 0
887.748 0
887.767 0
887.786 0
887.806 1
887.825 0
887.844 0
887.864 0
887.883 0
887.902 0
887.922 0
887.941 0
887.960 0
887.979 0
887.999 0
888.018 1
888.037 0
888.057 0
888.076 0
888.095 0
888.114 0
888.134 0
888.153 0
888.172 0
888.192 0
888.211 0
888.230 0
888.250 0
888.269 0
888.288 0
888.307 0
888.327 4
888.346 6
888.365 4
888.385 2
888.404 0
888.423 8
888.443 0
888.462 6
888.481 0
888.500 0
888.520 0
888.539 0
888.558 1
888.578 2
888.597 3
888.616 0
888.636 0
888.655 0
888.674 0
888.693 3
888.713 10
888.732 0
888.751 3
888.771 3
888.790 2
888.809 5
888.829 1
888.848 0
888.867 0
888.887 0
888.906 0
888.925 9
888.944 6
888.964 1
888.983 0
889.002 0
889.022 0
889.041 0
889.060 0
889.080 0
889.099 0
889.118 0
889.137 0
889.157 0
889.176 0
889.195 0
889.215 0
889.234 0
889.253 0
889.273 0
889.292 0
889.311 1
889.331 0
889.350 5
889.369 13
889.389 13
889.408 0
889.427 9
889.446 2
889.466 0
889.485 6
889.504 4
889.524 0
889.543 0
889.562 3
889.582 1
889.601 1
889.620 15
889.640 10
889.659 0
889.678 0
889.698 0
889.717 0
889.736 11
889.755 1
889.775 11
889.794 4
889.813 7
889.833 1
889.852 0
889.871 0
889.891 7
889.910 6
889.929 6
889.949 1
889.968 0
889.987 1
890.007 0
890.026 4
890.045 0
890.065 0
890.084 0
890.103 0
890.122 0
890.142 0
890.161 3
890.180 0
890.200 0
890.219 0
890.238 1
890.258 0
890.277 0
890.296 0
890.316 0
890.335 0
890.354 7
890.374 15
890.393 23
890.412 11
890.432 10
890.451 0
890.470 5
890.490 4
890.509 3
890.528 0
890.548 0
890.567 1
890.586 8
890.605 0
890.625 0
890.644 0
890.663 0
890.683 0
890.702 0
890.721 0
890.741 0
890.760 0
890.779 0
890.799 0
890.818 5
890.837 0
890.857 3
890.876 0
890.895 0
890.915 1
890.934 0
890.953 0
890.973 0
890.992 5
891.011 0
891.031 0
891.050 0
891.069 0
891.089 0
891.108 0
891.127 0
891.147 0
891.166 0
891.185 0
891.205 10
891.224 5
891.243 1
891.263 0
891.282 0
891.301 0
891.321 0
891.340 5
891.359 2
891.379 6
891.398 0
891.417 7
891.437 9
891.456 14
891.475 8
891.495 4
891.514 1
891.533 0
891.553 5
891.572 2
891.591 0
891.611 0
891.630 0
891.649 10
891.669 6
891.688 0
891.707 1
891.727 0
891.746 0
891.765 0
891.785 0
891.804 0
891.823 4
891.843 3
891.862 1
891.881 0
891.901 0
891.920 0
891.939 0
891.959 0
891.978 0
891.997 0
892.017 0
892.036 0
892.055 0
892.075 0
892.094 0
892.113 3
892.133 0
892.152 0
892.171 0
892.191 0
892.210 0
892.229 0
892.249 0
892.268 0
892.287 0
892.307 3
892.326 3
892.345 4
892.365 6
892.384 8
892.403 13
892.423 8
892.442 5
892.462 10
892.481 19
892.500 9
892.520 4
892.539 2
892.558 1
892.578 0
892.597 3
892.616 7
892.636 5
892.655 12
892.674 7
892.694 2
892.713 8
892.732 5
892.752 0
892.771 0
892.790 0
892.810 5
892.829 4
892.848 0
892.868 0
892.887 0
892.906 0
892.926 0
892.945 0
892.965 0
892.984 0
893.003 5
893.023 0
893.042 0
893.061 0
893.081 0
893.100 2
893.119 1
893.139 0
893.158 0
893.177 0
893.197 0
893.216 0
893.235 0
893.255 7
893.274 6
893.294 5
893.313 3
893.332 2
893.352 18
893.371 7
893.390 8
893.410 2
893.429 1
893.448 13
893.468 19
893.487 20
893.506 9
893.526 1
893.545 0
893.564 0
893.584 0
893.603 5
893.623 1
893.642 3
893.661 3
893.681 0
893.700 0
893.719 0
893.739 2
893.758 0
893.777 0
893.797 0
893.816 0
893.835 3
893.855 0
893.874 3
893.894 0
893.913 7
893.932 18
893.952 6
893.971 2
893.990 1
894.010 4
894.029 0
894.048 0
894.068 0
894.087 0
894.107 0
894.126 11
894.145 1
894.165 0
894.184 1
894.203 0
894.223 0
894.242 0
894.261 0
894.281 3
894.300 4
894.320 0
894.339 0
894.358 0
894.378 5
894.397 9
894.416 10
894.436 2
894.455 9
894.474 21
894.494 5
894.513 16
894.533 3
894.552 1
894.571 0
894.591 0
894.610 1
894.629 2
894.649 0
894.668 4
894.687 0
894.707 0
894.726 0
894.746 0
894.765 0
894.784 0
894.804 0
894.823 2
894.842 3
894.862 0
894.881 0
894.901 0
894.920 2
894.939 0
894.959 0
894.978 0
894.997 0
895.017 0
895.036 7
895.055 0
895.075 0
895.094 0
895.114 4
895.133 0
895.152 15
895.172 8
895.191 0
895.210 0
895.230 0
895.249 0
895.269 0
895.288 0
895.307 0
895.327 0
895.346 0
895.365 0
895.385 0
895.404 4
895.424 1
895.443 8
895.462 3
895.482 2
895.501 3
895.520 4
895.540 0
895.559 0
895.579 4
895.598 3
895.617 0
895.637 0
895.656 0
895.675 0
895.695 1
895.714 0
895.734 3
895.753 0
895.772 0
895.792 0
895.811 0
895.831 7
895.850 5
895.869 4
895.889 1
895.908 2
895.927 6
895.947 7
895.966 1
895.986 0
896.005 1
896.024 0
896.044 13
896.063 13
896.082 8
896.102 1
896.121 0
896.141 0
896.160 0
896.179 8
896.199 5
896.218 2
896.238 0
896.257 0
896.276 1
896.296 5
896.315 0
896.334 1
896.354 0
896.373 0
896.393 3
896.412 12
896.431 14
896.451 7
896.470 6
896.490 3
896.509 0
896.528 0
896.548 0
896.567 0
896.587 1
896.606 4
896.625 0
896.645 1
896.664 3
896.683 0
896.703 0
896.722 0
896.742 3
896.761 0
896.780 0
896.800 0
896.819 0
896.839 0
896.858 0
896.877 0
896.897 0
896.916 0
896.936 0
896.955 2
896.974 0
896.994 2
897.013 5
897.033 0
897.052 0
897.071 0
897.091 0
897.110 0
897.129 0
897.149 0
897.168 0
897.188 0
897.207 11
897.226 3
897.246 0
897.265 0
897.285 0
897.304 0
897.323 0
897.343 0
897.362 1
897.382 5
897.401 1
897.420 3
897.440 8
897.459 11
897.479 1
897.498 9
897.517 11
897.537 1
897.556 0
897.576 0
897.595 0
897.614 0
897.634 0
897.653 0
897.673 0
897.692 0
897.711 5
897.731 5
897.750 0
897.770 0
897.789 4
897.808 0
897.828 1
897.847 11
897.867 3
897.886 0
897.905 0
897.925 0
897.944 0
897.964 0
897.983 0
898.002 0
898.022 10
898.041 3
898.061 0
898.080 0
898.099 2
898.119 0
898.138 0
898.158 0
898.177 0
898.197 0
898.216 2
898.235 0
898.255 0
898.274 4
898.294 0
898.313 0
898.332 0
898.352 4
898.371 2
898.391 11
898.410 1
898.429 3
898.449 17
898.468 67
898.488 158
898.507 178
898.526 99
898.546 54
898.565 17
898.585 6
898.604 12
898.623 8
898.643 1
898.662 1
898.682 0
898.701 0
898.721 0
898.740 0
898.759 5
898.779 2
898.798 0
898.818 1
898.837 5
898.856 0
898.876 0
898.895 0
898.915 1
898.934 6
898.953 1
898.973 0
898.992 4
899.012 0
899.031 0
899.051 0
899.070 0
899.089 1
899.109 0
899.128 0
899.148 1
899.167 1
899.186 1
899.206 0
899.225 2
899.245 0
899.264 0
899.284 0
899.303 12
899.322 6
899.342 0
899.361 7
899.381 11
899.400 7
899.419 18
899.439 59
899.458 171
899.478 232
899.497 243
899.517 122
899.536 75
899.555 39
899.575 3
899.594 8
899.614 0
899.633 0
899.653 0
899.672 0
899.691 0
899.711 2
899.730 0
899.750 2
899.769 0
899.789 0
899.808 0
899.827 0
899.847 0
899.866 1
899.886 0
899.905 0
899.924 0
899.944 0
899.963 0
899.983 0
900.002 0
900.022 0
900.041 0
900.060 1
900.080 0
900.099 0
900.119 0
900.138 0
900.158 4
900.177 0
900.196 0
900.216 0
900.235 0
900.255 0
900.274 0
900.294 0
900.313 0
900.332 0
900.352 0
900.371 6
900.391 10
900.410 0
900.430 1
900.449 21
900.468 68
900.488 87
900.507 61
900.527 32
900.546 26
900.566 15
900.585 10
900.604 3
900.624 3
900.643 7
900.663 0
900.682 0
900.702 0
900.721 0
900.740 6
900.760 9
900.779 1
900.799 0
900.818 2
900.838 1
900.857 6
900.877 0
900.896 0
900.915 0
900.935 0
900.954 4
900.974 0
900.993 0
901.013 1
901.032 2
901.051 1
901.071 1
901.090 6
901.110 0
901.129 0
901.149 0
901.168 1
901.188 11
901.207 18
901.226 5
901.246 0
901.265 0
901.285 0
901.304 4
901.324 0
901.343 4
901.362 6
901.382 0
901.401 3
901.421 0
901.440 4
901.460 6
901.479 12
901.499 24
901.518 4
901.537 5
901.557 1
901.576 9
901.596 3
901.615 9
901.635 9
901.654 17
901.674 5
901.693 0
901.712 9
901.732 3
901.751 0
901.771 6
901.790 8
901.810 6
901.829 0
901.849 0
901.868 0
901.887 0
901.907 0
901.926 0
901.946 1
901.965 1
901.985 8
902.004 8
902.024 4
902.043 0
902.062 0
902.082 0
902.101 0
902.121 0
902.140 2
902.160 5
902.179 0
902.199 0
902.218 0
902.237 0
902.257 0
902.276 0
902.296 0
902.315 0
902.335 0
902.354 0
902.374 4
902.393 8
902.413 6
902.432 3
902.451 0
902.471 0
902.490 15
902.510 13
902.529 4
902.549 0
902.568 0
902.588 0
902.607 0
902.627 0
902.646 0
902.665 0
902.685 2
902.704 0
902.724 0
902.743 0
902.763 0
902.782 0
902.802 0
902.821 0
902.841 1
902.860 2
902.879 0
902.899 0
902.918 0
902.938 0
902.957 0
902.977 0
902.996 0
903.016 0
903.035 0
903.055 0
903.074 0
903.093 0
903.113 0
903.132 4
903.152 5
903.171 1
903.191 0
903.210 0
903.230 0
903.249 0
903.269 0
903.288 0
903.308 0
903.327 0
903.346 3
903.366 5
903.385 0
903.405 10
903.424 10
903.444 6
903.463 4
903.483 0
903.502 0
903.522 4
903.541 0
903.561 0
903.580 0
903.599 1
903.619 1
903.638 0
903.658 0
903.677 2
903.697 0
903.716 0
903.736 0
903.755 1
903.775 1
903.794 0
903.814 4
903.833 0
903.853 0
903.872 3
903.891 1
903.911 1
903.930 0
903.950 4
903.969 4
903.989 0
904.008 0
904.028 3
904.047 3
904.067 0
904.086 0
904.106 0
904.125 0
904.145 0
904.164 0
904.184 0
904.203 0
904.222 2
904.242 1
904.261 5
904.281 1
904.300 1
904.320 0
904.339 0
904.359 0
904.378 0
904.398 0
904.417 0
904.437 0
904.456 10
904.476 4
904.495 4
904.515 0
904.534 0
904.553 1
904.573 3
904.592 0
904.612 0
904.631 0
904.651 0
904.670 4
904.690 6
904.709 1
904.729 3
904.748 2
904.768 2
904.787 5
904.807 4
904.826 7
904.846 1
904.865 0
904.885 1
904.904 0
904.924 1
904.943 10
904.963 0
904.982 0
905.001 0
905.021 5
905.040 1
905.060 1
905.079 3
905.099 2
905.118 0
905.138 3
905.157 0
905.177 0
905.196 0
905.216 0
905.235 1
905.255 11
905.274 1
905.294 2
905.313 0
905.333 1
905.352 8
905.372 2
905.391 7
905.411 0
905.430 6
905.450 7
905.469 0
905.489 0
905.508 0
905.527 0
905.547 2
905.566 0
905.586 1
905.605 2
905.625 4
905.644 1
905.664 5
905.683 5
905.703 0
905.722 1
905.742 0
905.761 0
905.781 1
905.800 5
905.820 11
905.839 4
905.859 7
905.878 1
905.898 7
905.917 5
905.937 1
905.956 4
905.976 8
905.995 3
906.015 2
906.034 0
906.054 4
906.073 20
906.093 0
906.112 0
906.132 0
906.151 0
906.171 0
906.190 0
906.210 0
906.229 0
906.249 0
906.268 0
906.288 0
906.307 0
906.327 0
906.346 0
906.366 0
906.385 11
906.405 9
906.424 4
906.444 2
906.463 0
906.483 1
906.502 18
906.522 4
906.541 0
906.561 0
906.580 0
906.599 0
906.619 0
906.638 0
906.658 5
906.677 5
906.697 6
906.716 0
906.736 0
906.755 0
906.775 0
906.794 2
906.814 19
906.833 11
906.853 2
906.872 2
906.892 0
906.911 0
906.931 1
906.950 0
906.970 0
906.989 0
907.009 0
907.028 5
907.048 0
907.067 0
907.087 2
907.106 3
907.126 0
907.145 0
907.165 0
907.184 0
907.204 0
907.223 0
907.243 3
907.263 1
907.282 0
907.302 0
907.321 0
907.341 4
907.360 13
907.380 5
907.399 0
907.419 1
907.438 0
907.458 0
907.477 0
907.497 0
907.516 0
907.536 9
907.555 5
907.575 0
907.594 6
907.614 1
907.633 5
907.653 8
907.672 3
907.692 0
907.711 1
907.731 2
907.750 2
907.770 0
907.789 0
907.809 1
907.828 3
907.848 5
907.867 7
907.887 1
907.906 3
907.926 0
907.945 0
907.965 3
907.984 0
908.004 0
908.023 0
908.043 3
908.062 2
908.082 0
908.101 0
908.121 0
908.140 0
908.160 0
908.179 0
908.199 1
908.218 8
908.238 5
908.257 0
908.277 1
908.297 0
908.316 0
908.336 0
908.355 0
908.375 0
908.394 1
908.414 0
908.433 10
908.453 25
908.472 38
908.492 25
908.511 29
908.531 12
908.550 1
908.570 0
908.589 1
908.609 0
908.628 2
908.648 0
908.667 4
908.687 0
908.706 2
908.726 0
908.745 3
908.765 0
908.784 0
908.804 0
908.823 6
908.843 5
908.863 0
908.882 0
908.902 1
908.921 3
908.941 0
908.960 0
908.980 5
908.999 0
909.019 4
909.038 0
909.058 0
909.077 0
909.097 3
909.116 0
909.136 0
909.155 5
909.175 0
909.194 2
909.214 0
909.233 0
909.253 0
909.273 0
909.292 0
909.312 0
909.331 0
909.351 0
909.370 0
909.390 2
909.409 4
909.429 9
909.448 7
909.468 14
909.487 13
909.507 31
909.526 11
909.546 8
909.565 1
909.585 0
909.604 0
909.624 0
909.644 0
909.663 0
909.683 0
909.702 0
909.722 0
909.741 0
909.761 0
909.780 0
909.800 0
909.819 0
909.839 5
909.858 6
909.878 0
909.897 9
909.917 1
909.937 0
909.956 0
909.976 1
909.995 0
910.015 0
910.034 0
910.054 0
910.073 4
910.093 3
910.112 0
910.132 0
910.151 1
910.171 7
910.190 7
910.210 1
910.230 0
910.249 0
910.269 0
910.288 0
910.308 0
910.327 0
910.347 1
910.366 0
910.386 7
910.405 6
910.425 0
910.444 0
910.464 0
910.484 0
910.503 6
910.523 0
910.542 0
910.562 4
910.581 2
910.601 6
910.620 3
910.640 0
910.659 0
910.679 0
910.698 0
910.718 2
910.738 0
910.757 0
910.777 0
910.796 1
910.816 0
910.835 0
910.855 0
910.874 0
910.894 0
910.913 0
910.933 0
910.952 3
910.972 1
910.992 1
911.011 0
911.031 0
911.050 0
911.070 0
911.089 0
911.109 0
911.128 0
911.148 0
911.167 0
911.187 0
911.207 0
911.226 0
911.246 0
911.265 1
911.285 0
911.304 0
911.324 0
911.343 6
911.363 4
911.382 0
911.402 5
911.422 3
911.441 6
911.461 6
911.480 8
911.500 5
911.519 4
911.539 3
911.558 3
911.578 0
911.598 0
911.617 1
911.637 0
911.656 0
911.676 0
911.695 1
911.715 1
911.734 3
911.754 0
911.774 1
911.793 0
911.813 0
911.832 4
911.852 0
911.871 0
911.891 1
911.910 0
911.930 0
911.949 6
911.969 0
911.989 5
912.008 4
912.028 0
912.047 0
912.067 0
912.086 0
912.106 0
912.125 0
912.145 0
912.165 0
912.184 5
912.204 0
912.223 0
912.243 0
912.262 0
912.282 0
912.301 1
912.321 0
912.341 6
912.360 0
912.380 0
912.399 0
912.419 0
912.438 0
912.458 0
912.478 0
912.497 2
912.517 2
912.536 0
912.556 0
912.575 0
912.595 0
912.614 1
912.634 0
912.654 0
912.673 1
912.693 0
912.712 0
912.732 1
912.751 3
912.771 5
912.791 1
912.810 0
912.830 0
912.849 0
912.869 0
912.888 0
912.908 0
912.927 3
912.947 0
912.967 0
912.986 0
913.006 10
913.025 9
913.045 8
913.064 3
913.084 2
913.104 1
913.123 0
913.143 0
913.162 0
913.182 0
913.201 0
913.221 0
913.241 0
913.260 0
913.280 0
913.299 1
913.319 8
913.338 1
913.358 4
913.378 3
913.397 1
913.417 0
913.436 11
913.456 11
913.475 0
913.495 6
913.514 2
913.534 7
913.554 12
913.573 2
913.593 0
913.612 1
913.632 0
913.652 0
913.671 0
913.691 0
913.710 12
913.730 7
913.749 5
913.769 8
913.789 1
913.808 0
913.828 8
913.847 10
913.867 2
913.886 0
913.906 0
913.926 0
913.945 0
913.965 0
913.984 0
914.004 0
914.023 10
914.043 1
914.063 0
914.082 0
914.102 1
914.121 0
914.141 0
914.160 0
914.180 2
914.200 0
914.219 1
914.239 2
914.258 0
914.278 0
914.298 0
914.317 13
914.337 2
914.356 0
914.376 9
914.395 6
914.415 5
914.435 7
914.454 0
914.474 0
914.493 0
914.513 2
914.532 0
914.552 0
914.572 0
914.591 0
914.611 3
914.630 2
914.650 4
914.670 3
914.689 0
914.709 1
914.728 0
914.748 0
914.767 0
914.787 0
914.807 0
914.826 3
914.846 0
914.865 0
914.885 1
914.905 1
914.924 2
914.944 2
914.963 0
914.983 0
915.003 0
915.022 1
915.042 0
915.061 0
915.081 0
915.100 1
915.120 3
915.140 0
915.159 5
915.179 0
915.198 4
915.218 0
915.238 0
915.257 0
915.277 0
915.296 0
915.316 0
915.336 0
915.355 3
915.375 0
915.394 1
915.414 1
915.433 2
915.453 11
915.473 6
915.492 1
915.512 0
915.531 0
915.551 0
915.571 0
915.590 0
915.610 0
915.629 0
915.649 0
915.669 4
915.688 0
915.708 4
915.727 0
915.747 0
915.767 0
915.786 0
915.806 0
915.825 0
915.845 0
915.865 0
915.884 0
915.904 0
915.923 0
915.943 5
915.963 1
915.982 0
916.002 1
916.021 9
916.041 0
916.061 0
916.080 2
916.100 0
916.119 0
916.139 7
916.159 3
916.178 0
916.198 0
916.217 6
916.237 9
916.257 3
916.276 0
916.296 0
916.315 0
916.335 1
916.355 3
916.374 2
916.394 2
916.413 0
916.433 2
916.453 0
916.472 7
916.492 11
916.511 10
916.531 1
916.551 0
916.570 0
916.590 0
916.609 2
916.629 1
916.649 0
916.668 1
916.688 0
916.707 9
916.727 5
916.747 1
916.766 0
916.786 0
916.805 0
916.825 0
916.845 1
916.864 2
916.884 0
916.903 0
916.923 0
916.943 0
916.962 0
916.982 2
917.001 0
917.021 0
917.041 0
917.060 1
917.080 1
917.100 0
917.119 0
917.139 0
917.158 0
917.178 7
917.198 2
917.217 8
917.237 4
917.256 4
917.276 1
917.296 1
917.315 0
917.335 1
917.354 2
917.374 5
917.394 3
917.413 13
917.433 16
917.453 9
917.472 20
917.492 7
917.511 1
917.531 0
917.551 8
917.570 6
917.590 2
917.609 0
917.629 8
917.649 2
917.668 0
917.688 2
917.708 5
917.727 0
917.747 0
917.766 2
917.786 0
917.806 4
917.825 1
917.845 0
917.864 0
917.884 0
917.904 3
917.923 0
917.943 0
917.963 1
917.982 0
918.002 0
918.021 0
918.041 0
918.061 0
918.080 5
918.100 6
918.120 1
918.139 0
918.159 4
918.178 0
918.198 0
918.218 1
918.237 1
918.257 0
918.276 0
918.296 0
918.316 1
918.335 5
918.355 11
918.375 3
918.394 1
918.414 2
918.433 3
918.453 4
918.473 0
918.492 2
918.512 0
918.532 0
918.551 0
918.571 0
918.590 0
918.610 0
918.630 0
918.649 0
918.669 0
918.689 1
918.708 6
918.728 1
918.747 0
918.767 0
918.787 0
918.806 0
918.826 3
918.846 1
918.865 0
918.885 1
918.904 3
918.924 0
918.944 8
918.963 13
918.983 2
919.003 0
919.022 0
919.042 0
919.062 0
919.081 0
919.101 0
919.120 0
919.140 0
919.160 0
919.179 0
919.199 0
919.219 2
919.238 1
919.258 2
919.277 3
919.297 6
919.317 2
919.336 0
919.356 0
919.376 2
919.395 2
919.415 0
919.435 0
919.454 1
919.474 0
919.493 2
919.513 1
919.533 0
919.552 6
919.572 2
919.592 7
919.611 10
919.631 4
919.651 0
919.670 0
919.690 0
919.709 0
919.729 0
919.749 0
919.768 0
919.788 0
919.808 0
919.827 5
919.847 1
919.867 0
919.886 0
919.906 0
919.925 0
919.945 0
919.965 0
919.984 4
920.004 0
920.024 0
920.043 0
920.063 3
920.083 6
920.102 0
920.122 0
920.142 4
920.161 13
920.181 2
920.200 1
920.220 0
920.240 0
920.259 3
920.279 2
920.299 4
920.318 4
920.338 7
920.358 1
920.377 0
920.397 0
920.417 5
920.436 8
920.456 11
920.475 18
920.495 20
920.515 12
920.534 19
920.554 6
920.574 0
920.593 3
920.613 15
920.633 16
920.652 3
920.672 0
920.692 0
920.711 0
920.731 0
920.751 0
920.770 0
920.790 0
920.809 0
920.829 0
920.849 0
920.868 7
920.888 8
920.908 0
920.927 0
920.947 0
920.967 0
920.986 0
921.006 0
921.026 4
921.045 10
921.065 2
921.085 0
921.104 0
921.124 0
921.144 3
921.163 1
921.183 0
921.203 0
921.222 2
921.242 0
921.261 0
921.281 0
921.301 0
921.320 0
921.340 0
921.360 0
921.379 0
921.399 0
921.419 2
921.438 11
921.458 20
921.478 23
921.497 6
921.517 3
921.537 7
921.556 0
921.576 0
921.596 0
921.615 0
921.635 0
921.655 0
921.674 0
921.694 3
921.714 0
921.733 0
921.753 0
921.773 0
921.792 0
921.812 0
921.832 0
921.851 3
921.871 1
921.890 7
921.910 0
921.930 0
921.949 0
921.969 0
921.989 6
922.008 3
922.028 0
922.048 0
922.067 0
922.087 0
922.107 0
922.126 0
922.146 0
922.166 0
922.185 0
922.205 0
922.225 0
922.244 0
922.264 0
922.284 3
922.303 0
922.323 10
922.343 0
922.362 0
922.382 0
922.402 0
922.421 0
922.441 0
922.461 3
922.480 13
922.500 5
922.520 0
922.539 0
922.559 0
922.579 0
922.598 0
922.618 0
922.638 0
922.657 0
922.677 0
922.697 0
922.716 0
922.736 0
922.756 3
922.775 9
922.795 0
922.815 3
922.834 0
922.854 0
922.874 0
922.893 0
922.913 0
922.933 1
922.952 0
922.972 2
922.992 0
923.012 0
923.031 6
923.051 2
923.071 0
923.090 0
923.110 2
923.130 0
923.149 0
923.169 0
923.189 1
923.208 0
923.228 0
923.248 0
923.267 6
923.287 1
923.307 1
923.326 0
923.346 3
923.366 8
923.385 7
923.405 0
923.425 0
923.444 0
923.464 9
923.484 10
923.503 3
923.523 0
923.543 0
923.562 0
923.582 0
923.602 7
923.621 1
923.641 5
923.661 12
923.680 2
923.700 0
923.720 0
923.740 4
923.759 3
923.779 0
923.799 0
923.818 0
923.838 0
923.858 1
923.877 0
923.897 0
923.917 0
923.936 0
923.956 5
923.976 5
923.995 0
924.015 0
924.035 4
924.054 5
924.074 9
924.094 0
924.114 0
924.133 0
924.153 0
924.173 0
924.192 0
924.212 0
924.232 6
924.251 2
924.271 6
924.291 3
924.310 0
924.330 6
924.350 1
924.369 4
924.389 8
924.409 1
924.428 0
924.448 0
924.468 0
924.488 8
924.507 4
924.527 2
924.547 1
924.566 0
924.586 3
924.606 0
924.625 0
924.645 0
924.665 0
924.684 0
924.704 5
924.724 1
924.744 6
924.763 3
924.783 1
924.803 3
924.822 0
924.842 1
924.862 0
924.881 3
924.901 0
924.921 0
924.940 0
924.960 0
924.980 0
925.000 2
925.019 0
925.039 0
925.059 1
925.078 0
925.098 0
925.118 0
925.137 1
925.157 2
925.177 10
925.196 7
925.216 0
925.236 0
925.256 5
925.275 2
925.295 9
925.315 0
925.334 7
925.354 1
925.374 0
925.393 0
925.413 3
925.433 0
925.453 0
925.472 4
925.492 8
925.512 7
925.531 12
925.551 2
925.571 0
925.590 0
925.610 0
925.630 8
925.650 4
925.669 1
925.689 0
925.709 0
925.728 0
925.748 1
925.768 0
925.787 0
925.807 0
925.827 3
925.847 0
925.866 0
925.886 0
925.906 0
925.925 0
925.945 1
925.965 0
925.984 0
926.004 4
926.024 0
926.044 0
926.063 0
926.083 0
926.103 0
926.122 1
926.142 2
926.162 1
926.182 0
926.201 0
926.221 0
926.241 1
926.260 3
926.280 4
926.300 0
926.319 0
926.339 0
926.359 0
926.379 0
926.398 2
926.418 6
926.438 6
926.457 10
926.477 0
926.497 0
926.517 0
926.536 4
926.556 10
926.576 1
926.595 0
926.615 0
926.635 0
926.655 0
926.674 1
926.694 1
926.714 0
926.733 0
926.753 1
926.773 4
926.793 0
926.812 0
926.832 0
926.852 1
926.871 0
926.891 5
926.911 4
926.931 1
926.950 0
926.970 0
926.990 0
927.009 0
927.029 0
927.049 0
927.069 0
927.088 0
927.108 0
927.128 0
927.147 0
927.167 0
927.187 0
927.207 7
927.226 2
927.246 0
927.266 0
927.285 0
927.305 0
927.325 4
927.345 0
927.364 3
927.384 0
927.404 0
927.423 5
927.443 10
927.463 0
927.483 0
927.502 5
927.522 0
927.542 6
927.562 1
927.581 0
927.601 0
927.621 0
927.640 0
927.660 0
927.680 0
927.700 0
927.719 11
927.739 3
927.759 1
927.778 3
927.798 1
927.818 4
927.838 0
927.857 2
927.877 6
927.897 10
927.917 3
927.936 0
927.956 0
927.976 0
927.995 0
928.015 0
928.035 0
928.055 0
928.074 0
928.094 1
928.114 3
928.134 0
928.153 0
928.173 0
928.193 0
928.212 0
928.232 0
928.252 0
928.272 0
928.291 0
928.311 0
928.331 0
928.351 0
928.370 0
928.390 0
928.410 13
928.429 7
928.449 9
928.469 8
928.489 5
928.508 6
928.528 0
928.548 6
928.568 0
928.587 0
928.607 0
928.627 6
928.646 0
928.666 3
928.686 0
928.706 0
928.725 0
928.745 0
928.765 0
928.785 0
928.804 0
928.824 0
928.844 6
928.864 7
928.883 1
928.903 1
928.923 0
928.943 0
928.962 0
928.982 0
929.002 5
929.021 3
929.041 1
929.061 1
929.081 0
929.100 0
929.120 0
929.140 1
929.160 0
929.179 0
929.199 0
929.219 0
929.239 0
929.258 1
929.278 0
929.298 0
929.318 0
929.337 0
929.357 2
929.377 0
929.396 6
929.416 4
929.436 0
929.456 2
929.475 6
929.495 1
929.515 0
929.535 0
929.554 6
929.574 1
929.594 0
929.614 0
929.633 1
929.653 0
929.673 3
929.693 0
929.712 0
929.732 3
929.752 0
929.772 9
929.791 0
929.811 0
929.831 1
929.851 11
929.870 2
929.890 1
929.910 3
929.930 0
929.949 3
929.969 0
929.989 0
930.009 0
930.028 0
930.048 4
930.068 1
930.088 1
930.107 1
930.127 0
930.147 5
930.167 0
930.186 2
930.206 0
930.226 0
930.246 0
930.265 0
930.285 0
930.305 0
930.325 0
930.344 0
930.364 0
930.384 5
930.404 4
930.423 3
930.443 9
930.463 2
930.483 6
930.502 7
930.522 2
930.542 2
930.562 0
930.581 0
930.601 2
930.621 2
930.641 0
930.660 0
930.680 0
930.700 0
930.720 5
930.739 6
930.759 0
930.779 0
930.799 0
930.818 0
930.838 3
930.858 0
930.878 1
930.897 0
930.917 0
930.937 1
930.957 3
930.976 2
930.996 0
931.016 0
931.036 0
931.055 2
931.075 1
931.095 0
931.115 0
931.134 0
931.154 0
931.174 2
931.194 1
931.214 4
931.233 6
931.253 1
931.273 4
931.293 0
931.312 0
931.332 0
931.352 0
931.372 1
931.391 0
931.411 21
931.431 9
931.451 7
931.470 5
931.490 3
931.510 1
931.530 0
931.549 2
931.569 0
931.589 0
931.609 0
931.629 0
931.648 0
931.668 0
931.688 0
931.708 0
931.727 0
931.747 0
931.767 0
931.787 5
931.806 7
931.826 1
931.846 1
931.866 0
931.886 1
931.905 0
931.925 0
931.945 13
931.965 8
931.984 0
932.004 0
932.024 0
932.044 0
932.063 3
932.083 5
932.103 0
932.123 0
932.142 0
932.162 0
932.182 0
932.202 0
932.222 0
932.241 18
932.261 11
932.281 0
932.301 0
932.320 0
932.340 0
932.360 10
932.380 5
932.400 0
932.419 11
932.439 4
932.459 0
932.479 5
932.498 5
932.518 2
932.538 5
932.558 5
932.577 0
932.597 8
932.617 2
932.637 0
932.657 0
932.676 0
932.696 0
932.716 0
932.736 0
932.755 0
932.775 0
932.795 0
932.815 0
932.835 0
932.854 0
932.874 0
932.894 0
932.914 0
932.933 0
932.953 0
932.973 0
932.993 0
933.013 0
933.032 6
933.052 1
933.072 0
933.092 0
933.111 9
933.131 8
933.151 0
933.171 0
933.191 0
933.210 2
933.230 1
933.250 0
933.270 0
933.290 0
933.309 0
933.329 0
933.349 3
933.369 1
933.388 8
933.408 17
933.428 9
933.448 2
933.468 0
933.487 0
933.507 0
933.527 0
933.547 4
933.566 3
933.586 2
933.606 0
933.626 0
933.646 0
933.665 5
933.685 4
933.705 0
933.725 4
933.745 3
933.764 0
933.784 0
933.804 1
933.824 0
933.843 0
933.863 0
933.883 1
933.903 0
933.923 4
933.942 1
933.962 0
933.982 0
934.002 0
934.022 0
934.041 0
934.061 0
934.081 0
934.101 0
934.121 0
934.140 0
934.160 0
934.180 0
934.200 0
934.220 0
934.239 0
934.259 0
934.279 4
934.299 4
934.318 3
934.338 5
934.358 0
934.378 0
934.398 7
934.417 10
934.437 3
934.457 2
934.477 1
934.497 1
934.516 7
934.536 3
934.556 7
934.576 8
934.596 4
934.615 3
934.635 0
934.655 0
934.675 0
934.695 0
934.714 0
934.734 0
934.754 0
934.774 0
934.794 0
934.813 0
934.833 0
934.853 2
934.873 1
934.893 0
934.912 0
934.932 0
934.952 0
934.972 0
934.992 0
935.011 0
935.031 1
935.051 0
935.071 0
935.091 0
935.110 0
935.130 0
935.150 5
935.170 2
935.190 6
935.209 10
935.229 1
935.249 0
935.269 0
935.289 0
935.308 6
935.328 5
935.348 1
935.368 0
935.388 0
935.407 0
935.427 0
935.447 0
935.467 1
935.487 0
935.506 5
935.526 3
935.546 0
935.566 5
935.586 10
935.605 5
935.625 0
935.645 0
935.665 0
935.685 0
935.704 0
935.724 0
935.744 0
935.764 5
935.784 1
935.804 0
935.823 0
935.843 0
935.863 0
935.883 1
935.903 0
935.922 0
935.942 0
935.962 0
935.982 13
936.002 4
936.021 2
936.041 0
936.061 0
936.081 0
936.101 5
936.121 5
936.140 0
936.160 0
936.180 0
936.200 0
936.220 0
936.239 0
936.259 0
936.279 0
936.299 0
936.319 0
936.338 2
936.358 3
936.378 2
936.398 4
936.418 1
936.438 17
936.457 25
936.477 28
936.497 17
936.517 6
936.537 12
936.556 3
936.576 0
936.596 0
936.616 0
936.636 0
936.656 0
936.675 1
936.695 1
936.715 0
936.735 0
936.755 0
936.774 0
936.794 0
936.814 0
936.834 2
936.854 0
936.874 0
936.893 0
936.913 0
936.933 1
936.953 0
936.973 1
936.992 4
937.012 5
937.032 1
937.052 0
937.072 1
937.092 0
937.111 1
937.131 0
937.151 0
937.171 0
937.191 0
937.210 2
937.230 0
937.250 2
937.270 0
937.290 3
937.310 1
937.329 0
937.349 5
937.369 0
937.389 0
937.409 0
937.429 4
937.448 2
937.468 3
937.488 5
937.508 0
937.528 6
937.548 6
937.567 11
937.587 4
937.607 3
937.627 4
937.647 6
937.666 0
937.686 0
937.706 0
937.726 0
937.746 0
937.766 2
937.785 0
937.805 0
937.825 0
937.845 0
937.865 2
937.885 11
937.904 1
937.924 0
937.944 0
937.964 0
937.984 0
938.004 0
938.023 0
938.043 0
938.063 0
938.083 4
938.103 0
938.123 0
938.142 0
938.162 0
938.182 0
938.202 0
938.222 0
938.242 0
938.261 4
938.281 8
938.301 0
938.321 0
938.341 0
938.361 0
938.380 6
938.400 4
938.420 3
938.440 8
938.460 1
938.480 1
938.499 5
938.519 0
938.539 18
938.559 8
938.579 0
938.599 0
938.619 0
938.638 2
938.658 9
938.678 4
938.698 1
938.718 0
938.738 0
938.757 0
938.777 0
938.797 0
938.817 0
938.837 0
938.857 3
938.876 0
938.896 0
938.916 4
938.936 1
938.956 0
938.976 1
938.995 0
939.015 0
939.035 0
939.055 0
939.075 0
939.095 0
939.115 0
939.134 0
939.154 2
939.174 0
939.194 1
939.214 0
939.234 0
939.253 0
939.273 0
939.293 6
939.313 1
939.333 0
939.353 15
939.373 15
939.392 2
939.412 0
939.432 0
939.452 0
939.472 0
939.492 0
939.511 0
939.531 8
939.551 4
939.571 0
939.591 0
939.611 1
939.631 0
939.650 0
939.670 0
939.690 0
939.710 0
939.730 3
939.750 11
939.770 5
939.789 0
939.809 2
939.829 0
939.849 0
939.869 0
939.889 0
939.908 0
939.928 0
939.948 0
939.968 0
939.988 0
940.008 0
940.028 0
940.047 7
940.067 5
940.087 0
940.107 0
940.127 0
940.147 0
940.167 2
940.186 5
940.206 3
940.226 5
940.246 3
940.266 0
940.286 6
940.306 1
940.325 0
940.345 0
940.365 0
940.385 1
940.405 11
940.425 5
940.445 2
940.464 0
940.484 0
940.504 0
940.524 0
940.544 0
940.564 0
940.584 0
940.603 0
940.623 0
940.643 0
940.663 0
940.683 0
940.703 0
940.723 0
940.742 0
940.762 0
940.782 0
940.802 0
940.822 1
940.842 1
940.862 0
940.881 0
940.901 4
940.921 5
940.941 0
940.961 0
940.981 0
941.001 0
941.021 0
941.040 0
941.060 0
941.080 0
941.100 0
941.120 1
941.140 7
941.160 1
941.179 0
941.199 0
941.219 0
941.239 0
941.259 0
941.279 0
941.299 0
941.319 0
941.338 7
941.358 1
941.378 0
941.398 4
941.418 7
941.438 3
941.458 0
941.477 0
941.497 5
941.517 0
941.537 4
941.557 2
941.577 2
941.597 6
941.617 0
941.636 0
941.656 0
941.676 5
941.696 3
941.716 0
941.736 3
941.756 0
941.776 1
941.795 0
941.815 0
941.835 0
941.855 0
941.875 0
941.895 0
941.915 0
941.934 0
941.954 3
941.974 0
941.994 2
942.014 3
942.034 0
942.054 0
942.074 0
942.093 0
942.113 0
942.133 0
942.153 1
942.173 6
942.193 0
942.213 0
942.233 0
942.253 2
942.272 1
942.292 4
942.312 0
942.332 0
942.352 0
942.372 0
942.392 0
942.412 0
942.431 0
942.451 12
942.471 5
942.491 6
942.511 0
942.531 0
942.551 3
942.571 5
942.590 1
942.610 0
942.630 0
942.650 4
942.670 4
942.690 0
942.710 0
942.730 0
942.749 1
942.769 0
942.789 0
942.809 3
942.829 0
942.849 0
942.869 0
942.889 0
942.909 0
942.928 0
942.948 0
942.968 0
942.988 0
943.008 0
943.028 2
943.048 4
943.068 2
943.088 1
943.107 0
943.127 0
943.147 0
943.167 1
943.187 0
943.207 8
943.227 4
943.247 4
943.267 0
943.286 0
943.306 0
943.326 0
943.346 0
943.366 0
943.386 0
943.406 0
943.426 10
943.446 6
943.465 2
943.485 0
943.505 0
943.525 2
943.545 7
943.565 6
943.585 0
943.605 0
943.625 0
943.644 0
943.664 0
943.684 0
943.704 1
943.724 0
943.744 0
943.764 0
943.784 0
943.804 0
943.823 0
943.843 0
943.863 0
943.883 1
943.903 2
943.923 0
943.943 0
943.963 5
943.983 0
944.003 0
944.022 5
944.042 0
944.062 1
944.082 6
944.102 5
944.122 0
944.142 2
944.162 3
944.182 0
944.201 0
944.221 6
944.241 2
944.261 0
944.281 0
944.301 0
944.321 6
944.341 2
944.361 0
944.381 8
944.400 14
944.420 32
944.440 84
944.460 72
944.480 65
944.500 43
944.520 22
944.540 6
944.560 7
944.580 7
944.599 0
944.619 3
944.639 0
944.659 4
944.679 5
944.699 1
944.719 0
944.739 0
944.759 0
944.779 0
944.798 0
944.818 0
944.838 0
944.858 0
944.878 0
944.898 0
944.918 3
944.938 0
944.958 0
944.978 0
944.998 0
945.017 4
945.037 0
945.057 0
945.077 0
945.097 0
945.117 1
945.137 3
945.157 0
945.177 0
945.197 0
945.217 0
945.236 0
945.256 8
945.276 9
945.296 1
945.316 0
945.336 9
945.356 1
945.376 5
945.396 3
945.416 6
945.436 57
945.455 52
945.475 46
945.495 32
945.515 1
945.535 0
945.555 8
945.575 0
945.595 0
945.615 0
945.635 8
945.655 15
945.674 2
945.694 1
945.714 0
945.734 0
945.754 0
945.774 0
945.794 0
945.814 0
945.834 0
945.854 0
945.874 3
945.894 8
945.913 0
945.933 0
945.953 0
945.973 4
945.993 2
946.013 0
946.033 0
946.053 0
946.073 1
946.093 0
946.113 0
946.133 0
946.152 0
946.172 0
946.192 0
946.212 0
946.232 0
946.252 0
946.272 1
946.292 0
946.312 0
946.332 4
946.352 5
946.372 10
946.391 10
946.411 10
946.431 14
946.451 12
946.471 5
946.491 1
946.511 9
946.531 17
946.551 2
946.571 0
946.591 0
946.611 2
946.631 1
946.650 2
946.670 0
946.690 1
946.710 0
946.730 0
946.750 0
946.770 5
946.790 0
946.810 3
946.830 5
946.850 1
946.870 3
946.890 4
946.909 0
946.929 0
946.949 3
946.969 10
946.989 10
947.009 7
947.029 3
947.049 0
947.069 0
947.089 0
947.109 0
947.129 0
947.149 0
947.169 1
947.188 0
947.208 0
947.228 2
947.248 0
947.268 0
947.288 8
947.308 2
947.328 0
947.348 0
947.368 0
947.388 0
947.408 0
947.428 0
947.448 14
947.468 18
947.487 9
947.507 1
947.527 0
947.547 0
947.567 0
947.587 0
947.607 0
947.627 0
947.647 0
947.667 0
947.687 0
947.707 0
947.727 0
947.747 0
947.767 0
947.786 0
947.806 1
947.826 7
947.846 3
947.866 0
947.886 0
947.906 1
947.926 3
947.946 0
947.966 0
947.986 2
948.006 1
948.026 0
948.046 0
948.066 0
948.086 4
948.105 2
948.125 0
948.145 0
948.165 0
948.185 0
948.205 0
948.225 0
948.245 0
948.265 1
948.285 9
948.305 2
948.325 0
948.345 0
948.365 0
948.385 0
948.405 1
948.425 9
948.444 17
948.464 18
948.484 2
948.504 3
948.524 1
948.544 0
948.564 0
948.584 7
948.604 1
948.624 0
948.644 7
948.664 2
948.684 3
948.704 0
948.724 0
948.744 0
948.764 0
948.783 0
948.803 0
948.823 6
948.843 0
948.863 0
948.883 0
948.903 1
948.923 0
948.943 0
948.963 0
948.983 0
949.003 0
949.023 0
949.043 0
949.063 0
949.083 0
949.103 1
949.123 4
949.143 1
949.163 0
949.182 0
949.202 0
949.222 0
949.242 0
949.262 0
949.282 0
949.302 0
949.322 0
949.342 3
949.362 0
949.382 0
949.402 0
949.422 3
949.442 16
949.462 0
949.482 6
949.502 1
949.522 8
949.542 7
949.562 0
949.582 0
949.601 0
949.621 0
949.641 0
949.661 1
949.681 0
949.701 0
949.721 0
949.741 0
949.761 0
949.781 3
949.801 0
949.821 0
949.841 0
949.861 0
949.881 0
949.901 7
949.921 1
949.941 2
949.961 1
949.981 0
950.001 0
950.021 0
950.041 0
950.060 0
950.080 0
950.100 0
950.120 0
950.140 4
950.160 0
950.180 0
950.200 0
950.220 0
950.240 0
950.260 0
950.280 0
950.300 0
950.320 0
950.340 3
950.360 0
950.380 0
950.400 0
950.420 4
950.440 6
950.460 8
950.480 6
950.500 13
950.520 0
950.540 0
950.560 11
950.579 11
950.599 6
950.619 6
950.639 0
950.659 0
950.679 0
950.699 0
950.719 0
950.739 0
950.759 1
950.779 1
950.799 0
950.819 3
950.839 0
950.859 0
950.879 0
950.899 0
950.919 1
950.939 0
950.959 2
950.979 0
950.999 1
951.019 3
951.039 0
951.059 0
951.079 0
951.099 0
951.119 0
951.139 0
951.159 0
951.179 0
951.198 0
951.218 0
951.238 1
951.258 2
951.278 0
951.298 0
951.318 0
951.338 1
951.358 0
951.378 1
951.398 1
951.418 5
951.438 1
951.458 0
951.478 4
951.498 0
951.518 6
951.538 16
951.558 0
951.578 0
951.598 0
951.618 0
951.638 1
951.658 8
951.678 1
951.698 3
951.718 0
951.738 0
951.758 2
951.778 0
951.798 0
951.818 0
951.838 0
951.858 0
951.878 0
951.898 6
951.918 5
951.938 0
951.958 0
951.978 0
951.998 1
952.018 0
952.037 0
952.057 0
952.077 0
952.097 0
952.117 0
952.137 0
952.157 1
952.177 0
952.197 0
952.217 0
952.237 3
952.257 5
952.277 0
952.297 0
952.317 0
952.337 0
952.357 0
952.377 2
952.397 0
952.417 0
952.437 5
952.457 0
952.477 2
952.497 4
952.517 4
952.537 2
952.557 0
952.577 4
952.597 0
952.617 0
952.637 0
952.657 2
952.677 0
952.697 7
952.717 0
952.737 0
952.757 0
952.777 4
952.797 7
952.817 1
952.837 0
952.857 0
952.877 0
952.897 1
952.917 4
952.937 0
952.957 0
952.977 1
952.997 0
953.017 0
953.037 0
953.057 1
953.077 0
953.097 0
953.117 0
953.137 0
953.157 0
953.177 0
953.197 0
953.217 4
953.237 0
953.257 0
953.277 0
953.297 0
953.317 0
953.337 0
953.357 0
953.377 1
953.397 4
953.417 1
953.437 5
953.457 1
953.477 11
953.497 2
953.517 0
953.537 0
953.557 0
953.577 3
953.597 7
953.617 0
953.637 0
953.657 0
953.677 0
953.697 8
953.717 0
953.737 9
953.757 1
953.777 0
953.797 7
953.817 1
953.837 0
953.857 0
953.877 0
953.897 3
953.917 1
953.937 0
953.957 0
953.977 0
953.997 0
954.017 0
954.037 0
954.057 0
954.077 0
954.097 0
954.117 0
954.137 11
954.157 16
954.177 2
954.197 1
954.217 0
954.237 6
954.257 1
954.277 3
954.297 12
954.317 4
954.337 0
954.357 0
954.377 0
954.397 0
954.417 0
954.437 0
954.457 0
954.477 0
954.497 0
954.517 1
954.537 3
954.557 6
954.577 1
954.597 0
954.617 0
954.637 2
954.657 1
954.677 4
954.697 11
954.717 9
954.737 1
954.757 3
954.777 0
954.797 0
954.817 3
954.837 0
954.857 0
954.877 0
954.897 0
954.917 0
954.937 0
954.957 9
954.977 5
954.997 4
955.017 6
955.037 4
955.057 3
955.077 4
955.097 0
955.117 0
955.137 0
955.157 0
955.177 0
955.197 0
955.217 0
955.237 0
955.257 0
955.277 0
955.297 3
955.317 4
955.337 2
955.357 7
955.377 0
955.397 1
955.417 7
955.437 3
955.457 1
955.477 5
955.497 5
955.517 8
955.537 2
955.557 0
955.577 0
955.597 1
955.617 1
955.637 0
955.657 0
955.677 8
955.697 0
955.717 0
955.737 0
955.757 0
955.777 0
955.797 0
955.818 1
955.838 4
955.858 1
955.878 0
955.898 6
955.918 0
955.938 0
955.958 5
955.978 0
955.998 0
956.018 0
956.038 0
956.058 0
956.078 0
956.098 0
956.118 1
956.138 0
956.158 1
956.178 0
956.198 5
956.218 0
956.238 0
956.258 0
956.278 0
956.298 0
956.318 0
956.338 0
956.358 0
956.378 0
956.398 0
956.418 0
956.438 6
956.458 2
956.478 0
956.498 0
956.518 0
956.538 0
956.558 0
956.578 0
956.598 3
956.618 3
956.638 0
956.659 0
956.679 0
956.699 0
956.719 3
956.739 4
956.759 0
956.779 0
956.799 2
956.819 1
956.839 0
956.859 3
956.879 2
956.899 0
956.919 0
956.939 0
956.959 0
956.979 0
956.999 0
957.019 0
957.039 0
957.059 0
957.079 0
957.099 0
957.119 1
957.139 0
957.159 0
957.179 8
957.199 6
957.219 5
957.239 0
957.259 0
957.280 2
957.300 2
957.320 2
957.340 0
957.360 0
957.380 0
957.400 0
957.420 2
957.440 0
957.460 1
957.480 0
957.500 0
957.520 0
957.540 0
957.560 1
957.580 0
957.600 0
957.620 0
957.640 0
957.660 0
957.680 0
957.700 1
957.720 0
957.740 0
957.760 0
957.780 4
957.801 0
957.821 0
957.841 0
957.861 0
957.881 3
957.901 6
957.921 2
957.941 20
957.961 13
957.981 0
958.001 0
958.021 0
958.041 2
958.061 0
958.081 1
958.101 0
958.121 1
958.141 0
958.161 0
958.181 0
958.201 0
958.221 0
958.241 8
958.261 1
958.282 0
958.302 0
958.322 0
958.342 0
958.362 3
958.382 1
958.402 0
958.422 0
958.442 0
958.462 2
958.482 0
958.502 9
958.522 5
958.542 9
958.562 0
958.582 0
958.602 0
958.622 5
958.642 1
958.662 0
958.683 3
958.703 0
958.723 8
958.743 3
958.763 0
958.783 0
958.803 0
958.823 6
958.843 5
958.863 4
958.883 0
958.903 0
958.923 0
958.943 4
958.963 5
958.983 0
959.003 0
959.023 1
959.043 5
959.063 0
959.084 0
959.104 0
959.124 0
959.144 5
959.164 0
959.184 0
959.204 0
959.224 0
959.244 0
959.264 0
959.284 0
959.304 0
959.324 0
959.344 0
959.364 1
959.384 0
959.404 0
959.424 0
959.445 0
959.465 0
959.485 4
959.505 3
959.525 0
959.545 0
959.565 0
959.585 6
959.605 0
959.625 0
959.645 5
959.665 3
959.685 0
959.705 0
959.725 0
959.745 2
959.766 2
959.786 9
959.806 3
959.826 9
959.846 6
959.866 4
959.886 3
959.906 1
959.926 0
959.946 0
959.966 0
959.986 0
960.006 6
960.026 1
960.046 0
960.066 8
960.087 1
960.107 0
960.127 2
960.147 0
960.167 0
960.187 2
960.207 1
960.227 1
960.247 7
960.267 4
960.287 1
960.307 1
960.327 0
960.347 0
960.367 0
960.388 12
960.408 4
960.428 22
960.448 40
960.468 23
960.488 0
960.508 7
960.528 20
960.548 1
960.568 0
960.588 0
960.608 10
960.628 0
960.648 0
960.668 0
960.689 0
960.709 1
960.729 0
960.749 0
960.769 0
960.789 0
960.809 0
960.829 0
960.849 5
960.869 6
960.889 0
960.909 2
960.929 0
960.949 0
960.970 0
960.990 6
961.010 5
961.030 2
961.050 6
961.070 1
961.090 0
961.110 3
961.130 0
961.150 1
961.170 6
961.190 13
961.210 12
961.231 3
961.251 4
961.271 2
961.291 20
961.311 6
961.331 0
961.351 5
961.371 17
961.391 12
961.411 7
961.431 12
961.451 6
961.471 12
961.492 14
961.512 5
961.532 8
961.552 5
961.572 1
961.592 3
961.612 1
961.632 0
961.652 2
961.672 3
961.692 0
961.712 5
961.733 0
961.753 0
961.773 1
961.793 0
961.813 4
961.833 12
961.853 0
961.873 0
961.893 3
961.913 10
961.933 8
961.953 0
961.974 0
961.994 1
962.014 2
962.034 0
962.054 1
962.074 3
962.094 1
962.114 0
962.134 0
962.154 0
962.174 0
962.194 2
962.215 3
962.235 12
962.255 10
962.275 5
962.295 9
962.315 10
962.335 7
962.355 11
962.375 14
962.395 11
962.415 6
962.436 8
962.456 8
962.476 6
962.496 4
962.516 4
962.536 6
962.556 13
962.576 12
962.596 4
962.616 0
962.636 2
962.657 0
962.677 1
962.697 0
962.717 0
962.737 1
962.757 0
962.777 0
962.797 0
962.817 0
962.837 8
962.857 3
962.878 0
962.898 0
962.918 0
962.938 0
962.958 2
962.978 1
962.998 2
963.018 0
963.038 0
963.058 10
963.078 2
963.099 0
963.119 0
963.139 0
963.159 0
963.179 0
963.199 0
963.219 0
963.239 0
963.259 0
963.279 0
963.300 0
963.320 0
963.340 0
963.360 1
963.380 0
963.400 0
963.420 0
963.440 0
963.460 1
963.480 9
963.501 6
963.521 17
963.541 0
963.561 0
963.581 0
963.601 0
963.621 5
963.641 1
963.661 0
963.681 0
963.702 0
963.722 0
963.742 1
963.762 3
963.782 0
963.802 2
963.822 0
963.842 0
963.862 0
963.882 0
963.903 0
963.923 0
963.943 0
963.963 0
963.983 0
964.003 0
964.023 0
964.043 0
964.063 3
964.084 0
964.104 0
964.124 0
964.144 0
964.164 0
964.184 0
964.204 0
964.224 0
964.244 0
964.265 0
964.285 2
964.305 3
964.325 0
964.345 0
964.365 5
964.385 4
964.405 4
964.425 0
964.445 0
964.466 0
964.486 2
964.506 6
964.526 0
964.546 2
964.566 0
964.586 0
964.606 0
964.626 0
964.647 0
964.667 0
964.687 2
964.707 1
964.727 7
964.747 4
964.767 2
964.787 0
964.808 2
964.828 1
964.848 0
964.868 0
964.888 9
964.908 0
964.928 0
964.948 0
964.968 0
964.989 0
965.009 10
965.029 0
965.049 0
965.069 0
965.089 0
965.109 5
965.129 1
965.149 0
965.170 0
965.190 0
965.210 1
965.230 2
965.250 0
965.270 0
965.290 0
965.310 0
965.331 0
965.351 0
965.371 0
965.391 2
965.411 9
965.431 1
965.451 0
965.471 1
965.492 9
965.512 11
965.532 2
965.552 14
965.572 3
965.592 3
965.612 0
965.632 0
965.652 0
965.673 0
965.693 1
965.713 0
965.733 1
965.753 0
965.773 0
965.793 0
965.813 0
965.834 0
965.854 4
965.874 11
965.894 2
965.914 3
965.934 0
965.954 0
965.974 5
965.995 1
966.015 1
966.035 0
966.055 0
966.075 0
966.095 0
966.115 2
966.135 7
966.156 0
966.176 0
966.196 0
966.216 0
966.236 0
966.256 0
966.276 0
966.297 0
966.317 0
966.337 0
966.357 3
966.377 13
966.397 6
966.417 0
966.437 0
966.458 0
966.478 5
966.498 0
966.518 1
966.538 1
966.558 7
966.578 1
966.598 0
966.619 0
966.639 1
966.659 0
966.679 0
966.699 0
966.719 0
966.739 0
966.760 0
966.780 10
966.800 8
966.820 4
966.840 1
966.860 0
966.880 0
966.901 0
966.921 0
966.941 1
966.961 0
966.981 0
967.001 0
967.021 0
967.041 5
967.062 3
967.082 0
967.102 3
967.122 9
967.142 5
967.162 10
967.182 9
967.203 2
967.223 1
967.243 6
967.263 0
967.283 0
967.303 0
967.323 0
967.344 0
967.364 0
967.384 0
967.404 0
967.424 5
967.444 1
967.464 4
967.485 0
967.505 0
967.525 0
967.545 0
967.565 1
967.585 1
967.605 3
967.626 0
967.646 0
967.666 0
967.686 0
967.706 0
967.726 0
967.746 0
967.767 2
967.787 1
967.807 0
967.827 7
967.847 9
967.867 0
967.887 0
967.908 0
967.928 0
967.948 0
967.968 0
967.988 0
968.008 0
968.028 6
968.049 0
968.069 0
968.089 0
968.109 0
968.129 0
968.149 0
968.169 0
968.190 0
968.210 0
968.230 0
968.250 5
968.270 0
968.290 0
968.311 0
968.331 4
968.351 4
968.371 0
968.391 3
968.411 12
968.431 2
968.452 3
968.472 9
968.492 14
968.512 0
968.532 0
968.552 1
968.573 0
968.593 9
968.613 4
968.633 5
968.653 0
968.673 0
968.693 0
968.714 0
968.734 0
968.754 0
968.774 4
968.794 5
968.814 1
968.835 0
968.855 0
968.875 0
968.895 0
968.915 4
968.935 0
968.955 0
968.976 0
968.996 0
969.016 0
969.036 0
969.056 0
969.076 0
969.097 0
969.117 0
969.137 0
969.157 1
969.177 2
969.197 0
969.218 0
969.238 1
969.258 0
969.278 0
969.298 0
969.318 0
969.338 0
969.359 5
969.379 4
969.399 0
969.419 1
969.439 5
969.459 8
969.480 3
969.500 0
969.520 0
969.540 0
969.560 3
969.580 0
969.601 0
969.621 0
969.641 7
969.661 4
969.681 5
969.701 1
969.722 0
969.742 0
969.762 0
969.782 0
969.802 0
969.822 0
969.843 0
969.863 0
969.883 0
969.903 0
969.923 0
969.943 0
969.964 0
969.984 1
970.004 5
970.024 0
970.044 0
970.064 0
970.085 2
970.105 0
970.125 0
970.145 0
970.165 0
970.185 0
970.206 0
970.226 0
970.246 0
970.266 3
970.286 1
970.306 5
970.327 0
970.347 0
970.367 1
970.387 0
970.407 0
970.428 0
970.448 0
970.468 2
970.488 1
970.508 4
970.528 0
970.549 0
970.569 0
970.589 0
970.609 0
970.629 0
970.649 0
970.670 8
970.690 1
970.710 3
970.730 7
970.750 0
970.770 2
970.791 0
970.811 0
970.831 1
970.851 0
970.871 0
970.892 0
970.912 0
970.932 0
970.952 0
970.972 0
970.992 0
971.013 0
971.033 0
971.053 0
971.073 0
971.093 0
971.114 0
971.134 0
971.154 0
971.174 0
971.194 0
971.214 0
971.235 0
971.255 0
971.275 1
971.295 0
971.315 0
971.335 0
971.356 0
971.376 5
971.396 1
971.416 0
971.436 4
971.457 8
971.477 0
971.497 0
971.517 0
971.537 0
971.558 0
971.578 0
971.598 0
971.618 2
971.638 0
971.658 1
971.679 7
971.699 3
971.719 0
971.739 0
971.759 2
971.780 6
971.800 10
971.820 0
971.840 0
971.860 0
971.880 2
971.901 4
971.921 1
971.941 0
971.961 0
971.981 10
972.002 17
972.022 5
972.042 2
972.062 7
972.082 0
972.103 0
972.123 0
972.143 4
972.163 0
972.183 0
972.204 0
972.224 0
972.244 0
972.264 3
972.284 4
972.304 8
972.325 0
972.345 0
972.365 0
972.385 0
972.405 0
972.426 4
972.446 4
972.466 0
972.486 1
972.506 0
972.527 0
972.547 0
972.567 0
972.587 0
972.607 0
972.628 0
972.648 1
972.668 2
972.688 0
972.708 0
972.729 0
972.749 6
972.769 0
972.789 1
972.809 0
972.830 0
972.850 0
972.870 0
972.890 0
972.910 9
972.931 7
972.951 1
972.971 0
972.991 0
973.011 0
973.032 1
973.052 0
973.072 2
973.092 0
973.112 0
973.133 0
973.153 2
973.173 0
973.193 0
973.213 0
973.234 0
973.254 0
973.274 1
973.294 0
973.314 0
973.335 7
973.355 0
973.375 1
973.395 1
973.415 0
973.436 0
973.456 0
973.476 0
973.496 0
973.516 0
973.537 0
973.557 0
973.577 0
973.597 0
973.617 0
973.638 3
973.658 0
973.678 0
973.698 8
973.718 4
973.739 0
973.759 0
973.779 0
973.799 1
973.819 4
973.840 6
973.860 2
973.880 0
973.900 0
973.921 0
973.941 0
973.961 0
973.981 0
974.001 1
974.022 0
974.042 0
974.062 0
974.082 0
974.102 0
974.123 0
974.143 0
974.163 0
974.183 0
974.203 0
974.224 4
974.244 6
974.264 1
974.284 1
974.305 0
974.325 0
974.345 0
974.365 5
974.385 2
974.406 1
974.426 0
974.446 1
974.466 3
974.486 3
974.507 0
974.527 0
974.547 0
974.567 0
974.588 0
974.608 0
974.628 0
974.648 0
974.668 3
974.689 2
974.709 0
974.729 0
974.749 0
974.769 5
974.790 3
974.810 5
974.830 0
974.850 0
974.871 0
974.891 0
974.911 5
974.931 0
974.951 0
974.972 0
974.992 0
975.012 0
975.032 0
975.053 0
975.073 2
975.093 0
975.113 1
975.133 0
975.154 1
975.174 0
975.194 0
975.214 2
975.235 2
975.255 3
975.275 0
975.295 0
975.315 0
975.336 0
975.356 0
975.376 0
975.396 0
975.417 2
975.437 0
975.457 0
975.477 0
975.497 0
975.518 4
975.538 5
975.558 7
975.578 5
975.599 0
975.619 3
975.639 5
975.659 1
975.679 0
975.700 0
975.720 0
975.740 0
975.760 0
975.781 0
975.801 0
975.821 2
975.841 6
975.862 0
975.882 0
975.902 0
975.922 0
975.942 0
975.963 0
975.983 0
976.003 0
976.023 0
976.044 0
976.064 0
976.084 0
976.104 0
976.125 0
976.145 0
976.165 0
976.185 0
976.205 0
976.226 0
976.246 0
976.266 5
976.286 0
976.307 1
976.327 14
976.347 2
976.367 0
976.388 0
976.408 5
976.428 2
976.448 9
976.469 3
976.489 1
976.509 4
976.529 7
976.549 5
976.570 6
976.590 5
976.610 2
976.630 0
976.651 0
976.671 0
976.691 3
976.711 0
976.732 0
976.752 0
976.772 6
976.792 8
976.813 0
976.833 0
976.853 0
976.873 0
976.894 0
976.914 0
976.934 0
976.954 3
976.974 0
976.995 1
977.015 0
977.035 1
977.055 0
977.076 1
977.096 0
977.116 1
977.136 2
977.157 0
977.177 1
977.197 0
977.217 0
977.238 1
977.258 5
977.278 0
977.298 0
977.319 0
977.339 0
977.359 0
977.379 0
977.400 0
977.420 0
977.440 9
977.460 8
977.481 0
977.501 0
977.521 0
977.541 2
977.562 10
977.582 1
977.602 3
977.622 3
977.643 3
977.663 0
977.683 0
977.703 0
977.724 0
977.744 0
977.764 0
977.784 0
977.805 0
977.825 0
977.845 0
977.865 0
977.886 0
977.906 0
977.926 3
977.946 0
977.967 0
977.987 5
978.007 1
978.027 0
978.048 0
978.068 4
978.088 10
978.108 16
978.129 8
978.149 0
978.169 5
978.189 0
978.210 0
978.230 0
978.250 0
978.270 2
978.291 6
978.311 0
978.331 8
978.351 7
978.372 0
978.392 3
978.412 0
978.432 0
978.453 2
978.473 0
978.493 3
978.513 7
978.534 14
978.554 3
978.574 3
978.594 1
978.615 0
978.635 3
978.655 24
978.675 6
978.696 2
978.716 1
978.736 2
978.756 0
978.777 0
978.797 1
978.817 0
978.838 0
978.858 2
978.878 0
978.898 1
978.919 1
978.939 5
978.959 0
978.979 0
979.000 0
979.020 0
979.040 2
979.060 0
979.081 0
979.101 0
979.121 0
979.141 2
979.162 2
979.182 0
979.202 0
979.222 0
979.243 0
979.263 0
979.283 0
979.304 0
979.324 0
979.344 1
979.364 0
979.385 1
979.405 6
979.425 0
979.445 0
979.466 0
979.486 1
979.506 0
979.526 0
979.547 0
979.567 0
979.587 6
979.608 2
979.628 4
979.648 3
979.668 0
979.689 0
979.709 0
979.729 0
979.749 1
979.770 0
979.790 0
979.810 2
979.831 11
979.851 4
979.871 0
979.891 0
979.912 3
979.932 0
979.952 4
979.972 1
979.993 0
980.013 4
980.033 4
980.053 1
980.074 0
980.094 0
980.114 0
980.135 0
980.155 0
980.175 1
980.195 8
980.216 10
980.236 1
980.256 0
980.277 0
980.297 0
980.317 1
980.337 3
980.358 2
980.378 1
980.398 0
980.418 0
980.439 0
980.459 0
980.479 2
980.500 0
980.520 0
980.540 0
980.560 4
980.581 6
980.601 0
980.621 0
980.641 0
980.662 3
980.682 5
980.702 0
980.723 0
980.743 1
980.763 0
980.783 0
980.804 0
980.824 0
980.844 0
980.865 0
980.885 0
980.905 0
980.925 1
980.946 6
980.966 0
980.986 0
981.007 0
981.027 1
981.047 6
981.067 0
981.088 3
981.108 0
981.128 0
981.149 0
981.169 8
981.189 3
981.209 0
981.230 5
981.250 2
981.270 2
981.291 1
981.311 0
981.331 7
981.351 0
981.372 0
981.392 0
981.412 1
981.433 7
981.453 3
981.473 12
981.493 1
981.514 1
981.534 0
981.554 0
981.575 0
981.595 7
981.615 8
981.635 0
981.656 0
981.676 0
981.696 0
981.717 0
981.737 3
981.757 3
981.777 3
981.798 0
981.818 0
981.838 0
981.859 0
981.879 6
981.899 0
981.919 0
981.940 0
981.960 0
981.980 0
982.001 0
982.021 0
982.041 5
982.062 0
982.082 0
982.102 0
982.122 4
982.143 5
982.163 3
982.183 0
982.204 0
982.224 0
982.244 0
982.264 0
982.285 0
982.305 0
982.325 2
982.346 2
982.366 0
982.386 0
982.407 15
982.427 8
982.447 5
982.467 10
982.488 6
982.508 1
982.528 0
982.549 3
982.569 0
982.589 5
982.610 1
982.630 0
982.650 0
982.670 0
982.691 0
982.711 7
982.731 1
982.752 0
982.772 0
982.792 0
982.813 5
982.833 0
982.853 0
982.873 0
982.894 2
982.914 5
982.934 0
982.955 1
982.975 0
982.995 0
983.016 0
983.036 0
983.056 0
983.076 1
983.097 5
983.117 3
983.137 3
983.158 5
983.178 0
983.198 0
983.219 10
983.239 2
983.259 4
983.279 4
983.300 1
983.320 2
983.340 0
983.361 0
983.381 8
983.401 1
983.422 10
983.442 17
983.462 14
983.483 7
983.503 0
983.523 0
983.543 4
983.564 0
983.584 0
983.604 4
983.625 4
983.645 0
983.665 0
983.686 0
983.706 2
983.726 0
983.747 7
983.767 4
983.787 1
983.808 3
983.828 6
983.848 0
983.868 2
983.889 12
983.909 5
983.929 0
983.950 0
983.970 0
983.990 0
984.011 0
984.031 0
984.051 0
984.072 0
984.092 0
984.112 0
984.133 0
984.153 0
984.173 0
984.193 0
984.214 0
984.234 0
984.254 7
984.275 4
984.295 7
984.315 3
984.336 3
984.356 2
984.376 0
984.397 6
984.417 4
984.437 4
984.458 0
984.478 0
984.498 0
984.519 2
984.539 0
984.559 0
984.580 0
984.600 0
984.620 0
984.640 0
984.661 0
984.681 0
984.701 2
984.722 0
984.742 0
984.762 0
984.783 0
984.803 0
984.823 0
984.844 0
984.864 0
984.884 0
984.905 1
984.925 1
984.945 9
984.966 0
984.986 0
985.006 0
985.027 0
985.047 7
985.067 18
985.088 1
985.108 5
985.128 5
985.149 0
985.169 5
985.189 3
985.210 4
985.230 1
985.250 0
985.270 4
985.291 3
985.311 0
985.331 2
985.352 0
985.372 0
985.392 1
985.413 4
985.433 0
985.453 0
985.474 1
985.494 2
985.514 0
985.535 0
985.555 0
985.575 9
985.596 4
985.616 0
985.636 0
985.657 1
985.677 3
985.697 0
985.718 0
985.738 0
985.758 0
985.779 0
985.799 0
985.819 0
985.840 0
985.860 0
985.880 4
985.901 2
985.921 0
985.941 0
985.962 0
985.982 0
986.002 3
986.023 0
986.043 0
986.063 3
986.084 4
986.104 1
986.124 0
986.145 0
986.165 10
986.185 3
986.206 2
986.226 1
986.246 0
986.267 0
986.287 2
986.307 2
986.328 0
986.348 0
986.368 0
986.389 0
986.409 0
986.429 10
986.450 7
986.470 0
986.490 0
986.511 0
986.531 0
986.551 0
986.572 0
986.592 0
986.613 9
986.633 3
986.653 0
986.674 0
986.694 0
986.714 0
986.735 2
986.755 0
986.775 0
986.796 0
986.816 0
986.836 0
986.857 0
986.877 0
986.897 0
986.918 0
986.938 0
986.958 0
986.979 0
986.999 0
987.019 0
987.040 3
987.060 0
987.080 0
987.101 1
987.121 1
987.141 0
987.162 0
987.182 0
987.202 9
987.223 3
987.243 2
987.264 7
987.284 1
987.304 1
987.325 0
987.345 0
987.365 6
987.386 5
987.406 3
987.426 7
987.447 0
987.467 0
987.487 0
987.508 0
987.528 0
987.548 0
987.569 0
987.589 0
987.609 4
987.630 1
987.650 3
987.671 4
987.691 0
987.711 0
987.732 0
987.752 0
987.772 0
987.793 0
987.813 1
987.833 0
987.854 0
987.874 0
987.894 0
987.915 0
987.935 0
987.955 0
987.976 0
987.996 1
988.017 1
988.037 0
988.057 0
988.078 0
988.098 0
988.118 1
988.139 0
988.159 13
988.179 5
988.200 1
988.220 0
988.240 1
988.261 1
988.281 0
988.301 0
988.322 0
988.342 0
988.363 0
988.383 0
988.403 0
988.424 0
988.444 4
988.464 0
988.485 0
988.505 0
988.525 0
988.546 0
988.566 0
988.587 3
988.607 1
988.627 0
988.648 0
988.668 0
988.688 4
988.709 4
988.729 0
988.749 9
988.770 5
988.790 0
988.811 0
988.831 0
988.851 1
988.872 0
988.892 2
988.912 2
988.933 0
988.953 0
988.973 0
988.994 2
989.014 0
989.035 3
989.055 0
989.075 3
989.096 0
989.116 0
989.136 0
989.157 0
989.177 0
989.197 0
989.218 0
989.238 0
989.259 0
989.279 0
989.299 0
989.320 3
989.340 5
989.360 0
989.381 3
989.401 0
989.422 1
989.442 1
989.462 0
989.483 0
989.503 3
989.523 11
989.544 5
989.564 0
989.584 0
989.605 3
989.625 4
989.646 0
989.666 0
989.686 0
989.707 0
989.727 0
989.747 0
989.768 0
989.788 0
989.809 3
989.829 8
989.849 1
989.870 13
989.890 4
989.910 1
989.931 4
989.951 8
989.972 0
989.992 0
990.012 0
990.033 0
990.053 0
990.073 0
990.094 0
990.114 0
990.135 0
990.155 0
990.175 0
990.196 4
990.216 0
990.236 1
990.257 0
990.277 0
990.298 0
990.318 0
990.338 1
990.359 3
990.379 0
990.399 0
990.420 3
990.440 2
990.461 0
990.481 0
990.501 4
990.522 0
990.542 8
990.563 3
990.583 0
990.603 0
990.624 0
990.644 4
990.664 5
990.685 0
990.705 0
990.726 5
990.746 0
990.766 0
990.787 0
990.807 0
990.827 0
990.848 0
990.868 0
990.889 3
990.909 1
990.929 0
990.950 0
990.970 0
990.991 0
991.011 0
991.031 1
991.052 1
991.072 12
991.093 2
991.113 0
991.133 0
991.154 6
991.174 5
991.194 1
991.215 0
991.235 0
991.256 1
991.276 3
991.296 0
991.317 0
991.337 8
991.358 3
991.378 0
991.398 0
991.419 0
991.439 1
991.460 1
991.480 0
991.500 0
991.521 4
991.541 5
991.561 0
991.582 0
991.602 2
991.623 0
991.643 5
991.663 5
991.684 5
991.704 0
991.725 0
991.745 0
991.765 0
991.786 0
991.806 0
991.827 0
991.847 0
991.867 0
991.888 0
991.908 1
991.929 0
991.949 0
991.969 8
991.990 6
992.010 0
992.031 3
992.051 0
992.071 0
992.092 0
992.112 0
992.133 0
992.153 0
992.173 0
992.194 2
992.214 0
992.234 0
992.255 0
992.275 3
992.296 9
992.316 3
992.336 0
992.357 0
992.377 0
992.398 0
992.418 1
992.438 1
992.459 1
992.479 3
992.500 8
992.520 4
992.540 0
992.561 0
992.581 0
992.602 5
992.622 4
992.643 0
992.663 0
992.683 0
992.704 0
992.724 1
992.745 0
992.765 0
992.785 0
992.806 0
992.826 1
992.847 0
992.867 0
992.887 0
992.908 0
992.928 0
992.949 0
992.969 0
992.989 0
993.010 0
993.030 0
993.051 0
993.071 0
993.091 0
993.112 9
993.132 0
993.153 0
993.173 6
993.193 7
993.214 4
993.234 2
993.255 3
993.275 0
993.295 0
993.316 1
993.336 0
993.357 0
993.377 0
993.398 0
993.418 0
993.438 6
993.459 3
993.479 7
993.500 6
993.520 0
993.540 5
993.561 2
993.581 14
993.602 10
993.622 1
993.642 0
993.663 0
993.683 1
993.704 1
993.724 0
993.745 0
993.765 0
993.785 5
993.806 0
993.826 6
993.847 0
993.867 2
993.887 5
993.908 0
993.928 0
993.949 0
993.969 0
993.990 0
994.010 0
994.030 1
994.051 0
994.071 0
994.092 1
994.112 6
994.132 0
994.153 0
994.173 3
994.194 8
994.214 0
994.235 3
994.255 0
994.275 0
994.296 0
994.316 0
994.337 0
994.357 0
994.377 7
994.398 15
994.418 1
994.439 0
994.459 2
994.480 5
994.500 5
994.520 6
994.541 2
994.561 0
994.582 0
994.602 2
994.623 0
994.643 0
994.663 2
994.684 0
994.704 1
994.725 0
994.745 5
994.766 2
994.786 0
994.806 0
994.827 5
994.847 0
994.868 1
994.888 0
994.908 0
994.929 0
994.949 0
994.970 0
994.990 0
995.011 5
995.031 5
995.051 0
995.072 8
995.092 11
995.113 1
995.133 0
995.154 0
995.174 1
995.194 2
995.215 0
995.235 0
995.256 0
995.276 5
995.297 1
995.317 0
995.337 0
995.358 0
995.378 0
995.399 0
995.419 0
995.440 3
995.460 0
995.481 0
995.501 0
995.521 2
995.542 0
995.562 0
995.583 0
995.603 0
995.624 0
995.644 0
995.664 0
995.685 0
995.705 3
995.726 1
995.746 0
995.767 1
995.787 0
995.807 0
995.828 0
995.848 0
995.869 1
995.889 0
995.910 0
995.930 0
995.950 0
995.971 9
995.991 4
996.012 5
996.032 1
996.053 0
996.073 0
996.094 0
996.114 0
996.134 0
996.155 1
996.175 0
996.196 0
996.216 0
996.237 0
996.257 0
996.278 2
996.298 0
996.318 3
996.339 4
996.359 1
996.380 0
996.400 0
996.421 0
996.441 1
996.461 0
996.482 2
996.502 0
996.523 8
996.543 4
996.564 0
996.584 0
996.605 0
996.625 0
996.645 3
996.666 0
996.686 4
996.707 0
996.727 0
996.748 3
996.768 3
996.789 0
996.809 0
996.829 0
996.850 0
996.870 0
996.891 0
996.911 0
996.932 0
996.952 0
996.973 0
996.993 0
997.013 0
997.034 0
997.054 0
997.075 0
997.095 3
997.116 2
997.136 0
997.157 0
997.177 3
997.198 0
997.218 0
997.238 0
997.259 0
997.279 0
997.300 0
997.320 1
997.341 0
997.361 0
997.382 1
997.402 4
997.422 0
997.443 3
997.463 0
997.484 2
997.504 5
997.525 1
997.545 1
997.566 0
997.586 2
997.607 0
997.627 1
997.647 5
997.668 0
997.688 0
997.709 0
997.729 0
997.750 0
997.770 0
997.791 1
997.811 4
997.832 4
997.852 4
997.872 0
997.893 0
997.913 0
997.934 0
997.954 0
997.975 0
997.995 2
998.016 0
998.036 0
998.057 2
998.077 3
998.098 0
998.118 0
998.138 0
998.159 0
998.179 0
998.200 0
998.220 0
998.241 0
998.261 1
998.282 2
998.302 0
998.323 0
998.343 0
998.363 4
998.384 0
998.404 2
998.425 8
998.445 3
998.466 0
998.486 5
998.507 6
998.527 23
998.548 13
998.568 6
998.589 2
998.609 0
998.630 0
998.650 0
998.670 0
998.691 0
998.711 3
998.732 2
998.752 0
998.773 0
998.793 0
998.814 0
998.834 3
998.855 0
998.875 0
998.896 3
998.916 0
998.936 0
998.957 0
998.977 5
998.998 7
999.018 0
999.039 0
999.059 0
999.080 0
999.100 0
999.121 0
999.141 0
999.162 0
999.182 0
999.203 3
999.223 6
999.244 2
999.264 3
999.284 0
999.305 0
999.325 0
999.346 2
999.366 11
999.387 9
999.407 0
999.428 4
999.448 5
999.469 9
999.489 0
999.510 4
999.530 1
999.551 2
999.571 0
999.592 0
999.612 0
999.633 0
999.653 5
999.673 4
999.694 3
999.714 0
999.735 0
999.755 0
999.776 0
999.796 1
999.817 5
999.837 2
999.858 4
999.878 4
999.899 0
999.919 1
999.940 1
999.960 0
999.981 0
1000.001 0
1000.022 0
1000.042 0
1000.063 0
1000.083 0
1000.103 0
1000.124 0
1000.144 0
1000.165 0
1000.185 0
1000.206 2
1000.226 7
1000.247 4
1000.267 1
1000.288 2
1000.308 1
1000.329 0
1000.349 0
1000.370 0
1000.390 4
1000.411 7
1000.431 2
1000.452 2
1000.472 1
1000.493 0
1000.513 0
1000.534 0
1000.554 3
1000.575 9
1000.595 7
1000.616 5
1000.636 3
1000.656 0
1000.677 0
1000.697 0
1000.718 10
1000.738 2
1000.759 0
1000.779 0
1000.800 5
1000.820 2
1000.841 0
1000.861 0
1000.882 4
1000.902 0
1000.923 0
1000.943 2
1000.964 0
1000.984 4
1001.005 1
1001.025 0
1001.046 0
1001.066 0
1001.087 3
1001.107 0
1001.128 11
1001.148 4
1001.169 0
1001.189 0
1001.210 2
1001.230 0
1001.251 0
1001.271 6
1001.292 5
1001.312 0
1001.333 0
1001.353 2
1001.374 0
1001.394 8
1001.415 1
1001.435 8
1001.456 2
1001.476 0
1001.497 2
1001.517 0
1001.538 0
1001.558 2
1001.579 0
1001.599 0
1001.620 0
1001.640 0
1001.661 0
1001.681 0
1001.702 0
1001.722 0
1001.742 0
1001.763 0
1001.783 0
1001.804 4
1001.824 5
1001.845 1
1001.865 0
1001.886 0
1001.906 4
1001.927 4
1001.947 3
1001.968 0
1001.988 2
1002.009 22
1002.029 8
1002.050 2
1002.070 0
1002.091 0
1002.111 0
1002.132 0
1002.152 0
1002.173 4
1002.193 0
1002.214 0
1002.234 0
1002.255 0
1002.275 0
1002.296 0
1002.316 1
1002.337 5
1002.357 0
1002.378 1
1002.398 0
1002.419 0
1002.439 0
1002.460 0
1002.480 5
1002.501 11
1002.522 1
1002.542 8
1002.563 18
1002.583 18
1002.604 3
1002.624 0
1002.645 0
1002.665 1
1002.686 3
1002.706 3
1002.727 0
1002.747 0
1002.768 0
1002.788 0
1002.809 0
1002.829 0
1002.850 0
1002.870 0
1002.891 0
1002.911 0
1002.932 6
1002.952 0
1002.973 0
1002.993 0
1003.014 0
1003.034 0
1003.055 0
1003.075 0
1003.096 3
1003.116 0
1003.137 0
1003.157 5
1003.178 1
1003.198 0
1003.219 0
1003.239 0
1003.260 0
1003.280 0
1003.301 0
1003.321 2
1003.342 0
1003.362 0
1003.383 0
1003.403 0
1003.424 0
1003.444 0
1003.465 5
1003.485 11
1003.506 2
1003.526 0
1003.547 10
1003.567 12
1003.588 14
1003.609 10
1003.629 5
1003.650 3
1003.670 1
1003.691 1
1003.711 0
1003.732 0
1003.752 0
1003.773 0
1003.793 0
1003.814 3
1003.834 0
1003.855 0
1003.875 3
1003.896 0
1003.916 0
1003.937 0
1003.957 0
1003.978 0
1003.998 0
1004.019 0
1004.039 0
1004.060 0
1004.080 0
1004.101 0
1004.121 0
1004.142 0
1004.163 1
1004.183 0
1004.204 0
1004.224 0
1004.245 0
1004.265 3
1004.286 1
1004.306 0
1004.327 0
1004.347 3
1004.368 0
1004.388 0
1004.409 8
1004.429 9
1004.450 3
1004.470 2
1004.491 7
1004.511 7
1004.532 10
1004.552 4
1004.573 2
1004.593 3
1004.614 8
1004.635 6
1004.655 6
1004.676 4
1004.696 0
1004.717 0
1004.737 0
1004.758 0
1004.778 0
1004.799 6
1004.819 0
1004.840 0
1004.860 0
1004.881 0
1004.901 0
1004.922 0
1004.942 0
1004.963 0
1004.984 0
1005.004 0
1005.025 0
1005.045 0
1005.066 0
1005.086 0
1005.107 0
1005.127 0
1005.148 0
1005.168 0
1005.189 0
1005.209 0
1005.230 0
1005.250 0
1005.271 0
1005.291 0
1005.312 8
1005.333 10
1005.353 6
1005.374 1
1005.394 6
1005.415 6
1005.435 7
1005.456 8
1005.476 5
1005.497 0
1005.517 1
1005.538 0
1005.558 0
1005.579 1
1005.599 8
1005.620 5
1005.641 2
1005.661 3
1005.682 2
1005.702 0
1005.723 0
1005.743 0
1005.764 2
1005.784 2
1005.805 0
1005.825 8
1005.846 2
1005.866 0
1005.887 0
1005.908 0
1005.928 0
1005.949 0
1005.969 0
1005.990 1
1006.010 6
1006.031 4
1006.051 0
1006.072 0
1006.092 0
1006.113 0
1006.133 0
1006.154 7
1006.175 2
1006.195 9
1006.216 1
1006.236 0
1006.257 0
1006.277 0
1006.298 0
1006.318 0
1006.339 0
1006.359 0
1006.380 0
1006.401 0
1006.421 1
1006.442 7
1006.462 2
1006.483 2
1006.503 0
1006.524 2
1006.544 0
1006.565 0
1006.585 1
1006.606 0
1006.627 0
1006.647 7
1006.668 1
1006.688 0
1006.709 0
1006.729 0
1006.750 0
1006.770 4
1006.791 0
1006.811 5
1006.832 0
1006.853 0
1006.873 0
1006.894 2
1006.914 0
1006.935 3
1006.955 0
1006.976 5
1006.996 0
1007.017 2
1007.037 1
1007.058 0
1007.079 0
1007.099 0
1007.120 0
1007.140 0
1007.161 0
1007.181 3
1007.202 0
1007.222 0
1007.243 0
1007.264 3
1007.284 0
1007.305 0
1007.325 0
1007.346 0
1007.366 4
1007.387 4
1007.407 10
1007.428 8
1007.449 7
1007.469 0
1007.490 0
1007.510 0
1007.531 3
1007.551 0
1007.572 0
1007.592 0
1007.613 2
1007.634 0
1007.654 4
1007.675 4
1007.695 0
1007.716 1
1007.736 15
1007.757 10
1007.777 0
1007.798 0
1007.819 0
1007.839 0
1007.860 0
1007.880 0
1007.901 0
1007.921 0
1007.942 0
1007.962 4
1007.983 0
1008.004 0
1008.024 0
1008.045 0
1008.065 0
1008.086 1
1008.106 0
1008.127 0
1008.148 0
1008.168 0
1008.189 0
1008.209 0
1008.230 0
1008.250 0
1008.271 0
1008.291 0
1008.312 0
1008.333 0
1008.353 2
1008.374 1
1008.394 0
1008.415 5
1008.435 1
1008.456 5
1008.477 9
1008.497 14
1008.518 5
1008.538 10
1008.559 7
1008.579 0
1008.600 4
1008.621 2
1008.641 0
1008.662 1
1008.682 3
1008.703 1
1008.723 0
1008.744 0
1008.764 0
1008.785 1
1008.806 5
1008.826 4
1008.847 0
1008.867 0
1008.888 0
1008.908 0
1008.929 0
1008.950 0
1008.970 0
1008.991 0
1009.011 0
1009.032 0
1009.052 3
1009.073 0
1009.094 0
1009.114 0
1009.135 0
1009.155 0
1009.176 0
1009.196 0
1009.217 5
1009.238 6
1009.258 0
1009.279 0
1009.299 5
1009.320 0
1009.340 3
1009.361 1
1009.382 0
1009.402 0
1009.423 0
1009.443 0
1009.464 1
1009.484 6
1009.505 2
1009.526 2
1009.546 8
1009.567 0
1009.587 0
1009.608 11
1009.629 11
1009.649 0
1009.670 0
1009.690 0
1009.711 0
1009.731 0
1009.752 0
1009.773 0
1009.793 0
1009.814 0
1009.834 0
1009.855 0
1009.875 0
1009.896 0
1009.917 0
1009.937 0
1009.958 0
1009.978 0
1009.999 0
1010.020 0
1010.040 0
1010.061 2
1010.081 10
1010.102 3
1010.122 1
1010.143 0
1010.164 0
1010.184 0
1010.205 0
1010.225 0
1010.246 0
1010.266 0
1010.287 7
1010.308 2
1010.328 0
1010.349 0
1010.369 0
1010.390 0
1010.411 0
1010.431 0
1010.452 0
1010.472 0
1010.493 0
1010.514 8
1010.534 1
1010.555 1
1010.575 0
1010.596 1
1010.616 0
1010.637 0
1010.658 1
1010.678 2
1010.699 1
1010.719 0
1010.740 0
1010.761 1
1010.781 0
1010.802 0
1010.822 0
1010.843 1
1010.864 2
1010.884 0
1010.905 0
1010.925 0
1010.946 0
1010.966 0
1010.987 0
1011.008 0
1011.028 0
1011.049 0
1011.069 0
1011.090 1
1011.111 0
1011.131 0
1011.152 0
1011.172 0
1011.193 0
1011.214 0
1011.234 1
1011.255 2
1011.275 0
1011.296 0
1011.317 0
1011.337 0
1011.358 0
1011.378 0
1011.399 0
1011.419 1
1011.440 0
1011.461 7
1011.481 4
1011.502 0
1011.522 1
1011.543 0
1011.564 0
1011.584 9
1011.605 2
1011.625 1
1011.646 0
1011.667 4
1011.687 3
1011.708 4
1011.728 2
1011.749 8
1011.770 6
1011.790 9
1011.811 0
1011.831 0
1011.852 0
1011.873 0
1011.893 0
1011.914 0
1011.934 4
1011.955 1
1011.976 0
1011.996 0
1012.017 0
1012.037 5
1012.058 1
1012.079 0
1012.099 0
1012.120 0
1012.140 0
1012.161 3
1012.182 0
1012.202 0
1012.223 0
1012.243 0
1012.264 0
1012.285 0
1012.305 0
1012.326 0
1012.346 0
1012.367 0
1012.388 7
1012.408 2
1012.429 3
1012.450 1
1012.470 0
1012.491 7
1012.511 21
1012.532 7
1012.553 1
1012.573 2
1012.594 7
1012.614 0
1012.635 7
1012.656 1
1012.676 5
1012.697 7
1012.717 0
1012.738 0
1012.759 4
1012.779 0
1012.800 0
1012.820 0
1012.841 3
1012.862 0
1012.882 9
1012.903 2
1012.923 0
1012.944 0
1012.965 0
1012.985 0
1013.006 2
1013.027 0
1013.047 0
1013.068 0
1013.088 0
1013.109 0
1013.130 0
1013.150 0
1013.171 0
1013.191 2
1013.212 0
1013.233 0
1013.253 0
1013.274 1
1013.295 1
1013.315 7
1013.336 2
1013.356 0
1013.377 0
1013.398 5
1013.418 9
1013.439 0
1013.459 2
1013.480 0
1013.501 11
1013.521 6
1013.542 0
1013.563 0
1013.583 0
1013.604 0
1013.624 5
1013.645 2
1013.666 2
1013.686 0
1013.707 0
1013.727 0
1013.748 0
1013.769 0
1013.789 0
1013.810 0
1013.831 0
1013.851 6
1013.872 2
1013.892 0
1013.913 0
1013.934 0
1013.954 1
1013.975 3
1013.996 1
1014.016 0
1014.037 0
1014.057 0
1014.078 0
1014.099 0
1014.119 0
1014.140 0
1014.161 0
1014.181 0
1014.202 0
1014.222 0
1014.243 0
1014.264 0
1014.284 0
1014.305 0
1014.325 0
1014.346 0
1014.367 0
1014.387 0
1014.408 3
1014.429 2
1014.449 0
1014.470 2
1014.490 2
1014.511 6
1014.532 0
1014.552 7
1014.573 3
1014.594 0
1014.614 3
1014.635 0
1014.656 0
1014.676 0
1014.697 0
1014.717 0
1014.738 0
1014.759 0
1014.779 0
1014.800 0
1014.821 0
1014.841 0
1014.862 2
1014.882 0
1014.903 0
1014.924 5
1014.944 0
1014.965 0
1014.986 0
1015.006 0
1015.027 0
1015.047 7
1015.068 6
1015.089 3
1015.109 4
1015.130 0
1015.151 0
1015.171 0
1015.192 0
1015.213 0
1015.233 0
1015.254 2
1015.274 0
1015.295 0
1015.316 2
1015.336 13
1015.357 1
1015.378 0
1015.398 0
1015.419 0
1015.440 0
1015.460 3
1015.481 0
1015.501 4
1015.522 9
1015.543 1
1015.563 0
1015.584 0
1015.605 8
1015.625 6
1015.646 2
1015.667 0
1015.687 0
1015.708 0
1015.728 0
1015.749 0
1015.770 0
1015.790 0
1015.811 0
1015.832 0
1015.852 0
1015.873 0
1015.894 0
1015.914 0
1015.935 0
1015.956 0
1015.976 7
1015.997 0
1016.017 0
1016.038 0
1016.059 5
1016.079 0
1016.100 0
1016.121 0
1016.141 3
1016.162 0
1016.183 0
1016.203 0
1016.224 0
1016.245 0
1016.265 8
1016.286 7
1016.306 0
1016.327 0
1016.348 0
1016.368 0
1016.389 2
1016.410 0
1016.430 14
1016.451 10
1016.472 2
1016.492 12
1016.513 8
1016.534 2
1016.554 0
1016.575 3
1016.595 1
1016.616 6
1016.637 7
1016.657 0
1016.678 0
1016.699 0
1016.719 3
1016.740 0
1016.761 1
1016.781 0
1016.802 0
1016.823 5
1016.843 8
1016.864 1
1016.885 0
1016.905 0
1016.926 0
1016.947 0
1016.967 0
1016.988 0
1017.008 9
1017.029 2
1017.050 1
1017.070 0
1017.091 2
1017.112 1
1017.132 0
1017.153 0
1017.174 0
1017.194 0
1017.215 0
1017.236 0
1017.256 0
1017.277 0
1017.298 0
1017.318 0
1017.339 0
1017.360 0
1017.380 0
1017.401 0
1017.422 0
1017.442 0
1017.463 0
1017.484 0
1017.504 0
1017.525 7
1017.546 3
1017.566 5
1017.587 1
1017.607 0
1017.628 0
1017.649 0
1017.669 3
1017.690 0
1017.711 0
1017.731 0
1017.752 0
1017.773 0
1017.793 0
1017.814 0
1017.835 0
1017.855 3
1017.876 4
1017.897 0
1017.917 0
1017.938 4
1017.959 6
1017.979 1
1018.000 0
1018.021 0
1018.041 0
1018.062 0
1018.083 5
1018.103 3
1018.124 0
1018.145 2
1018.165 2
1018.186 0
1018.207 0
1018.227 0
1018.248 0
1018.269 3
1018.289 0
1018.310 0
1018.331 0
1018.351 0
1018.372 2
1018.393 1
1018.413 0
1018.434 0
1018.455 6
1018.475 4
1018.496 6
1018.517 2
1018.537 0
1018.558 1
1018.579 0
1018.599 0
1018.620 0
1018.641 0
1018.661 10
1018.682 4
1018.703 3
1018.723 0
1018.744 0
1018.765 3
1018.785 3
1018.806 0
1018.827 0
1018.847 0
1018.868 0
1018.889 0
1018.909 0
1018.930 0
1018.951 2
1018.971 0
1018.992 1
1019.013 0
1019.033 0
1019.054 0
1019.075 0
1019.095 0
1019.116 0
1019.137 0
1019.157 1
1019.178 8
1019.199 7
1019.219 0
1019.240 0
1019.261 0
1019.281 4
1019.302 0
1019.323 3
1019.344 1
1019.364 0
1019.385 0
1019.406 6
1019.426 10
1019.447 0
1019.468 0
1019.488 0
1019.509 11
1019.530 13
1019.550 7
1019.571 0
1019.592 0
1019.612 0
1019.633 0
1019.654 0
1019.674 0
1019.695 0
1019.716 0
1019.736 0
1019.757 0
1019.778 1
1019.798 3
1019.819 0
1019.840 0
1019.860 0
1019.881 0
1019.902 1
1019.923 4
1019.943 1
1019.964 0
1019.985 0
1020.005 0
1020.026 0
1020.047 0
1020.067 0
1020.088 2
1020.109 0
1020.129 0
1020.150 0
1020.171 0
1020.191 0
1020.212 7
1020.233 1
1020.253 0
1020.274 0
1020.295 0
1020.316 0
1020.336 3
1020.357 0
1020.378 0
1020.398 0
1020.419 9
1020.440 5
1020.460 0
1020.481 1
1020.502 6
1020.522 5
1020.543 0
1020.564 0
1020.584 1
1020.605 1
1020.626 4
1020.646 0
1020.667 0
1020.688 0
1020.709 0
1020.729 0
1020.750 0
1020.771 0
1020.791 1
1020.812 0
1020.833 0
1020.853 0
1020.874 2
1020.895 0
1020.915 0
1020.936 0
1020.957 0
1020.978 3
1020.998 3
1021.019 0
1021.040 0
1021.060 7
1021.081 2
1021.102 0
1021.122 0
1021.143 0
1021.164 1
1021.184 3
1021.205 0
1021.226 0
1021.247 5
1021.267 0
1021.288 0
1021.309 0
1021.329 0
1021.350 0
1021.371 0
1021.391 0
1021.412 5
1021.433 0
1021.454 0
1021.474 0
1021.495 4
1021.516 0
1021.536 0
1021.557 0
1021.578 4
1021.598 2
1021.619 6
1021.640 0
1021.661 0
1021.681 1
1021.702 8
1021.723 5
1021.743 0
1021.764 0
1021.785 0
1021.805 0
1021.826 4
1021.847 11
1021.868 3
1021.888 6
1021.909 0
1021.930 0
1021.950 0
1021.971 0
1021.992 0
1022.012 0
1022.033 0
1022.054 8
1022.075 2
1022.095 0
1022.116 0
1022.137 0
1022.157 1
1022.178 4
1022.199 0
1022.219 6
1022.240 7
1022.261 0
1022.282 0
1022.302 0
1022.323 0
1022.344 9
1022.364 4
1022.385 0
1022.406 0
1022.427 4
1022.447 0
1022.468 0
1022.489 0
1022.509 0
1022.530 5
1022.551 5
1022.571 1
1022.592 0
1022.613 0
1022.634 2
1022.654 0
1022.675 0
1022.696 0
1022.716 5
1022.737 7
1022.758 0
1022.779 0
1022.799 0
1022.820 0
1022.841 0
1022.861 0
1022.882 0
1022.903 0
1022.924 0
1022.944 11
1022.965 1
1022.986 0
1023.006 2
1023.027 0
1023.048 0
1023.069 0
1023.089 0
1023.110 0
1023.131 0
1023.151 0
1023.172 3
1023.193 2
1023.214 0
1023.234 5
1023.255 0
1023.276 1
1023.296 0
1023.317 0
1023.338 0
1023.359 0
1023.379 0
1023.400 0
1023.421 0
1023.441 0
1023.462 0
1023.483 0
1023.504 0
1023.524 7
1023.545 0
1023.566 14
1023.586 5
1023.607 0
1023.628 0
1023.649 0
1023.669 0
1023.690 5
1023.711 5
1023.731 0
1023.752 0
1023.773 0
1023.794 0
1023.814 2
1023.835 0
1023.856 0
1023.877 0
1023.897 5
1023.918 2
1023.939 0
1023.959 0
1023.980 0
1024.001 0
1024.022 0
1024.042 0
1024.063 0
1024.084 0
1024.104 1
1024.125 0
1024.146 0
1024.167 0
1024.187 3
1024.208 1
1024.229 1
1024.250 3
1024.270 2
1024.291 0
1024.312 0
1024.332 0
1024.353 0
1024.374 0
1024.395 0
1024.415 0
1024.436 0
1024.457 5
1024.478 5
1024.498 11
1024.519 5
1024.540 13
1024.560 11
1024.581 14
1024.602 8
1024.623 4
1024.643 12
1024.664 2
1024.685 0
1024.706 1
1024.726 0
1024.747 0
1024.768 0
1024.789 0
1024.809 1
1024.830 5
1024.851 0
1024.871 0
1024.892 4
1024.913 3
1024.934 0
1024.954 0
1024.975 0
1024.996 1
1025.017 1
1025.037 0
1025.058 13
1025.079 1
1025.099 10
1025.120 1
1025.141 0
1025.162 0
1025.182 0
1025.203 0
1025.224 0
1025.245 5
1025.265 5
1025.286 1
1025.307 5
1025.328 0
1025.348 6
1025.369 7
1025.390 1
1025.411 3
1025.431 6
1025.452 0
1025.473 3
1025.493 4
1025.514 6
1025.535 5
1025.556 0
1025.576 0
1025.597 0
1025.618 0
1025.639 0
1025.659 0
1025.680 0
1025.701 0
1025.722 0
1025.742 0
1025.763 0
1025.784 0
1025.805 1
1025.825 0
1025.846 2
1025.867 4
1025.888 2
1025.908 3
1025.929 0
1025.950 1
1025.971 1
1025.991 0
1026.012 0
1026.033 0
1026.053 0
1026.074 0
1026.095 2
1026.116 0
1026.136 0
1026.157 0
1026.178 0
1026.199 2
1026.219 0
1026.240 0
1026.261 0
1026.282 5
1026.302 1
1026.323 0
1026.344 0
1026.365 0
1026.385 0
1026.406 0
1026.427 0
1026.448 0
1026.468 0
1026.489 0
1026.510 0
1026.531 2
1026.551 7
1026.572 1
1026.593 5
1026.614 0
1026.634 0
1026.655 0
1026.676 0
1026.697 0
1026.717 9
1026.738 4
1026.759 1
1026.780 0
1026.800 0
1026.821 3
1026.842 3
1026.863 1
1026.883 5
1026.904 3
1026.925 0
1026.946 2
1026.966 1
1026.987 0
1027.008 0
1027.029 0
1027.049 0
1027.070 0
1027.091 0
1027.112 0
1027.132 0
1027.153 0
1027.174 0
1027.195 4
1027.215 9
1027.236 1
1027.257 0
1027.278 0
1027.299 0
1027.319 0
1027.340 0
1027.361 0
1027.382 2
1027.402 0
1027.423 0
1027.444 0
1027.465 0
1027.485 6
1027.506 5
1027.527 4
1027.548 9
1027.568 12
1027.589 0
1027.610 0
1027.631 0
1027.651 3
1027.672 5
1027.693 2
1027.714 0
1027.734 0
1027.755 0
1027.776 0
1027.797 0
1027.817 0
1027.838 0
1027.859 0
1027.880 2
1027.901 5
1027.921 0
1027.942 0
1027.963 0
1027.984 2
1028.004 2
1028.025 0
1028.046 4
1028.067 0
1028.087 0
1028.108 2
1028.129 12
1028.150 5
1028.170 0
1028.191 0
1028.212 3
1028.233 5
1028.254 1
1028.274 0
1028.295 0
1028.316 0
1028.337 0
1028.357 0
1028.378 0
1028.399 0
1028.420 7
1028.440 5
1028.461 3
1028.482 9
1028.503 3
1028.523 1
1028.544 0
1028.565 3
1028.586 9
1028.607 2
1028.627 0
1028.648 0
1028.669 2
1028.690 5
1028.710 6
1028.731 0
1028.752 0
1028.773 0
1028.794 0
1028.814 0
1028.835 0
1028.856 0
1028.877 5
1028.897 2
1028.918 0
1028.939 6
1028.960 4
1028.980 0
1029.001 0
1029.022 0
1029.043 5
1029.064 0
1029.084 0
1029.105 0
1029.126 0
1029.147 0
1029.167 0
1029.188 0
1029.209 3
1029.230 1
1029.251 2
1029.271 0
1029.292 0
1029.313 0
1029.334 4
1029.354 0
1029.375 0
1029.396 0
1029.417 3
1029.438 9
1029.458 2
1029.479 2
1029.500 7
1029.521 5
1029.541 3
1029.562 3
1029.583 10
1029.604 10
1029.625 2
1029.645 5
1029.666 14
1029.687 8
1029.708 1
1029.728 0
1029.749 0
1029.770 0
1029.791 0
1029.812 0
1029.832 3
1029.853 0
1029.874 0
1029.895 1
1029.915 3
1029.936 4
1029.957 1
1029.978 4
1029.999 1
1030.019 0
1030.040 0
1030.061 0
1030.082 0
1030.103 1
1030.123 0
1030.144 0
1030.165 0
1030.186 2
1030.206 4
1030.227 2
1030.248 0
1030.269 0
1030.290 6
1030.310 2
1030.331 9
1030.352 4
1030.373 0
1030.394 3
1030.414 0
1030.435 0
1030.456 0
1030.477 0
1030.497 2
1030.518 4
1030.539 7
1030.560 1
1030.581 3
1030.601 0
1030.622 0
1030.643 0
1030.664 0
1030.685 9
1030.705 0
1030.726 3
1030.747 2
1030.768 0
1030.789 0
1030.809 0
1030.830 0
1030.851 0
1030.872 1
1030.893 0
1030.913 0
1030.934 0
1030.955 1
1030.976 4
1030.996 0
1031.017 1
1031.038 0
1031.059 1
1031.080 8
1031.100 3
1031.121 0
1031.142 8
1031.163 1
1031.184 8
1031.204 6
1031.225 0
1031.246 0
1031.267 1
1031.288 0
1031.308 0
1031.329 0
1031.350 1
1031.371 0
1031.392 0
1031.412 0
1031.433 9
1031.454 1
1031.475 13
1031.496 6
1031.516 3
1031.537 0
1031.558 2
1031.579 9
1031.600 1
1031.620 1
1031.641 0
1031.662 0
1031.683 0
1031.704 6
1031.724 0
1031.745 0
1031.766 0
1031.787 0
1031.808 0
1031.828 0
1031.849 0
1031.870 0
1031.891 0
1031.912 0
1031.932 8
1031.953 0
1031.974 0
1031.995 0
1032.016 0
1032.036 0
1032.057 0
1032.078 0
1032.099 0
1032.120 0
1032.140 0
1032.161 0
1032.182 2
1032.203 0
1032.224 0
1032.244 0
1032.265 0
1032.286 0
1032.307 0
1032.328 0
1032.349 0
1032.369 0
1032.390 3
1032.411 0
1032.432 0
1032.453 0
1032.473 0
1032.494 2
1032.515 17
1032.536 8
1032.557 0
1032.577 0
1032.598 0
1032.619 0
1032.640 0
1032.661 0
1032.681 0
1032.702 0
1032.723 0
1032.744 0
1032.765 0
1032.786 0
1032.806 0
1032.827 0
1032.848 0
1032.869 0
1032.890 0
1032.910 1
1032.931 0
1032.952 0
1032.973 0
1032.994 2
1033.014 3
1033.035 0
1033.056 0
1033.077 0
1033.098 0
1033.119 0
1033.139 0
1033.160 0
1033.181 0
1033.202 0
1033.223 0
1033.243 0
1033.264 5
1033.285 6
1033.306 7
1033.327 12
1033.348 4
1033.368 0
1033.389 4
1033.410 1
1033.431 0
1033.452 0
1033.472 0
1033.493 4
1033.514 2
1033.535 1
1033.556 9
1033.577 2
1033.597 3
1033.618 4
1033.639 0
1033.660 0
1033.681 3
1033.701 0
1033.722 4
1033.743 0
1033.764 0
1033.785 0
1033.806 1
1033.826 0
1033.847 6
1033.868 1
1033.889 0
1033.910 1
1033.931 1
1033.951 0
1033.972 0
1033.993 0
1034.014 4
1034.035 3
1034.055 0
1034.076 0
1034.097 0
1034.118 0
1034.139 1
1034.160 0
1034.180 5
1034.201 3
1034.222 1
1034.243 4
1034.264 0
1034.285 0
1034.305 1
1034.326 0
1034.347 0
1034.368 0
1034.389 0
1034.409 0
1034.430 0
1034.451 2
1034.472 5
1034.493 0
1034.514 2
1034.534 3
1034.555 0
1034.576 1
1034.597 11
1034.618 5
1034.639 0
1034.659 0
1034.680 0
1034.701 6
1034.722 5
1034.743 0
1034.764 0
1034.784 2
1034.805 0
1034.826 0
1034.847 0
1034.868 0
1034.889 0
1034.909 1
1034.930 0
1034.951 0
1034.972 0
1034.993 0
1035.014 0
1035.034 0
1035.055 0
1035.076 0
1035.097 0
1035.118 0
1035.139 0
1035.159 1
1035.180 0
1035.201 0
1035.222 0
1035.243 1
1035.264 0
1035.284 1
1035.305 0
1035.326 4
1035.347 0
1035.368 0
1035.389 3
1035.410 0
1035.430 0
1035.451 3
1035.472 0
1035.493 0
1035.514 0
1035.535 0
1035.555 0
1035.576 0
1035.597 2
1035.618 6
1035.639 0
1035.660 10
1035.680 3
1035.701 0
1035.722 0
1035.743 0
1035.764 0
1035.785 0
1035.805 0
1035.826 0
1035.847 0
1035.868 0
1035.889 0
1035.910 0
1035.931 2
1035.951 2
1035.972 0
1035.993 2
1036.014 1
1036.035 0
1036.056 4
1036.076 2
1036.097 0
1036.118 0
1036.139 0
1036.160 3
1036.181 0
1036.202 0
1036.222 1
1036.243 0
1036.264 3
1036.285 2
1036.306 3
1036.327 0
1036.347 0
1036.368 0
1036.389 0
1036.410 0
1036.431 0
1036.452 1
1036.473 1
1036.493 6
1036.514 2
1036.535 1
1036.556 0
1036.577 0
1036.598 0
1036.618 0
1036.639 0
1036.660 0
1036.681 0
1036.702 0
1036.723 0
1036.744 6
1036.764 8
1036.785 0
1036.806 0
1036.827 0
1036.848 0
1036.869 1
1036.890 0
1036.910 0
1036.931 0
1036.952 0
1036.973 0
1036.994 0
1037.015 1
1037.036 0
1037.056 2
1037.077 1
1037.098 0
1037.119 0
1037.140 0
1037.161 0
1037.182 0
1037.202 0
1037.223 0
1037.244 5
1037.265 0
1037.286 5
1037.307 2
1037.328 0
1037.348 0
1037.369 1
1037.390 4
1037.411 7
1037.432 6
1037.453 2
1037.474 0
1037.494 2
1037.515 15
1037.536 3
1037.557 0
1037.578 0
1037.599 4
1037.620 0
1037.640 5
1037.661 0
1037.682 8
1037.703 0
1037.724 0
1037.745 0
1037.766 2
1037.786 0
1037.807 0
1037.828 0
1037.849 2
1037.870 1
1037.891 11
1037.912 9
1037.932 1
1037.953 0
1037.974 5
1037.995 0
1038.016 0
1038.037 1
1038.058 0
1038.079 0
1038.099 0
1038.120 3
1038.141 0
1038.162 0
1038.183 0
1038.204 0
1038.225 0
1038.245 0
1038.266 0
1038.287 0
1038.308 2
1038.329 3
1038.350 0
1038.371 0
1038.392 0
1038.412 2
1038.433 0
1038.454 0
1038.475 2
1038.496 7
1038.517 15
1038.538 3
1038.558 1
1038.579 0
1038.600 0
1038.621 0
1038.642 0
1038.663 1
1038.684 0
1038.705 0
1038.725 0
1038.746 0
1038.767 0
1038.788 0
1038.809 7
1038.830 7
1038.851 1
1038.872 0
1038.892 3
1038.913 4
1038.934 4
1038.955 4
1038.976 0
1038.997 0
1039.018 2
1039.039 6
1039.059 0
1039.080 0
1039.101 0
1039.122 0
1039.143 0
1039.164 0
1039.185 0
1039.206 0
1039.226 0
1039.247 0
1039.268 0
1039.289 13
1039.310 3
1039.331 5
1039.352 2
1039.373 0
1039.393 1
1039.414 7
1039.435 6
1039.456 3
1039.477 2
1039.498 0
1039.519 0
1039.540 0
1039.561 0
1039.581 0
1039.602 0
1039.623 0
1039.644 1
1039.665 1
1039.686 0
1039.707 0
1039.728 0
1039.748 9
1039.769 2
1039.790 0
1039.811 0
1039.832 2
1039.853 0
1039.874 0
1039.895 2
1039.915 4
1039.936 0
1039.957 0
1039.978 9
1039.999 4
1040.020 1
1040.041 12
1040.062 10
1040.083 5
1040.103 0
1040.124 0
1040.145 0
1040.166 4
1040.187 10
1040.208 4
1040.229 0
1040.250 0
1040.271 0
1040.291 1
1040.312 6
1040.333 5
1040.354 1
1040.375 4
1040.396 9
1040.417 0
1040.438 1
1040.459 0
1040.479 0
1040.500 0
1040.521 3
1040.542 0
1040.563 0
1040.584 0
1040.605 1
1040.626 0
1040.647 0
1040.667 0
1040.688 1
1040.709 1
1040.730 1
1040.751 1
1040.772 0
1040.793 0
1040.814 0
1040.835 0
1040.855 0
1040.876 6
1040.897 2
1040.918 2
1040.939 3
1040.960 2
1040.981 0
1041.002 0
1041.023 0
1041.044 0
1041.064 1
1041.085 0
1041.106 0
1041.127 5
1041.148 4
1041.169 0
1041.190 0
1041.211 1
1041.232 1
1041.252 5
1041.273 2
1041.294 2
1041.315 0
1041.336 1
1041.357 7
1041.378 5
1041.399 0
1041.420 3
1041.441 1
1041.461 0
1041.482 0
1041.503 1
1041.524 2
1041.545 0
1041.566 2
1041.587 4
1041.608 0
1041.629 0
1041.650 0
1041.670 0
1041.691 0
1041.712 2
1041.733 3
1041.754 0
1041.775 0
1041.796 0
1041.817 0
1041.838 1
1041.859 0
1041.880 0
1041.900 2
1041.921 1
1041.942 0
1041.963 0
1041.984 0
1042.005 0
1042.026 0
1042.047 0
1042.068 0
1042.089 1
1042.109 0
1042.130 0
1042.151 0
1042.172 0
1042.193 0
1042.214 0
1042.235 0
1042.256 0
1042.277 0
1042.298 0
1042.319 0
1042.339 0
1042.360 0
1042.381 6
1042.402 4
1042.423 0
1042.444 0
1042.465 2
1042.486 0
1042.507 2
1042.528 7
1042.549 8
1042.569 4
1042.590 5
1042.611 6
1042.632 1
1042.653 6
1042.674 6
1042.695 9
1042.716 2
1042.737 0
1042.758 1
1042.779 3
1042.799 0
1042.820 0
1042.841 0
1042.862 0
1042.883 0
1042.904 0
1042.925 0
1042.946 0
1042.967 1
1042.988 0
1043.009 0
1043.030 0
1043.050 15
1043.071 16
1043.092 8
1043.113 0
1043.134 0
1043.155 2
1043.176 5
1043.197 4
1043.218 0
1043.239 3
1043.260 9
1043.281 0
1043.301 0
1043.322 4
1043.343 4
1043.364 5
1043.385 0
1043.406 0
1043.427 7
1043.448 13
1043.469 7
1043.490 6
1043.511 12
1043.532 5
1043.552 0
1043.573 5
1043.594 3
1043.615 0
1043.636 0
1043.657 0
1043.678 0
1043.699 0
1043.720 0
1043.741 4
1043.762 4
1043.783 6
1043.804 0
1043.824 0
1043.845 3
1043.866 0
1043.887 0
1043.908 0
1043.929 0
1043.950 0
1043.971 0
1043.992 0
1044.013 0
1044.034 0
1044.055 0
1044.076 0
1044.096 1
1044.117 0
1044.138 3
1044.159 0
1044.180 5
1044.201 0
1044.222 1
1044.243 0
1044.264 0
1044.285 0
1044.306 1
1044.327 1
1044.348 0
1044.369 2
1044.389 0
1044.410 0
1044.431 0
1044.452 0
1044.473 0
1044.494 3
1044.515 1
1044.536 0
1044.557 0
1044.578 0
1044.599 4
1044.620 6
1044.641 3
1044.662 0
1044.682 0
1044.703 0
1044.724 0
1044.745 2
1044.766 3
1044.787 4
1044.808 4
1044.829 0
1044.850 4
1044.871 0
1044.892 0
1044.913 2
1044.934 0
1044.955 0
1044.976 1
1044.996 11
1045.017 2
1045.038 0
1045.059 0
1045.080 0
1045.101 0
1045.122 0
1045.143 6
1045.164 2
1045.185 1
1045.206 0
1045.227 0
1045.248 0
1045.269 0
1045.290 4
1045.311 2
1045.331 3
1045.352 0
1045.373 0
1045.394 0
1045.415 0
1045.436 0
1045.457 0
1045.478 0
1045.499 0
1045.520 10
1045.541 6
1045.562 4
1045.583 8
1045.604 0
1045.625 0
1045.646 7
1045.666 0
1045.687 0
1045.708 0
1045.729 0
1045.750 0
1045.771 0
1045.792 0
1045.813 0
1045.834 0
1045.855 0
1045.876 0
1045.897 0
1045.918 0
1045.939 0
1045.960 0
1045.981 0
1046.002 0
1046.023 2
1046.043 1
1046.064 5
1046.085 7
1046.106 5
1046.127 0
1046.148 0
1046.169 0
1046.190 0
1046.211 0
1046.232 1
1046.253 2
1046.274 0
1046.295 2
1046.316 0
1046.337 2
1046.358 1
1046.379 0
1046.400 0
1046.421 0
1046.441 0
1046.462 0
1046.483 0
1046.504 4
1046.525 4
1046.546 1
1046.567 0
1046.588 9
1046.609 12
1046.630 2
1046.651 1
1046.672 0
1046.693 0
1046.714 0
1046.735 4
1046.756 0
1046.777 7
1046.798 1
1046.819 0
1046.840 0
1046.860 0
1046.881 0
1046.902 0
1046.923 0
1046.944 1
1046.965 0
1046.986 0
1047.007 8
1047.028 1
1047.049 0
1047.070 3
1047.091 1
1047.112 0
1047.133 0
1047.154 0
1047.175 0
1047.196 3
1047.217 0
1047.238 4
1047.259 4
1047.280 9
1047.301 0
1047.322 1
1047.342 2
1047.363 5
1047.384 2
1047.405 0
1047.426 0
1047.447 5
1047.468 3
1047.489 0
1047.510 0
1047.531 0
1047.552 4
1047.573 1
1047.594 0
1047.615 0
1047.636 2
1047.657 1
1047.678 7
1047.699 1
1047.720 0
1047.741 1
1047.762 2
1047.783 0
1047.804 0
1047.825 2
1047.846 0
1047.867 2
1047.887 0
1047.908 0
1047.929 1
1047.950 0
1047.971 0
1047.992 0
1048.013 0
1048.034 0
1048.055 0
1048.076 0
1048.097 0
1048.118 0
1048.139 0
1048.160 0
1048.181 0
1048.202 0
1048.223 2
1048.244 0
1048.265 0
1048.286 0
1048.307 0
1048.328 3
1048.349 2
1048.370 0
1048.391 0
1048.412 0
1048.433 0
1048.454 0
1048.475 0
1048.496 2
1048.516 0
1048.537 0
1048.558 0
1048.579 0
1048.600 0
1048.621 0
1048.642 0
1048.663 0
1048.684 0
1048.705 0
1048.726 0
1048.747 0
1048.768 0
1048.789 1
1048.810 1
1048.831 5
1048.852 12
1048.873 3
1048.894 0
1048.915 13
1048.936 7
1048.957 2
1048.978 0
1048.999 0
1049.020 0
1049.041 0
1049.062 0
1049.083 0
1049.104 0
1049.125 0
1049.146 11
1049.167 7
1049.188 1
1049.209 0
1049.230 0
1049.251 0
1049.272 0
1049.293 0
1049.313 0
1049.334 0
1049.355 0
1049.376 0
1049.397 0
1049.418 5
1049.439 2
1049.460 7
1049.481 6
1049.502 0
1049.523 0
1049.544 2
1049.565 0
1049.586 7
1049.607 5
1049.628 2
1049.649 0
1049.670 0
1049.691 0
1049.712 0
1049.733 1
1049.754 0
1049.775 0
1049.796 0
1049.817 0
1049.838 0
1049.859 0
1049.880 0
1049.901 0
1049.922 0
1049.943 3
1049.964 0
1049.985 0
1050.006 0
1050.027 0
1050.048 0
1050.069 0
1050.090 8
1050.111 4
1050.132 0
1050.153 2
1050.174 7
1050.195 0
1050.216 0
1050.237 0
1050.258 0
1050.279 0
1050.300 0
1050.321 0
1050.342 0
1050.363 0
1050.384 0
1050.405 0
1050.426 0
1050.447 4
1050.468 0
1050.489 0
1050.510 0
1050.531 3
1050.552 1
1050.573 0
1050.594 0
1050.615 0
1050.636 0
1050.657 0
1050.678 0
1050.699 0
1050.720 0
1050.740 1
1050.761 0
1050.782 0
1050.803 0
1050.824 1
1050.845 2
1050.866 0
1050.887 0
1050.908 0
1050.929 2
1050.950 0
1050.971 0
1050.992 3
1051.013 15
1051.034 12
1051.055 5
1051.076 0
1051.097 0
1051.118 0
1051.139 0
1051.160 4
1051.181 0
1051.202 0
1051.223 0
1051.244 0
1051.265 0
1051.286 0
1051.307 2
1051.328 12
1051.349 10
1051.370 4
1051.391 3
1051.412 0
1051.433 0
1051.454 4
1051.475 0
1051.496 0
1051.517 3
1051.538 1
1051.559 0
1051.580 16
1051.601 14
1051.622 1
1051.643 1
1051.664 3
1051.685 0
1051.706 0
1051.727 0
1051.748 2
1051.769 0
1051.790 1
1051.811 0
1051.832 0
1051.853 3
1051.874 0
1051.895 0
1051.916 0
1051.937 0
1051.958 0
1051.979 11
1052.000 7
1052.021 3
1052.042 0
1052.063 0
1052.084 0
1052.105 0
1052.126 2
1052.147 0
1052.168 3
1052.189 0
1052.210 0
1052.231 4
1052.252 2
1052.274 4
1052.295 1
1052.316 5
1052.337 2
1052.358 3
1052.379 4
1052.400 0
1052.421 0
1052.442 0
1052.463 0
1052.484 1
1052.505 2
1052.526 9
1052.547 9
1052.568 8
1052.589 10
1052.610 7
1052.631 3
1052.652 1
1052.673 0
1052.694 2
1052.715 2
1052.736 0
1052.757 5
1052.778 0
1052.799 1
1052.820 1
1052.841 0
1052.862 2
1052.883 4
1052.904 0
1052.925 0
1052.946 1
1052.967 7
1052.988 0
1053.009 0
1053.030 0
1053.051 0
1053.072 0
1053.093 0
1053.114 6
1053.135 0
1053.156 0
1053.177 0
1053.198 1
1053.219 4
1053.240 0
1053.261 2
1053.282 0
1053.303 0
1053.324 0
1053.345 0
1053.366 0
1053.387 4
1053.408 1
1053.429 0
1053.450 0
1053.471 3
1053.492 0
1053.513 0
1053.534 1
1053.555 0
1053.576 1
1053.597 0
1053.618 0
1053.639 0
1053.660 3
1053.681 0
1053.703 0
1053.724 0
1053.745 0
1053.766 0
1053.787 0
1053.808 0
1053.829 1
1053.850 0
1053.871 0
1053.892 0
1053.913 5
1053.934 0
1053.955 2
1053.976 0
1053.997 2
1054.018 1
1054.039 3
1054.060 0
1054.081 0
1054.102 0
1054.123 9
1054.144 2
1054.165 0
1054.186 0
1054.207 0
1054.228 5
1054.249 1
1054.270 0
1054.291 0
1054.312 0
1054.333 0
1054.354 0
1054.375 0
1054.396 0
1054.417 1
1054.438 0
1054.459 0
1054.480 0
1054.502 0
1054.523 0
1054.544 0
1054.565 6
1054.586 14
1054.607 1
1054.628 5
1054.649 0
1054.670 4
1054.691 1
1054.712 0
1054.733 0
1054.754 2
1054.775 7
1054.796 3
1054.817 0
1054.838 0
1054.859 0
1054.880 0
1054.901 0
1054.922 1
1054.943 0
1054.964 0
1054.985 13
1055.006 4
1055.027 5
1055.048 0
1055.069 0
1055.090 2
1055.111 9
1055.132 3
1055.154 0
1055.175 0
1055.196 1
1055.217 0
1055.238 1
1055.259 0
1055.280 0
1055.301 4
1055.322 0
1055.343 0
1055.364 0
1055.385 0
1055.406 0
1055.427 0
1055.448 0
1055.469 0
1055.490 0
1055.511 2
1055.532 8
1055.553 2
1055.574 0
1055.595 0
1055.616 1
1055.637 2
1055.658 5
1055.680 1
1055.701 0
1055.722 0
1055.743 0
1055.764 0
1055.785 0
1055.806 0
1055.827 1
1055.848 0
1055.869 0
1055.890 0
1055.911 0
1055.932 4
1055.953 0
1055.974 0
1055.995 0
1056.016 0
1056.037 2
1056.058 0
1056.079 0
1056.100 0
1056.121 0
1056.142 0
1056.164 0
1056.185 0
1056.206 0
1056.227 0
1056.248 0
1056.269 2
1056.290 1
1056.311 0
1056.332 0
1056.353 0
1056.374 4
1056.395 11
1056.416 0
1056.437 1
1056.458 0
1056.479 0
1056.500 0
1056.521 10
1056.542 8
1056.563 0
1056.585 6
1056.606 1
1056.627 0
1056.648 0
1056.669 4
1056.690 0
1056.711 0
1056.732 0
1056.753 3
1056.774 5
1056.795 0
1056.816 0
1056.837 0
1056.858 1
1056.879 0
1056.900 0
1056.921 0
1056.942 0
1056.963 2
1056.985 2
1057.006 0
1057.027 10
1057.048 3
1057.069 2
1057.090 4
1057.111 3
1057.132 1
1057.153 0
1057.174 0
1057.195 0
1057.216 9
1057.237 2
1057.258 0
1057.279 0
1057.300 1
1057.321 4
1057.342 4
1057.364 2
1057.385 5
1057.406 1
1057.427 1
1057.448 2
1057.469 3
1057.490 5
1057.511 0
1057.532 6
1057.553 8
1057.574 0
1057.595 1
1057.616 3
1057.637 5
1057.658 3
1057.679 5
1057.700 0
1057.722 2
1057.743 2
1057.764 5
1057.785 3
1057.806 0
1057.827 0
1057.848 5
1057.869 3
1057.890 1
1057.911 0
1057.932 0
1057.953 0
1057.974 0
1057.995 0
1058.016 0
1058.038 0
1058.059 5
1058.080 0
1058.101 0
1058.122 0
1058.143 3
1058.164 3
1058.185 1
1058.206 1
1058.227 0
1058.248 0
1058.269 0
1058.290 0
1058.311 0
1058.332 9
1058.354 5
1058.375 1
1058.396 0
1058.417 0
1058.438 0
1058.459 0
1058.480 3
1058.501 0
1058.522 4
1058.543 0
1058.564 0
1058.585 0
1058.606 0
1058.627 2
1058.648 1
1058.670 0
1058.691 0
1058.712 0
1058.733 0
1058.754 1
1058.775 9
1058.796 0
1058.817 3
1058.838 5
1058.859 0
1058.880 15
1058.901 7
1058.922 6
1058.944 2
1058.965 0
1058.986 7
1059.007 0
1059.028 2
1059.049 6
1059.070 1
1059.091 0
1059.112 0
1059.133 0
1059.154 0
1059.175 1
1059.196 0
1059.217 0
1059.239 0
1059.260 0
1059.281 0
1059.302 1
1059.323 0
1059.344 0
1059.365 2
1059.386 4
1059.407 6
1059.428 4
1059.449 0
1059.470 0
1059.492 0
1059.513 0
1059.534 3
1059.555 11
1059.576 4
1059.597 0
1059.618 0
1059.639 0
1059.660 0
1059.681 0
1059.702 13
1059.723 3
1059.744 0
1059.766 1
1059.787 0
1059.808 0
1059.829 4
1059.850 4
1059.871 0
1059.892 5
1059.913 9
1059.934 7
1059.955 3
1059.976 5
1059.997 5
1060.019 0
1060.040 0
1060.061 4
1060.082 0
1060.103 1
1060.124 0
1060.145 0
1060.166 2
1060.187 1
1060.208 4
1060.229 4
1060.251 0
1060.272 0
1060.293 0
1060.314 0
1060.335 0
1060.356 0
1060.377 0
1060.398 0
1060.419 0
1060.440 0
1060.461 3
1060.483 2
1060.504 4
1060.525 3
1060.546 3
1060.567 3
1060.588 0
1060.609 4
1060.630 6
1060.651 3
1060.672 2
1060.693 7
1060.715 5
1060.736 1
1060.757 0
1060.778 0
1060.799 0
1060.820 1
1060.841 0
1060.862 5
1060.883 7
1060.904 0
1060.925 1
1060.947 4
1060.968 9
1060.989 6
1061.010 0
1061.031 0
1061.052 0
1061.073 0
1061.094 0
1061.115 0
1061.136 0
1061.157 2
1061.179 0
1061.200 0
1061.221 0
1061.242 0
1061.263 0
1061.284 0
1061.305 0
1061.326 0
1061.347 0
1061.368 2
1061.390 2
1061.411 4
1061.432 15
1061.453 4
1061.474 4
1061.495 0
1061.516 2
1061.537 4
1061.558 1
1061.579 1
1061.601 3
1061.622 3
1061.643 1
1061.664 3
1061.685 0
1061.706 1
1061.727 0
1061.748 0
1061.769 0
1061.790 0
1061.812 0
1061.833 0
1061.854 9
1061.875 1
1061.896 0
1061.917 12
1061.938 6
1061.959 2
1061.980 3
1062.002 0
1062.023 0
1062.044 1
1062.065 6
1062.086 2
1062.107 0
1062.128 1
1062.149 0
1062.170 0
1062.191 0
1062.213 2
1062.234 0
1062.255 4
1062.276 0
1062.297 0
1062.318 0
1062.339 0
1062.360 0
1062.381 0
1062.403 0
1062.424 0
1062.445 0
1062.466 0
1062.487 0
1062.508 0
1062.529 8
1062.550 3
1062.571 0
1062.593 0
1062.614 0
1062.635 0
1062.656 7
1062.677 3
1062.698 8
1062.719 0
1062.740 8
1062.761 5
1062.783 1
1062.804 0
1062.825 0
1062.846 0
1062.867 3
1062.888 0
1062.909 0
1062.930 0
1062.951 0
1062.973 0
1062.994 0
1063.015 0
1063.036 0
1063.057 0
1063.078 0
1063.099 0
1063.120 0
1063.141 0
1063.163 0
1063.184 0
1063.205 0
1063.226 0
1063.247 0
1063.268 0
1063.289 0
1063.310 0
1063.332 0
1063.353 0
1063.374 0
1063.395 0
1063.416 6
1063.437 5
1063.458 3
1063.479 0
1063.500 0
1063.522 0
1063.543 2
1063.564 4
1063.585 2
1063.606 4
1063.627 10
1063.648 13
1063.669 4
1063.691 0
1063.712 1
1063.733 0
1063.754 3
1063.775 0
1063.796 0
1063.817 0
1063.838 1
1063.860 3
1063.881 1
1063.902 0
1063.923 1
1063.944 2
1063.965 0
1063.986 0
1064.007 0
1064.029 10
1064.050 1
1064.071 0
1064.092 0
1064.113 0
1064.134 0
1064.155 0
1064.176 0
1064.198 0
1064.219 0
1064.240 0
1064.261 0
1064.282 0
1064.303 0
1064.324 0
1064.345 0
1064.367 0
1064.388 1
1064.409 0
1064.430 3
1064.451 0
1064.472 0
1064.493 3
1064.514 0
1064.536 0
1064.557 4
1064.578 3
1064.599 0
1064.620 11
1064.641 10
1064.662 2
1064.684 0
1064.705 2
1064.726 3
1064.747 3
1064.768 2
1064.789 1
1064.810 0
1064.831 0
1064.853 3
1064.874 0
1064.895 0
1064.916 0
1064.937 6
1064.958 1
1064.979 0
1065.001 1
1065.022 0
1065.043 0
1065.064 0
1065.085 0
1065.106 0
1065.127 0
1065.148 4
1065.170 10
1065.191 0
1065.212 4
1065.233 4
1065.254 0
1065.275 2
1065.296 7
1065.318 0
1065.339 1
1065.360 0
1065.381 4
1065.402 0
1065.423 0
1065.444 0
1065.466 0
1065.487 0
1065.508 2
1065.529 0
1065.550 0
1065.571 4
1065.592 1
1065.614 0
1065.635 0
1065.656 0
1065.677 0
1065.698 0
1065.719 0
1065.740 0
1065.761 0
1065.783 0
1065.804 0
1065.825 0
1065.846 2
1065.867 5
1065.888 1
1065.909 0
1065.931 0
1065.952 0
1065.973 0
1065.994 0
1066.015 0
1066.036 0
1066.058 9
1066.079 7
1066.100 0
1066.121 0
1066.142 0
1066.163 0
1066.184 0
1066.206 0
1066.227 7
1066.248 1
1066.269 3
1066.290 1
1066.311 0
1066.332 2
1066.354 5
1066.375 0
1066.396 1
1066.417 0
1066.438 8
1066.459 5
1066.480 4
1066.502 3
1066.523 0
1066.544 0
1066.565 2
1066.586 4
1066.607 6
1066.629 0
1066.650 2
1066.671 4
1066.692 0
1066.713 0
1066.734 0
1066.755 5
1066.777 1
1066.798 0
1066.819 0
1066.840 0
1066.861 2
1066.882 1
1066.903 0
1066.925 0
1066.946 0
1066.967 0
1066.988 2
1067.009 2
1067.030 0
1067.052 2
1067.073 2
1067.094 0
1067.115 0
1067.136 0
1067.157 0
1067.178 0
1067.200 0
1067.221 0
1067.242 0
1067.263 0
1067.284 0
1067.305 0
1067.327 3
1067.348 0
1067.369 2
1067.390 0
1067.411 0
1067.432 4
1067.454 3
1067.475 0
1067.496 1
1067.517 0
1067.538 0
1067.559 4
1067.581 1
1067.602 0
1067.623 2
1067.644 1
1067.665 0
1067.686 0
1067.707 0
1067.729 0
1067.750 0
1067.771 0
1067.792 0
1067.813 2
1067.834 0
1067.856 0
1067.877 0
1067.898 0
1067.919 0
1067.940 0
1067.961 6
1067.983 0
1068.004 0
1068.025 6
1068.046 5
1068.067 2
1068.088 2
1068.110 2
1068.131 1
1068.152 0
1068.173 1
1068.194 5
1068.215 2
1068.237 0
1068.258 0
1068.279 0
1068.300 1
1068.321 0
1068.342 0
1068.364 1
1068.385 6
1068.406 1
1068.427 0
1068.448 0
1068.469 0
1068.491 2
1068.512 2
1068.533 0
1068.554 5
1068.575 16
1068.596 2
1068.618 0
1068.639 3
1068.660 0
1068.681 2
1068.702 3
1068.723 2
1068.745 2
1068.766 10
1068.787 0
1068.808 0
1068.829 1
1068.850 0
1068.872 0
1068.893 0
1068.914 2
1068.935 0
1068.956 3
1068.978 8
1068.999 0
1069.020 0
1069.041 1
1069.062 2
1069.083 1
1069.105 9
1069.126 8
1069.147 4
1069.168 0
1069.189 0
1069.210 4
1069.232 0
1069.253 0
1069.274 0
1069.295 0
1069.316 0
1069.338 3
1069.359 8
1069.380 0
1069.401 0
1069.422 1
1069.443 0
1069.465 7
1069.486 1
1069.507 0
1069.528 5
1069.549 4
1069.570 25
1069.592 0
1069.613 0
1069.634 0
1069.655 0
1069.676 4
1069.698 3
1069.719 0
1069.740 2
1069.761 0
1069.782 0
1069.803 1
1069.825 2
1069.846 0
1069.867 0
1069.888 0
1069.909 0
1069.931 0
1069.952 0
1069.973 0
1069.994 0
1070.015 13
1070.037 5
1070.058 0
1070.079 2
1070.100 0
1070.121 6
1070.142 1
1070.164 0
1070.185 0
1070.206 0
1070.227 0
1070.248 0
1070.270 2
1070.291 1
1070.312 0
1070.333 3
1070.354 3
1070.375 0
1070.397 0
1070.418 0
1070.439 0
1070.460 3
1070.481 0
1070.503 4
1070.524 5
1070.545 4
1070.566 3
1070.587 5
1070.609 11
1070.630 7
1070.651 3
1070.672 0
1070.693 0
1070.715 0
1070.736 0
1070.757 4
1070.778 1
1070.799 3
1070.820 5
1070.842 0
1070.863 2
1070.884 0
1070.905 2
1070.926 6
1070.948 3
1070.969 0
1070.990 0
1071.011 3
1071.032 0
1071.054 0
1071.075 0
1071.096 0
1071.117 13
1071.138 11
1071.160 2
1071.181 3
1071.202 1
1071.223 1
1071.244 0
1071.266 0
1071.287 0
1071.308 0
1071.329 7
1071.350 7
1071.372 3
1071.393 0
1071.414 7
1071.435 5
1071.456 1
1071.478 16
1071.499 8
1071.520 2
1071.541 1
1071.562 0
1071.584 0
1071.605 2
1071.626 5
1071.647 1
1071.668 0
1071.690 0
1071.711 0
1071.732 0
1071.753 0
1071.774 1
1071.796 0
1071.817 0
1071.838 0
1071.859 0
1071.880 0
1071.902 0
1071.923 0
1071.944 0
1071.965 0
1071.986 0
1072.008 0
1072.029 0
1072.050 3
1072.071 2
1072.092 0
1072.114 0
1072.135 0
1072.156 0
1072.177 0
1072.198 0
1072.220 0
1072.241 0
1072.262 0
1072.283 0
1072.304 2
1072.326 0
1072.347 8
1072.368 0
1072.389 0
1072.411 0
1072.432 0
1072.453 0
1072.474 0
1072.495 0
1072.517 0
1072.538 0
1072.559 0
1072.580 2
1072.601 4
1072.623 6
1072.644 7
1072.665 14
1072.686 8
1072.707 0
1072.729 1
1072.750 4
1072.771 8
1072.792 1
1072.814 6
1072.835 0
1072.856 0
1072.877 0
1072.898 0
1072.920 0
1072.941 7
1072.962 2
1072.983 0
1073.004 1
1073.026 0
1073.047 0
1073.068 0
1073.089 0
1073.110 0
1073.132 0
1073.153 0
1073.174 1
1073.195 0
1073.217 0
1073.238 0
1073.259 0
1073.280 0
1073.301 0
1073.323 0
1073.344 0
1073.365 0
1073.386 0
1073.408 6
1073.429 0
1073.450 0
1073.471 5
1073.492 0
1073.514 0
1073.535 0
1073.556 0
1073.577 6
1073.598 7
1073.620 2
1073.641 0
1073.662 0
1073.683 0
1073.705 4
1073.726 4
1073.747 3
1073.768 3
1073.789 3
1073.811 0
1073.832 0
1073.853 0
1073.874 1
1073.896 8
1073.917 7
1073.938 4
1073.959 0
1073.980 0
1074.002 0
1074.023 2
1074.044 2
1074.065 0
1074.087 0
1074.108 4
1074.129 0
1074.150 0
1074.172 0
1074.193 5
1074.214 1
1074.235 1
1074.256 2
1074.278 0
1074.299 0
1074.320 0
1074.341 0
1074.363 0
1074.384 0
1074.405 0
1074.426 0
1074.447 0
1074.469 0
1074.490 5
1074.511 0
1074.532 8
1074.554 3
1074.575 0
1074.596 0
1074.617 0
1074.639 0
1074.660 0
1074.681 0
1074.702 0
1074.723 1
1074.745 0
1074.766 0
1074.787 13
1074.808 6
1074.830 0
1074.851 3
1074.872 0
1074.893 4
1074.915 5
1074.936 0
1074.957 1
1074.978 1
1074.999 0
1075.021 0
1075.042 5
1075.063 5
1075.084 2
1075.106 4
1075.127 1
1075.148 0
1075.169 0
1075.191 0
1075.212 1
1075.233 1
1075.254 0
1075.276 0
1075.297 0
1075.318 7
1075.339 1
1075.360 0
1075.382 0
1075.403 0
1075.424 0
1075.445 0
1075.467 0
1075.488 0
1075.509 0
1075.530 0
1075.552 5
1075.573 5
1075.594 0
1075.615 7
1075.637 4
1075.658 0
1075.679 0
1075.700 0
1075.722 0
1075.743 0
1075.764 0
1075.785 6
1075.807 1
1075.828 4
1075.849 5
1075.870 0
1075.891 0
1075.913 0
1075.934 0
1075.955 0
1075.976 0
1075.998 0
1076.019 0
1076.040 0
1076.061 0
1076.083 0
1076.104 0
1076.125 3
1076.146 5
1076.168 6
1076.189 1
1076.210 0
1076.231 0
1076.253 0
1076.274 0
1076.295 0
1076.316 3
1076.338 0
1076.359 0
1076.380 2
1076.401 0
1076.423 0
1076.444 2
1076.465 1
1076.486 5
1076.508 9
1076.529 0
1076.550 0
1076.571 8
1076.593 17
1076.614 4
1076.635 0
1076.656 0
1076.678 0
1076.699 0
1076.720 0
1076.741 0
1076.763 0
1076.784 0
1076.805 8
1076.826 4
1076.848 2
1076.869 5
1076.890 0
1076.911 0
1076.933 3
1076.954 5
1076.975 0
1076.996 0
1077.018 0
1077.039 0
1077.060 8
1077.081 19
1077.103 2
1077.124 0
1077.145 0
1077.166 0
1077.188 0
1077.209 0
1077.230 1
1077.251 0
1077.273 0
1077.294 0
1077.315 0
1077.336 1
1077.358 1
1077.379 0
1077.400 0
1077.421 0
1077.443 0
1077.464 0
1077.485 0
1077.507 0
1077.528 4
1077.549 6
1077.570 0
1077.592 5
1077.613 6
1077.634 1
1077.655 0
1077.677 0
1077.698 3
1077.719 3
1077.740 5
1077.762 0
1077.783 0
1077.804 0
1077.825 1
1077.847 1
1077.868 3
1077.889 2
1077.910 0
1077.932 0
1077.953 1
1077.974 0
1077.996 0
1078.017 0
1078.038 0
1078.059 1
1078.081 12
1078.102 9
1078.123 0
1078.144 0
1078.166 4
1078.187 8
1078.208 0
1078.229 0
1078.251 0
1078.272 0
1078.293 2
1078.315 0
1078.336 0
1078.357 0
1078.378 0
1078.400 2
1078.421 1
1078.442 18
1078.463 10
1078.485 1
1078.506 2
1078.527 0
1078.548 7
1078.570 3
1078.591 0
1078.612 0
1078.634 0
1078.655 0
1078.676 2
1078.697 0
1078.719 4
1078.740 0
1078.761 0
1078.782 0
1078.804 0
1078.825 0
1078.846 0
1078.868 0
1078.889 2
1078.910 0
1078.931 0
1078.953 2
1078.974 0
1078.995 1
1079.016 0
1079.038 0
1079.059 0
1079.080 0
1079.102 0
1079.123 0
1079.144 3
1079.165 2
1079.187 11
1079.208 9
1079.229 5
1079.250 1
1079.272 1
1079.293 5
1079.314 0
1079.336 2
1079.357 2
1079.378 0
1079.399 0
1079.421 1
1079.442 0
1079.463 0
1079.484 0
1079.506 1
1079.527 0
1079.548 8
1079.570 4
1079.591 12
1079.612 11
1079.633 2
1079.655 4
1079.676 1
1079.697 0
1079.719 0
1079.740 0
1079.761 0
1079.782 0
1079.804 3
1079.825 0
1079.846 0
1079.868 0
1079.889 0
1079.910 1
1079.931 0
1079.953 0
1079.974 3
1079.995 0
1080.017 7
1080.038 2
1080.059 0
1080.080 1
1080.102 0
1080.123 0
1080.144 2
1080.166 0
1080.187 0
1080.208 0
1080.229 0
1080.251 0
1080.272 0
1080.293 0
1080.315 0
1080.336 0
1080.357 0
1080.378 0
1080.400 0
1080.421 0
1080.442 0
1080.464 0
1080.485 0
1080.506 2
1080.527 4
1080.549 20
1080.570 14
1080.591 10
1080.613 19
1080.634 12
1080.655 8
1080.676 1
1080.698 18
1080.719 19
1080.740 16
1080.762 8
1080.783 7
1080.804 3
1080.825 1
1080.847 1
1080.868 0
1080.889 3
1080.911 0
1080.932 0
1080.953 1
1080.974 0
1080.996 2
1081.017 0
1081.038 0
1081.060 7
1081.081 0
1081.102 0
1081.124 0
1081.145 0
1081.166 0
1081.187 0
1081.209 1
1081.230 0
1081.251 0
1081.273 5
1081.294 0
1081.315 0
1081.336 0
1081.358 0
1081.379 1
1081.400 1
1081.422 6
1081.443 1
1081.464 0
1081.486 5
1081.507 2
1081.528 11
1081.549 12
1081.571 10
1081.592 9
1081.613 11
1081.635 18
1081.656 6
1081.677 5
1081.699 9
1081.720 1
1081.741 0
1081.762 0
1081.784 0
1081.805 4
1081.826 5
1081.848 0
1081.869 0
1081.890 0
1081.912 6
1081.933 8
1081.954 0
1081.975 0
1081.997 0
1082.018 4
1082.039 2
1082.061 6
1082.082 1
1082.103 0
1082.125 0
1082.146 0
1082.167 0
1082.189 0
1082.210 0
1082.231 3
1082.252 2
1082.274 0
1082.295 5
1082.316 0
1082.338 0
1082.359 0
1082.380 5
1082.402 5
1082.423 0
1082.444 0
1082.465 0
1082.487 1
1082.508 6
1082.529 10
1082.551 6
1082.572 2
1082.593 7
1082.615 0
1082.636 0
1082.657 0
1082.679 3
1082.700 4
1082.721 0
1082.743 0
1082.764 1
1082.785 1
1082.806 5
1082.828 11
1082.849 7
1082.870 5
1082.892 1
1082.913 0
1082.934 1
1082.956 4
1082.977 2
1082.998 0
1083.020 3
1083.041 1
1083.062 2
1083.084 0
1083.105 0
1083.126 0
1083.147 0
1083.169 0
1083.190 3
1083.211 9
1083.233 0
1083.254 1
1083.275 9
1083.297 1
1083.318 0
1083.339 0
1083.361 0
1083.382 0
1083.403 0
1083.425 0
1083.446 8
1083.467 1
1083.489 0
1083.510 8
1083.531 15
1083.552 2
1083.574 6
1083.595 11
1083.616 1
1083.638 0
1083.659 0
1083.680 0
1083.702 0
1083.723 0
1083.744 0
1083.766 0
1083.787 0
1083.808 0
1083.830 0
1083.851 0
1083.872 0
1083.894 2
1083.915 0
1083.936 0
1083.958 0
1083.979 0
1084.000 0
1084.022 0
1084.043 0
1084.064 0
1084.085 0
1084.107 2
1084.128 10
1084.149 0
1084.171 0
1084.192 2
1084.213 4
1084.235 1
1084.256 0
1084.277 0
1084.299 1
1084.320 2
1084.341 0
1084.363 0
1084.384 0
1084.405 0
1084.427 2
1084.448 9
1084.469 4
1084.491 6
1084.512 7
1084.533 6
1084.555 2
1084.576 12
1084.597 1
1084.619 5
1084.640 0
1084.661 0
1084.683 0
1084.704 0
1084.725 0
1084.747 4
1084.768 0
1084.789 0
1084.811 0
1084.832 1
1084.853 0
1084.875 0
1084.896 0
1084.917 0
1084.939 0
1084.960 1
1084.981 3
1085.003 3
1085.024 4
1085.045 0
1085.067 0
1085.088 2
1085.109 0
1085.131 0
1085.152 1
1085.173 1
1085.195 4
1085.216 1
1085.237 0
1085.259 0
1085.280 0
1085.301 0
1085.323 0
1085.344 0
1085.365 6
1085.387 2
1085.408 0
1085.429 2
1085.451 3
1085.472 0
1085.493 11
1085.515 11
1085.536 12
1085.557 8
1085.579 6
1085.600 9
1085.621 0
1085.643 0
1085.664 0
1085.685 12
1085.707 1
1085.728 0
1085.749 2
1085.771 0
1085.792 0
1085.813 6
1085.835 9
1085.856 1
1085.877 6
1085.899 0
1085.920 0
1085.941 0
1085.963 0
1085.984 0
1086.005 0
1086.027 0
1086.048 0
1086.069 1
1086.091 1
1086.112 0
1086.134 0
1086.155 0
1086.176 0
1086.198 1
1086.219 0
1086.240 0
1086.262 0
1086.283 0
1086.304 0
1086.326 8
1086.347 2
1086.368 0
1086.390 0
1086.411 1
1086.432 2
1086.454 0
1086.475 2
1086.496 1
1086.518 1
1086.539 4
1086.560 0
1086.582 0
1086.603 1
1086.624 0
1086.646 0
1086.667 0
1086.689 0
1086.710 1
1086.731 0
1086.753 2
1086.774 1
1086.795 0
1086.817 0
1086.838 0
1086.859 0
1086.881 0
1086.902 0
1086.923 1
1086.945 3
1086.966 3
1086.987 1
1087.009 0
1087.030 0
1087.051 0
1087.073 1
1087.094 6
1087.116 6
1087.137 2
1087.158 0
1087.180 0
1087.201 0
1087.222 0
1087.244 1
1087.265 1
1087.286 1
1087.308 0
1087.329 0
1087.350 0
1087.372 3
1087.393 4
1087.415 0
1087.436 2
1087.457 10
1087.479 1
1087.500 0
1087.521 4
1087.543 6
1087.564 1
1087.585 0
1087.607 0
1087.628 4
1087.649 1
1087.671 0
1087.692 0
1087.714 0
1087.735 3
1087.756 1
1087.778 5
1087.799 3
1087.820 3
1087.842 0
1087.863 0
1087.884 5
1087.906 15
1087.927 2
1087.948 0
1087.970 0
1087.991 2
1088.013 12
1088.034 1
1088.055 0
1088.077 2
1088.098 3
1088.119 1
1088.141 1
1088.162 0
1088.183 0
1088.205 0
1088.226 0
1088.248 1
1088.269 2
1088.290 0
1088.312 2
1088.333 0
1088.354 0
1088.376 8
1088.397 11
1088.418 8
1088.440 4
1088.461 12
1088.483 11
1088.504 9
1088.525 16
1088.547 24
1088.568 18
1088.589 2
1088.611 4
1088.632 2
1088.654 0
1088.675 0
1088.696 0
1088.718 0
1088.739 0
1088.760 0
1088.782 0
1088.803 0
1088.824 0
1088.846 1
1088.867 0
1088.889 0
1088.910 0
1088.931 0
1088.953 0
1088.974 0
1088.995 0
1089.017 3
1089.038 0
1089.060 0
1089.081 0
1089.102 0
1089.124 0
1089.145 0
1089.166 0
1089.188 0
1089.209 0
1089.231 0
1089.252 3
1089.273 0
1089.295 0
1089.316 0
1089.337 0
1089.359 2
1089.380 0
1089.402 0
1089.423 3
1089.444 8
1089.466 2
1089.487 7
1089.508 10
1089.530 14
1089.551 21
1089.573 12
1089.594 8
1089.615 5
1089.637 0
1089.658 3
1089.679 0
1089.701 0
1089.722 0
1089.744 3
1089.765 0
1089.786 0
1089.808 0
1089.829 8
1089.851 1
1089.872 0
1089.893 0
1089.915 0
1089.936 0
1089.957 0
1089.979 0
1090.000 0
1090.022 0
1090.043 0
1090.064 0
1090.086 2
1090.107 0
1090.128 5
1090.150 0
1090.171 0
1090.193 1
1090.214 3
1090.235 3
1090.257 0
1090.278 0
1090.300 0
1090.321 0
1090.342 2
1090.364 0
1090.385 0
1090.406 0
1090.428 0
1090.449 0
1090.471 5
1090.492 4
1090.513 0
1090.535 9
1090.556 4
1090.578 4
1090.599 0
1090.620 4
1090.642 4
1090.663 6
1090.684 0
1090.706 0
1090.727 0
1090.749 1
1090.770 3
1090.791 2
1090.813 0
1090.834 0
1090.856 1
1090.877 0
1090.898 7
1090.920 5
1090.941 6
1090.963 0
1090.984 0
1091.005 0
1091.027 0
1091.048 0
1091.070 0
1091.091 0
1091.112 0
1091.134 3
1091.155 3
1091.176 0
1091.198 0
1091.219 0
1091.241 0
1091.262 0
1091.283 2
1091.305 6
1091.326 0
1091.348 0
1091.369 3
1091.390 2
1091.412 0
1091.433 0
1091.455 0
1091.476 0
1091.497 12
1091.519 4
1091.540 2
1091.562 0
1091.583 0
1091.604 0
1091.626 4
1091.647 8
1091.669 0
1091.690 1
1091.711 8
1091.733 9
1091.754 0
1091.776 6
1091.797 5
1091.818 0
1091.840 4
1091.861 0
1091.883 0
1091.904 0
1091.925 0
1091.947 0
1091.968 8
1091.990 6
1092.011 0
1092.032 1
1092.054 0
1092.075 5
1092.097 5
1092.118 0
1092.139 0
1092.161 0
1092.182 0
1092.204 0
1092.225 0
1092.246 0
1092.268 0
1092.289 3
1092.311 7
1092.332 2
1092.353 9
1092.375 6
1092.396 7
1092.418 0
1092.439 2
1092.460 0
1092.482 1
1092.503 3
1092.525 7
1092.546 5
1092.567 3
1092.589 2
1092.610 0
1092.632 0
1092.653 0
1092.675 0
1092.696 2
1092.717 2
1092.739 3
1092.760 0
1092.782 0
1092.803 1
1092.824 9
1092.846 0
1092.867 0
1092.889 0
1092.910 2
1092.931 0
1092.953 0
1092.974 1
1092.996 3
1093.017 4
1093.038 0
1093.060 0
1093.081 0
1093.103 0
1093.124 0
1093.146 0
1093.167 0
1093.188 0
1093.210 0
1093.231 0
1093.253 0
1093.274 0
1093.295 2
1093.317 0
1093.338 4
1093.360 3
1093.381 0
1093.403 0
1093.424 0
1093.445 3
1093.467 16
1093.488 4
1093.510 0
1093.531 2
1093.552 0
1093.574 1
1093.595 0
1093.617 0
1093.638 0
1093.660 2
1093.681 0
1093.702 0
1093.724 0
1093.745 0
1093.767 0
1093.788 0
1093.809 0
1093.831 0
1093.852 0
1093.874 0
1093.895 0
1093.917 0
1093.938 0
1093.959 0
1093.981 8
1094.002 9
1094.024 3
1094.045 3
1094.066 1
1094.088 0
1094.109 0
1094.131 0
1094.152 0
1094.174 0
1094.195 0
1094.216 3
1094.238 1
1094.259 0
1094.281 0
1094.302 4
1094.324 2
1094.345 0
1094.366 1
1094.388 3
1094.409 0
1094.431 0
1094.452 0
1094.474 1
1094.495 8
1094.516 22
1094.538 8
1094.559 0
1094.581 5
1094.602 5
1094.624 0
1094.645 3
1094.666 0
1094.688 1
1094.709 1
1094.731 2
1094.752 5
1094.774 0
1094.795 0
1094.816 0
1094.838 0
1094.859 1
1094.881 1
1094.902 0
1094.924 0
1094.945 0
1094.966 0
1094.988 0
1095.009 1
1095.031 3
1095.052 1
1095.074 1
1095.095 0
1095.116 0
1095.138 0
1095.159 0
1095.181 6
1095.202 3
1095.224 1
1095.245 12
1095.266 5
1095.288 6
1095.309 1
1095.331 0
1095.352 0
1095.374 2
1095.395 1
1095.416 3
1095.438 4
1095.459 0
1095.481 0
1095.502 15
1095.524 30
1095.545 126
1095.567 291
1095.588 243
1095.609 145
1095.631 87
1095.652 46
1095.674 19
1095.695 7
1095.717 0
1095.738 0
1095.759 6
1095.781 0
1095.802 3
1095.824 0
1095.845 0
1095.867 0
1095.888 0
1095.910 0
1095.931 0
1095.952 0
1095.974 0
1095.995 7
1096.017 1
1096.038 0
1096.060 0
1096.081 4
1096.103 13
1096.124 6
1096.145 8
1096.167 5
1096.188 0
1096.210 5
1096.231 7
1096.253 3
1096.274 0
1096.295 0
1096.317 1
1096.338 0
1096.360 0
1096.381 4
1096.403 2
1096.424 0
1096.446 1
1096.467 3
1096.488 4
1096.510 11
1096.531 45
1096.553 61
1096.574 111
1096.596 111
1096.617 75
1096.639 24
1096.660 2
1096.682 11
1096.703 19
1096.724 13
1096.746 8
1096.767 1
1096.789 0
1096.810 0
1096.832 2
1096.853 8
1096.875 3
1096.896 5
1096.917 1
1096.939 0
1096.960 0
1096.982 0
1097.003 0
1097.025 2
1097.046 0
1097.068 0
1097.089 15
1097.110 1
1097.132 0
1097.153 0
1097.175 0
1097.196 0
1097.218 0
1097.239 3
1097.261 0
1097.282 0
1097.304 0
1097.325 0
1097.346 4
1097.368 4
1097.389 1
1097.411 4
1097.432 2
1097.454 0
1097.475 0
1097.497 0
1097.518 0
1097.540 13
1097.561 27
1097.582 46
1097.604 18
1097.625 6
1097.647 5
1097.668 1
1097.690 11
1097.711 11
1097.733 0
1097.754 0
1097.776 0
1097.797 1
1097.819 2
1097.840 1
1097.861 0
1097.883 0
1097.904 0
1097.926 0
1097.947 0
1097.969 0
1097.990 5
1098.012 1
1098.033 0
1098.055 0
1098.076 0
1098.097 0
1098.119 0
1098.140 1
1098.162 0
1098.183 0
1098.205 0
1098.226 0
1098.248 0
1098.269 0
1098.291 0
1098.312 0
1098.334 0
1098.355 0
1098.377 3
1098.398 0
1098.419 7
1098.441 12
1098.462 5
1098.484 0
1098.505 0
1098.527 8
1098.548 10
1098.570 17
1098.591 19
1098.613 13
1098.634 9
1098.656 6
1098.677 0
1098.698 0
1098.720 0
1098.741 2
1098.763 4
1098.784 2
1098.806 0
1098.827 0
1098.849 1
1098.870 1
1098.892 1
1098.913 0
1098.935 1
1098.956 0
1098.978 0
1098.999 0
1099.021 0
1099.042 0
1099.063 0
1099.085 0
1099.106 0
1099.128 0
1099.149 0
1099.171 0
1099.192 0
1099.214 0
1099.235 5
1099.257 1
1099.278 0
1099.300 0
1099.321 0
1099.343 1
1099.364 0
1099.386 0
1099.407 0
1099.428 6
1099.450 7
1099.471 6
1099.493 1
1099.514 1
1099.536 4
1099.557 10
1099.579 3
1099.600 2
1099.622 1
1099.643 0
1099.665 3
1099.686 0
1099.708 0
1099.729 0
1099.751 0
1099.772 0
1099.794 2
1099.815 1
1099.837 1
1099.858 3
1099.879 0
1099.901 0
1099.922 0
1099.944 0
1099.965 1
1099.987 7
1100.008 0
1100.030 0
1100.051 2
1100.073 0
1100.094 0
1100.116 0
1100.137 0
1100.159 0
1100.180 3
1100.202 0
1100.223 1
1100.245 3
1100.266 0
1100.288 0
1100.309 0
1100.331 0
1100.352 5
1100.374 0
1100.395 0
1100.417 0
1100.438 0
1100.459 0
1100.481 0
1100.502 0
1100.524 5
1100.545 7
1100.567 0
1100.588 0
1100.610 0
1100.631 1
1100.653 0
1100.674 0
1100.696 0
1100.717 4
1100.739 6
1100.760 2
1100.782 0
1100.803 0
1100.825 0
1100.846 1
1100.868 1
1100.889 0
1100.911 0
1100.932 0
1100.954 0
1100.975 0
1100.997 0
1101.018 0
1101.040 4
1101.061 0
1101.083 0
1101.104 2
1101.126 2
1101.147 7
1101.169 6
1101.190 2
1101.212 0
1101.233 4
1101.255 5
1101.276 8
1101.298 3
1101.319 1
1101.341 0
1101.362 0
1101.384 0
1101.405 0
1101.427 0
1101.448 0
1101.469 5
1101.491 7
1101.512 0
1101.534 0
1101.555 5
1101.577 8
1101.598 5
1101.620 0
1101.641 0
1101.663 9
1101.684 4
1101.706 5
1101.727 2
1101.749 0
1101.770 0
1101.792 0
1101.813 0
1101.835 0
1101.856 3
1101.878 1
1101.899 0
1101.921 0
1101.942 0
1101.964 0
1101.985 0
1102.007 3
1102.028 4
1102.050 17
1102.071 7
1102.093 0
1102.114 0
1102.136 3
1102.157 6
1102.179 0
1102.200 0
1102.222 5
1102.243 0
1102.265 0
1102.286 1
1102.308 3
1102.329 0
1102.351 0
1102.372 5
1102.394 0
1102.415 0
1102.437 0
1102.458 0
1102.480 4
1102.501 1
1102.523 6
1102.544 4
1102.566 6
1102.587 16
1102.609 7
1102.630 0
1102.652 0
1102.673 0
1102.695 0
1102.717 3
1102.738 10
1102.760 6
1102.781 0
1102.803 3
1102.824 5
1102.846 0
1102.867 0
1102.889 1
1102.910 0
1102.932 0
1102.953 0
1102.975 2
1102.996 0
1103.018 1
1103.039 0
1103.061 0
1103.082 6
1103.104 3
1103.125 0
1103.147 0
1103.168 14
1103.190 13
1103.211 5
1103.233 0
1103.254 0
1103.276 0
1103.297 0
1103.319 0
1103.340 0
1103.362 2
1103.383 0
1103.405 3
1103.426 3
1103.448 0
1103.469 3
1103.491 9
1103.512 9
1103.534 2
1103.555 3
1103.577 4
1103.598 2
1103.620 0
1103.641 0
1103.663 0
1103.685 0
1103.706 6
1103.728 0
1103.749 0
1103.771 0
1103.792 0
1103.814 0
1103.835 0
1103.857 3
1103.878 0
1103.900 2
1103.921 2
1103.943 0
1103.964 0
1103.986 0
1104.007 0
1104.029 0
1104.050 0
1104.072 0
1104.093 0
1104.115 0
1104.136 0
1104.158 0
1104.179 0
1104.201 6
1104.222 4
1104.244 1
1104.266 3
1104.287 0
1104.309 0
1104.330 1
1104.352 0
1104.373 0
1104.395 0
1104.416 0
1104.438 5
1104.459 3
1104.481 1
1104.502 2
1104.524 1
1104.545 4
1104.567 3
1104.588 1
1104.610 1
1104.631 0
1104.653 3
1104.674 0
1104.696 0
1104.718 0
1104.739 4
1104.761 3
1104.782 5
1104.804 5
1104.825 0
1104.847 0
1104.868 1
1104.890 2
1104.911 0
1104.933 0
1104.954 0
1104.976 0
1104.997 0
1105.019 1
1105.040 0
1105.062 1
1105.083 0
1105.105 0
1105.127 0
1105.148 0
1105.170 0
1105.191 0
1105.213 0
1105.234 0
1105.256 1
1105.277 0
1105.299 0
1105.320 0
1105.342 0
1105.363 7
1105.385 7
1105.406 0
1105.428 8
1105.450 17
1105.471 5
1105.493 0
1105.514 16
1105.536 11
1105.557 51
1105.579 122
1105.600 122
1105.622 86
1105.643 27
1105.665 23
1105.686 11
1105.708 4
1105.729 0
1105.751 2
1105.773 10
1105.794 6
1105.816 0
1105.837 0
1105.859 0
1105.880 5
1105.902 9
1105.923 4
1105.945 0
1105.966 0
1105.988 0
1106.009 0
1106.031 5
1106.053 2
1106.074 1
1106.096 0
1106.117 6
1106.139 0
1106.160 5
1106.182 1
1106.203 0
1106.225 0
1106.246 0
1106.268 0
1106.289 0
1106.311 0
1106.333 2
1106.354 0
1106.376 0
1106.397 0
1106.419 0
1106.440 0
1106.462 4
1106.483 8
1106.505 18
1106.526 58
1106.548 139
1106.570 172
1106.591 167
1106.613 115
1106.634 74
1106.656 25
1106.677 27
1106.699 14
1106.720 2
1106.742 0
1106.763 0
1106.785 0
1106.807 0
1106.828 0
1106.850 7
1106.871 0
1106.893 0
1106.914 0
1106.936 7
1106.957 5
1106.979 4
1107.000 1
1107.022 0
1107.044 0
1107.065 9
1107.087 0
1107.108 8
1107.130 5
1107.151 0
1107.173 0
1107.194 5
1107.216 3
1107.237 4
1107.259 0
1107.281 0
1107.302 1
1107.324 0
1107.345 2
1107.367 0
1107.388 0
1107.410 6
1107.431 4
1107.453 6
1107.475 1
1107.496 0
1107.518 14
1107.539 38
1107.561 61
1107.582 58
1107.604 68
1107.625 51
1107.647 43
1107.669 11
1107.690 3
1107.712 0
1107.733 0
1107.755 0
1107.776 0
1107.798 0
1107.819 0
1107.841 0
1107.863 1
1107.884 0
1107.906 0
1107.927 3
1107.949 3
1107.970 0
1107.992 0
1108.013 4
1108.035 2
1108.057 3
1108.078 1
1108.100 8
1108.121 12
1108.143 5
1108.164 0
1108.186 0
1108.207 8
1108.229 3
1108.251 0
1108.272 0
1108.294 0
1108.315 0
1108.337 0
1108.358 1
1108.380 0
1108.402 0
1108.423 0
1108.445 0
1108.466 0
1108.488 5
1108.509 7
1108.531 0
1108.552 12
1108.574 39
1108.596 28
1108.617 14
1108.639 23
1108.660 14
1108.682 1
1108.703 0
1108.725 6
1108.747 3
1108.768 2
1108.790 0
1108.811 0
1108.833 0
1108.854 1
1108.876 0
1108.897 3
1108.919 1
1108.941 1
1108.962 2
1108.984 2
1109.005 0
1109.027 0
1109.048 2
1109.070 0
1109.092 0
1109.113 0
1109.135 0
1109.156 2
1109.178 0
1109.199 0
1109.221 0
1109.243 0
1109.264 0
1109.286 0
1109.307 1
1109.329 0
1109.350 0
1109.372 0
1109.394 0
1109.415 0
1109.437 2
1109.458 2
1109.480 2
1109.501 2
1109.523 0
1109.545 3
1109.566 14
1109.588 14
1109.609 4
1109.631 0
1109.652 6
1109.674 1
1109.696 0
1109.717 0
1109.739 3
1109.760 0
1109.782 0
1109.803 0
1109.825 1
1109.847 0
1109.868 0
1109.890 0
1109.911 0
1109.933 0
1109.955 4
1109.976 0
1109.998 0
1110.019 0
1110.041 3
1110.062 1
1110.084 0
1110.106 0
1110.127 0
1110.149 1
1110.170 0
1110.192 1
1110.213 0
1110.235 0
1110.257 1
1110.278 0
1110.300 0
1110.321 0
1110.343 0
1110.365 5
1110.386 0
1110.408 0
1110.429 3
1110.451 2
1110.472 0
1110.494 0
1110.516 2
1110.537 9
1110.559 0
1110.580 8
1110.602 9
1110.624 4
1110.645 2
1110.667 0
1110.688 0
1110.710 0
1110.731 6
1110.753 2
1110.775 0
1110.796 0
1110.818 1
1110.839 3
1110.861 0
1110.883 0
1110.904 0
1110.926 0
1110.947 0
1110.969 0
1110.990 0
1111.012 14
1111.034 6
1111.055 0
1111.077 1
1111.098 7
1111.120 2
1111.142 1
1111.163 0
1111.185 0
1111.206 0
1111.228 2
1111.250 3
1111.271 8
1111.293 12
1111.314 0
1111.336 3
1111.357 0
1111.379 0
1111.401 0
1111.422 0
1111.444 0
1111.465 2
1111.487 0
1111.509 4
1111.530 10
1111.552 5
1111.573 7
1111.595 0
1111.617 3
1111.638 6
1111.660 0
1111.681 0
1111.703 4
1111.725 2
1111.746 0
1111.768 0
1111.789 0
1111.811 1
1111.833 0
1111.854 4
1111.876 0
1111.897 0
1111.919 0
1111.940 0
1111.962 0
1111.984 2
1112.005 5
1112.027 1
1112.048 0
1112.070 2
1112.092 0
1112.113 0
1112.135 0
1112.156 5
1112.178 1
1112.200 0
1112.221 1
1112.243 12
1112.264 4
1112.286 3
1112.308 3
1112.329 5
1112.351 0
1112.372 0
1112.394 3
1112.416 1
1112.437 1
1112.459 8
1112.480 0
1112.502 1
1112.524 4
1112.545 13
1112.567 2
1112.588 4
1112.610 17
1112.632 26
1112.653 4
1112.675 6
1112.696 5
1112.718 3
1112.740 2
1112.761 0
1112.783 8
1112.805 10
1112.826 1
1112.848 3
1112.869 0
1112.891 0
1112.913 0
1112.934 1
1112.956 1
1112.977 3
1112.999 0
1113.021 0
1113.042 0
1113.064 2
1113.085 0
1113.107 0
1113.129 0
1113.150 0
1113.172 0
1113.193 1
1113.215 6
1113.237 0
1113.258 0
1113.280 0
1113.301 1
1113.323 5
1113.345 2
1113.366 5
1113.388 0
1113.410 0
1113.431 0
1113.453 0
1113.474 0
1113.496 0
1113.518 0
1113.539 4
1113.561 5
1113.582 4
1113.604 1
1113.626 0
1113.647 0
1113.669 0
1113.690 0
1113.712 0
1113.734 0
1113.755 0
1113.777 0
1113.799 7
1113.820 7
1113.842 4
1113.863 3
1113.885 0
1113.907 0
1113.928 0
1113.950 1
1113.971 2
1113.993 0
1114.015 0
1114.036 8
1114.058 6
1114.080 0
1114.101 0
1114.123 0
1114.144 0
1114.166 0
1114.188 0
1114.209 0
1114.231 0
1114.252 0
1114.274 0
1114.296 0
1114.317 0
1114.339 0
1114.361 0
1114.382 9
1114.404 0
1114.425 0
1114.447 0
1114.469 0
1114.490 0
1114.512 2
1114.534 1
1114.555 0
1114.577 4
1114.598 0
1114.620 1
1114.642 2
1114.663 1
1114.685 2
1114.707 0
1114.728 8
1114.750 11
1114.771 1
1114.793 3
1114.815 2
1114.836 0
1114.858 10
1114.880 8
1114.901 2
1114.923 2
1114.944 2
1114.966 7
1114.988 4
1115.009 0
1115.031 1
1115.053 0
1115.074 0
1115.096 0
1115.117 7
1115.139 1
1115.161 0
1115.182 1
1115.204 0
1115.226 0
1115.247 0
1115.269 6
1115.290 2
1115.312 0
1115.334 0
1115.355 0
1115.377 0
1115.399 0
1115.420 0
1115.442 0
1115.463 0
1115.485 3
1115.507 2
1115.528 9
1115.550 0
1115.572 2
1115.593 1
1115.615 0
1115.637 0
1115.658 0
1115.680 1
1115.701 0
1115.723 0
1115.745 3
1115.766 1
1115.788 1
1115.810 0
1115.831 3
1115.853 6
1115.874 3
1115.896 0
1115.918 0
1115.939 3
1115.961 0
1115.983 5
1116.004 1
1116.026 0
1116.048 2
1116.069 6
1116.091 0
1116.112 0
1116.134 0
1116.156 0
1116.177 0
1116.199 0
1116.221 0
1116.242 3
1116.264 1
1116.286 0
1116.307 0
1116.329 1
1116.351 0
1116.372 0
1116.394 0
1116.415 0
1116.437 0
1116.459 0
1116.480 3
1116.502 10
1116.524 18
1116.545 1
1116.567 9
1116.589 2
1116.610 1
1116.632 0
1116.653 0
1116.675 1
1116.697 3
1116.718 0
1116.740 0
1116.762 0
1116.783 0
1116.805 0
1116.827 0
1116.848 0
1116.870 0
1116.892 0
1116.913 0
1116.935 0
1116.956 0
1116.978 1
1117.000 3
1117.021 0
1117.043 1
1117.065 1
1117.086 2
1117.108 2
1117.130 0
1117.151 4
1117.173 1
1117.195 2
1117.216 0
1117.238 0
1117.260 4
1117.281 8
1117.303 3
1117.324 0
1117.346 0
1117.368 0
1117.389 0
1117.411 0
1117.433 8
1117.454 5
1117.476 0
1117.498 1
1117.519 16
1117.541 3
1117.563 23
1117.584 30
1117.606 4
1117.628 0
1117.649 6
1117.671 13
1117.693 1
1117.714 5
1117.736 5
1117.757 3
1117.779 1
1117.801 3
1117.822 3
1117.844 3
1117.866 2
1117.887 0
1117.909 2
1117.931 2
1117.952 0
1117.974 3
1117.996 6
1118.017 2
1118.039 0
1118.061 0
1118.082 0
1118.104 0
1118.126 5
1118.147 3
1118.169 1
1118.191 0
1118.212 0
1118.234 0
1118.256 17
1118.277 4
1118.299 0
1118.321 0
1118.342 0
1118.364 0
1118.386 4
1118.407 6
1118.429 5
1118.450 25
1118.472 5
1118.494 0
1118.515 6
1118.537 1
1118.559 12
1118.580 13
1118.602 21
1118.624 7
1118.645 8
1118.667 9
1118.689 5
1118.710 8
1118.732 2
1118.754 0
1118.775 0
1118.797 0
1118.819 0
1118.840 3
1118.862 0
1118.884 0
1118.905 6
1118.927 1
1118.949 0
1118.970 0
1118.992 2
1119.014 3
1119.035 8
1119.057 7
1119.079 0
1119.100 0
1119.122 0
1119.144 0
1119.165 0
1119.187 0
1119.209 0
1119.230 1
1119.252 0
1119.274 0
1119.295 0
1119.317 2
1119.339 0
1119.360 1
1119.382 0
1119.404 0
1119.425 0
1119.447 0
1119.469 14
1119.490 7
1119.512 7
1119.534 11
1119.555 4
1119.577 1
1119.599 2
1119.620 9
1119.642 12
1119.664 6
1119.685 0
1119.707 0
1119.729 5
1119.750 8
1119.772 2
1119.794 0
1119.815 0
1119.837 1
1119.859 0
1119.880 0
1119.902 0
1119.924 0
1119.946 0
1119.967 0
1119.989 6
1120.011 2
1120.032 0
1120.054 0
1120.076 0
1120.097 0
1120.119 0
1120.141 0
1120.162 0
1120.184 0
1120.206 0
1120.227 0
1120.249 0
1120.271 0
1120.292 0
1120.314 0
1120.336 5
1120.357 1
1120.379 0
1120.401 0
1120.422 5
1120.444 0
1120.466 0
1120.487 0
1120.509 0
1120.531 0
1120.552 3
1120.574 0
1120.596 0
1120.618 11
1120.639 3
1120.661 0
1120.683 7
1120.704 1
1120.726 1
1120.748 0
1120.769 0
1120.791 0
1120.813 0
1120.834 0
1120.856 0
1120.878 1
1120.899 0
1120.921 0
1120.943 0
1120.964 0
1120.986 0
1121.008 0
1121.029 0
1121.051 0
1121.073 0
1121.095 0
1121.116 2
1121.138 0
1121.160 3
1121.181 0
1121.203 2
1121.225 1
1121.246 2
1121.268 2
1121.290 3
1121.311 1
1121.333 0
1121.355 0
1121.376 0
1121.398 3
1121.420 0
1121.442 0
1121.463 3
1121.485 0
1121.507 0
1121.528 0
1121.550 0
1121.572 4
1121.593 11
1121.615 0
1121.637 1
1121.658 2
1121.680 0
1121.702 0
1121.723 5
1121.745 0
1121.767 0
1121.789 0
1121.810 0
1121.832 0
1121.854 0
1121.875 7
1121.897 3
1121.919 0
1121.940 0
1121.962 1
1121.984 2
1122.005 6
1122.027 3
1122.049 0
1122.071 0
1122.092 2
1122.114 7
1122.136 6
1122.157 14
1122.179 1
1122.201 0
1122.222 0
1122.244 0
1122.266 0
1122.288 0
1122.309 3
1122.331 0
1122.353 0
1122.374 0
1122.396 0
1122.418 1
1122.439 0
1122.461 6
1122.483 0
1122.505 0
1122.526 0
1122.548 3
1122.570 8
1122.591 19
1122.613 0
1122.635 0
1122.656 0
1122.678 1
1122.700 0
1122.722 0
1122.743 0
1122.765 2
1122.787 1
1122.808 0
1122.830 1
1122.852 5
1122.873 4
1122.895 0
1122.917 0
1122.939 0
1122.960 5
1122.982 0
1123.004 2
1123.025 4
1123.047 0
1123.069 0
1123.090 3
1123.112 0
1123.134 1
1123.156 0
1123.177 0
1123.199 0
1123.221 6
1123.242 0
1123.264 5
1123.286 7
1123.308 0
1123.329 0
1123.351 0
1123.373 6
1123.394 5
1123.416 0
1123.438 0
1123.459 8
1123.481 3
1123.503 4
1123.525 7
1123.546 8
1123.568 7
1123.590 3
1123.611 4
1123.633 0
1123.655 5
1123.677 8
1123.698 5
1123.720 0
1123.742 0
1123.763 0
1123.785 0
1123.807 0
1123.829 0
1123.850 0
1123.872 2
1123.894 6
1123.915 7
1123.937 1
1123.959 0
1123.981 0
1124.002 0
1124.024 0
1124.046 4
1124.067 5
1124.089 5
1124.111 0
1124.133 0
1124.154 1
1124.176 4
1124.198 0
1124.219 2
1124.241 2
1124.263 0
1124.285 0
1124.306 0
1124.328 1
1124.350 0
1124.371 5
1124.393 1
1124.415 13
1124.437 8
1124.458 3
1124.480 2
1124.502 0
1124.523 0
1124.545 0
1124.567 3
1124.589 5
1124.610 0
1124.632 3
1124.654 0
1124.675 6
1124.697 0
1124.719 0
1124.741 0
1124.762 0
1124.784 0
1124.806 0
1124.827 0
1124.849 0
1124.871 4
1124.893 3
1124.914 0
1124.936 0
1124.958 0
1124.980 0
1125.001 5
1125.023 3
1125.045 0
1125.066 0
1125.088 0
1125.110 1
1125.132 0
1125.153 0
1125.175 0
1125.197 0
1125.219 0
1125.240 0
1125.262 0
1125.284 0
1125.305 0
1125.327 0
1125.349 0
1125.371 0
1125.392 1
1125.414 0
1125.436 0
1125.458 0
1125.479 0
1125.501 8
1125.523 5
1125.544 6
1125.566 1
1125.588 0
1125.610 1
1125.631 5
1125.653 1
1125.675 6
1125.697 1
1125.718 0
1125.740 0
1125.762 0
1125.783 0
1125.805 1
1125.827 1
1125.849 1
1125.870 1
1125.892 0
1125.914 0
1125.936 0
1125.957 0
1125.979 0
1126.001 0
1126.022 0
1126.044 1
1126.066 0
1126.088 0
1126.109 0
1126.131 5
1126.153 2
1126.175 0
1126.196 0
1126.218 0
1126.240 0
1126.262 0
1126.283 0
1126.305 0
1126.327 8
1126.349 2
1126.370 0
1126.392 0
1126.414 0
1126.435 8
1126.457 8
1126.479 3
1126.501 0
1126.522 15
1126.544 2
1126.566 7
1126.588 0
1126.609 0
1126.631 4
1126.653 2
1126.675 8
1126.696 3
1126.718 0
1126.740 1
1126.762 1
1126.783 0
1126.805 0
1126.827 0
1126.848 0
1126.870 0
1126.892 0
1126.914 0
1126.935 0
1126.957 4
1126.979 0
1127.001 4
1127.022 0
1127.044 0
1127.066 0
1127.088 0
1127.109 0
1127.131 0
1127.153 0
1127.175 0
1127.196 0
1127.218 0
1127.240 0
1127.262 4
1127.283 0
1127.305 9
1127.327 0
1127.349 0
1127.370 2
1127.392 0
1127.414 0
1127.436 1
1127.457 0
1127.479 11
1127.501 10
1127.523 11
1127.544 30
1127.566 10
1127.588 36
1127.610 3
1127.631 4
1127.653 2
1127.675 3
1127.697 8
1127.718 0
1127.740 0
1127.762 9
1127.784 8
1127.805 0
1127.827 0
1127.849 0
1127.871 0
1127.892 0
1127.914 1
1127.936 3
1127.958 4
1127.979 4
1128.001 0
1128.023 0
1128.045 0
1128.066 0
1128.088 3
1128.110 2
1128.132 5
1128.153 0
1128.175 0
1128.197 2
1128.219 0
1128.240 0
1128.262 0
1128.284 1
1128.306 0
1128.327 0
1128.349 0
1128.371 0
1128.393 0
1128.414 0
1128.436 0
1128.458 10
1128.480 11
1128.501 7
1128.523 3
1128.545 16
1128.567 20
1128.588 11
1128.610 14
1128.632 14
1128.654 1
1128.675 4
1128.697 11
1128.719 4
1128.741 0
1128.763 6
1128.784 0
1128.806 4
1128.828 7
1128.850 4
1128.871 2
1128.893 0
1128.915 6
1128.937 0
1128.958 0
1128.980 0
1129.002 0
1129.024 0
1129.045 0
1129.067 0
1129.089 0
1129.111 0
1129.132 10
1129.154 3
1129.176 0
1129.198 0
1129.219 0
1129.241 0
1129.263 0
1129.285 0
1129.307 0
1129.328 0
1129.350 0
1129.372 0
1129.394 0
1129.415 0
1129.437 4
1129.459 2
1129.481 14
1129.502 5
1129.524 22
1129.546 12
1129.568 7
1129.590 9
1129.611 12
1129.633 3
1129.655 0
1129.677 0
1129.698 0
1129.720 0
1129.742 4
1129.764 3
1129.785 0
1129.807 0
1129.829 2
1129.851 0
1129.873 0
1129.894 0
1129.916 1
1129.938 4
1129.960 1
1129.981 0
1130.003 2
1130.025 0
1130.047 0
1130.068 9
1130.090 4
1130.112 1
1130.134 0
1130.156 0
1130.177 0
1130.199 2
1130.221 0
1130.243 0
1130.264 0
1130.286 1
1130.308 0
1130.330 0
1130.352 0
1130.373 0
1130.395 2
1130.417 0
1130.439 0
1130.460 0
1130.482 0
1130.504 3
1130.526 4
1130.547 7
1130.569 13
1130.591 1
1130.613 2
1130.635 1
1130.656 0
1130.678 0
1130.700 0
1130.722 0
1130.743 0
1130.765 0
1130.787 0
1130.809 0
1130.831 0
1130.852 3
1130.874 14
1130.896 3
1130.918 0
1130.939 2
1130.961 2
1130.983 0
1131.005 0
1131.027 0
1131.048 1
1131.070 0
1131.092 9
1131.114 8
1131.136 6
1131.157 9
1131.179 2
1131.201 8
1131.223 6
1131.244 1
1131.266 0
1131.288 0
1131.310 4
1131.332 1
1131.353 2
1131.375 0
1131.397 0
1131.419 1
1131.441 0
1131.462 0
1131.484 0
1131.506 2
1131.528 2
1131.549 8
1131.571 8
1131.593 0
1131.615 0
1131.637 0
1131.658 0
1131.680 0
1131.702 0
1131.724 0
1131.746 0
1131.767 6
1131.789 8
1131.811 0
1131.833 0
1131.854 0
1131.876 1
1131.898 0
1131.920 0
1131.942 0
1131.963 0
1131.985 0
1132.007 0
1132.029 1
1132.051 5
1132.072 1
1132.094 0
1132.116 1
1132.138 0
1132.160 0
1132.181 0
1132.203 1
1132.225 0
1132.247 0
1132.268 0
1132.290 0
1132.312 1
1132.334 1
1132.356 0
1132.377 1
1132.399 3
1132.421 0
1132.443 0
1132.465 2
1132.486 3
1132.508 2
1132.530 1
1132.552 7
1132.574 3
1132.595 2
1132.617 0
1132.639 0
1132.661 0
1132.683 0
1132.704 0
1132.726 0
1132.748 0
1132.770 0
1132.792 2
1132.813 0
1132.835 6
1132.857 0
1132.879 4
1132.901 0
1132.922 0
1132.944 0
1132.966 0
1132.988 0
1133.010 0
1133.031 0
1133.053 0
1133.075 0
1133.097 0
1133.119 0
1133.140 11
1133.162 4
1133.184 6
1133.206 5
1133.228 4
1133.249 8
1133.271 1
1133.293 2
1133.315 2
1133.337 2
1133.358 0
1133.380 0
1133.402 0
1133.424 0
1133.446 0
1133.467 3
1133.489 9
1133.511 23
1133.533 13
1133.555 4
1133.576 0
1133.598 4
1133.620 3
1133.642 2
1133.664 0
1133.685 0
1133.707 2
1133.729 3
1133.751 0
1133.773 0
1133.795 0
1133.816 10
1133.838 1
1133.860 0
1133.882 2
1133.904 5
1133.925 0
1133.947 1
1133.969 0
1133.991 0
1134.013 7
1134.034 9
1134.056 0
1134.078 0
1134.100 0
1134.122 0
1134.143 0
1134.165 0
1134.187 0
1134.209 0
1134.231 0
1134.253 0
1134.274 1
1134.296 4
1134.318 7
1134.340 1
1134.362 0
1134.383 0
1134.405 0
1134.427 5
1134.449 0
1134.471 0
1134.492 0
1134.514 8
1134.536 6
1134.558 9
1134.580 7
1134.602 4
1134.623 1
1134.645 9
1134.667 10
1134.689 1
1134.711 0
1134.732 0
1134.754 5
1134.776 6
1134.798 1
1134.820 8
1134.842 0
1134.863 0
1134.885 0
1134.907 0
1134.929 5
1134.951 0
1134.972 1
1134.994 0
1135.016 4
1135.038 0
1135.060 0
1135.082 0
1135.103 0
1135.125 0
1135.147 0
1135.169 1
1135.191 11
1135.212 8
1135.234 0
1135.256 0
1135.278 0
1135.300 1
1135.322 0
1135.343 0
1135.365 0
1135.387 1
1135.409 0
1135.431 0
1135.453 0
1135.474 0
1135.496 1
1135.518 1
1135.540 6
1135.562 4
1135.583 13
1135.605 9
1135.627 4
1135.649 0
1135.671 0
1135.693 3
1135.714 3
1135.736 0
1135.758 5
1135.780 1
1135.802 0
1135.824 0
1135.845 0
1135.867 0
1135.889 0
1135.911 0
1135.933 0
1135.955 1
1135.976 0
1135.998 0
1136.020 0
1136.042 0
1136.064 0
1136.086 0
1136.107 0
1136.129 3
1136.151 3
1136.173 0
1136.195 1
1136.217 0
1136.238 0
1136.260 2
1136.282 8
1136.304 11
1136.326 0
1136.348 1
1136.369 0
1136.391 0
1136.413 0
1136.435 0
1136.457 0
1136.479 0
1136.500 8
1136.522 8
1136.544 5
1136.566 0
1136.588 0
1136.610 0
1136.631 0
1136.653 3
1136.675 0
1136.697 0
1136.719 0
1136.741 0
1136.762 1
1136.784 0
1136.806 0
1136.828 2
1136.850 0
1136.872 0
1136.893 0
1136.915 3
1136.937 1
1136.959 1
1136.981 1
1137.003 0
1137.024 1
1137.046 14
1137.068 2
1137.090 0
1137.112 0
1137.134 2
1137.155 0
1137.177 2
1137.199 0
1137.221 4
1137.243 0
1137.265 0
1137.286 0
1137.308 2
1137.330 1
1137.352 0
1137.374 0
1137.396 0
1137.418 5
1137.439 4
1137.461 0
1137.483 0
1137.505 0
1137.527 0
1137.549 0
1137.570 0
1137.592 4
1137.614 5
1137.636 3
1137.658 14
1137.680 5
1137.702 0
1137.723 0
1137.745 0
1137.767 0
1137.789 0
1137.811 0
1137.833 0
1137.854 0
1137.876 1
1137.898 0
1137.920 0
1137.942 4
1137.964 7
1137.986 3
1138.007 0
1138.029 0
1138.051 0
1138.073 0
1138.095 0
1138.117 5
1138.138 3
1138.160 9
1138.182 7
1138.204 0
1138.226 0
1138.248 0
1138.270 0
1138.291 2
1138.313 0
1138.335 0
1138.357 1
1138.379 1
1138.401 4
1138.423 1
1138.444 2
1138.466 0
1138.488 2
1138.510 0
1138.532 0
1138.554 0
1138.576 1
1138.597 1
1138.619 0
1138.641 0
1138.663 1
1138.685 3
1138.707 0
1138.728 0
1138.750 6
1138.772 0
1138.794 0
1138.816 0
1138.838 0
1138.860 0
1138.881 0
1138.903 2
1138.925 4
1138.947 0
1138.969 0
1138.991 0
1139.013 0
1139.034 0
1139.056 0
1139.078 4
1139.100 1
1139.122 0
1139.144 0
1139.166 0
1139.188 2
1139.209 2
1139.231 1
1139.253 0
1139.275 0
1139.297 0
1139.319 4
1139.341 1
1139.362 1
1139.384 2
1139.406 1
1139.428 0
1139.450 0
1139.472 1
1139.494 10
1139.515 7
1139.537 5
1139.559 3
1139.581 0
1139.603 0
1139.625 0
1139.647 3
1139.668 3
1139.690 1
1139.712 0
1139.734 1
1139.756 2
1139.778 0
1139.800 0
1139.822 1
1139.843 1
1139.865 1
1139.887 0
1139.909 0
1139.931 0
1139.953 0
1139.975 0
1139.996 0
1140.018 0
1140.040 0
1140.062 3
1140.084 5
1140.106 0
1140.128 0
1140.150 0
1140.171 0
1140.193 0
1140.215 0
1140.237 0
1140.259 0
1140.281 0
1140.303 2
1140.325 0
1140.346 0
1140.368 4
1140.390 2
1140.412 11
1140.434 4
1140.456 1
1140.478 2
1140.499 3
1140.521 0
1140.543 5
1140.565 0
1140.587 3
1140.609 3
1140.631 0
1140.653 0
1140.674 4
1140.696 7
1140.718 1
1140.740 0
1140.762 0
1140.784 0
1140.806 2
1140.828 8
1140.849 2
1140.871 0
1140.893 0
1140.915 0
1140.937 0
1140.959 0
1140.981 0
1141.003 0
1141.024 3
1141.046 3
1141.068 5
1141.090 2
1141.112 0
1141.134 0
1141.156 0
1141.178 0
1141.200 5
1141.221 1
1141.243 5
1141.265 0
1141.287 1
1141.309 0
1141.331 0
1141.353 0
1141.375 4
1141.396 2
1141.418 1
1141.440 5
1141.462 0
1141.484 8
1141.506 4
1141.528 0
1141.550 12
1141.571 8
1141.593 0
1141.615 0
1141.637 0
1141.659 7
1141.681 0
1141.703 0
1141.725 0
1141.747 0
1141.768 7
1141.790 0
1141.812 3
1141.834 0
1141.856 0
1141.878 0
1141.900 3
1141.922 0
1141.944 3
1141.965 2
1141.987 2
1142.009 0
1142.031 0
1142.053 0
1142.075 0
1142.097 0
1142.119 0
1142.141 0
1142.162 0
1142.184 3
1142.206 2
1142.228 0
1142.250 2
1142.272 3
1142.294 0
1142.316 0
1142.338 0
1142.359 0
1142.381 0
1142.403 0
1142.425 3
1142.447 0
1142.469 1
1142.491 11
1142.513 0
1142.535 6
1142.556 5
1142.578 0
1142.600 0
1142.622 4
1142.644 9
1142.666 6
1142.688 0
1142.710 0
1142.732 4
1142.753 2
1142.775 0
1142.797 0
1142.819 0
1142.841 0
1142.863 3
1142.885 16
1142.907 6
1142.929 0
1142.951 9
1142.972 10
1142.994 2
1143.016 0
1143.038 0
1143.060 0
1143.082 2
1143.104 0
1143.126 0
1143.148 0
1143.169 0
1143.191 7
1143.213 13
1143.235 1
1143.257 0
1143.279 0
1143.301 0
1143.323 0
1143.345 0
1143.367 1
1143.388 3
1143.410 0
1143.432 0
1143.454 0
1143.476 1
1143.498 1
1143.520 12
1143.542 5
1143.564 1
1143.586 6
1143.607 0
1143.629 3
1143.651 10
1143.673 0
1143.695 0
1143.717 0
1143.739 0
1143.761 0
1143.783 0
1143.805 4
1143.827 0
1143.848 0
1143.870 2
1143.892 0
1143.914 13
1143.936 8
1143.958 2
1143.980 0
1144.002 0
1144.024 0
1144.046 0
1144.067 0
1144.089 0
1144.111 0
1144.133 2
1144.155 1
1144.177 0
1144.199 0
1144.221 0
1144.243 0
1144.265 0
1144.287 0
1144.308 0
1144.330 0
1144.352 0
1144.374 0
1144.396 0
1144.418 1
1144.440 7
1144.462 8
1144.484 9
1144.506 14
1144.528 4
1144.549 1
1144.571 0
1144.593 0
1144.615 0
1144.637 3
1144.659 3
1144.681 0
1144.703 0
1144.725 0
1144.747 3
1144.769 4
1144.791 3
1144.812 3
1144.834 1
1144.856 2
1144.878 1
1144.900 3
1144.922 2
1144.944 0
1144.966 2
1144.988 0
1145.010 0
1145.032 0
1145.053 0
1145.075 1
1145.097 0
1145.119 11
1145.141 1
1145.163 0
1145.185 0
1145.207 1
1145.229 0
1145.251 0
1145.273 0
1145.295 3
1145.317 2
1145.338 0
1145.360 0
1145.382 4
1145.404 1
1145.426 2
1145.448 0
1145.470 10
1145.492 5
1145.514 8
1145.536 2
1145.558 0
1145.580 7
1145.601 3
1145.623 0
1145.645 1
1145.667 5
1145.689 1
1145.711 0
1145.733 0
1145.755 8
1145.777 2
1145.799 0
1145.821 5
1145.843 1
1145.865 4
1145.886 0
1145.908 0
1145.930 3
1145.952 2
1145.974 0
1145.996 4
1146.018 3
1146.040 1
1146.062 9
1146.084 0
1146.106 0
1146.128 7
1146.150 0
1146.171 0
1146.193 0
1146.215 0
1146.237 0
1146.259 0
1146.281 0
1146.303 0
1146.325 0
1146.347 0
1146.369 0
1146.391 3
1146.413 0
1146.435 0
1146.457 0
1146.478 1
1146.500 0
1146.522 2
1146.544 2
1146.566 4
1146.588 1
1146.610 0
1146.632 4
1146.654 4
1146.676 2
1146.698 0
1146.720 0
1146.742 8
1146.764 4
1146.786 0
1146.807 0
1146.829 0
1146.851 0
1146.873 0
1146.895 0
1146.917 0
1146.939 0
1146.961 0
1146.983 4
1147.005 0
1147.027 3
1147.049 4
1147.071 4
1147.093 2
1147.115 3
1147.136 1
1147.158 0
1147.180 0
1147.202 0
1147.224 0
1147.246 1
1147.268 1
1147.290 4
1147.312 0
1147.334 0
1147.356 0
1147.378 3
1147.400 0
1147.422 0
1147.444 1
1147.466 0
1147.487 0
1147.509 4
1147.531 8
1147.553 5
1147.575 4
1147.597 1
1147.619 0
1147.641 0
1147.663 0
1147.685 0
1147.707 0
1147.729 0
1147.751 0
1147.773 2
1147.795 1
1147.817 0
1147.839 0
1147.860 0
1147.882 8
1147.904 3
1147.926 1
1147.948 0
1147.970 0
1147.992 0
1148.014 1
1148.036 5
1148.058 0
1148.080 0
1148.102 2
1148.124 1
1148.146 8
1148.168 5
1148.190 2
1148.212 0
1148.234 0
1148.255 0
1148.277 0
1148.299 3
1148.321 3
1148.343 1
1148.365 0
1148.387 0
1148.409 0
1148.431 1
1148.453 4
1148.475 1
1148.497 0
1148.519 5
1148.541 4
1148.563 0
1148.585 0
1148.607 0
1148.629 0
1148.651 0
1148.673 0
1148.694 0
1148.716 0
1148.738 0
1148.760 1
1148.782 3
1148.804 3
1148.826 2
1148.848 0
1148.870 0
1148.892 2
1148.914 0
1148.936 2
1148.958 0
1148.980 0
1149.002 0
1149.024 0
1149.046 0
1149.068 0
1149.090 1
1149.112 0
1149.134 0
1149.155 0
1149.177 0
1149.199 0
1149.221 0
1149.243 0
1149.265 0
1149.287 0
1149.309 0
1149.331 0
1149.353 5
1149.375 0
1149.397 0
1149.419 0
1149.441 0
1149.463 0
1149.485 7
1149.507 6
1149.529 3
1149.551 0
1149.573 1
1149.595 5
1149.617 0
1149.639 0
1149.661 0
1149.682 3
1149.704 0
1149.726 0
1149.748 3
1149.770 3
1149.792 5
1149.814 8
1149.836 1
1149.858 2
1149.880 2
1149.902 1
1149.924 0
1149.946 9
1149.968 7
1149.990 1
1150.012 2
1150.034 0
1150.056 0
1150.078 0
1150.100 0
1150.122 0
1150.144 0
1150.166 0
1150.188 4
1150.210 0
1150.232 1
1150.254 0
1150.276 0
1150.297 0
1150.319 1
1150.341 0
1150.363 7
1150.385 0
1150.407 0
1150.429 0
1150.451 0
1150.473 5
1150.495 0
1150.517 8
1150.539 16
1150.561 3
1150.583 1
1150.605 0
1150.627 2
1150.649 0
1150.671 0
1150.693 0
1150.715 5
1150.737 1
1150.759 0
1150.781 0
1150.803 2
1150.825 1
1150.847 0
1150.869 2
1150.891 0
1150.913 0
1150.935 0
1150.957 0
1150.979 0
1151.000 0
1151.022 0
1151.044 0
1151.066 0
1151.088 0
1151.110 0
1151.132 0
1151.154 0
1151.176 0
1151.198 0
1151.220 0
1151.242 0
1151.264 0
1151.286 0
1151.308 0
1151.330 2
1151.352 5
1151.374 0
1151.396 0
1151.418 0
1151.440 0
1151.462 0
1151.484 10
1151.506 5
1151.528 7
1151.550 10
1151.572 4
1151.594 1
1151.616 2
1151.638 0
1151.660 0
1151.682 0
1151.704 0
1151.726 0
1151.748 0
1151.770 0
1151.792 4
1151.814 0
1151.836 3
1151.858 9
1151.880 1
1151.902 0
1151.924 0
1151.946 3
1151.968 0
1151.990 0
1152.011 1
1152.033 1
1152.055 0
1152.077 0
1152.099 0
1152.121 0
1152.143 2
1152.165 0
1152.187 0
1152.209 1
1152.231 6
1152.253 0
1152.275 0
1152.297 0
1152.319 0
1152.341 0
1152.363 5
1152.385 1
1152.407 0
1152.429 1
1152.451 0
1152.473 6
1152.495 2
1152.517 1
1152.539 0
1152.561 2
1152.583 1
1152.605 11
1152.627 2
1152.649 0
1152.671 0
1152.693 0
1152.715 0
1152.737 7
1152.759 1
1152.781 4
1152.803 3
1152.825 0
1152.847 0
1152.869 0
1152.891 0
1152.913 0
1152.935 1
1152.957 0
1152.979 0
1153.001 3
1153.023 2
1153.045 0
1153.067 0
1153.089 2
1153.111 0
1153.133 0
1153.155 0
1153.177 0
1153.199 0
1153.221 0
1153.243 0
1153.265 0
1153.287 0
1153.309 0
1153.331 0
1153.353 4
1153.375 0
1153.397 0
1153.419 0
1153.441 4
1153.463 4
1153.485 0
1153.507 0
1153.529 1
1153.551 5
1153.573 8
1153.595 3
1153.617 0
1153.639 0
1153.661 2
1153.683 0
1153.705 5
1153.727 8
1153.749 0
1153.771 0
1153.793 0
1153.815 0
1153.837 0
1153.859 0
1153.881 0
1153.903 0
1153.925 0
1153.947 0
1153.969 0
1153.991 0
1154.013 2
1154.035 0
1154.057 0
1154.079 0
1154.101 0
1154.123 1
1154.145 0
1154.167 0
1154.189 0
1154.211 1
1154.233 0
1154.255 0
1154.277 0
1154.299 0
1154.321 0
1154.343 5
1154.365 5
1154.387 1
1154.409 4
1154.431 3
1154.453 0
1154.475 0
1154.497 5
1154.519 8
1154.541 8
1154.563 5
1154.585 0
1154.607 5
1154.629 6
1154.651 2
1154.673 4
1154.695 3
1154.717 0
1154.739 0
1154.761 1
1154.783 0
1154.805 0
1154.827 0
1154.849 6
1154.871 4
1154.893 0
1154.915 0
1154.937 2
1154.959 0
1154.981 0
1155.003 0
1155.025 1
1155.047 4
1155.069 6
1155.091 3
1155.113 1
1155.135 2
1155.157 2
1155.179 0
1155.201 4
1155.223 1
1155.245 0
1155.267 0
1155.289 0
1155.311 0
1155.333 0
1155.355 3
1155.377 0
1155.399 0
1155.421 0
1155.443 4
1155.465 5
1155.487 1
1155.509 1
1155.531 3
1155.553 0
1155.575 0
1155.597 8
1155.619 0
1155.642 3
1155.664 0
1155.686 0
1155.708 0
1155.730 7
1155.752 9
1155.774 0
1155.796 0
1155.818 1
1155.840 0
1155.862 0
1155.884 0
1155.906 0
1155.928 2
1155.950 0
1155.972 0
1155.994 0
1156.016 0
1156.038 0
1156.060 0
1156.082 0
1156.104 0
1156.126 0
1156.148 0
1156.170 0
1156.192 0
1156.214 0
1156.236 0
1156.258 0
1156.280 0
1156.302 0
1156.324 2
1156.346 6
1156.368 0
1156.390 0
1156.412 0
1156.434 9
1156.456 7
1156.478 1
1156.500 2
1156.522 0
1156.544 0
1156.566 0
1156.588 0
1156.610 0
1156.633 0
1156.655 0
1156.677 0
1156.699 0
1156.721 0
1156.743 1
1156.765 0
1156.787 0
1156.809 2
1156.831 1
1156.853 0
1156.875 1
1156.897 0
1156.919 4
1156.941 7
1156.963 0
1156.985 0
1157.007 0
1157.029 0
1157.051 0
1157.073 1
1157.095 0
1157.117 1
1157.139 2
1157.161 2
1157.183 0
1157.205 0
1157.227 0
1157.249 4
1157.271 0
1157.293 0
1157.315 0
1157.337 0
1157.360 5
1157.382 0
1157.404 8
1157.426 5
1157.448 9
1157.470 0
1157.492 0
1157.514 4
1157.536 0
1157.558 11
1157.580 3
1157.602 8
1157.624 4
1157.646 1
1157.668 9
1157.690 0
1157.712 0
1157.734 0
1157.756 0
1157.778 0
1157.800 11
1157.822 4
1157.844 1
1157.866 0
1157.888 0
1157.910 3
1157.932 1
1157.955 0
1157.977 0
1157.999 0
1158.021 2
1158.043 0
1158.065 0
1158.087 8
1158.109 6
1158.131 4
1158.153 0
1158.175 0
1158.197 0
1158.219 0
1158.241 1
1158.263 8
1158.285 1
1158.307 0
1158.329 0
1158.351 0
1158.373 0
1158.395 0
1158.417 0
1158.439 0
1158.461 0
1158.484 1
1158.506 1
1158.528 0
1158.550 4
1158.572 0
1158.594 3
1158.616 0
1158.638 1
1158.660 0
1158.682 0
1158.704 0
1158.726 1
1158.748 0
1158.770 6
1158.792 0
1158.814 7
1158.836 3
1158.858 0
1158.880 1
1158.902 8
1158.924 5
1158.946 0
1158.969 0
1158.991 0
1159.013 0
1159.035 0
1159.057 7
1159.079 2
1159.101 25
1159.123 10
1159.145 4
1159.167 0
1159.189 4
1159.211 0
1159.233 0
1159.255 0
1159.277 0
1159.299 0
1159.321 0
1159.343 1
1159.365 3
1159.388 5
1159.410 1
1159.432 0
1159.454 0
1159.476 2
1159.498 6
1159.520 3
1159.542 10
1159.564 6
1159.586 0
1159.608 0
1159.630 0
1159.652 0
1159.674 2
1159.696 0
1159.718 7
1159.740 11
1159.762 1
1159.785 0
1159.807 0
1159.829 1
1159.851 1
1159.873 1
1159.895 0
1159.917 0
1159.939 0
1159.961 0
1159.983 0
1160.005 0
1160.027 0
1160.049 2
1160.071 28
1160.093 10
1160.115 0
1160.137 0
1160.160 0
1160.182 2
1160.204 0
1160.226 0
1160.248 0
1160.270 0
1160.292 0
1160.314 0
1160.336 0
1160.358 1
1160.380 0
1160.402 0
1160.424 0
1160.446 11
1160.468 4
1160.490 6
1160.513 2
1160.535 10
1160.557 7
1160.579 0
1160.601 0
1160.623 0
1160.645 1
1160.667 0
1160.689 0
1160.711 1
1160.733 1
1160.755 0
1160.777 1
1160.799 10
1160.821 1
1160.843 10
1160.866 2
1160.888 0
1160.910 0
1160.932 0
1160.954 0
1160.976 0
1160.998 0
1161.020 1
1161.042 0
1161.064 0
1161.086 0
1161.108 0
1161.130 0
1161.152 0
1161.175 0
1161.197 0
1161.219 0
1161.241 0
1161.263 0
1161.285 7
1161.307 2
1161.329 0
1161.351 0
1161.373 0
1161.395 1
1161.417 9
1161.439 3
1161.461 0
1161.484 0
1161.506 7
1161.528 4
1161.550 7
1161.572 5
1161.594 3
1161.616 4
1161.638 9
1161.660 3
1161.682 3
1161.704 0
1161.726 0
1161.748 4
1161.770 0
1161.793 0
1161.815 10
1161.837 12
1161.859 0
1161.881 0
1161.903 6
1161.925 1
1161.947 0
1161.969 0
1161.991 0
1162.013 0
1162.035 0
1162.057 0
1162.080 0
1162.102 0
1162.124 0
1162.146 0
1162.168 2
1162.190 0
1162.212 0
1162.234 0
1162.256 0
1162.278 1
1162.300 0
1162.322 0
1162.345 0
1162.367 0
1162.389 0
1162.411 2
1162.433 0
1162.455 0
1162.477 0
1162.499 0
1162.521 8
1162.543 13
1162.565 19
1162.587 26
1162.610 15
1162.632 2
1162.654 10
1162.676 26
1162.698 17
1162.720 0
1162.742 0
1162.764 0
1162.786 2
1162.808 0
1162.830 0
1162.852 0
1162.875 0
1162.897 0
1162.919 4
1162.941 2
1162.963 0
1162.985 4
1163.007 0
1163.029 0
1163.051 0
1163.073 0
1163.095 0
1163.118 0
1163.140 5
1163.162 4
1163.184 0
1163.206 0
1163.228 1
1163.250 8
1163.272 1
1163.294 0
1163.316 0
1163.338 0
1163.361 0
1163.383 0
1163.405 0
1163.427 3
1163.449 0
1163.471 0
1163.493 0
1163.515 4
1163.537 8
1163.559 13
1163.581 17
1163.604 28
1163.626 14
1163.648 9
1163.670 9
1163.692 2
1163.714 0
1163.736 5
1163.758 2
1163.780 0
1163.802 0
1163.824 1
1163.847 0
1163.869 0
1163.891 0
1163.913 0
1163.935 0
1163.957 0
1163.979 2
1164.001 7
1164.023 0
1164.045 6
1164.068 4
1164.090 0
1164.112 0
1164.134 0
1164.156 0
1164.178 0
1164.200 0
1164.222 0
1164.244 0
1164.266 7
1164.289 1
1164.311 0
1164.333 4
1164.355 7
1164.377 0
1164.399 0
1164.421 0
1164.443 0
1164.465 0
1164.487 0
1164.510 7
1164.532 3
1164.554 1
1164.576 9
1164.598 18
1164.620 11
1164.642 5
1164.664 5
1164.686 8
1164.708 7
1164.731 3
1164.753 0
1164.775 4
1164.797 6
1164.819 6
1164.841 4
1164.863 0
1164.885 0
1164.907 0
1164.929 0
1164.952 0
1164.974 0
1164.996 0
1165.018 0
1165.040 0
1165.062 1
1165.084 4
1165.106 6
1165.128 0
1165.151 2
1165.173 0
1165.195 0
1165.217 0
1165.239 0
1165.261 1
1165.283 1
1165.305 1
1165.327 0
1165.350 6
1165.372 1
1165.394 0
1165.416 0
1165.438 0
1165.460 0
1165.482 0
1165.504 1
1165.526 0
1165.549 3
1165.571 4
1165.593 8
1165.615 9
1165.637 6
1165.659 7
1165.681 1
1165.703 2
1165.725 2
1165.748 6
1165.770 1
1165.792 0
1165.814 1
1165.836 4
1165.858 0
1165.880 0
1165.902 0
1165.924 0
1165.947 0
1165.969 0
1165.991 0
1166.013 0
1166.035 0
1166.057 0
1166.079 0
1166.101 0
1166.124 0
1166.146 0
1166.168 1
1166.190 0
1166.212 0
1166.234 3
1166.256 0
1166.278 2
1166.300 4
1166.323 2
1166.345 0
1166.367 0
1166.389 3
1166.411 0
1166.433 0
1166.455 4
1166.477 5
1166.500 3
1166.522 10
1166.544 2
1166.566 0
1166.588 2
1166.610 0
1166.632 0
1166.654 0
1166.677 0
1166.699 5
1166.721 2
1166.743 12
1166.765 0
1166.787 0
1166.809 0
1166.831 0
1166.854 0
1166.876 0
1166.898 0
1166.920 1
1166.942 3
1166.964 2
1166.986 3
1167.008 4
1167.031 0
1167.053 3
1167.075 0
1167.097 0
1167.119 1
1167.141 2
1167.163 0
1167.185 0
1167.208 0
1167.230 0
1167.252 0
1167.274 0
1167.296 0
1167.318 0
1167.340 0
1167.362 0
1167.385 3
1167.407 0
1167.429 1
1167.451 0
1167.473 0
1167.495 0
1167.517 0
1167.539 1
1167.562 4
1167.584 1
1167.606 12
1167.628 5
1167.650 1
1167.672 4
1167.694 10
1167.717 4
1167.739 5
1167.761 0
1167.783 0
1167.805 0
1167.827 5
1167.849 0
1167.871 0
1167.894 0
1167.916 0
1167.938 0
1167.960 0
1167.982 0
1168.004 0
1168.026 0
1168.049 6
1168.071 0
1168.093 3
1168.115 6
1168.137 1
1168.159 0
1168.181 0
1168.203 1
1168.226 0
1168.248 0
1168.270 0
1168.292 0
1168.314 0
1168.336 0
1168.358 0
1168.381 0
1168.403 0
1168.425 0
1168.447 5
1168.469 2
1168.491 0
1168.513 6
1168.536 3
1168.558 0
1168.580 0
1168.602 0
1168.624 3
1168.646 10
1168.668 6
1168.691 4
1168.713 0
1168.735 1
1168.757 2
1168.779 0
1168.801 0
1168.823 0
1168.846 1
1168.868 10
1168.890 4
1168.912 0
1168.934 0
1168.956 0
1168.978 0
1169.001 0
1169.023 0
1169.045 0
1169.067 3
1169.089 0
1169.111 0
1169.133 5
1169.156 5
1169.178 3
1169.200 0
1169.222 0
1169.244 3
1169.266 1
1169.288 0
1169.311 0
1169.333 0
1169.355 0
1169.377 0
1169.399 0
1169.421 2
1169.443 3
1169.466 0
1169.488 0
1169.510 2
1169.532 14
1169.554 2
1169.576 2
1169.599 8
1169.621 6
1169.643 3
1169.665 1
1169.687 0
1169.709 3
1169.731 1
1169.754 0
1169.776 0
1169.798 0
1169.820 3
1169.842 2
1169.864 0
1169.887 0
1169.909 0
1169.931 0
1169.953 0
1169.975 4
1169.997 0
1170.019 0
1170.042 0
1170.064 0
1170.086 0
1170.108 0
1170.130 3
1170.152 8
1170.175 4
1170.197 6
1170.219 6
1170.241 1
1170.263 0
1170.285 0
1170.307 0
1170.330 2
1170.352 6
1170.374 2
1170.396 0
1170.418 0
1170.440 0
1170.463 4
1170.485 1
1170.507 4
1170.529 8
1170.551 0
1170.573 0
1170.596 11
1170.618 1
1170.640 2
1170.662 2
1170.684 1
1170.706 0
1170.728 0
1170.751 0
1170.773 2
1170.795 2
1170.817 1
1170.839 0
1170.861 0
1170.884 0
1170.906 0
1170.928 0
1170.950 1
1170.972 0
1170.994 0
1171.017 0
1171.039 0
1171.061 0
1171.083 0
1171.105 1
1171.127 2
1171.150 0
1171.172 1
1171.194 0
1171.216 0
1171.238 0
1171.260 12
1171.283 6
1171.305 0
1171.327 0
1171.349 0
1171.371 1
1171.393 0
1171.416 0
1171.438 1
1171.460 2
1171.482 1
1171.504 0
1171.526 1
1171.549 0
1171.571 0
1171.593 7
1171.615 2
1171.637 2
1171.659 0
1171.682 2
1171.704 0
1171.726 0
1171.748 0
1171.770 0
1171.792 0
1171.815 0
1171.837 0
1171.859 6
1171.881 2
1171.903 0
1171.925 0
1171.948 0
1171.970 4
1171.992 2
1172.014 2
1172.036 0
1172.059 0
1172.081 2
1172.103 0
1172.125 2
1172.147 1
1172.169 0
1172.192 11
1172.214 8
1172.236 0
1172.258 0
1172.280 0
1172.302 0
1172.325 8
1172.347 3
1172.369 0
1172.391 0
1172.413 0
1172.435 0
1172.458 4
1172.480 10
1172.502 1
1172.524 6
1172.546 8
1172.569 4
1172.591 0
1172.613 0
1172.635 0
1172.657 1
1172.679 2
1172.702 0
1172.724 1
1172.746 0
1172.768 0
1172.790 3
1172.813 3
1172.835 2
1172.857 3
1172.879 0
1172.901 0
1172.923 0
1172.946 0
1172.968 0
1172.990 0
1173.012 0
1173.034 7
1173.057 4
1173.079 3
1173.101 6
1173.123 3
1173.145 1
1173.167 0
1173.190 0
1173.212 3
1173.234 0
1173.256 0
1173.278 0
1173.301 0
1173.323 12
1173.345 3
1173.367 1
1173.389 0
1173.411 0
1173.434 0
1173.456 7
1173.478 17
1173.500 1
1173.522 6
1173.545 0
1173.567 1
1173.589 0
1173.611 0
1173.633 0
1173.656 0
1173.678 14
1173.700 4
1173.722 0
1173.744 0
1173.767 0
1173.789 0
1173.811 0
1173.833 0
1173.855 0
1173.877 0
1173.900 5
1173.922 0
1173.944 5
1173.966 0
1173.988 0
1174.011 0
1174.033 0
1174.055 0
1174.077 0
1174.099 0
1174.122 2
1174.144 6
1174.166 2
1174.188 2
1174.210 0
1174.233 4
1174.255 0
1174.277 0
1174.299 8
1174.321 5
1174.344 0
1174.366 0
1174.388 7
1174.410 2
1174.432 0
1174.454 0
1174.477 0
1174.499 0
1174.521 0
1174.543 0
1174.565 0
1174.588 0
1174.610 0
1174.632 0
1174.654 0
1174.676 2
1174.699 0
1174.721 0
1174.743 3
1174.765 11
1174.787 2
1174.810 0
1174.832 0
1174.854 1
1174.876 0
1174.898 0
1174.921 0
1174.943 0
1174.965 0
1174.987 0
1175.009 0
1175.032 0
1175.054 2
1175.076 0
1175.098 0
1175.120 0
1175.143 0
1175.165 0
1175.187 1
1175.209 1
1175.231 0
1175.254 1
1175.276 0
1175.298 0
1175.320 0
1175.343 0
1175.365 0
1175.387 1
1175.409 2
1175.431 1
1175.454 0
1175.476 0
1175.498 0
1175.520 0
1175.542 4
1175.565 1
1175.587 0
1175.609 10
1175.631 4
1175.653 0
1175.676 0
1175.698 0
1175.720 0
1175.742 0
1175.764 0
1175.787 0
1175.809 2
1175.831 0
1175.853 0
1175.875 3
1175.898 2
1175.920 5
1175.942 10
1175.964 2
1175.987 0
1176.009 0
1176.031 0
1176.053 0
1176.075 0
1176.098 4
1176.120 2
1176.142 0
1176.164 0
1176.186 0
1176.209 0
1176.231 0
1176.253 0
1176.275 0
1176.298 0
1176.320 0
1176.342 0
1176.364 0
1176.386 1
1176.409 1
1176.431 2
1176.453 6
1176.475 0
1176.497 0
1176.520 0
1176.542 0
1176.564 0
1176.586 2
1176.609 0
1176.631 2
1176.653 0
1176.675 0
1176.697 0
1176.720 0
1176.742 2
1176.764 1
1176.786 3
1176.808 0
1176.831 0
1176.853 0
1176.875 0
1176.897 0
1176.920 1
1176.942 0
1176.964 0
1176.986 0
1177.008 0
1177.031 0
1177.053 0
1177.075 3
1177.097 2
1177.120 2
1177.142 0
1177.164 0
1177.186 6
1177.208 3
1177.231 0
1177.253 0
1177.275 5
1177.297 2
1177.320 0
1177.342 0
1177.364 5
1177.386 5
1177.408 0
1177.431 0
1177.453 1
1177.475 0
1177.497 0
1177.520 0
1177.542 2
1177.564 1
1177.586 2
1177.608 0
1177.631 2
1177.653 1
1177.675 0
1177.697 0
1177.720 0
1177.742 1
1177.764 6
1177.786 11
1177.809 4
1177.831 0
1177.853 0
1177.875 0
1177.897 0
1177.920 0
1177.942 0
1177.964 0
1177.986 0
1178.009 0
1178.031 0
1178.053 1
1178.075 4
1178.098 0
1178.120 0
1178.142 0
1178.164 0
1178.186 0
1178.209 0
1178.231 0
1178.253 0
1178.275 0
1178.298 0
1178.320 0
1178.342 0
1178.364 2
1178.387 7
1178.409 1
1178.431 0
1178.453 0
1178.475 0
1178.498 0
1178.520 0
1178.542 0
1178.564 5
1178.587 28
1178.609 29
1178.631 12
1178.653 3
1178.676 1
1178.698 0
1178.720 3
1178.742 3
1178.765 1
1178.787 0
1178.809 0
1178.831 2
1178.853 0
1178.876 0
1178.898 0
1178.920 0
1178.942 14
1178.965 9
1178.987 6
1179.009 1
1179.031 0
1179.054 2
1179.076 0
1179.098 2
1179.120 11
1179.143 2
1179.165 4
1179.187 5
1179.209 0
1179.232 0
1179.254 0
1179.276 0
1179.298 0
1179.321 0
1179.343 12
1179.365 5
1179.387 0
1179.410 0
1179.432 0
1179.454 1
1179.476 1
1179.498 1
1179.521 1
1179.543 5
1179.565 3
1179.587 11
1179.610 9
1179.632 11
1179.654 5
1179.676 0
1179.699 0
1179.721 2
1179.743 1
1179.765 5
1179.788 2
1179.810 0
1179.832 0
1179.854 0
1179.877 0
1179.899 0
1179.921 1
1179.943 0
1179.966 0
1179.988 0
1180.010 0
1180.032 0
1180.055 0
1180.077 2
1180.099 8
1180.121 0
1180.144 3
1180.166 4
1180.188 1
1180.210 0
1180.233 7
1180.255 8
1180.277 0
1180.299 2
1180.322 0
1180.344 1
1180.366 0
1180.388 0
1180.411 0
1180.433 0
1180.455 0
1180.477 0
1180.500 0
1180.522 1
1180.544 2
1180.566 7
1180.589 0
1180.611 3
1180.633 3
1180.655 0
1180.678 1
1180.700 0
1180.722 0
1180.744 1
1180.767 0
1180.789 1
1180.811 0
1180.833 0
1180.856 5
1180.878 0
1180.900 0
1180.923 0
1180.945 0
1180.967 0
1180.989 0
1181.012 3
1181.034 3
1181.056 0
1181.078 0
1181.101 0
1181.123 0
1181.145 0
1181.167 0
1181.190 0
1181.212 2
1181.234 0
1181.256 0
1181.279 0
1181.301 0
1181.323 0
1181.345 2
1181.368 4
1181.390 5
1181.412 0
1181.435 0
1181.457 0
1181.479 2
1181.501 0
1181.524 0
1181.546 8
1181.568 18
1181.590 10
1181.613 8
1181.635 7
1181.657 6
1181.679 0
1181.702 0
1181.724 2
1181.746 4
1181.768 0
1181.791 0
1181.813 0
1181.835 0
1181.858 0
1181.880 0
1181.902 4
1181.924 1
1181.947 0
1181.969 0
1181.991 0
1182.013 0
1182.036 0
1182.058 4
1182.080 6
1182.102 3
1182.125 0
1182.147 0
1182.169 0
1182.192 0
1182.214 0
1182.236 2
1182.258 0
1182.281 0
1182.303 4
1182.325 0
1182.347 1
1182.370 1
1182.392 0
1182.414 0
1182.437 0
1182.459 1
1182.481 0
1182.503 1
1182.526 5
1182.548 2
1182.570 17
1182.592 49
1182.615 47
1182.637 41
1182.659 38
1182.682 9
1182.704 0
1182.726 2
1182.748 0
1182.771 0
1182.793 0
1182.815 0
1182.837 0
1182.860 2
1182.882 0
1182.904 0
1182.927 1
1182.949 0
1182.971 0
1182.993 0
1183.016 4
1183.038 1
1183.060 6
1183.082 6
1183.105 2
1183.127 7
1183.149 6
1183.172 0
1183.194 10
1183.216 5
1183.238 1
1183.261 0
1183.283 0
1183.305 0
1183.328 0
1183.350 0
1183.372 2
1183.394 5
1183.417 0
1183.439 3
1183.461 1
1183.484 11
1183.506 4
1183.528 12
1183.550 6
1183.573 0
1183.595 3
1183.617 23
1183.640 23
1183.662 9
1183.684 8
1183.706 1
1183.729 7
1183.751 0
1183.773 0
1183.795 0
1183.818 0
1183.840 0
1183.862 3
1183.885 19
1183.907 5
1183.929 4
1183.951 2
1183.974 2
1183.996 0
1184.018 0
1184.041 9
1184.063 6
1184.085 0
1184.107 0
1184.130 6
1184.152 6
1184.174 5
1184.197 0
1184.219 0
1184.241 0
1184.264 0
1184.286 0
1184.308 0
1184.330 2
1184.353 0
1184.375 0
1184.397 1
1184.420 2
1184.442 0
1184.464 0
1184.486 3
1184.509 4
1184.531 2
1184.553 8
1184.576 16
1184.598 6
1184.620 6
1184.642 4
1184.665 13
1184.687 4
1184.709 1
1184.732 0
1184.754 1
1184.776 3
1184.799 4
1184.821 3
1184.843 0
1184.865 0
1184.888 0
1184.910 0
1184.932 0
1184.955 0
1184.977 0
1184.999 1
1185.021 0
1185.044 0
1185.066 1
1185.088 6
1185.111 1
1185.133 0
1185.155 0
1185.178 0
1185.200 0
1185.222 0
1185.244 0
1185.267 0
1185.289 0
1185.311 0
1185.334 0
1185.356 0
1185.378 3
1185.401 2
1185.423 1
1185.445 4
1185.467 8
1185.490 3
1185.512 0
1185.534 9
1185.557 9
1185.579 7
1185.601 3
1185.624 3
1185.646 18
1185.668 13
1185.690 3
1185.713 1
1185.735 0
1185.757 0
1185.780 0
1185.802 0
1185.824 1
1185.847 11
1185.869 1
1185.891 0
1185.913 0
1185.936 5
1185.958 14
1185.980 7
1186.003 0
1186.025 2
1186.047 0
1186.070 0
1186.092 0
1186.114 5
1186.137 2
1186.159 0
1186.181 0
1186.203 0
1186.226 0
1186.248 3
1186.270 1
1186.293 3
1186.315 3
1186.337 0
1186.360 0
1186.382 0
1186.404 1
1186.427 1
1186.449 0
1186.471 0
1186.493 17
1186.516 8
1186.538 4
1186.560 4
1186.583 1
1186.605 4
1186.627 0
1186.650 6
1186.672 8
1186.694 0
1186.717 0
1186.739 0
1186.761 4
1186.784 1
1186.806 0
1186.828 4
1186.850 8
1186.873 0
1186.895 0
1186.917 0
1186.940 0
1186.962 0
1186.984 0
1187.007 0
1187.029 4
1187.051 15
1187.074 0
1187.096 0
1187.118 0
1187.141 0
1187.163 0
1187.185 0
1187.207 0
1187.230 0
1187.252 11
1187.274 13
1187.297 0
1187.319 0
1187.341 0
1187.364 0
1187.386 0
1187.408 0
1187.431 0
1187.453 1
1187.475 0
1187.498 0
1187.520 0
1187.542 0
1187.565 0
1187.587 3
1187.609 0
1187.632 1
1187.654 2
1187.676 7
1187.699 3
1187.721 0
1187.743 0
1187.765 0
1187.788 0
1187.810 3
1187.832 1
1187.855 0
1187.877 0
1187.899 0
1187.922 4
1187.944 6
1187.966 2
1187.989 0
1188.011 0
1188.033 0
1188.056 1
1188.078 3
1188.100 6
1188.123 4
1188.145 6
1188.167 10
1188.190 1
1188.212 5
1188.234 0
1188.257 1
1188.279 0
1188.301 0
1188.324 0
1188.346 0
1188.368 8
1188.391 0
1188.413 0
1188.435 2
1188.458 7
1188.480 0
1188.502 0
1188.525 0
1188.547 0
1188.569 0
1188.592 3
1188.614 7
1188.636 7
1188.659 6
1188.681 0
1188.703 11
1188.726 0
1188.748 3
1188.770 0
1188.793 6
1188.815 0
1188.837 0
1188.860 1
1188.882 10
1188.904 3
1188.927 0
1188.949 0
1188.971 6
1188.994 3
1189.016 9
1189.038 0
1189.061 1
1189.083 1
1189.105 0
1189.128 0
1189.150 1
1189.172 0
1189.195 0
1189.217 1
1189.239 1
1189.262 0
1189.284 0
1189.306 4
1189.329 3
1189.351 2
1189.373 0
1189.396 0
1189.418 0
1189.440 0
1189.463 2
1189.485 2
1189.507 0
1189.530 5
1189.552 16
1189.574 37
1189.597 48
1189.619 15
1189.641 0
1189.664 0
1189.686 2
1189.708 4
1189.731 5
1189.753 0
1189.775 0
1189.798 0
1189.820 0
1189.842 0
1189.865 2
1189.887 4
1189.909 0
1189.932 0
1189.954 5
1189.976 14
1189.999 2
1190.021 0
1190.043 0
1190.066 0
1190.088 3
1190.110 4
1190.133 0
1190.155 0
1190.177 3
1190.200 5
1190.222 4
1190.245 3
1190.267 10
1190.289 3
1190.312 3
1190.334 8
1190.356 1
1190.379 1
1190.401 0
1190.423 0
1190.446 0
1190.468 0
1190.490 0
1190.513 0
1190.535 5
1190.557 3
1190.580 2
1190.602 22
1190.624 17
1190.647 10
1190.669 10
1190.691 6
1190.714 1
1190.736 0
1190.759 4
1190.781 2
1190.803 3
1190.826 0
1190.848 0
1190.870 0
1190.893 1
1190.915 0
1190.937 0
1190.960 0
1190.982 6
1191.004 0
1191.027 0
1191.049 0
1191.071 0
1191.094 0
1191.116 0
1191.139 0
1191.161 4
1191.183 2
1191.206 0
1191.228 0
1191.250 0
1191.273 0
1191.295 0
1191.317 0
1191.340 0
1191.362 0
1191.384 0
1191.407 0
1191.429 0
1191.451 2
1191.474 1
1191.496 1
1191.519 1
1191.541 0
1191.563 21
1191.586 10
1191.608 16
1191.630 3
1191.653 3
1191.675 10
1191.697 4
1191.720 0
1191.742 0
1191.764 2
1191.787 8
1191.809 1
1191.832 0
1191.854 0
1191.876 0
1191.899 0
1191.921 0
1191.943 0
1191.966 2
1191.988 3
1192.010 3
1192.033 0
1192.055 0
1192.078 0
1192.100 5
1192.122 3
1192.145 0
1192.167 0
1192.189 0
1192.212 0
1192.234 0
1192.256 0
1192.279 2
1192.301 0
1192.324 0
1192.346 0
1192.368 0
1192.391 0
1192.413 0
1192.435 0
1192.458 0
1192.480 3
1192.502 0
1192.525 0
1192.547 0
1192.570 0
1192.592 0
1192.614 0
1192.637 0
1192.659 0
1192.681 3
1192.704 0
1192.726 0
1192.749 0
1192.771 0
1192.793 1
1192.816 0
1192.838 0
1192.860 0
1192.883 0
1192.905 0
1192.927 0
1192.950 0
1192.972 0
1192.995 0
1193.017 0
1193.039 6
1193.062 2
1193.084 0
1193.106 0
1193.129 0
1193.151 0
1193.174 0
1193.196 2
1193.218 12
1193.241 4
1193.263 0
1193.285 0
1193.308 1
1193.330 2
1193.353 2
1193.375 0
1193.397 0
1193.420 0
1193.442 0
1193.464 0
1193.487 2
1193.509 0
1193.532 0
1193.554 1
1193.576 0
1193.599 0
1193.621 4
1193.643 5
1193.666 2
1193.688 5
1193.711 0
1193.733 0
1193.755 0
1193.778 0
1193.800 7
1193.822 5
1193.845 2
1193.867 0
1193.890 0
1193.912 0
1193.934 0
1193.957 0
1193.979 0
1194.002 1
1194.024 0
1194.046 0
1194.069 0
1194.091 0
1194.113 0
1194.136 0
1194.158 0
1194.181 0
1194.203 2
1194.225 0
1194.248 0
1194.270 0
1194.292 0
1194.315 0
1194.337 0
1194.360 0
1194.382 3
1194.404 2
1194.427 0
1194.449 3
1194.472 6
1194.494 4
1194.516 2
1194.539 4
1194.561 4
1194.583 5
1194.606 7
1194.628 11
1194.651 1
1194.673 13
1194.695 6
1194.718 0
1194.740 22
1194.763 7
1194.785 1
1194.807 0
1194.830 0
1194.852 0
1194.875 0
1194.897 2
1194.919 8
1194.942 6
1194.964 3
1194.986 0
1195.009 5
1195.031 0
1195.054 0
1195.076 0
1195.098 0
1195.121 0
1195.143 0
1195.166 0
1195.188 0
1195.210 0
1195.233 4
1195.255 3
1195.278 0
1195.300 1
1195.322 0
1195.345 0
1195.367 0
1195.390 0
1195.412 0
1195.434 0
1195.457 1
1195.479 1
1195.501 5
1195.524 1
1195.546 0
1195.569 1
1195.591 1
1195.613 0
1195.636 0
1195.658 1
1195.681 0
1195.703 0
1195.725 0
1195.748 0
1195.770 0
1195.793 0
1195.815 0
1195.837 0
1195.860 1
1195.882 0
1195.905 6
1195.927 0
1195.949 0
1195.972 1
1195.994 0
1196.017 0
1196.039 1
1196.061 1
1196.084 0
1196.106 1
1196.129 0
1196.151 8
1196.173 3
1196.196 0
1196.218 0
1196.241 0
1196.263 0
1196.285 0
1196.308 1
1196.330 0
1196.353 0
1196.375 0
1196.397 0
1196.420 0
1196.442 1
1196.465 0
1196.487 2
1196.509 0
1196.532 0
1196.554 1
1196.577 1
1196.599 2
1196.621 2
1196.644 1
1196.666 5
1196.689 0
1196.711 11
1196.734 9
1196.756 5
1196.778 4
1196.801 0
1196.823 0
1196.846 1
1196.868 0
1196.890 0
1196.913 6
1196.935 2
1196.958 0
1196.980 0
1197.002 0
1197.025 2
1197.047 2
1197.070 0
1197.092 3
1197.114 2
1197.137 5
1197.159 0
1197.182 0
1197.204 1
1197.227 3
1197.249 2
1197.271 3
1197.294 2
1197.316 1
1197.339 0
1197.361 3
1197.383 12
1197.406 5
1197.428 0
1197.451 0
1197.473 0
1197.495 2
1197.518 0
1197.540 0
1197.563 3
1197.585 7
1197.608 2
1197.630 1
1197.652 2
1197.675 0
1197.697 0
1197.720 0
1197.742 0
1197.764 1
1197.787 3
1197.809 4
1197.832 0
1197.854 0
1197.877 2
1197.899 2
1197.921 0
1197.944 1
1197.966 0
1197.989 0
1198.011 0
1198.033 0
1198.056 5
1198.078 10
1198.101 4
1198.123 0
1198.146 5
1198.168 6
1198.190 0
1198.213 0
1198.235 0
1198.258 0
1198.280 0
1198.302 2
1198.325 3
1198.347 0
1198.370 0
1198.392 3
1198.415 1
1198.437 0
1198.459 0
1198.482 0
1198.504 0
1198.527 1
1198.549 0
1198.572 5
1198.594 4
1198.616 36
1198.639 19
1198.661 18
1198.684 6
1198.706 5
1198.729 0
1198.751 1
1198.773 0
1198.796 2
1198.818 3
1198.841 0
1198.863 1
1198.885 0
1198.908 1
1198.930 7
1198.953 1
1198.975 4
1198.998 6
1199.020 0
1199.042 0
1199.065 0
1199.087 1
1199.110 6
1199.132 6
1199.155 0
1199.177 0
1199.199 0
1199.222 5
1199.244 1
1199.267 1
1199.289 1
1199.312 0
1199.334 0
1199.356 1
1199.379 7
1199.401 3
1199.424 0
1199.446 0
1199.469 0
1199.491 0
1199.514 6
1199.536 2
1199.558 2
1199.581 1
1199.603 15
1199.626 29
1199.648 10
1199.671 8
1199.693 2
1199.715 0
1199.738 0
1199.760 2
1199.783 3
1199.805 0
1199.828 0
1199.850 0
1199.872 1
1199.895 2
1199.917 3
1199.940 0
1199.962 0
1199.985 0
1200.007 0
1200.030 0
1200.052 0
1200.074 0
1200.097 0
1200.119 0
1200.142 1
1200.164 0
1200.187 0
1200.209 0
1200.231 0
1200.254 0
1200.276 0
1200.299 0
1200.321 0
1200.344 0
1200.366 1
1200.389 0
1200.411 0
1200.433 7
1200.456 1
1200.478 2
1200.501 3
1200.523 1
1200.546 3
1200.568 1
1200.591 1
1200.613 17
1200.635 8
1200.658 0
1200.680 4
1200.703 5
1200.725 0
1200.748 0
1200.770 0
1200.793 0
1200.815 0
1200.837 0
1200.860 2
1200.882 5
1200.905 0
1200.927 0
1200.950 7
1200.972 3
1200.995 0
1201.017 6
1201.039 0
1201.062 3
1201.084 1
1201.107 8
1201.129 0
1201.152 0
1201.174 2
1201.197 0
1201.219 0
1201.241 4
1201.264 2
1201.286 3
1201.309 0
1201.331 0
1201.354 0
1201.376 0
1201.399 0
1201.421 0
1201.443 0
1201.466 1
1201.488 5
1201.511 10
1201.533 10
1201.556 10
1201.578 18
1201.601 15
1201.623 17
1201.646 6
1201.668 3
1201.690 3
1201.713 4
1201.735 6
1201.758 3
1201.780 2
1201.803 3
1201.825 0
1201.848 0
1201.870 5
1201.893 2
1201.915 2
1201.937 0
1201.960 0
1201.982 0
1202.005 0
1202.027 0
1202.050 0
1202.072 0
1202.095 0
1202.117 0
1202.140 0
1202.162 0
1202.184 0
1202.207 1
1202.229 0
1202.252 2
1202.274 0
1202.297 0
1202.319 0
1202.342 1
1202.364 2
1202.387 7
1202.409 0
1202.432 2
1202.454 3
1202.476 7
1202.499 6
1202.521 5
1202.544 9
1202.566 8
1202.589 17
1202.611 5
1202.634 7
1202.656 2
1202.679 9
1202.701 0
1202.723 0
1202.746 0
1202.768 0
1202.791 0
1202.813 0
1202.836 6
1202.858 0
1202.881 7
1202.903 0
1202.926 0
1202.948 1
1202.971 2
1202.993 6
1203.016 0
1203.038 0
1203.060 0
1203.083 0
1203.105 0
1203.128 0
1203.150 0
1203.173 0
1203.195 1
1203.218 3
1203.240 1
1203.263 0
1203.285 5
1203.308 0
1203.330 0
1203.353 0
1203.375 3
1203.397 1
1203.420 0
1203.442 0
1203.465 1
1203.487 4
1203.510 0
1203.532 0
1203.555 2
1203.577 3
1203.600 9
1203.622 6
1203.645 7
1203.667 6
1203.690 6
1203.712 1
1203.735 3
1203.757 1
1203.779 0
1203.802 0
1203.824 0
1203.847 2
1203.869 0
1203.892 1
1203.914 1
1203.937 0
1203.959 0
1203.982 1
1204.004 0
1204.027 0
1204.049 1
1204.072 1
1204.094 0
1204.117 3
1204.139 1
1204.162 1
1204.184 0
1204.206 0
1204.229 0
1204.251 0
1204.274 0
1204.296 4
1204.319 5
1204.341 10
1204.364 0
1204.386 9
1204.409 3
1204.431 3
1204.454 5
1204.476 5
1204.499 2
1204.521 7
1204.544 0
1204.566 0
1204.589 9
1204.611 20
1204.634 4
1204.656 3
1204.679 2
1204.701 0
1204.723 0
1204.746 0
1204.768 0
1204.791 8
1204.813 0
1204.836 0
1204.858 7
1204.881 0
1204.903 0
1204.926 3
1204.948 2
1204.971 0
1204.993 0
1205.016 0
1205.038 0
1205.061 0
1205.083 0
1205.106 0
1205.128 0
1205.151 2
1205.173 5
1205.196 2
1205.218 4
1205.241 0
1205.263 0
1205.286 0
1205.308 0
1205.331 3
1205.353 0
1205.376 0
1205.398 0
1205.421 0
1205.443 0
1205.465 0
1205.488 11
1205.510 2
1205.533 0
1205.555 2
1205.578 6
1205.600 6
1205.623 0
1205.645 0
1205.668 1
1205.690 0
1205.713 0
1205.735 0
1205.758 0
1205.780 0
1205.803 2
1205.825 6
1205.848 7
1205.870 0
1205.893 4
1205.915 5
1205.938 1
1205.960 0
1205.983 0
1206.005 0
1206.028 2
1206.050 2
1206.073 1
1206.095 0
1206.118 0
1206.140 5
1206.163 0
1206.185 0
1206.208 1
1206.230 0
1206.253 0
1206.275 3
1206.298 3
1206.320 0
1206.343 1
1206.365 4
1206.388 0
1206.410 8
1206.433 2
1206.455 0
1206.478 0
1206.500 0
1206.523 0
1206.545 2
1206.568 0
1206.590 6
1206.613 9
1206.635 5
1206.658 0
1206.680 3
1206.703 2
1206.725 6
1206.748 19
1206.770 5
1206.793 0
1206.815 3
1206.838 2
1206.860 0
1206.883 0
1206.905 0
1206.928 10
1206.950 6
1206.973 0
1206.995 0
1207.018 0
1207.040 7
1207.063 4
1207.085 4
1207.108 4
1207.130 0
1207.153 0
1207.175 0
1207.198 3
1207.220 3
1207.243 0
1207.265 0
1207.288 11
1207.310 3
1207.333 0
1207.355 0
1207.378 2
1207.400 0
1207.423 0
1207.445 0
1207.468 5
1207.490 0
1207.513 0
1207.535 2
1207.558 0
1207.580 0
1207.603 5
1207.625 0
1207.648 1
1207.670 0
1207.693 0
1207.715 6
1207.738 2
1207.760 1
1207.783 4
1207.805 0
1207.828 4
1207.850 4
1207.873 0
1207.895 0
1207.918 0
1207.940 0
1207.963 4
1207.985 2
1208.008 3
1208.030 0
1208.053 0
1208.076 5
1208.098 3
1208.121 2
1208.143 1
1208.166 0
1208.188 0
1208.211 0
1208.233 0
1208.256 0
1208.278 0
1208.301 0
1208.323 0
1208.346 6
1208.368 0
1208.391 2
1208.413 0
1208.436 0
1208.458 0
1208.481 8
1208.503 0
1208.526 5
1208.548 10
1208.571 4
1208.593 0
1208.616 0
1208.638 0
1208.661 0
1208.683 0
1208.706 0
1208.728 0
1208.751 0
1208.774 0
1208.796 0
1208.819 0
1208.841 0
1208.864 3
1208.886 0
1208.909 0
1208.931 0
1208.954 0
1208.976 0
1208.999 0
1209.021 0
1209.044 6
1209.066 1
1209.089 0
1209.111 0
1209.134 0
1209.156 0
1209.179 0
1209.201 0
1209.224 0
1209.246 0
1209.269 1
1209.291 1
1209.314 0
1209.337 0
1209.359 0
1209.382 4
1209.404 0
1209.427 1
1209.449 1
1209.472 0
1209.494 0
1209.517 0
1209.539 0
1209.562 0
1209.584 0
1209.607 0
1209.629 0
1209.652 7
1209.674 4
1209.697 3
1209.719 6
1209.742 3
1209.765 0
1209.787 0
1209.810 0
1209.832 0
1209.855 7
1209.877 16
1209.900 2
1209.922 0
1209.945 1
1209.967 2
1209.990 0
1210.012 3
1210.035 2
1210.057 0
1210.080 0
1210.102 0
1210.125 1
1210.148 5
1210.170 0
1210.193 0
1210.215 1
1210.238 1
1210.260 0
1210.283 0
1210.305 2
1210.328 2
1210.350 3
1210.373 0
1210.395 0
1210.418 0
1210.440 0
1210.463 6
1210.486 0
1210.508 6
1210.531 0
1210.553 1
1210.576 5
1210.598 16
1210.621 10
1210.643 3
1210.666 3
1210.688 0
1210.711 0
1210.733 0
1210.756 0
1210.779 0
1210.801 0
1210.824 0
1210.846 0
1210.869 0
1210.891 0
1210.914 0
1210.936 4
1210.959 0
1210.981 0
1211.004 0
1211.026 0
1211.049 0
1211.072 1
1211.094 4
1211.117 0
1211.139 1
1211.162 0
1211.184 0
1211.207 0
1211.229 6
1211.252 8
1211.274 4
1211.297 5
1211.319 0
1211.342 0
1211.365 0
1211.387 0
1211.410 0
1211.432 5
1211.455 7
1211.477 0
1211.500 1
1211.522 11
1211.545 3
1211.567 0
1211.590 5
1211.613 7
1211.635 0
1211.658 0
1211.680 1
1211.703 4
1211.725 1
1211.748 1
1211.770 0
1211.793 0
1211.815 0
1211.838 1
1211.861 1
1211.883 1
1211.906 8
1211.928 3
1211.951 0
1211.973 0
1211.996 0
1212.018 0
1212.041 0
1212.064 2
1212.086 2
1212.109 0
1212.131 0
1212.154 0
1212.176 0
1212.199 0
1212.221 0
1212.244 1
1212.266 2
1212.289 0
1212.312 0
1212.334 0
1212.357 1
1212.379 0
1212.402 1
1212.424 1
1212.447 1
1212.469 0
1212.492 0
1212.515 0
[truncated: 967,540 more chars]
