# Supplementary material for: Identifying Archaeological Bone via Non-Destructive ZooMS and the Materiality of Symbolic Expression: Examples from Iroquoian Bone Points
Source: Sci Rep. 2019 Jul 30;9:11027. doi: 10.1038/s41598-019-47299-x (PMC6667708; doi:10.1038/s41598-019-47299-x)
Supplement: Supplementary file 2 — Supplementary Datafiles [file 41598_2019_47299_MOESM2_ESM.zip › McGrath et al Supplementary Datafiles/Data set S4_DestructiveSpectra/MC-398s_DEST_1.txt]

799.921665753515	1
799.939976181254	1
799.958286818848	1
799.976597666441	0
799.994908723742	1
800.013219991044	0
800.031531468345	1
800.049843155355	0
800.068155052365	0
800.086467159374	2
800.104779476092	0
800.12309200281	2
800.141404739527	3
800.159717685954	1
800.17803084238	4
800.19634420866	1
800.21465778494	0
800.232971571075	0
800.251285567063	1
800.269599773052	2
800.287914188895	0
800.306228814592	1
800.32454365029	1
800.342858695695	5
800.361173951101	2
800.379489416507	0
800.397805091768	5
800.416120976882	4
800.434437071997	2
800.452753376966	2
800.47106989179	1
800.489386616613	0
800.507703551291	0
800.526020695824	1
800.544338050356	6
800.562655614598	1
800.580973388839	1
800.599291373081	1
800.617609567177	0
800.635927971128	0
800.654246584933	0
800.672565408884	1
800.690884442544	0
800.709203686059	0
800.727523139573	1
800.745842802943	0
800.764162676167	0
800.782482759536	2
800.800803052615	0
800.819123555549	1
800.837444268482	0
800.855765191271	2
800.874086323914	1
800.892407666557	0
800.910729219055	0
800.929050981554	1
800.947372953761	2
800.965695136115	2
800.984017528178	0
801.002340130241	2
801.020662942159	0
801.038985963931	1
801.057309195704	2
801.075632637477	2
801.09395628896	1
801.112280150297	0
801.130604221781	0
801.148928502974	0
801.167252994167	0
801.18557769507	2
801.203902606118	1
801.222227727022	2
801.24055305778	0
801.258878598394	0
801.277204349007	1
801.295530309476	0
801.313856479946	0
801.332182860124	1
801.350509450304	3
801.368836250484	3
801.387163260373	1
801.405490480263	2
801.423817910154	2
801.442145549754	1
801.460473399355	2
801.478801458811	4
801.497129728267	1
801.515458207579	0
801.533786896745	0
801.552115795913	0
801.570444904935	0
801.588774223813	0
801.607103752692	0
801.625433491425	2
801.643763440014	0
801.662093598603	0
801.680423967048	0
801.698754545348	2
801.717085333503	0
801.735416331805	0
801.753747539816	2
801.772078957683	0
801.790410585696	3
801.808742423418	0
801.827074470996	2
801.845406728575	0
801.863739196009	0
801.882071873444	0
801.900404760735	0
801.918737857881	1
801.937071165027	1
801.955404682029	0
801.973738408887	0
801.9920723456	0
802.010406492313	2
802.028740849029	4
802.047075415453	0
802.065410191733	0
802.08374517816	2
802.102080374297	0
802.120415780435	0
802.138751396574	1
802.157087222422	0
802.175423258272	2
802.193759503978	2
802.212095959684	1
802.2304326251	1
802.248769500664	1
802.267106585937	0
802.285443881211	2
802.303781386341	0
802.322119101327	0
802.340457026314	2
802.358795161156	1
802.377133506	1
802.395472060553	1
802.413810825108	2
802.432149799665	4
802.450488984077	2
802.468828378344	4
802.487167982613	3
802.505507796592	2
802.523847820572	0
802.542188054554	0
802.560528498246	2
802.578869151939	0
802.597210015634	0
802.615551089185	0
802.633892372591	0
802.652233865853	0
802.670575569116	1
802.688917482236	0
802.70725960521	0
802.725601938187	1
802.74394448102	0
802.762287233708	0
802.780630196398	5
802.798973368944	12
802.817316751345	2
802.835660343748	1
802.854004146008	0
802.872348158123	0
802.89069238024	1
802.909036812212	1
802.927381454041	2
802.945726305871	0
802.964071367557	2
802.982416639099	0
803.000762120643	1
803.019107812043	2
803.037453713299	1
803.055799824557	1
803.074146145671	1
803.092492676641	1
803.110839417612	0
803.129186368294	0
803.147533529124	0
803.165880899664	4
803.184228480205	4
803.202576270749	3
803.220924271003	0
803.239272481259	4
803.257620901517	2
803.275969531485	0
803.294318371455	1
803.312667421281	0
803.331016681109	2
803.349366150793	0
803.367715830334	2
803.386065719877	0
803.40441581913	0
803.422766128385	2
803.441116647642	1
803.459467376755	1
803.477818315725	1
803.496169464697	1
803.514520823525	3
803.532872392063	1
803.55122417075	0
803.569576159293	0
803.587928357692	1
803.606280766093	1
803.624633384351	1
803.642986212465	0
803.661339250581	0
803.679692498408	0
803.698045956237	0
803.716399623922	0
803.734753501756	1
803.7531075893	6
803.771461886701	4
803.789816394104	1
803.808171111363	0
803.826526038479	0
803.844881175597	1
803.863236522571	1
803.881592079549	1
803.899947846382	0
803.918303823072	1
803.936660009619	0
803.955016406022	0
803.973373012573	0
803.991729828835	5
804.0100868551	1
804.028444091221	1
804.046801537345	0
804.06515919318	5
804.083517059162	0
804.101875134856	0
804.120233420406	0
804.138591916105	0
804.156950621514	0
804.17530953678	0
804.193668662195	0
804.212027997321	1
804.230387542449	0
804.248747297288	1
804.267107262275	5
804.285467437119	2
804.303827821674	2
804.322188416378	0
804.340549220938	4
804.358910235209	2
804.377271459629	4
804.395632893906	4
804.413994537894	1
804.43235639203	1
804.450718456023	0
804.469080729727	0
804.48744321358	0
804.50580590729	0
804.524168810711	0
804.542531924134	0
804.560895247706	1
804.579258780844	2
804.597622523984	0
804.615986477127	0
804.634350640127	1
804.652715012984	0
804.671079595844	0
804.689444388561	0
804.707809391135	0
804.726174603712	0
804.744540026146	0
804.762905658437	1
804.781271500731	1
804.799637552736	0
804.818003814744	1
804.836370286755	0
804.854736968623	1
804.873103860349	0
804.891470961931	3
804.909838273663	5
804.928205795106	0
804.946573526405	3
804.964941467708	0
804.983309618868	2
805.001677980032	1
805.020046551052	1
805.03841533193	4
805.056784322665	3
805.075153523403	0
805.093522934144	0
805.111892554597	0
805.130262384907	1
805.148632425366	4
805.167002675536	0
805.18537313571	2
805.203743805741	1
805.222114685775	3
805.240485775521	1
805.258857075416	4
805.277228585022	3
805.295600304632	0
805.313972234099	2
805.332344373569	2
805.350716722751	2
805.369089281936	3
805.387462051124	2
805.405835030025	4
805.424208218928	2
805.442581617835	1
805.460955226599	3
805.479329045221	0
805.497703073701	8
805.516077312183	3
805.534451760524	1
805.552826418868	1
805.571201286923	0
805.589576364982	0
805.607951653045	2
805.626327150818	0
805.644702858596	0
805.663078776231	1
805.68145490387	3
805.699831241367	2
805.718207788721	0
805.736584546225	1
805.754961513294	0
805.773338690367	0
805.79171607759	3
805.810093674378	3
805.82847148117	9
805.846849498112	3
805.86522772462	1
805.883606161131	1
805.901984807646	1
805.920363664019	0
805.938742730249	1
805.957122006483	1
805.975501492576	0
805.993881188525	1
806.012261094479	1
806.030641210291	0
806.04902153596	0
806.067402071633	0
806.085782817164	0
806.104163772553	0
806.1225449378	1
806.140926313197	1
806.159307898306	0
806.177689693272	0
806.196071698242	0
806.214453913217	3
806.232836337903	0
806.251218972594	1
806.269601817142	7
806.287984871694	6
806.306368135958	1
806.324751610373	2
806.343135294499	4
806.361519188629	6
806.379903292764	2
806.39828760661	0
806.416672130461	6
806.435056864169	2
806.453441807882	2
806.471826961307	7
806.490212324736	1
806.508597898169	0
806.52698368146	0
806.545369674609	0
806.563755877763	0
806.582142290628	0
806.600528913498	1
806.618915746372	0
806.637302789105	4
806.655690041695	4
806.67407750429	0
806.692465176597	0
806.710853058908	0
806.729241151223	0
806.747629453397	1
806.766017965283	1
806.784406687319	1
806.802795619214	0
806.821184760967	0
806.839574112578	2
806.857963674194	1
806.876353445668	1
806.894743427	0
806.913133618483	1
806.931524019532	0
806.949914630732	1
806.96830545179	1
806.986696482706	1
807.005087723481	0
807.023479174114	0
807.041870834898	0
807.060262705394	1
807.078654785749	0
807.097047076255	3
807.115439576472	0
807.133832286694	0
807.152225206775	2
807.170618336714	0
807.189011676658	2
807.207405226461	0
807.225798986122	6
807.244192955788	1
807.262587135312	1
807.280981524695	0
807.299376124082	2
807.317770933328	2
807.336165952433	1
807.354561181543	4
807.372956620511	1
807.391352269338	1
807.409748128169	3
807.428144196713	0
807.446540475408	1
807.464936963962	0
807.483333662228	0
807.501730570646	2
807.520127688775	0
807.53852501691	0
807.55692255505	0
807.575320302902	0
807.593718260759	2
807.612116428475	0
807.630514806196	0
807.648913393776	1
807.667312191214	0
807.685711198657	2
807.70411041596	1
807.722509843121	0
807.740909480287	0
807.759309327166	0
807.777709384049	1
807.796109650938	1
807.814510127686	0
807.832910814293	0
807.851311710905	1
807.869712817229	1
807.888114133559	0
807.906515659894	0
807.924917396088	3
807.943319342141	0
807.961721498052	0
807.980123864115	0
807.998526439891	0
808.016929225526	0
808.035332221166	1
808.053735426666	0
808.072138842024	0
808.090542467534	2
808.108946302756	0
808.127350347838	0
808.145754602779	2
808.164159067871	0
808.182563742676	1
808.200968627487	1
808.219373722156	2
808.237779026831	2
808.256184541219	0
808.274590265759	1
808.292996200012	1
808.311402344123	0
808.329808698387	7
808.348215262363	10
808.366622036345	2
808.385029020186	1
808.403436213886	2
808.421843617592	2
808.440251231157	1
808.458659054728	2
808.477067088012	3
808.495475331301	1
808.513883784596	4
808.532292447604	0
808.550701320617	0
808.569110403636	0
808.587519696368	0
808.605929199106	3
808.62433891185	5
808.642748834452	0
808.661158966768	0
808.679569309236	1
808.697979861563	1
808.716390623604	0
808.734801595797	0
808.753212777848	0
808.771624169613	0
808.790035771531	3
808.808447583307	1
808.826859604797	0
808.845271836439	0
808.863684277941	1
808.882096929155	0
808.900509790376	0
808.918922861602	0
808.937336142688	0
808.955749633634	2
808.974163334585	0
808.992577245396	0
809.010991366067	0
809.029405696744	0
809.04782023728	0
809.066234987676	0
809.084649947931	0
809.103065118339	3
809.12148049846	0
809.139896088441	1
809.158311888428	1
809.176727898274	3
809.195144118127	0
809.213560547839	2
809.231977187411	0
809.250394036843	1
809.268811096281	1
809.287228365725	0
809.305645844883	0
809.324063534046	2
809.34248143307	0
809.360899542099	1
809.379317860842	6
809.397736389738	8
809.416155128347	4
809.434574076962	2
809.452993235584	4
809.471412603919	4
809.489832182114	0
809.508251970462	0
809.526671968523	2
809.54509217659	6
809.563512594517	2
809.581933222451	1
809.600354060098	1
809.618775107752	4
809.637196365412	0
809.655617832932	0
809.674039510312	0
809.692461397699	2
809.710883494799	1
809.729305801905	0
809.747728319018	0
809.766151045844	2
809.784573982677	0
809.802997129517	0
809.821420486217	0
809.839844052776	0
809.858267829196	0
809.876691815622	0
809.895116011909	0
809.913540418055	0
809.931965034209	1
809.950389860222	0
809.968814896095	2
809.987240141976	0
810.005665597716	0
810.024091263316	0
810.042517138924	3
810.060943224391	1
810.079369519719	1
810.097796025053	0
810.116222740248	0
810.134649665449	2
810.153076800364	3
810.171504145286	1
810.189931700215	0
810.208359464857	1
810.226787439507	2
810.245215624163	2
810.263644018533	2
810.28207262291	2
810.300501437293	1
810.318930461391	0
810.337359695495	0
810.35578913946	1
810.374218793432	5
810.392648657264	2
810.411078730957	4
810.429509014656	3
810.44793950807	0
810.466370211637	4
810.484801125064	6
810.503232248206	5
810.521663581501	0
810.54009512451	0
810.558526877525	4
810.576958840549	5
810.595391013286	3
810.61382339603	4
810.632255988781	1
810.650688791246	0
810.669121803719	0
810.687555026051	0
810.705988458391	3
810.724422100446	1
810.742855952507	0
810.761290014576	0
810.779724286505	2
810.798158768295	0
810.816593460091	0
810.835028361603	4
810.853463473121	1
810.871898794647	0
810.890334326033	0
810.90877006728	1
810.927206018535	1
810.94564217965	1
810.964078550479	0
810.982515131462	2
811.000951922306	0
811.019388923011	0
811.037826133577	0
811.05626355415	2
811.074701184584	0
811.093139025025	3
811.111577075327	3
811.13001533549	4
811.148453805514	1
811.166892485545	0
811.185331375437	0
811.20377047519	0
811.222209784951	1
811.240649304572	3
811.259089034201	0
811.277528973545	1
811.295969123042	1
811.314409482254	2
811.332850051327	2
811.351290830554	5
811.369731819496	1
811.388173018445	4
811.406614427255	3
811.425056045926	7
811.443497874605	1
811.461939913145	6
811.480382161692	1
811.498824619954	0
811.517267288224	1
811.535710166501	0
811.554153254493	0
811.572596552493	0
811.5910400605	1
811.609483778222	2
811.627927705952	1
811.64637184369	1
811.664816191142	4
811.683260748601	5
811.701705516069	0
811.720150493251	0
811.738595680442	0
811.75704107764	0
811.775486684552	0
811.793932501473	1
811.812378528255	0
811.830824765045	4
811.849271211696	2
811.867717868208	2
811.886164734728	0
811.90461181111	3
811.923059097353	3
811.941506593604	2
811.959954299716	0
811.97840221569	0
811.996850341671	0
812.015298677368	0
812.033747223072	0
812.052195978785	0
812.070644944359	1
812.089094119794	2
812.107543505091	5
812.125993100543	5
812.144442905709	0
812.162892920737	0
812.181343145773	5
812.199793580671	0
812.218244225577	1
812.236695080344	0
812.255146144973	2
812.273597419463	1
812.292048904109	5
812.310500598469	0
812.328952502691	2
812.347404616921	0
812.365856941013	4
812.384309475113	5
812.402762218927	6
812.421215172898	2
812.439668336582	4
812.458121710276	4
812.47657529383	2
812.495029087394	3
812.513483090672	0
812.531937304106	4
812.550391727254	0
812.568846360411	0
812.587301203429	2
812.60575625631	0
812.624211519198	0
812.642666991949	0
812.661122674708	2
812.679578567182	1
812.698034669665	1
812.716490982156	0
812.734947504509	1
812.753404236577	3
812.7718611788	0
812.790318330886	1
812.808775692833	1
812.827233264789	4
812.84569104646	0
812.864149038139	1
812.882607239827	0
812.901065651231	5
812.919524272643	2
812.937983103917	0
812.956442145199	1
812.974901396344	1
812.993360857351	0
813.011820528513	1
813.030280409243	2
813.048740499983	1
813.067200800878	1
813.085661311341	0
813.10412203196	0
813.122582962441	0
813.141044102637	1
813.159505452989	0
813.177967013203	2
813.196428783133	2
813.214890763218	0
813.233352953018	2
813.251815352828	1
813.270277962499	6
813.288740782179	0
813.307203811722	2
813.325667051127	2
813.34413050054	5
813.362594159816	3
813.381058028954	2
813.399522108101	1
813.417986397111	1
813.436450895982	0
813.454915604716	2
813.473380523459	3
813.491845652211	2
813.510310990678	0
813.528776539155	0
813.547242297641	4
813.565708265842	0
813.584174444052	4
813.602640832125	1
813.621107430207	1
813.639574238004	1
813.658041255957	0
813.676508483626	0
813.694975921305	2
813.713443568992	0
813.731911426395	1
813.750379493807	0
813.768847771082	1
813.787316258366	0
813.805784955366	0
813.824253862374	0
813.842722979393	3
813.861192306273	0
813.879661843016	1
813.898131589769	2
813.916601546237	2
813.935071712715	0
813.953542089202	5
813.972012675552	0
813.990483471764	4
814.008954477986	1
814.027425693923	0
814.04589711987	4
814.064368755679	0
814.082840601645	1
814.10131265718	0
814.119784922871	0
814.138257398425	0
814.156730083841	1
814.17520297912	0
814.193676084409	1
814.21214939956	0
814.230622924574	1
814.249096659598	0
814.267570604484	6
814.286044759381	0
814.304519124139	0
814.322993698761	1
814.341468483245	3
814.359943477593	2
814.378418682096	0
814.396894096316	4
814.415369720399	2
814.433845554638	2
814.452321598593	1
814.470797852558	2
814.489274316385	4
814.507750990076	3
814.526227873776	0
814.54470496734	2
814.563182270766	0
814.581659784202	0
814.600137507354	2
814.618615440663	2
814.637093583835	0
814.655571936723	2
814.674050499767	3
814.692529272675	1
814.711008255299	0
814.729487448079	0
814.747966850723	0
814.766446463083	2
814.784926285599	0
814.803406317979	0
814.821886560075	0
814.840367012328	0
814.858847674297	3
814.877328546276	0
814.895809628118	1
814.91429091997	0
814.932772421686	2
814.951254133264	0
814.969736054853	0
814.988218186304	0
815.006700527619	0
815.025183078944	0
815.043665839986	0
815.062148811184	0
815.080631992246	6
815.099115383024	0
815.117598983812	1
815.13608279461	0
815.154566815272	0
815.173051045797	1
815.191535486185	0
815.210020136584	0
815.228504996845	1
815.246990067118	5
815.265475347253	1
815.283960837252	1
815.302446537114	0
815.320932447133	1
815.339418566869	2
815.357904896469	6
815.376391436078	6
815.394878185551	8
815.413365144888	3
815.431852314235	1
815.450339693592	3
815.468827282666	6
815.487315081603	2
815.505803090698	1
815.524291309509	0
815.542779738331	0
815.561268377016	0
815.579757225712	0
815.598246284124	4
815.616735552694	1
815.635225030981	1
815.653714719278	0
815.672204617438	0
815.690694725462	1
815.709185043497	0
815.727675571396	0
815.746166309305	2
815.76465725693	0
815.783148414567	0
815.801639782214	1
815.820131359577	0
815.838623146952	1
815.857115144337	0
815.875607351439	0
815.894099768551	1
815.912592395674	2
815.931085232661	0
815.949578279365	1
815.968071536226	2
815.986565002952	0
816.005058679541	0
816.023552565994	1
816.042046662458	1
816.060540968785	2
816.079035484976	2
816.097530211179	0
816.116025147245	1
816.134520293175	0
816.153015649116	0
816.17151121492	2
816.190006990589	1
816.208502976269	1
816.226999171812	5
816.245495577219	0
816.263992192638	0
816.282489017773	0
816.300986053067	2
816.319483298077	1
816.337980753098	7
816.356478417984	1
816.37497629288	1
816.39347437764	0
816.411972672265	2
816.4304711769	2
816.4489698914	3
816.467468815764	1
816.485967949991	3
816.504467294377	3
816.52296684848	0
816.541466612447	7
816.559966586426	0
816.578466770268	0
816.596967164122	0
816.615467767693	0
816.633968581422	2
816.652469604868	0
816.670970838325	1
816.689472281794	0
816.70797393498	0
816.726475798177	0
816.744977871238	2
816.763480154311	0
816.7819826471	0
816.800485350049	0
816.818988262714	0
816.837491385391	0
816.855994717932	3
816.874498260485	1
816.893002012754	0
816.911505975036	3
816.930010147328	0
816.948514529485	0
816.967019121506	0
816.985523923539	1
817.004028935289	0
817.022534157051	2
817.041039588824	1
817.059545230462	3
817.078051081817	0
817.09655714333	4
817.115063414708	0
817.133569895951	0
817.152076587057	0
817.170583488176	0
817.189090599159	0
817.207597920006	0
817.226105451013	0
817.244613191589	2
817.263121142325	1
817.281629302925	2
817.300137673389	1
817.318646253718	0
817.337155044059	1
817.355664044265	0
817.374173254335	9
817.392682674416	0
817.411192304363	1
817.429702144174	1
817.448212193997	2
817.466722453684	2
817.485232923236	0
817.5037436028	0
817.522254492229	0
817.540765591523	3
817.559276900828	2
817.577788419998	1
817.596300149033	0
817.614812088079	0
817.633324236991	0
817.651836595767	0
817.670349164555	0
817.688861943061	0
817.707374931726	1
817.725888130256	0
817.744401538503	1
817.76291515691	0
817.781428985181	0
817.79994302317	5
817.818457271319	1
817.836971729185	0
817.855486397063	1
817.874001274953	0
817.892516362561	0
817.911031660181	1
817.929547167814	0
817.948062885164	3
817.966578812526	0
817.985094949753	0
818.003611296992	1
818.022127853949	0
818.040644620919	0
818.0591615979	0
818.077678784747	0
818.096196181458	0
818.114713788182	1
818.133231604771	1
818.151749631225	0
818.170267867692	0
818.188786313876	2
818.207304970072	3
818.225823836281	2
818.244342912355	0
818.262862198294	1
818.281381694099	2
818.299901400062	6
818.318421315744	3
818.336941441291	1
818.355461776851	7
818.373982322276	3
818.392503077565	2
818.411024043015	1
818.429545218182	0
818.448066603215	6
818.466588198261	5
818.485110003171	4
818.503632017947	3
818.522154242735	3
818.540676677389	2
818.559199322056	0
818.57772217644	0
818.596245240984	0
818.614768515246	1
818.633291999374	0
818.651815693662	0
818.670339597667	0
818.688863711686	3
818.707388035569	0
818.725912569466	1
818.74443731308	2
818.762962266855	1
818.781487430348	2
818.800012803706	1
818.818538387077	0
818.837064180461	3
818.855590183563	1
818.874116396677	0
818.892642819805	2
818.911169452798	0
818.929696295509	0
818.948223348381	1
818.966750611118	1
818.985278083573	1
819.003805766188	0
819.022333658669	0
819.040861761016	1
819.059390073228	1
819.077918595453	0
819.096447327544	0
819.114976269501	2
819.13350542147	0
819.152034783305	0
819.170564355006	0
819.18909413672	0
819.207624128152	0
819.226154329744	0
819.244684741202	1
819.263215362379	0
819.281746193569	0
819.300277234919	4
819.31880848584	0
819.337339946775	4
819.355871617722	0
819.374403498536	0
819.392935589215	0
819.411467889907	1
819.430000400465	7
819.448533120889	4
819.467066051179	0
819.485599191629	3
819.504132541798	3
819.522666101833	3
819.541199871881	3
819.559733851795	3
819.578268041722	3
819.596802441515	0
819.615337051174	1
819.633871870699	0
819.652406900238	1
819.670942139789	1
819.68947758906	0
819.708013248343	0
819.726549117493	0
819.745085196656	0
819.763621485538	4
819.78215798458	0
819.800694693342	1
819.819231612116	0
819.837768740757	0
819.856306079411	0
819.874843627785	0
819.893381386318	3
819.911919354571	0
819.930457532837	1
819.948995920969	11
819.967534519115	4
819.98607332698	0
820.004612344858	2
820.023151572749	5
820.041691010507	6
820.060230657984	0
820.078770515622	0
820.097310583126	1
820.115850860496	1
820.13439134788	0
820.152932044983	4
820.171472952099	0
820.190014069229	1
820.208555396226	1
820.227096932941	0
820.245638679818	1
820.26418063656	2
820.282722803169	1
820.301265179645	0
820.319807766134	2
820.33835056249	2
820.356893568712	9
820.375436784948	3
820.39398021105	5
820.412523847019	3
820.431067693002	1
820.449611748851	1
820.468156014566	1
820.486700490296	1
820.505245175891	2
820.523790071354	3
820.54233517683	2
820.560880492173	1
820.579426017382	1
820.597971752606	3
820.616517697695	0
820.635063852652	1
820.653610217622	1
820.672156792459	0
820.690703577163	3
820.709250571881	1
820.727797776465	0
820.746345190916	2
820.764892815381	0
820.783440649565	1
820.801988693911	5
820.820536947976	0
820.839085412055	0
820.857634086148	1
820.876182969961	1
820.894732063787	0
820.913281367628	2
820.931830881188	4
820.950380604763	0
820.968930538204	0
820.987480681659	0
821.006031034981	2
821.02458159817	0
821.043132371373	2
821.061683354296	0
821.080234547233	1
821.098785950184	0
821.117337563002	0
821.135889385687	1
821.154441418386	0
821.172993660952	0
821.191546113385	1
821.210098775832	0
821.228651647999	4
821.24720473018	0
821.265758022376	0
821.284311524439	0
821.302865236368	0
821.321419158312	4
821.339973289976	1
821.358527631654	3
821.377082183199	2
821.395636944906	3
821.414191916332	6
821.432747097626	3
821.451302488934	2
821.469858090109	2
821.488413901151	1
821.506969922356	2
821.52552615328	1
821.544082594071	3
821.562639244876	0
821.581196105549	4
821.599753176089	2
821.618310456644	4
821.636867947066	0
821.655425647354	0
821.673983557658	3
821.692541677829	0
821.711100008015	2
821.72965854792	3
821.748217297988	3
821.766776257775	0
821.785335427429	1
821.803894807246	1
821.822454396783	0
821.841014196334	0
821.859574205753	0
821.878134425039	0
821.89669485434	0
821.915255493508	0
821.933816342543	1
821.952377401594	1
821.970938670512	1
821.989500149444	3
822.008061838097	3
822.026623736764	0
822.045185845447	0
822.063748163849	2
822.082310692266	1
822.100873430699	0
822.119436378851	4
822.137999537018	1
822.1565629052	3
822.175126483103	1
822.19369027102	1
822.212254268804	1
822.230818476604	0
822.249382894272	2
822.267947521806	1
822.286512359356	0
822.305077406774	0
822.323642664059	1
822.342208131359	2
822.36077380838	3
822.379339695415	3
822.397905792614	2
822.416472099384	6
822.43503861617	2
822.453605342972	2
822.47217227964	1
822.490739426177	3
822.509306782581	3
822.527874349148	0
822.546442125436	0
822.565010111591	2
822.583578307761	2
822.602146713799	1
822.620715329852	1
822.639284155773	4
822.657853191562	3
822.676422437219	1
822.694991893039	3
822.713561558578	0
822.732131433986	0
822.750701519409	0
822.7692718147	2
822.787842320007	0
822.806413035034	2
822.824983960223	0
822.843555095134	3
822.862126440059	1
822.880697994852	2
822.899269759662	0
822.917841734191	1
822.936413918883	0
822.954986313296	4
822.973558917725	1
822.992131732021	3
823.010704756186	1
823.029277990366	2
823.047851434414	3
823.066425088478	1
823.084998952262	0
823.103573026061	1
823.122147309877	3
823.14072180356	0
823.159296507112	0
823.177871420532	0
823.196446543967	1
823.215021877271	0
823.23359742059	1
823.25217317363	3
823.270749136685	2
823.289325309757	1
823.307901692696	2
823.326478285356	0
823.34505508818	2
823.363632100872	1
823.382209323432	2
823.40078675586	3
823.419364398304	3
823.437942250616	2
823.456520312797	1
823.475098584994	3
823.493677067058	1
823.512255758992	3
823.530834660941	1
823.549413772758	3
823.567993094444	10
823.586572626145	2
823.605152367715	1
823.623732319154	0
823.642312480461	2
823.660892851931	1
823.679473433122	2
823.698054224182	0
823.716635225405	1
823.735216436349	0
823.753797857162	0
823.772379488138	0
823.790961328836	0
823.809543379401	0
823.828125640131	0
823.846708110581	0
823.8652907909	0
823.883873681235	1
823.902456781438	0
823.921040091658	0
823.939623611746	2
823.958207341703	0
823.976791281676	2
823.99537543137	0
824.013959791228	1
824.032544360807	0
824.051129140402	0
824.069714130014	2
824.088299329346	0
824.106884738695	0
824.125470357912	1
824.144056187146	1
824.162642226101	0
824.181228475072	0
824.19981493406	3
824.218401602916	1
824.236988481641	2
824.255575570383	2
824.274162868993	6
824.292750377472	1
824.31133809582	3
824.329926024184	2
824.348514162418	3
824.367102510667	6
824.385691068786	0
824.404279836773	5
824.422868814629	10
824.441458002502	3
824.460047400243	4
824.478637007854	2
824.497226825481	3
824.515816852977	1
824.534407090489	1
824.552997537871	3
824.571588195121	0
824.590179062241	2
824.608770139377	2
824.627361426382	1
824.645952923256	0
824.664544630294	3
824.683136546906	1
824.701728673683	2
824.720321010328	0
824.738913556843	3
824.757506313226	0
824.776099279479	1
824.794692455896	0
824.813285842035	0
824.83187943819	0
824.850473244215	1
824.869067260108	0
824.887661486018	3
824.906255921798	1
824.924850567447	0
824.943445423112	2
824.962040488647	0
824.980635764199	2
824.999231249472	0
825.017826944762	1
825.036422850069	0
825.055018965098	0
825.073615290143	0
825.092211825206	2
825.11080856999	1
825.129405524791	2
825.148002689609	1
825.166600064149	0
825.185197648706	0
825.20379544328	1
825.222393447575	0
825.240991661887	2
825.259590086217	1
825.278188720268	4
825.296787564336	5
825.315386618274	2
825.333985882229	2
825.352585356053	3
825.371185039747	3
825.389784933458	0
825.40838503689	2
825.426985350488	1
825.445585873955	2
825.464186607144	2
825.48278755035	1
825.501388703573	2
825.519990066666	0
825.538591639628	0
825.557193422608	2
825.575795415457	0
825.594397618176	1
825.613000030764	1
825.631602653369	2
825.650205485845	0
825.668808528337	0
825.687411780699	2
825.706015242931	0
825.724618915033	1
825.743222797299	0
825.761826889288	3
825.780431191146	0
825.799035703022	1
825.817640424767	1
825.83624535653	0
825.854850498163	1
825.873455849665	0
825.892061411037	1
825.910667182427	1
825.929273163686	1
825.947879354815	0
825.966485755962	2
825.985092367126	0
826.003699188013	1
826.022306218917	0
826.04091345969	0
826.059520910334	0
826.078128570995	1
826.096736441526	1
826.115344522075	1
826.133952812346	0
826.152561312634	1
826.171170022941	0
826.189778943117	1
826.208388073015	0
826.226997413079	0
826.245606963013	1
826.264216722817	1
826.282826692639	2
826.301436872182	0
826.320047261744	0
826.338657861323	2
826.357268670625	0
826.375879689944	0
826.394490919282	0
826.413102358341	1
826.431714007418	5
826.450325866366	2
826.468937935479	1
826.487550214167	1
826.50616270302	4
826.524775401744	4
826.543388310338	0
826.562001428801	2
826.580614757283	1
826.599228295635	1
826.617842043858	0
826.636456002098	0
826.655070170208	0
826.673684548189	0
826.692299136187	0
826.710913934056	1
826.729528941795	3
826.748144159405	2
826.766759587032	0
826.785375224678	0
826.803991072046	0
826.822607129432	0
826.841223396689	1
826.859839873963	1
826.878456561109	0
826.897073458124	0
826.915690565158	1
826.934307882061	3
826.952925408836	5
826.971543145481	1
826.990161092292	0
827.008779248825	1
827.027397615229	0
827.046016191651	0
827.064634978092	1
827.083253974254	0
827.101873180436	0
827.120492596488	0
827.139112222558	1
827.157732058351	2
827.17635210431	1
827.194972359992	2
827.213592825692	1
827.232213501411	0
827.250834386852	1
827.269455482312	1
827.288076787642	0
827.306698302991	1
827.325320028062	0
827.343941963152	0
827.362564108261	1
827.38118646324	4
827.39980902809	0
827.418431802958	0
827.437054787549	5
827.455677982159	0
827.474301386787	4
827.492925001286	1
827.511548825656	2
827.530172860044	0
827.548797104155	0
827.567421558285	1
827.586046222286	1
827.604671096305	0
827.623296180195	1
827.641921474104	1
827.660546977884	0
827.679172691534	0
827.697798615055	0
827.716424748595	1
827.735051092006	0
827.753677645287	3
827.772304408588	0
827.790931381759	1
827.809558564801	0
827.828185958011	0
827.846813560943	0
827.865441373746	0
827.884069396419	2
827.90269762926	0
827.921326071824	2
827.939954724258	3
827.95858358686	0
827.977212659184	0
827.995841941528	2
828.014471433742	3
828.033101135828	5
828.051731047932	0
828.070361169908	0
828.088991501754	2
828.10762204362	2
828.126252795209	2
828.144883756965	1
828.163514928592	3
828.182146309941	1
828.200777901459	4
828.219409702847	4
828.238041713958	0
828.256673935237	2
828.275306366387	1
828.293939007259	0
828.3125718583	1
828.331204919211	0
828.349838189845	3
828.368471670647	2
828.387105361172	1
828.405739261716	1
828.424373372131	5
828.443007692566	0
828.461642222872	0
828.480276963049	5
828.498911913245	1
828.517547073313	0
828.536182443252	0
828.554818023211	1
828.573453812893	1
828.592089812742	0
828.610726022462	0
828.629362441906	2
828.647999071369	1
828.666635910852	2
828.685272960206	1
828.703910219432	0
828.722547688529	3
828.741185367793	1
828.759823256781	1
828.77846135564	0
828.797099664519	1
828.81573818327	0
828.834376911891	0
828.853015850681	0
828.871654999194	0
828.890294357578	1
828.908933925982	1
828.927573704258	0
828.946213692405	0
828.96485389072	2
828.983494298758	0
829.002134916668	0
829.020775744598	0
829.039416782399	0
829.058058030072	0
829.076699487764	1
829.095341155477	2
829.113983032912	0
829.13262512022	0
829.151267417695	0
829.169909924894	0
829.188552642113	0
829.207195569203	1
829.225838706166	2
829.244482053148	0
829.263125610001	2
829.281769376875	1
829.300413353472	0
829.319057540089	1
829.337701936727	2
829.356346543235	1
829.374991359468	0
829.393636385869	3
829.412281622141	0
829.430927068285	2
829.449572724301	1
829.468218590337	2
829.486864666245	7
829.505510952173	2
829.524157447825	2
829.542804153497	3
829.561451069041	1
829.580098194604	0
829.59874553004	0
829.617393075348	0
829.636040830676	0
829.654688795875	2
829.673336970947	1
829.691985356039	4
829.710633951003	0
829.729282755839	4
829.747931770695	0
829.766580995423	0
829.785230430023	0
829.803880074644	0
829.822529929136	0
829.8411799935	0
829.859830267737	0
829.878480752142	0
829.897131446271	2
829.915782350272	0
829.934433464442	0
829.953084788336	0
829.971736322101	1
829.990388066036	0
830.009040019694	2
830.027692183224	2
830.046344556775	0
830.064997140198	1
830.083649933642	1
830.102302936958	0
830.120956150146	2
830.139609573206	0
830.158263206287	3
830.176917049388	1
830.195571102213	1
830.214225365059	2
830.232879837777	7
830.251534520516	4
830.270189412978	4
830.28884451561	2
830.307499827966	0
830.326155350342	1
830.344811082739	0
830.36346702486	0
830.382123177002	2
830.400779539016	0
830.41943611105	0
830.438092892809	1
830.456749884589	0
830.475407086389	0
830.494064498062	2
830.512722119607	0
830.531379951173	4
830.550037992463	3
830.568696243774	1
830.587354705106	0
830.60601337631	0
830.624672257239	0
830.643331348337	4
830.661990649307	0
830.68065016015	0
830.699309880865	1
830.717969811601	2
830.73662995221	2
830.755290302691	0
830.773950863342	0
830.792611633569	0
830.811272613965	3
830.829933804233	1
830.848595204375	1
830.867256814389	1
830.885918634424	0
830.904580664331	0
830.923242904111	0
830.941905353913	1
830.960568013587	1
830.979230883134	0
830.997893962702	0
831.016557252142	0
831.035220751604	0
831.05388446079	0
831.072548379998	0
831.091212509226	0
831.109876848179	0
831.128541397302	4
831.147206156149	2
831.165871124868	1
831.184536303758	1
831.203201692372	5
831.221867290859	1
831.240533099515	0
831.259199117896	0
831.27786534615	0
831.296531784425	0
831.315198432721	0
831.333865290742	1
831.352532358785	3
831.371199636848	2
831.389867124637	1
831.408534822447	1
831.427202730277	0
831.445870847833	0
831.46453917541	0
831.48320771286	1
831.501876460332	1
831.520545417528	4
831.539214584894	1
831.557883962133	1
831.576553549097	0
831.595223346083	3
831.613893353089	0
831.63256356997	1
831.651233996723	0
831.669904633497	1
831.688575480145	0
831.707246536666	0
831.725917803209	1
831.744589279476	2
831.763260965765	1
831.781932862075	1
831.800604968259	0
831.819277284316	1
831.837949810247	3
831.856622546347	0
831.875295492172	0
831.893968647871	0
831.912642013591	2
831.931315589184	0
831.9499893748	0
831.968663370288	1
831.98733757565	0
832.006011990885	0
832.024686616143	1
832.043361451273	4
832.062036496425	0
832.080711751451	0
832.09938721635	0
832.118062891122	0
832.136738775917	0
832.155414870585	0
832.174091175126	0
832.192767689689	3
832.211444414274	2
832.230121348584	0
832.248798492767	1
832.267475847121	0
832.2861534112	1
832.304831185301	1
832.323509169276	1
832.342187363124	0
832.360865766994	2
832.379544380737	1
832.398223204503	1
832.416902237994	0
832.435581481507	0
832.454260935042	0
832.472940598302	0
832.491620471584	0
832.510300554888	0
832.528980848066	0
832.54766135097	3
832.566342064043	1
832.585022986991	2
832.603704119812	0
832.622385462507	1
832.641067015224	0
832.659748777815	0
832.67843075028	1
832.697112932766	2
832.715795325127	3
832.734477927361	0
832.753160739618	1
832.771843761749	0
832.790526993753	1
832.80921043578	0
832.82789408768	0
832.846577949454	2
832.865262021251	1
832.883946302922	2
832.902630794466	0
832.921315496033	1
832.940000407474	0
832.958685528788	0
832.977370859977	0
832.996056401188	0
833.014742152273	0
833.03342811338	1
833.052114284361	3
833.070800665217	0
833.089487256095	3
833.108174056847	1
833.126861067472	0
833.145548287972	2
833.164235718643	5
833.18292335904	5
833.20161120931	0
833.220299269752	0
833.23898753992	3
833.257676019961	1
833.276364710025	0
833.295053609963	2
833.313742719924	0
833.33243203961	1
833.351121569468	1
833.369811309051	2
833.388501258657	1
833.407191418285	0
833.42588178764	0
833.444572366868	6
833.463263156268	0
833.481954155394	2
833.500645364542	0
833.519336783564	0
833.53802841261	1
833.556720251529	0
833.575412300175	3
833.594104558991	2
833.612797027683	0
833.631489706248	0
833.650182594836	1
833.66887569315	0
833.687569001487	0
833.706262519847	1
833.724956248081	1
833.74365018619	0
833.762344334322	0
833.781038692179	0
833.799733260059	0
833.818428037814	1
833.837123025741	2
833.855818223244	0
833.87451363092	0
833.893209248469	0
833.911905075894	0
833.930601113193	0
833.949297360514	0
833.967993817711	0
833.986690484782	0
834.005387361876	0
834.024084448845	2
834.042781745688	3
834.061479252554	1
834.080176969295	0
834.098874895911	1
834.117573032549	0
834.136271379063	0
834.154969935599	1
834.173668701862	0
834.192367678296	0
834.211066864457	0
834.229766260492	2
834.248465866699	0
834.267165682632	3
834.28586570844	2
834.30456594442	0
834.323266390126	3
834.341967045706	0
834.360667911459	3
834.379368986938	1
834.398070272292	2
834.416771767668	2
834.435473473069	2
834.454175388195	3
834.472877513346	0
834.491579848519	0
834.510282393419	1
834.528985148342	4
834.54768811314	2
834.566391287962	1
834.585094672658	2
834.603798267229	0
834.622502071824	1
834.641206086145	1
834.65991031049	0
834.678614744858	0
834.697319389102	0
834.71602424322	1
834.734729307362	0
834.753434581379	0
834.77214006527	1
834.790845759186	0
834.809551662976	0
834.828257776642	1
834.846964100331	0
834.865670633747	1
834.884377377186	0
834.903084330649	5
834.921791493987	0
834.940498867201	0
834.959206450289	0
834.97791424355	0
834.996622246388	0
835.0153304594	0
835.034038882286	0
835.052747515047	0
835.071456357684	0
835.090165410493	1
835.108874673029	0
835.12758414544	2
835.146293827874	0
835.165003720184	5
835.18371382237	1
835.202424134728	0
835.221134656663	0
835.239845388772	3
835.258556330607	4
835.277267482614	0
835.295978844348	3
835.314690416107	5
835.33340219774	3
835.352114189249	7
835.370826390783	10
835.38953880234	2
835.408251423623	3
835.426964254783	5
835.445677296115	6
835.464390547173	6
835.483104008256	2
835.501817679214	5
835.520531560048	2
835.539245650906	2
835.557959951639	4
835.576674462396	2
835.595389182881	0
835.614104113389	4
835.632819253922	1
835.651534604181	0
835.670250164465	0
835.688965934773	2
835.707681914808	5
835.726398104867	3
835.745114504951	0
835.763831114761	3
835.782547934595	0
835.801264964306	0
835.81998220404	1
835.83869965365	0
835.857417313136	3
835.876135182647	1
835.894853262033	0
835.913571551294	0
835.93229005058	0
835.951008759742	0
835.969727678779	1
835.988446807841	0
836.007166146779	2
836.025885695592	0
836.04460545443	0
836.063325423144	1
836.082045601733	1
836.100765990347	0
836.119486588837	1
836.138207397203	1
836.156928415444	4
836.175649643859	2
836.194371082001	1
836.213092730018	1
836.23181458821	2
836.250536656128	0
836.269258933922	0
836.287981421741	2
836.306704119435	0
836.325427027155	8
836.34415014475	20
836.362873472221	52
836.381597009568	75
836.40032075694	65
836.419044714337	66
836.437768881461	75
836.45649325861	49
836.475217845634	27
836.493942642684	19
836.512667649461	13
836.531392866411	2
836.550118293089	5
836.568843929791	4
836.58756977637	2
836.606295832973	4
836.625022099304	1
836.64374857566	4
836.662475262041	0
836.681202158297	0
836.69992926443	0
836.718656580588	0
836.737384106473	1
836.756111842383	0
836.774839788319	1
836.79356794413	1
836.812296309818	0
836.83102488553	2
836.84975367097	0
836.868482666436	0
836.887211871926	0
836.905941287143	0
836.924670912386	0
836.943400747654	1
[truncated: 105,894 more rows]
