# Supplementary material for: Identifying Archaeological Bone via Non-Destructive ZooMS and the Materiality of Symbolic Expression: Examples from Iroquoian Bone Points
Source: Sci Rep. 2019 Jul 30;9:11027. doi: 10.1038/s41598-019-47299-x (PMC6667708; doi:10.1038/s41598-019-47299-x)
Supplement: Supplementary file 2 — Supplementary Datafiles [file 41598_2019_47299_MOESM2_ESM.zip › McGrath et al Supplementary Datafiles/Data set S4_DestructiveSpectra/MC-398s_DEST_2.txt]

799.947518408875	0
799.965828789107	0
799.984139379179	3
800.002450179375	1
800.020761189269	0
800.039072409003	0
800.057383838861	4
800.075695478416	1
800.094007327954	2
800.112319387474	0
800.130631656691	4
800.14894413589	2
800.167256825214	3
800.185569724235	1
800.203882833096	1
800.22219615194	0
800.240509680765	0
800.258823419288	0
800.277137367936	3
800.295451526424	0
800.313765894751	0
800.332080473061	0
800.350395261211	2
800.3687102592	0
800.387025467315	8
800.405340885127	0
800.423656512921	1
800.441972350555	0
800.460288398172	0
800.478604655629	0
800.496921123068	2
800.515237800347	0
800.533554687608	0
800.551871784567	0
800.570189091509	0
800.588506608576	0
800.60682433534	1
800.625142271944	0
800.643460418673	1
800.6617787751	0
800.68009734151	0
800.698416117902	0
800.716735103991	1
800.735054300064	1
800.753373706261	0
800.771693322156	2
800.790013147891	1
800.808333183609	1
800.82665342931	1
800.844973884708	3
800.863294550231	0
800.881615425595	2
800.899936510799	0
800.918257805986	2
800.936579311013	0
800.954901026022	0
800.973222950872	1
800.991545085563	0
801.009867430236	1
801.028189984749	0
801.046512749245	0
801.064835723582	0
801.083158907901	0
801.101482301918	0
801.119805906061	1
801.138129720044	0
801.156453743867	3
801.174777977674	4
801.19310242132	1
801.21142707495	0
801.22975193842	0
801.248077011873	0
801.266402295167	0
801.284727788301	0
801.303053491417	0
801.321379404375	0
801.339705527316	0
801.358031860097	0
801.376358402861	1
801.394685155465	1
801.413012117911	0
801.431339290481	2
801.44966667275	2
801.46799426486	0
801.486322067095	0
801.504650079028	0
801.522978300944	0
801.541306732844	0
801.559635374584	1
801.577964226165	0
801.596293287871	2
801.614622559276	2
801.632952040521	1
801.651281731892	0
801.669611632962	0
801.687941744014	0
801.70627206505	1
801.724602595784	3
801.742933336644	0
801.761264287345	1
801.779595447886	0
801.797926818411	1
801.816258398776	0
801.834590188983	7
801.852922189315	0
801.871254399346	0
801.889586819217	0
801.907919449215	2
801.926252289053	1
801.94458533859	0
801.962918598252	0
801.981252067756	0
801.999585747243	0
802.017919636571	3
802.03625373574	0
802.054588044892	0
802.072922563886	0
802.091257292862	0
802.10959223168	0
802.127927380339	0
802.146262738982	0
802.164598307465	0
802.182934086075	0
802.201270074383	1
802.219606272532	0
802.237942680808	0
802.256279298782	2
802.274616126882	2
802.292953164681	0
802.311290412463	1
802.329627870086	0
802.347965537694	1
802.366303415142	8
802.384641502574	1
802.402979799848	0
802.421318306962	0
802.439657024203	2
802.457995951142	1
802.476335087923	2
802.49467443483	0
802.513013991578	2
802.531353758025	2
802.549693734599	1
802.568033921013	0
802.586374317269	0
802.604714923652	0
802.623055739733	0
802.641396765656	0
802.659738001704	1
802.678079447595	1
802.696421103327	0
802.7147629689	0
802.733105044457	1
802.751447329998	0
802.76978982538	0
802.788132530604	0
802.806475445812	1
802.824818570861	0
802.843161905752	0
802.861505450627	0
802.879849205486	5
802.898193170043	2
802.916537344728	0
802.934881729254	0
802.953226323621	0
802.971571127973	0
802.989916142166	2
803.008261366201	0
803.02660680022	0
803.04495244408	1
803.063298297925	0
803.081644361754	2
803.099990635282	2
803.118337118794	0
803.13668381229	2
803.155030715628	1
803.17337782895	1
803.191725151972	2
803.210072684977	0
803.22842042811	2
803.246768380942	1
803.265116543615	0
803.283464916415	0
803.301813498915	0
803.320162291399	0
803.338511293724	0
803.356860506034	1
803.375209928186	0
803.393559560322	1
803.4119094023	2
803.43025945412	3
803.448609716066	4
803.466960187713	2
803.485310869343	0
803.503661760816	2
803.522012862272	3
803.540364173571	2
803.558715694855	0
803.57706742598	1
803.59541936709	0
803.613771518041	0
803.632123878835	0
803.650476449613	2
803.668829230234	0
803.687182220696	2
803.705535421285	0
803.723888831574	1
803.742242451848	2
803.760596282106	2
803.778950322206	2
803.797304572148	0
803.815659032075	0
803.834013701844	0
803.852368581455	1
803.870723671194	0
803.889078970632	0
803.907434480055	0
803.925790199462	0
803.944146128569	0
803.962502267661	0
803.980858616738	3
803.999215175657	0
804.01757194456	0
804.035928923306	0
804.054286111894	2
804.07264351061	0
804.091001119025	0
804.109358937282	0
804.127716965667	0
804.146075203752	0
804.164433651821	0
804.182792309876	2
804.201151177773	0
804.219510255512	0
804.237869543236	0
804.256229040802	2
804.274588748211	0
804.292948665748	0
804.311308792984	1
804.329669130205	1
804.348029677411	0
804.36639043446	1
804.384751401351	1
804.403112578227	0
804.421473964946	3
804.439835561507	0
804.458197368196	0
804.476559384585	1
804.494921610958	0
804.513284047175	0
804.531646693376	0
804.550009549563	1
804.56837261545	0
804.586735891322	0
804.605099377179	2
804.623463072878	0
804.641826978421	1
804.660191093948	0
804.678555419318	0
804.696919954673	0
804.715284700014	0
804.733649655055	0
804.752014820081	0
804.770380195092	0
804.788745779804	2
804.8071115745	0
804.825477579325	4
804.84384379385	1
804.862210218217	3
804.880576852713	2
804.898943696909	0
804.91731075109	0
804.935678015256	2
804.954045489123	3
804.972413173118	0
804.990781066956	2
805.009149170493	0
805.027517484159	0
805.045886007668	0
805.064254741162	0
805.0826236845	0
805.10099283768	1
805.119362200845	2
805.137731773854	1
805.156101556848	1
805.174471549685	0
805.192841752508	0
805.211212165031	1
805.229582787682	0
805.247953620176	0
805.266324662514	1
805.284695914694	2
805.303067377003	4
805.321439049011	0
805.339810931006	0
805.358183022987	0
805.37655532481	2
805.394927836619	1
805.413300558129	1
805.431673489624	2
805.450046631105	0
805.46841998243	5
805.486793543597	1
805.505167314893	1
805.523541295889	0
805.541915486871	1
805.560289887697	0
805.578664498508	0
805.597039319163	0
805.615414349803	2
805.633789590286	1
805.652165040613	0
805.670540700926	0
805.688916571082	1
805.707292651224	0
805.725668941352	1
805.74404544118	2
805.762422150995	1
805.780799070795	1
805.799176200439	2
805.817553539926	0
805.8359310894	0
805.854308848716	2
805.872686818019	0
805.891064997165	0
805.909443386154	0
805.927821985273	0
805.946200794091	0
805.964579812897	1
805.982959041688	0
806.00133848018	4
806.019718128658	1
806.038097987122	0
806.05647805543	0
806.074858333581	0
806.093238821861	0
806.111619519842	5
806.13000042781	4
806.14838154562	0
806.166762873418	1
806.185144411058	3
806.203526158685	0
806.221908116156	0
806.24029028347	4
806.25867266077	1
806.277055247914	1
806.295438045045	0
806.313821052019	0
806.332204268979	1
806.350587695783	2
806.368971332574	1
806.387355179065	0
806.405739235686	1
806.42412350215	2
806.442507978458	2
806.460892664753	0
806.479277560891	1
806.497662666873	1
806.516047982985	0
806.534433508797	2
806.552819244596	0
806.571205190239	4
806.589591345868	0
806.607977711341	1
806.626364286801	0
806.644751072104	0
806.663138067251	0
806.681525272528	0
806.699912687506	1
806.718300312471	1
806.736688147279	0
806.755076192074	0
806.773464446713	0
806.791852911196	0
806.810241585666	1
806.828630470122	1
806.847019564423	1
806.865408868567	0
806.883798382698	1
806.902188106673	2
806.920578040635	1
806.938968184441	0
806.957358538091	0
806.975749101728	0
806.994139875351	1
807.012530858676	0
807.030922051988	0
807.04931345543	2
807.067705068572	1
807.086096891559	2
807.104488924533	2
807.122881167494	1
807.141273620299	2
807.159666282948	3
807.178059155441	1
807.196452238064	1
807.214845530531	0
807.2332390327	3
807.251632744998	0
807.270026667141	1
807.288420799128	2
807.306815141102	1
807.32520969292	2
807.343604454725	0
807.361999426518	1
807.380394608012	0
807.398789999493	4
807.417185600961	2
807.43558141213	3
807.453977433287	0
807.472373664431	4
807.490770105419	0
807.509166756395	0
807.527563617215	1
807.545960688022	1
807.564357968531	0
807.58275545917	4
807.601153159653	4
807.619551069981	3
807.637949190296	3
807.656347520455	3
807.674746060602	0
807.693144810593	1
807.711543770429	2
807.729942940252	0
807.74834231992	1
807.766741909575	0
807.785141709074	0
807.803541718561	1
807.821941937893	0
807.840342367212	0
807.858743006232	2
807.87714385524	0
807.895544914379	0
807.913946183219	0
807.932347661904	2
807.950749350719	0
807.969151249236	1
807.987553357741	5
808.005955676233	2
808.024358204427	0
808.042760942751	0
808.06116389092	0
808.079567048791	2
808.097970416935	1
808.116373994639	0
808.134777782473	0
808.153181780151	0
808.171585987674	0
808.189990405185	0
808.208395032541	0
808.226799869885	0
808.245204917073	0
808.263610174249	0
808.28201564127	0
808.300421318136	0
808.318827204989	1
808.337233301688	0
808.355639608374	5
808.374046124905	0
808.392452851424	3
808.410859787644	3
808.429266933996	0
808.447674290193	0
808.466081856234	0
808.484489632264	0
808.502897618138	0
808.521305814143	1
808.539714219708	0
808.558122835403	0
808.576531660943	0
808.594940696329	2
808.613349941702	3
808.631759397063	0
808.650169062127	1
808.668578937178	0
808.686989022218	0
808.705399317102	0
808.723809821832	0
808.742220536692	4
808.760631461255	0
808.779042595663	0
808.797453940202	1
808.815865494586	1
808.834277258673	1
808.85268923289	0
808.871101416953	1
808.889513810861	0
808.9079264149	3
808.926339228641	0
808.944752252371	0
808.963165485946	0
808.981578929366	0
808.999992582917	0
809.018406446171	1
809.036820519412	0
809.0552348025	3
809.073649295575	5
809.092063998496	0
809.110478911405	0
809.12889403416	1
809.147309366759	0
809.16572490949	1
809.184140661924	2
809.202556624346	1
809.220972796613	2
809.239389178869	0
809.257805770971	2
809.27622257306	0
809.294639584995	0
809.313056806776	0
809.331474238545	0
809.349891880159	3
809.368309731763	2
809.386727793354	4
809.405146064648	5
809.423564546074	6
809.441983237202	0
809.460402138319	11
809.478821249281	6
809.497240570232	4
809.515660101028	2
809.534079841814	1
809.552499792444	0
809.570919953064	0
809.589340323529	0
809.607760903839	2
809.626181694138	0
809.644602694427	0
809.663023904417	1
809.681445324397	2
809.699866954365	2
809.718288794179	0
809.736710843981	0
809.755133103629	0
809.773555573123	0
809.791978252606	1
809.810401142078	0
809.828824241253	0
809.847247550559	1
809.865671069568	7
809.884094798566	0
809.902518737553	0
809.920942886242	0
809.939367245064	1
809.957791813731	0
809.976216592244	2
809.994641580603	5
810.013066779095	0
810.031492187288	0
810.049917805471	0
810.068343633643	0
810.086769671518	1
810.105195919382	0
810.123622377235	1
810.142049044934	0
810.160475922622	0
810.178903010155	0
810.197330307535	3
810.215757814904	0
810.234185532262	1
810.252613459323	0
810.271041596517	0
810.289469943413	3
810.307898500298	0
810.326327267173	0
810.344756243893	0
810.36318543046	0
810.381614827016	4
810.400044433561	6
810.418474249809	3
810.43690427619	8
810.455334512273	3
810.473764958346	2
810.492195614409	0
810.510626480174	1
810.529057555928	3
810.547488841815	0
810.565920337406	2
810.584352042842	0
810.602783958411	0
810.621216083683	0
810.639648418944	1
810.658080964052	1
810.676513719149	0
810.694946684092	3
810.713379859025	0
810.731813243804	1
810.750246838573	0
810.768680643188	2
810.787114657649	0
810.805548882243	0
810.82398331654	0
810.842417960684	0
810.86085281496	0
810.879287878939	1
810.897723152909	0
810.916158636867	0
810.934594330672	1
810.953030234324	0
810.971466347965	0
810.989902671453	0
811.00833920493	0
811.026775948254	0
811.045212901568	3
811.063650064585	0
811.082087437734	2
811.100525020731	0
811.118962813573	0
811.137400816406	1
811.155839029085	1
811.174277451754	2
811.19271608427	0
811.211154926632	0
811.229593979127	0
811.248033241326	2
811.266472713514	0
811.284912395549	1
811.303352287574	0
811.321792389446	0
811.340232701307	0
811.358673223016	0
811.377113954571	4
811.395554896115	1
811.413996047507	5
811.432437408889	5
811.450878980117	2
811.469320761335	0
811.4877627524	0
811.506204953455	2
811.524647364214	0
811.543089984962	2
811.561532815844	0
811.57997585643	0
811.598419106862	2
811.616862567428	0
811.635306237697	0
811.6537501181	0
811.672194208206	0
811.690638508159	1
811.709083018246	7
811.727527738179	0
811.74597266796	2
811.764417807731	3
811.782863157348	0
811.801308716813	1
811.819754486267	0
811.838200465569	0
811.856646654861	1
811.875093054144	0
811.893539663129	0
811.911986482106	0
811.930433511072	0
811.948880749886	3
811.967328198547	0
811.985775857198	1
812.004223725696	1
812.022671804185	0
812.041120092664	1
812.059568590846	0
812.078017299019	1
812.096466217183	0
812.114915345051	0
812.133364683052	0
812.1518142309	0
812.170263988596	0
812.188713956282	1
812.207164133815	1
812.225614521195	0
812.24406511871	1
812.262515925928	0
812.280966943137	0
812.299418170193	1
812.317869607239	0
812.336321254133	1
812.354773111018	0
812.37322517775	2
812.391677454329	4
812.410129940898	5
812.428582637315	0
812.447035543723	1
812.465488660122	2
812.483941986224	0
812.502395522318	0
812.520849268402	5
812.539303224333	2
812.557757390255	0
812.576211765881	0
812.594666351498	3
812.613121147249	1
812.631576152704	4
812.650031368007	0
812.6684867933	1
812.686942428585	0
812.705398273573	0
812.723854328696	3
812.742310593666	0
812.760767068484	0
812.779223753293	0
812.797680647949	0
812.816137752453	0
812.834595067091	5
812.853052591433	0
812.871510325623	0
812.889968269947	4
812.908426424119	0
812.926884788139	1
812.945343362149	0
812.963802146008	0
812.982261139714	0
813.00072034341	1
813.019179756955	3
813.037639380634	0
813.056099214018	0
813.074559257249	0
813.093019510615	0
813.111479973684	0
813.129940646746	1
813.148401529655	0
813.166862622555	3
813.185323925303	0
813.203785438042	2
813.222247160629	0
813.240709093207	1
813.259171235633	1
813.277633587907	2
813.296096150172	0
813.314558922428	2
813.333021904389	2
813.351485096341	1
813.369948498428	1
813.388412110076	1
813.406875931859	0
813.42533996349	0
813.443804204969	0
813.462268656582	1
813.4807333179	2
813.499198189066	0
813.517663270367	1
813.536128561372	3
813.554594062369	0
813.573059773357	1
813.591525694194	0
813.609991824878	1
813.628458165554	2
813.646924716078	1
813.665391476593	0
813.683858446957	0
813.702325627169	0
813.720793017372	0
813.739260617567	0
813.75772842761	0
813.776196447501	1
813.794664677383	4
813.813133117114	0
813.831601766693	0
813.850070626408	0
813.868539695826	0
813.887008975237	0
813.905478464496	0
813.923948163746	0
813.942418072989	0
813.960888191936	2
813.979358520874	3
813.997829059805	0
814.016299808584	3
814.034770767211	1
814.05324193583	1
814.071713314297	0
814.090184902756	0
814.108656701064	0
814.127128709363	1
814.145600927367	1
814.164073355507	0
814.182545993495	0
814.201018841331	0
814.219491899159	1
814.237965166836	0
814.256438644505	1
814.274912332022	3
814.29338622953	0
814.311860336888	2
814.330334654094	1
814.348809181292	0
814.367283918482	1
814.385758865377	1
814.404234022264	6
814.422709389143	3
814.441184965871	0
814.459660752447	0
814.478136749015	0
814.496612955576	4
814.515089371841	0
814.533565998242	0
814.552042834348	0
814.570519880447	0
814.588997136537	2
814.607474602476	0
814.625952278264	0
814.644430164044	0
814.662908259673	1
814.681386565294	2
814.699865080764	0
814.718343806226	2
814.736822741536	0
814.755301886696	0
814.773781241847	1
814.792260806991	1
814.810740581984	0
814.829220566682	0
814.84770076166	0
814.866181166199	0
814.884661780874	0
814.903142605398	0
814.92162363977	1
814.940104884136	0
814.958586338493	0
814.977068002556	0
814.995549876612	0
815.014031960659	0
815.032514254556	0
815.050996758302	3
815.06947947204	0
815.087962395771	2
815.106445529207	2
815.124928872779	0
815.143412426056	1
815.161896189326	0
815.180380162589	1
815.198864345701	0
815.217348738805	2
815.235833341615	1
815.254318154417	0
815.272803177212	0
815.291288409857	3
815.309773852493	1
815.328259504979	0
815.346745367314	4
815.365231439642	1
815.383717721962	1
815.402204213988	2
815.420690916007	0
815.439177828018	0
815.457664949879	0
815.476152281732	2
815.494639823435	0
815.513127574986	1
815.531615536531	1
815.550103707925	2
815.568592089311	1
815.587080680547	0
815.605569481776	1
815.624058492854	0
815.642547713781	1
815.661037144702	1
815.679526785471	0
815.698016636377	2
815.716506696989	1
815.73499696745	9
815.753487447904	0
815.771978138351	0
815.790469038504	0
815.808960148793	0
815.827451468932	1
815.845942998921	4
815.864434738902	0
815.882926688733	0
815.901418848413	0
815.91991121823	0
815.938403797752	1
815.956896587268	1
815.975389586633	0
815.993882795992	2
816.0123762152	0
816.030869844401	0
816.049363683452	2
816.067857732352	2
816.086351991389	1
816.104846460132	0
816.123341138868	0
816.141836027454	0
816.160331126033	3
816.178826434461	0
816.197321952739	1
816.215817681011	0
816.234313619276	0
816.25280976739	1
816.271306125355	2
816.289802693312	1
816.308299471119	0
816.326796458776	6
816.34529365657	0
816.36379106407	1
816.382288681563	0
816.40078650905	1
816.419284546243	0
816.437782793429	0
816.456281250753	1
816.474779917639	0
816.493278794661	0
816.511777881534	2
816.530277178257	1
816.548776684973	2
816.567276401683	0
816.585776328099	0
816.604276464652	0
816.622776810911	0
816.641277367164	0
816.659778133411	2
816.678279109507	0
816.696780295453	0
816.715281691393	0
816.733783297183	0
816.752285112967	0
816.7707871386	4
816.789289374228	2
816.807791819705	0
816.826294475032	2
816.844797340353	0
816.863300415524	2
816.881803700689	2
816.900307195703	0
816.918810900712	1
816.937314815571	0
816.955818940423	0
816.974323274981	0
816.992827819678	0
817.011332574224	0
817.029837538621	0
817.048342713011	0
817.066848097252	1
817.085353691486	0
817.103859495427	3
817.122365509506	0
817.140871733435	0
817.159378167213	0
817.177884810986	1
817.196391664609	2
817.214898728227	0
817.23340600155	0
817.251913485011	0
817.270421178323	2
817.288929081485	4
817.307437194785	2
817.325945517791	0
817.344454050647	1
817.362962793642	0
817.381471746343	0
817.399980909038	0
817.418490281727	1
817.436999864123	4
817.455509656657	0
817.474019658897	1
817.492529871132	5
817.51104029336	0
817.529550925439	2
817.548061767513	1
817.566572819436	0
817.585084081211	0
817.603595552979	1
817.622107234598	0
817.640619126212	0
817.659131227675	0
817.677643539134	5
817.696156060298	0
817.714668791601	0
817.733181732755	1
817.751694883759	0
817.770208244757	0
817.788721815606	2
817.807235596449	2
817.825749586999	0
817.844263787688	0
817.862778198227	2
817.881292818617	1
817.899807649001	0
817.918322689235	0
817.936837939609	0
817.955353399545	0
817.973869069619	2
817.992384949544	1
818.01090103932	0
818.029417339091	0
818.047933848856	0
818.066450568328	1
818.084967497794	0
818.103484637255	0
818.122001986567	0
818.14051954573	0
818.159037315031	2
818.177555294039	0
818.196073483042	0
818.214591881895	0
818.233110490744	0
818.251629309443	3
818.270148338137	2
818.288667576538	3
818.307187024933	0
818.325706683468	1
818.344226551709	1
818.362746629945	2
818.381266918032	3
818.39978741597	2
818.418308124047	4
818.436829041831	9
818.455350169609	0
818.473871507383	0
818.492393054863	1
818.510914812339	1
818.529436779809	0
818.547958957131	0
818.566481344447	0
818.585003941615	4
818.603526748633	0
818.622049765647	3
818.640572992655	3
818.659096429371	0
818.677620076081	0
818.696143932787	2
818.714667999344	0
818.733192275752	2
818.751716762155	13
818.770241458553	6
818.788766364658	0
818.807291480902	0
818.825816806854	0
818.844342342945	1
818.862868088743	0
818.881394044536	2
818.899920210324	1
818.91844658582	0
818.936973171311	0
818.955499966941	2
818.974026972278	1
818.992554187467	2
819.011081612651	0
819.02960924783	0
819.048137092716	1
819.066665147742	1
819.085193412619	0
819.103721887347	0
819.122250572071	2
819.140779466646	0
819.159308571073	0
819.177837885495	0
819.196367409912	0
819.214897144037	1
819.233427088301	0
819.251957242272	0
819.270487606383	0
819.289018180202	0
819.307548964016	1
819.326079957825	0
819.344611161486	2
819.363142574999	0
819.381674198506	1
819.400206031866	0
819.418738075221	1
819.437270328427	0
819.45580279163	1
819.474335464539	0
819.492868347588	1
819.511401440489	0
819.529934743242	2
819.54846825599	1
819.56700197859	1
819.585535911041	0
819.604070053632	0
819.622604405931	2
819.641138968226	0
819.659673740372	2
819.678208722513	1
819.696743914507	0
819.715279316496	0
819.733814928337	0
819.752350750174	0
819.770886781863	0
819.789423023403	0
819.807959474939	1
819.826496136327	0
819.845033007711	0
819.863570088946	1
819.882107380178	1
819.900644881261	0
819.919182592196	0
819.937720513127	0
819.95625864391	0
819.974796984689	0
819.993335535319	0
820.011874295946	1
820.030413266425	4
820.048952446899	3
820.067491837082	2
820.086031437404	0
820.104571247578	0
820.123111267605	0
820.141651497627	3
820.160191937502	2
820.178732587372	0
820.197273447095	1
820.215814516669	0
820.234355796384	0
820.252897285807	4
820.271438985081	0
820.289980894496	1
820.308523013619	0
820.327065342738	1
820.345607881854	0
820.364150630821	5
820.382693589641	1
820.401236758456	0
820.419780137124	0
820.438323725788	0
820.456867524305	0
820.475411532817	1
820.493955751182	1
820.512500179543	1
820.531044817612	1
820.549589665678	4
820.568134723884	2
820.586679991654	2
820.605225469708	0
820.623771157327	0
820.642317055086	0
820.660863162698	0
820.679409480161	0
820.697956007621	0
820.716502745078	1
820.735049692243	3
820.753596849404	0
820.772144216562	0
820.790691793572	0
820.809239580434	1
820.827787577293	1
820.846335784149	0
820.864884200713	0
820.883432827417	0
820.90198166383	4
820.920530710239	0
820.939079966646	2
820.957629432904	3
820.976179109015	1
820.994728995123	3
821.013279091082	6
821.031829397039	1
821.050379912848	0
821.068930638654	0
821.087481574313	1
821.106032719824	0
821.124584075332	2
821.143135640836	0
821.161687416049	0
821.180239401259	1
821.198791596465	5
821.217344001524	2
821.23589661658	2
821.254449441489	0
821.27300247625	0
821.291555721008	2
821.310109175619	1
821.328662840227	1
821.347216714687	1
821.365770799144	2
821.384325093454	2
821.402879597617	4
821.421434311776	4
821.439989235789	1
821.458544369798	6
821.477099713804	2
821.495655267519	2
821.514211031231	0
821.53276700494	0
821.551323188357	0
821.569879581916	1
821.588436185328	1
821.606992998592	0
821.625550021853	4
821.644107254968	0
821.662664697935	0
821.681222351044	0
821.699780213861	1
821.718338286676	2
821.736896569343	3
821.755455062007	0
821.774013764525	2
821.79257267704	2
821.811131799407	1
821.829691131628	0
821.84825067399	0
821.866810426061	1
821.885370387985	5
821.90393056005	4
821.922490941969	0
821.941051533596	4
821.959612335365	1
821.978173346987	1
821.996734568606	0
822.015296000079	4
822.033857641404	0
822.052419492727	2
822.070981553903	0
822.089543825076	1
822.108106306103	1
822.126668996983	3
822.14523189786	0
822.163795008734	1
822.182358329318	2
822.200921859899	0
822.219485600622	2
822.238049551053	0
822.256613711338	0
822.275178081621	0
822.293742661901	0
822.31230745189	0
822.330872452021	3
822.349437662005	4
822.368003081698	6
822.386568711678	2
822.405134551222	2
822.423700600908	7
822.442266860447	0
822.46083332984	0
822.479400009231	2
822.497966898619	3
822.516533997716	1
822.535101306955	0
822.553668825904	1
822.57223655485	1
822.590804493793	0
822.609372642447	0
822.627941001097	0
822.64650956989	1
822.665078348248	0
822.683647336748	0
822.702216535101	2
822.720785943453	1
822.739355561513	0
822.757925389716	0
822.776495427772	1
822.795065675682	3
822.813636133589	0
822.832206801351	0
822.850777678966	1
822.869348766723	0
822.887920064189	1
822.906491571653	1
822.925063288972	4
822.943635216287	2
822.962207353457	0
822.980779700625	0
822.999352257646	1
823.017925024666	0
823.036498001395	0
823.055071188266	1
823.073644584991	1
823.092218191569	0
823.110792008002	1
823.129366034577	3
823.147940270861	0
823.166514717144	1
823.185089373424	2
823.203664239415	3
823.222239315547	0
823.240814601534	1
823.259390097374	0
823.277965803068	3
823.296541718905	3
823.315117844451	3
823.333694179996	2
823.352270725395	0
823.370847480792	2
823.389424446187	3
823.408001621291	2
823.426579006394	4
823.445156601495	0
823.463734406451	1
823.48231242126	0
823.500890646068	1
823.51946908073	1
823.538047725389	1
823.556626580048	2
823.575205644416	0
823.593784918783	1
823.612364403148	0
823.630944097222	0
823.64952400144	0
823.668104115511	0
823.686684439437	0
823.705264973217	0
823.72384571714	1
823.742426670773	1
823.761007834404	4
823.779589208033	2
823.798170791517	0
823.816752584855	2
823.835334588192	0
823.853916801383	0
823.872499224572	0
823.891081857616	0
823.909664700514	1
823.928247753411	0
823.946831016161	3
823.965414488911	0
823.983998171659	0
824.002582064118	0
824.021166166574	2
824.03975047903	2
824.05833500134	3
824.076919733504	0
824.095504675667	1
824.114089827685	3
824.132675189701	0
824.151260761716	2
824.169846543441	2
824.188432535165	0
824.207018736888	2
824.225605148321	1
824.244191769897	1
824.262778601327	0
824.281365642613	0
824.299952893896	0
824.318540355035	0
824.337128026028	0
824.355715907164	3
824.374303998011	0
824.392892298712	0
824.411480809556	2
824.430069530255	1
824.448658460809	5
824.467247601361	0
824.485836951768	0
824.50442651203	3
824.523016282291	1
824.541606262406	0
824.560196452521	0
824.578786852635	0
824.597377462458	3
824.615968282281	0
824.634559312104	2
824.653150551781	0
824.671742001457	3
824.690333660843	5
824.708925530228	0
824.727517609613	0
824.746109898852	0
824.764702398091	0
824.783295107184	0
824.801888026277	0
824.82048115508	0
824.839074494027	0
824.857668042829	3
824.876261801485	0
824.894855770141	0
824.913449948652	0
824.932044337017	0
824.950638935382	0
824.969233743746	0
824.987828761821	0
825.00642399004	2
825.025019427969	2
825.043615075897	4
825.062210933825	0
825.080807001608	0
825.09940327939	3
825.117999767027	3
825.136596464519	0
825.155193372011	1
825.173790489358	3
825.192387816704	5
825.210985353906	4
825.229583101106	0
825.248181058018	1
825.266779225073	0
825.285377601984	1
825.30397618875	2
825.322574985515	0
825.341173992136	1
825.359773208611	4
825.378372635231	1
825.396972271561	5
825.415572117891	2
825.434172174221	0
825.452772440261	0
825.471372916301	1
825.489973602341	1
825.508574498236	3
825.527175604131	1
825.545776919881	2
825.564378445486	1
825.582980181091	0
825.601582126696	0
825.620184282012	0
825.638786647472	0
825.657389222643	0
825.675992007813	1
825.694595002984	0
825.713198207865	3
825.731801622891	0
825.750405247772	0
825.769009082509	0
825.7876131271	1
825.806217381837	0
825.824821846284	0
825.843426520731	0
825.862031405178	1
825.880636499337	0
825.899241803495	2
825.917847317797	1
825.936453041811	3
825.95505897568	2
825.973665119549	0
825.992271473419	1
826.010878036999	0
826.029484810723	1
826.048091794304	0
826.06669898774	0
826.085306391176	0
826.103914004468	0
826.122521827759	0
826.141129860762	1
826.15973810391	1
826.178346556913	1
826.196955219772	0
826.215564092486	0
826.234173175346	1
826.252782467916	2
826.271391970487	1
826.290001683058	1
826.308611605484	2
826.327221737767	0
826.345832080049	1
826.364442632188	2
826.383053394327	1
826.401664366321	2
826.420275548316	0
826.438886940022	4
826.457498541873	1
826.47611035358	3
826.494722375143	3
826.513334606706	0
826.531947048125	3
826.550559699544	2
826.56917256082	2
826.587785631951	0
826.606398913082	0
826.62501240407	0
826.643626105058	0
826.662240016046	0
826.680854136746	0
826.699468467447	0
826.718083008148	0
826.736697758705	0
826.755312719118	0
826.773927889531	0
826.792543269801	1
826.811158860071	0
826.829774660197	0
826.848390670324	2
826.867006890307	0
826.885623320146	0
826.904239959986	0
826.922856809681	1
826.941473869378	1
826.96009113893	0
826.978708618629	1
826.997326307893	1
827.015944207304	0
827.03456231657	0
827.053180635692	1
827.071799164816	1
827.09041790394	0
827.109036852775	0
827.127656011612	0
827.146275380449	5
827.164894959143	1
827.183514747693	1
827.202134746388	1
827.220754954795	0
827.239375373058	0
827.257996001467	0
827.276616839588	0
827.295237887709	0
827.313859145831	1
827.33248061381	0
827.351102291645	0
827.369724179481	4
827.388346277174	0
827.406968585012	1
827.425591102562	1
827.444213829968	0
827.462836767375	2
827.481459914784	2
827.500083271904	1
827.51870683917	3
827.537330616292	0
827.555954603271	1
827.574578800251	2
827.593203207088	1
827.611827823781	0
827.630452650475	0
827.649077687026	0
827.667702933578	0
827.686328390131	0
827.704954056396	0
827.723579932662	0
827.74220601893	0
827.760832315054	1
827.779458821034	1
827.798085537161	0
827.816712463	0
827.83533959884	0
827.853966944536	2
827.87259450009	0
827.891222265789	0
827.9098502412	1
827.928478426613	1
827.947106822027	0
827.965735427153	3
827.984364242281	0
828.002993267554	0
828.02162250254	1
828.040251947383	0
828.058881602227	0
828.077511467072	1
828.09614154163	1
828.114771826333	0
828.133402320894	0
828.152033025311	0
828.17066393973	0
828.189295064006	0
828.207926398139	2
828.226557942273	0
828.245189696264	1
828.263821660257	0
828.282453834251	1
828.301086217958	0
828.319718811811	3
828.338351615376	0
828.356984628943	2
828.375617852511	2
828.394251285937	2
828.412884929219	0
828.431518782503	1
828.450152845644	2
828.468787118643	0
828.487421601788	0
828.506056294645	3
828.524691197503	0
828.543326310364	0
828.561961632937	1
828.580597165512	0
828.599232908233	3
828.617868860522	3
828.636505022958	0
828.655141395251	2
828.6737779774	2
828.692414769552	2
828.711051771706	0
828.729688983572	0
828.748326405585	0
828.766964037455	0
828.785601879038	0
828.804239930767	0
828.822878192353	1
828.841516663797	1
828.860155345388	0
828.878794236691	0
828.897433337851	1
828.916072649158	4
828.934712170178	0
828.9533519012	0
828.971991842223	0
828.99063199296	0
829.009272353698	2
829.027912924584	2
829.046553705182	2
829.065194695637	0
829.08383589624	0
829.102477306555	1
829.121118926872	0
829.139760757046	0
829.158402797223	2
829.177045047257	3
829.195687507294	2
829.214330177188	1
829.232973057084	0
829.251616146838	2
829.270259446449	0
829.288902956208	0
829.307546675679	3
829.326190605007	0
829.344834744483	1
829.363479093672	0
829.382123652863	1
829.400768422056	5
829.419413401107	4
829.438058590016	2
829.456703988927	0
829.475349597695	0
829.493995416466	2
829.512641445095	0
829.531287683726	3
829.54993413207	6
829.568580790562	0
829.587227658911	2
829.605874737117	0
829.624522025327	0
829.643169523393	1
829.661817231463	1
829.68046514939	0
829.699113277321	0
829.717761615108	0
829.736410162754	3
829.755058920402	1
829.773707887908	1
829.792357065416	5
829.811006452783	3
829.829656050152	0
829.848305857379	0
829.866955874464	2
829.885606101552	0
829.904256538497	0
829.922907185445	0
829.941558042251	0
829.96020910906	1
829.978860385727	0
829.997511872396	0
830.016163568779	0
830.03481547531	1
830.053467591698	0
830.072119917944	3
830.090772454049	2
830.109425200301	0
830.128078156266	3
830.146731322379	1
830.165384698205	0
830.184038284034	10
830.202692079721	0
830.221346085412	0
830.24000030096	0
830.258654726511	0
830.27730936192	1
830.295964207188	1
830.314619262458	0
830.333274527732	2
830.351930002718	4
830.370585687853	8
830.389241582701	1
830.407897687552	0
830.426554002406	4
830.445210527119	8
830.463867261689	0
830.482524206408	0
830.50118136084	0
830.51983872513	1
830.538496299569	0
830.55715408372	0
830.57581207802	1
830.594470282033	1
830.613128696049	1
830.631787320069	1
830.650446153802	0
830.669105197538	1
830.687764451278	0
830.706423914876	1
830.725083588477	1
830.743743471937	0
830.762403565255	0
830.781063868576	0
830.799724381901	0
830.818385104939	0
830.837046037981	1
830.855707181026	1
830.87436853393	2
830.893030096836	0
830.911691869602	0
830.930353852226	0
830.949016044853	0
830.967678447339	0
830.986341059828	0
831.005003882176	1
831.023666914528	0
831.042330156738	0
831.060993608806	0
831.079657270878	2
831.098321142809	1
831.116985224743	0
831.135649516536	2
831.154314018332	0
831.172978729988	1
831.191643651646	0
831.210308783019	0
831.22897412454	0
831.24763967592	1
831.266305437158	0
831.2849714084	1
831.303637589501	0
831.322303980461	1
831.340970581569	4
831.359637392391	0
831.378304413072	0
831.396971643902	0
831.41563908459	2
831.434306735137	0
831.452974595688	0
831.471642666098	1
831.490310946512	3
831.508979436639	1
831.527648136771	4
831.546317047051	3
831.564986167045	0
831.583655496898	1
831.6023250369	0
831.620994786616	0
831.639664746335	1
831.658334916059	2
831.677005295497	0
831.695675884938	0
831.714346684529	1
831.733017693834	0
831.751688912997	1
831.77036034231	0
831.789031981336	0
831.807703830367	1
831.826375889256	0
831.84504815815	0
831.863720636903	1
831.88239332566	0
831.901066224276	0
831.919739332896	0
831.938412651376	1
831.957086179714	1
831.975759918056	0
831.994433866258	0
832.013108024464	0
832.031782392674	0
832.050456970598	2
832.069131758526	1
832.087806756459	0
832.106481964106	1
832.125157381902	0
832.143833009557	2
832.162508847072	6
832.181184894445	0
832.199861151969	2
832.218537619206	2
832.237214296448	0
832.255891183694	3
832.274568280799	2
832.293245587764	0
832.311923104733	0
832.330600831562	0
832.349278768249	6
832.367956915087	3
832.386635271638	1
832.405313838194	0
832.42399261461	2
832.44267160103	0
832.461350797454	2
832.480030203593	2
832.498709819736	0
832.517389645884	3
832.536069681891	0
832.554749927758	0
832.57343038363	0
832.592111049505	0
832.610791925096	0
832.629473010836	0
832.64815430629	0
832.666835811749	0
832.685517527213	0
832.704199452537	0
832.72288158772	1
832.741563932907	0
832.760246487954	1
832.778929252861	0
832.797612227918	2
832.816295412689	0
832.83497880761	0
832.853662412246	0
832.872346226886	0
832.891030251386	3
832.909714485891	0
832.928398930255	0
832.947083584625	0
832.965768448854	2
832.984453522942	5
833.003138807036	3
833.021824301135	3
833.040510004948	0
833.059195918911	0
833.077882042589	0
833.096568376272	5
833.115254919959	0
833.133941673507	3
833.152628636914	2
833.171315810327	0
833.190003193744	0
833.208690786876	5
833.227378590159	3
833.246066603156	3
833.264754826158	2
833.283443259165	1
833.302131902032	2
833.320820754759	1
833.339509817491	6
833.358199090083	0
833.37688857268	3
833.395578265137	0
833.414268167454	1
833.432958279922	2
833.451648602104	0
833.470339134292	3
833.489029876339	1
833.507720828392	0
833.526411990305	0
833.545103362223	0
833.563794944001	0
833.582486735639	0
833.601178737283	0
833.619870948931	0
833.638563370295	1
833.657256001809	0
833.675948843038	0
833.694641894273	1
833.713335155513	0
833.732028626613	0
833.750722307718	0
833.769416198539	0
833.788110299364	0
833.806804610341	0
833.825499131032	0
833.844193861584	0
833.862888802287	1
833.881583952704	0
833.900279312982	0
833.91897488341	3
833.937670663699	3
833.956366653848	0
833.975062854003	0
833.993759264018	0
834.012455883893	0
834.031152713919	3
834.04984975366	0
834.068547003407	0
834.087244463014	0
834.105942132627	0
834.1246400121	0
834.143338101579	0
834.162036400919	0
834.180734910118	1
834.199433629324	0
834.21813255839	1
834.236831697607	1
834.255531046539	0
834.274230605332	0
834.292930374275	2
834.311630352934	1
834.330330541599	0
834.349030940269	4
834.367731548655	0
834.386432367047	1
834.40513339559	0
834.423834633702	2
834.442536081966	0
834.461237740091	0
834.479939608221	1
834.498641686067	1
834.517343974064	0
834.536046471922	0
834.55474917964	0
834.573452097364	0
834.592155224949	0
834.610858562395	1
834.629562109846	0
834.648265867304	1
834.666969834622	0
834.685674011801	0
834.704378398986	1
834.723082996032	1
834.741787803084	1
834.760492819852	2
834.779198046771	1
834.79790348355	0
834.816609130191	7
834.835314986837	0
834.854021053345	0
834.872727329859	1
834.891433816233	1
834.910140512614	1
834.928847418855	0
834.947554534958	0
834.966261861066	0
834.984969397036	4
835.003677143012	0
835.022385098849	0
835.041093264692	0
835.059801640396	1
835.078510225961	0
835.097219021678	0
835.11592802711	1
835.134637242403	0
835.153346667848	1
835.172056303154	0
835.190766148176	0
835.20947620335	0
835.228186468384	1
835.24689694328	0
835.265607628327	1
835.284318523091	1
835.303029627715	2
835.321740942491	0
835.340452466983	6
835.359164201481	3
835.377876145986	2
835.396588300352	8
835.415300664579	10
835.434013238813	6
835.452726022908	20
835.47143901701	8
835.490152220973	1
835.508865634797	1
835.527579258627	2
835.546293092464	0
835.565007136163	0
835.583721389723	8
835.602435853289	1
835.621150526717	0
835.639865410151	3
835.658580503447	1
835.677295806604	0
835.696011319768	0
835.714727042939	0
835.733442975825	0
835.752159118864	1
835.770875471619	0
835.78959203438	1
835.808308807148	0
835.827025789778	0
835.845742982269	0
835.864460384767	0
835.883177997127	0
835.901895819493	0
835.920613851866	0
835.939332093956	1
835.958050546052	3
835.976769208155	0
835.995488079974	0
836.014207161946	0
836.032926453779	1
836.051645955474	0
836.070365667175	0
836.089085588739	0
836.107805720164	0
836.126526061741	0
836.145246613034	0
836.163967374189	1
836.182688345497	3
836.201409526666	1
836.220130917697	0
836.238852518735	1
836.257574329489	0
836.276296350396	1
836.295018581165	1
836.313741021795	4
836.332463672432	6
836.351186532931	15
836.369909603438	42
836.388632883806	51
836.407356374181	48
836.426080074418	47
836.444803984517	55
836.463528104623	75
836.482252434591	59
836.500976974566	23
836.519701724403	13
836.538426684248	10
836.557151853954	7
836.575877233522	0
836.594602823098	4
836.61332862268	1
836.63205463198	6
836.650780851286	2
836.6695072806	2
836.688233919776	0
836.70696076896	0
836.725687828005	0
836.744415096912	1
836.763142575827	0
836.781870264749	10
836.800598163388	5
836.819326272034	2
836.838054590688	0
836.856783119204	0
836.875511857582	0
836.894240806112	1
836.91296996436	3
836.931699332615	3
836.950428910732	0
836.969158698711	0
[truncated: 105,894 more rows]
