# Supplementary material for: Identifying Archaeological Bone via Non-Destructive ZooMS and the Materiality of Symbolic Expression: Examples from Iroquoian Bone Points
Source: Sci Rep. 2019 Jul 30;9:11027. doi: 10.1038/s41598-019-47299-x (PMC6667708; doi:10.1038/s41598-019-47299-x)
Supplement: Supplementary file 2 — Supplementary Datafiles [file 41598_2019_47299_MOESM2_ESM.zip › McGrath et al Supplementary Datafiles/Data set S4_DestructiveSpectra/MC-398s_DEST_3.txt]

799.948209840638	0
799.966521189533	0
799.984832748154	1
800.003144516796	0
800.021456495311	0
800.0397686837	0
800.05808108211	0
800.076393690393	0
800.094706508549	0
800.113019536579	0
800.13133277463	0
800.149646222407	0
800.167959880353	0
800.186273748024	0
800.204587825717	1
800.222902113135	1
800.241216610722	3
800.259531318036	1
800.27784623537	0
800.296161362578	0
800.314476699659	3
800.332792246614	3
800.351108003591	0
800.36942397044	4
800.387740147016	3
800.406056533761	0
800.424373130379	2
800.442689936723	0
800.461006953237	2
800.479324179476	0
800.497641615737	0
800.515959261871	0
800.534277117879	1
800.55259518376	0
800.570913459664	0
800.589231945441	1
800.607550641091	0
800.625869546615	0
800.644188662161	0
800.662507987581	0
800.680827522874	0
800.699147268041	0
800.71746722323	0
800.735787388292	0
800.754107763228	0
800.772428348186	0
800.79074914287	0
800.809070147575	0
800.827391362154	0
800.845712786755	0
800.864034421082	0
800.882356265431	0
800.900678319802	1
800.91900058375	1
800.937323057868	0
800.95564574186	0
800.973968635726	0
800.992291739614	0
801.010615053376	2
801.028938576863	0
801.047262310521	0
801.065586253905	1
801.08391040731	1
801.10223477059	0
801.120559343743	3
801.138884126919	0
801.15720911982	0
801.175534322744	0
801.193859735541	0
801.212185358213	0
801.230511190906	0
801.248837233474	0
801.267163485916	0
801.285489948379	0
801.303816620717	0
801.322143502929	0
801.340470595015	0
801.358797896975	0
801.377125408958	1
801.395453130814	1
801.413781062545	0
801.432109204298	2
801.450437555777	2
801.468766117278	2
801.487094888653	0
801.505423869903	0
801.523753061175	0
801.542082462469	0
801.560412073341	0
801.578741894384	0
801.597071925301	2
801.615402166092	2
801.633732616757	0
801.652063277445	2
801.670394147859	0
801.688725228295	0
801.707056518606	1
801.725388018939	0
801.743719728998	1
801.762051649229	0
801.780383779185	0
801.798716119015	0
801.817048668868	0
801.835381428596	0
801.853714398197	0
801.872047577822	0
801.890380967321	0
801.908714566694	1
801.927048375794	1
801.945382395064	0
801.963716624209	0
801.982051063228	0
802.000385712122	0
802.018720571038	0
802.037055639681	0
802.055390918346	0
802.073726407034	0
802.092062105449	0
802.110398013886	0
802.128734132198	0
802.147070460384	0
802.165406998445	0
802.183743746528	0
802.202080704635	2
802.22041787232	3
802.238755250175	1
802.257092837906	0
802.275430635511	0
802.29376864299	0
802.312106860493	2
802.330445287722	0
802.348783924974	0
802.367122772248	0
802.38546182925	1
802.403801096274	5
802.422140573173	2
802.440480260095	1
802.458820156744	1
802.477160263415	0
802.495500579961	0
802.513841106382	1
802.532181842826	0
802.550522789145	0
802.568863945191	1
802.587205311407	3
802.605546887351	0
802.623888673317	5
802.642230669158	2
802.660572874875	2
802.678915290614	0
802.697257916228	1
802.715600751717	0
802.733943797082	0
802.75228705232	0
802.770630517583	0
802.788974192868	1
802.807318077732	0
802.825662172767	0
802.844006477678	0
802.862350992463	0
802.880695717123	0
802.899040651807	0
802.917385796217	0
802.935731150799	1
802.954076715108	0
802.972422489291	0
802.990768473499	0
803.009114667729	2
803.027461071687	0
803.045807685519	2
803.064154509375	2
803.082501543254	0
803.100848786712	0
803.119196240341	0
803.137543903846	1
803.155891777226	3
803.174239860481	0
803.192588153759	0
803.210936656913	0
803.229285369942	0
803.247634292846	0
803.265983425774	0
803.284332768577	0
803.302682321255	0
803.321032083809	0
803.339382056386	1
803.357732238838	0
803.376082631166	0
803.394433233369	2
803.412784045596	1
803.431135067698	2
803.449486299527	1
803.467837741528	1
803.486189393404	1
803.504541255007	1
803.522893326635	0
803.541245608286	0
803.559598099812	0
803.577950801065	0
803.596303712491	1
803.614656833644	0
803.633010164672	0
803.651363705723	0
803.669717456799	0
803.688071417602	1
803.70642558828	0
803.724779968983	0
803.74313455956	3
803.761489360162	0
803.779844370639	0
803.798199590844	0
803.816555021072	1
803.834910661324	0
803.853266511452	0
803.871622571307	0
803.889978841186	0
803.908335321089	0
803.92669201072	0
803.945048910374	0
803.963406020052	0
803.981763339458	0
804.000120868739	0
804.018478608193	1
804.036836557226	0
804.055194716431	0
804.073553085512	1
804.09191166432	0
804.110270453152	0
804.128629452009	2
804.146988660741	1
804.165348079201	0
804.183707707833	0
804.202067546193	1
804.220427594577	2
804.238787852837	0
804.257148320972	1
804.275508998983	1
804.293869887019	1
804.31223098493	1
804.330592292718	0
804.348953810381	1
804.367315538069	5
804.385677475632	3
804.404039623072	0
804.422401980535	0
804.440764547726	0
804.459127324942	1
804.477490312034	0
804.49585350915	0
804.514216915993	1
804.532580532861	0
804.550944359754	0
804.569308396374	0
804.587672643018	0
804.606037099539	0
804.624401765787	0
804.642766642208	0
804.661131728505	1
804.679497024678	0
804.697862530727	0
804.716228246653	0
804.734594172603	0
804.752960308429	1
804.771326654131	0
804.789693209858	0
804.808059975313	0
804.826426950792	0
804.844794136296	1
804.863161531527	0
804.881529136783	0
804.899896951916	3
804.918264976925	0
804.93663321181	0
804.955001656719	0
804.973370311505	0
804.991739176167	0
805.010108250854	0
805.028477535417	0
805.046847029708	0
805.065216734173	0
805.083586648365	0
805.101956772582	0
805.120327106675	0
805.138697650645	1
805.157068404491	1
805.175439368362	1
805.193810542109	0
805.212181925733	1
805.230553519382	1
805.248925322907	0
805.267297336308	2
805.285669559586	0
805.304041992741	0
805.32241463592	0
805.340787488976	2
805.359160551908	4
805.377533824866	1
805.395907307551	3
805.414281000261	2
805.432654902997	1
805.45102901546	5
805.469403337949	4
805.487777870314	1
805.506152612556	0
805.524527564823	1
805.542902726966	0
805.561278098986	0
805.579653680883	2
805.598029472656	0
805.616405474454	0
805.63478168613	1
805.653158107682	0
805.671534739259	1
805.689911580564	2
805.708288631894	0
805.72666589325	0
805.745043364334	0
805.763421045443	2
805.781798936429	0
805.80017703744	0
805.818555348179	0
805.836933868944	0
805.855312599586	0
805.873691540104	1
805.892070690648	0
805.910450051068	0
805.928829621217	0
805.947209401539	0
805.965589391591	1
805.983969591667	0
806.00235000162	1
806.020730621451	0
806.039111451158	0
806.05749249089	0
806.075873740649	1
806.094255200135	0
806.112636869498	0
806.131018748887	0
806.149400838302	2
806.167783137296	3
806.186165646465	0
806.20454836551	10
806.222931294433	1
806.241314433232	3
806.259697782057	0
806.278081340611	0
806.296465109338	0
806.314849087795	0
806.333233276128	1
806.351617674487	0
806.370002282872	1
806.388387100985	2
806.406772128976	0
806.425157366992	1
806.443542814885	0
806.461928472655	0
806.480314340451	0
806.498700418125	0
806.517086705675	0
806.535473203103	0
806.553859910557	0
806.572246827739	1
806.590633955096	2
806.609021292181	5
806.627408839143	0
806.645796596132	0
806.664184563146	0
806.682572739889	0
806.700961126509	0
806.719349723155	0
806.737738529827	0
806.756127546228	0
806.774516772506	2
806.79290620881	0
806.811295854992	0
806.829685711199	1
806.848075777136	0
806.866466053098	0
806.884856538938	0
806.903247234804	0
806.921638140547	1
806.940029256019	2
806.958420581517	0
806.976812117041	0
806.995203862294	0
807.013595817573	1
807.03198798273	0
807.050380357764	0
807.068772942825	0
807.087165737763	0
807.105558742578	0
807.123951957271	0
807.14234538199	0
807.160739016587	1
807.179132861061	1
807.197526915562	2
807.215921179792	2
807.234315654047	0
807.252710338181	0
807.271105232341	1
807.28950033623	1
807.307895650145	1
807.326291173938	0
807.344686907608	1
807.363082851305	1
807.381479004879	0
807.399875368332	6
807.418271941662	3
807.436668725018	2
807.455065718252	0
807.473462921364	0
807.491860334503	1
807.510257957519	0
807.528655790264	0
807.547053833036	0
807.565452085834	0
807.583850548362	2
807.602249220916	0
807.620648103496	0
807.639047195806	0
807.657446497994	0
807.675846010357	1
807.6942457323	0
807.712645664418	0
807.731045806415	3
807.749446158141	0
807.767846720042	0
807.786247491672	0
807.80464847333	0
807.823049664865	0
807.841451066278	1
807.859852677718	0
807.878254498886	0
807.896656530082	0
807.915058771156	0
807.933461222108	0
807.951863883087	0
807.970266753943	0
807.988669834678	0
808.00707312544	0
808.025476626079	0
808.043880336597	0
808.062284256844	0
808.080688387267	0
808.099092727568	0
808.117497277598	0
808.135902037804	1
808.154307007888	0
808.172712187702	0
808.191117577542	1
808.209523177261	0
808.227928986858	0
808.246335006482	0
808.264741235984	0
808.283147675364	0
808.301554324772	1
808.319961184058	2
808.338368253222	2
808.356775532264	0
808.375183021184	0
808.393590720132	0
808.411998628958	3
808.430406747662	0
808.448815076394	0
808.467223614855	0
808.485632363343	0
808.504041321858	1
808.522450490103	0
808.540859868375	0
808.559269456526	2
808.577679254555	0
808.596089262462	0
808.614499480397	0
808.63290990821	1
808.651320545902	0
808.66973139362	0
808.688142451218	0
808.706553718545	3
808.724965196048	0
808.74337688343	0
808.761788780541	0
808.78020088768	0
808.798613204697	1
808.817025731593	0
808.835438468516	0
808.853851415467	0
808.872264571998	0
808.890677938706	0
808.909091515293	0
808.927505301758	0
808.945919298102	3
808.964333504473	2
808.982747920723	0
809.001162546703	2
809.019577382859	1
809.037992428894	1
809.056407684658	0
809.074823150451	4
809.09323882627	0
809.11165471182	0
809.130070807398	1
809.148487112854	0
809.166903628189	0
809.185320353402	0
809.203737288643	0
809.222154433913	0
809.240571788762	1
809.258989353789	1
809.277407128695	2
809.295825113479	0
809.314243308142	0
809.332661712833	0
809.351080327254	0
809.369499151703	2
809.387918186179	3
809.406337430386	0
809.42475688462	2
809.443176548733	1
809.461596422874	2
809.480016506746	0
809.498436800645	0
809.516857304423	1
809.53527801808	1
809.553698941765	3
809.572120075329	0
809.590541418622	0
809.608962972093	0
809.627384735443	1
809.645806708523	0
809.664228891631	0
809.682651284768	0
809.701073887634	0
809.719496700528	0
809.737919723301	1
809.756342956103	0
809.774766398634	0
809.793190051194	1
809.811613913633	0
809.830037985951	0
809.848462268297	0
809.866886760523	0
809.885311462478	4
809.903736374611	1
809.922161496623	0
809.940586828365	0
809.959012370135	0
809.977438121934	0
809.995864083463	0
810.01429025502	0
810.032716636456	0
810.051143227921	2
810.069570029116	0
810.087997040339	0
810.106424261442	0
810.124851692424	0
810.143279333434	0
810.161707184324	0
810.180135245093	0
810.198563515741	0
810.216991996418	1
810.235420686825	0
810.25384958741	0
810.272278697724	0
810.290708017919	0
810.309137548291	1
810.327567288393	2
810.345997238375	3
810.364427398385	2
810.382857768275	1
810.401288348045	1
810.419719137693	1
810.438150137371	0
810.456581346928	2
810.475012766215	1
810.49344439568	0
810.511876235025	0
810.5303082841	0
810.548740543353	0
810.567173012336	0
810.585605691348	0
810.60403858009	0
810.622471679011	0
810.640904987662	0
810.659338506341	0
810.677772234901	0
810.696206173339	0
810.714640321658	0
810.733074680005	0
810.751509248232	0
810.769944026339	0
810.788379014326	1
810.806814212341	0
810.825249620087	0
810.843685238011	1
810.862121065666	0
810.880557103349	0
810.898993350912	0
810.917429808355	0
810.935866475827	0
810.95430335303	0
810.972740440262	0
810.991177737373	0
811.009615244364	0
811.028052961385	3
811.046490888285	1
811.064929025065	0
811.083367371874	0
811.101805928414	0
811.120244694983	0
811.138683671432	0
811.157122857909	1
811.175562254267	1
811.194001860356	0
811.212441676623	2
811.230881702621	0
811.249321938499	1
811.267762384555	1
811.286203040342	2
811.304643906009	1
811.323084981705	0
811.341526267281	0
811.359967762737	3
811.378409468074	5
811.396851383439	2
811.415293508685	2
811.433735843811	0
811.452178388966	3
811.470621144001	1
811.489064108767	1
811.507507283712	1
811.525950668387	1
811.544394262943	0
811.562838067677	0
811.581282082143	0
811.599726306488	0
811.618170740863	0
811.636615385118	0
811.655060239254	1
811.673505303419	0
811.691950577315	1
811.710396061389	0
811.728841755046	1
811.747287658881	0
811.765733772596	0
811.784180096043	0
811.802626629668	0
811.821073373174	0
811.83952032641	1
811.857967489677	0
811.876414862823	1
811.89486244585	0
811.913310238907	2
811.931758241993	0
811.950206454662	0
811.968654877509	0
811.987103510236	0
812.005552352844	0
812.024001405333	0
812.042450667851	2
812.06090014025	0
812.079349822379	1
812.097799714688	0
812.116249816728	0
812.134700128798	0
812.153150650749	0
812.17160138258	1
812.190052324291	3
812.208503476032	0
812.226954837654	0
812.245406409157	0
812.263858190689	0
812.282310182102	1
812.300762383396	0
812.31921479457	0
812.337667415774	1
812.356120246859	0
812.374573287675	2
812.39302653867	1
812.411479999397	1
812.429933670154	3
812.448387550791	1
812.466841641309	3
812.485295941708	0
812.503750452137	0
812.522205172596	0
812.540660102637	0
812.559115242857	0
812.577570592959	0
812.596026152941	0
812.614481922804	0
812.632937902696	0
812.65139409247	0
812.669850492125	2
812.68830710166	0
812.706763921226	6
812.725220950523	4
812.74367818985	0
812.762135639208	0
812.780593298297	2
812.799051167417	1
812.817509246417	0
812.835967535447	0
812.85442603421	0
812.872884743002	0
812.891343661676	0
812.90980279023	0
812.928262128815	0
812.94672167728	1
812.965181435478	3
812.983641403855	3
813.002101582113	0
813.020561970103	0
813.039022568123	0
813.057483376174	0
813.075944393956	0
813.094405621769	0
813.112867059463	0
813.131328707187	0
813.149790564643	0
813.16825263213	0
813.186714909498	0
813.205177396747	0
813.223640094026	1
813.242103001187	2
813.26056611808	0
813.279029445152	1
813.297492982105	1
813.315956728791	0
813.334420685507	0
813.352884852253	5
813.371349228732	0
813.389813815241	0
813.408278611632	0
813.426743618053	0
813.445208834206	0
813.46367426039	2
813.482139896455	0
813.500605742401	0
813.519071798378	0
813.537538064237	0
813.556004539976	5
813.574471225598	0
813.59293812125	0
813.611405226783	0
813.629872542198	0
813.648340067494	0
813.666807802821	1
813.685275748029	0
813.703743903119	0
813.72221226824	0
813.740680843093	0
813.759149627977	0
813.777618622742	0
813.796087827389	0
813.814557242066	0
813.833026866626	0
813.851496701066	0
813.869966745389	1
813.888436999742	0
813.906907463827	0
813.925378138093	0
813.943849022091	0
813.96232011612	0
813.980791420031	0
813.999262933823	1
814.017734657647	0
814.036206591202	0
814.054678734789	0
814.073151088258	0
814.091623651608	0
814.110096424989	1
814.128569408252	0
814.147042601396	0
814.165516004422	0
814.18398961748	0
814.202463440419	0
814.22093747324	0
814.239411716093	0
814.257886168827	0
814.276360831293	1
814.294835703791	0
814.313310786319	1
814.331786078581	0
814.350261580873	0
814.368737293197	0
814.387213215254	0
814.405689347192	1
814.424165689311	2
814.442642241013	0
814.461119002895	5
814.47959597466	2
814.498073156157	0
814.516550547835	0
814.535028149246	1
814.553505960688	0
814.571983982012	0
814.590462213218	1
814.608940654455	0
814.627419305425	0
814.645898166426	2
814.66437723731	0
814.682856518075	0
814.701336008872	0
814.719815709551	0
814.738295620112	0
814.756775740705	0
814.77525607118	0
814.793736611387	0
814.812217361775	0
814.830698321897	1
814.849179492049	0
814.867660872084	0
814.886142462001	0
814.90462426195	0
814.923106271632	0
814.941588491345	0
814.960070921089	0
814.978553560567	0
814.997036410076	0
815.015519469468	1
815.034002738592	0
815.052486217898	0
815.070969907085	0
815.089453806156	1
815.107937915108	0
815.126422234092	0
815.144906762959	0
815.163391501558	0
815.181876450339	0
815.200361608852	1
815.218846977398	3
815.237332555825	0
815.255818344136	1
815.274304342328	0
815.292790550553	0
815.31127696866	0
815.329763596649	0
815.34825043467	0
815.366737482574	0
815.38522474036	1
815.403712208029	1
815.42219988558	1
815.440687773163	2
815.459175870629	0
815.477664177977	2
815.496152695358	2
815.514641422471	0
815.533130359766	1
815.551619506794	0
815.570108863704	0
815.588598430647	0
815.607088207472	0
815.62557819418	0
815.64406839092	0
815.662558797543	0
815.681049414048	0
815.699540240436	0
815.718031276706	0
815.736522523009	0
815.755013979195	2
815.773505645413	0
815.791997521363	0
815.810489607347	0
815.828981903212	0
815.847474408961	1
815.865967124593	0
815.884460050256	2
815.902953185952	3
815.921446531232	1
815.939940086694	0
815.958433852038	1
815.976927827266	0
815.995422012376	0
816.013916407518	0
816.032411012543	0
816.050905827452	0
816.069400852243	0
816.087896087066	0
816.106391531623	0
816.124887186213	0
816.143383050834	1
816.16187912519	0
816.180375409577	1
816.198871903848	0
816.217368608151	0
816.235865522188	0
816.254362646257	0
816.272859980209	0
816.291357524045	0
816.309855277912	2
816.328353241663	2
816.346851415148	0
816.365349798814	1
816.383848392364	1
816.402347195647	1
816.420846208962	0
816.439345432311	1
816.457844865393	0
816.476344508508	0
816.494844361505	2
816.513344424536	0
816.5318446973	0
816.550345180097	0
816.568845872777	0
816.58734677534	0
816.605847887936	0
816.624349210416	2
816.642850742778	0
816.661352485024	0
816.679854437302	0
816.698356599314	0
816.716858971509	1
816.735361553437	2
816.753864345249	1
816.772367347094	0
816.790870558971	0
816.809373980582	0
816.827877612076	0
816.846381453604	0
816.864885505165	0
816.883389766459	0
816.901894237636	0
816.920398918997	1
816.938903809941	0
816.957408911068	1
816.975914222078	0
816.994419742822	0
817.0129254736	0
817.03143141441	1
817.049937564954	0
817.068443925532	0
817.086950495993	0
817.105457276487	0
817.123964266714	1
817.142471466976	0
817.160978877269	0
817.179486497298	0
817.197994327209	0
817.216502367154	0
817.235010616982	0
817.253519076844	2
817.27202774659	1
817.290536626069	0
817.309045715581	0
817.327555015127	0
817.346064524556	1
817.36457424372	0
817.383084173066	0
817.401594312146	0
817.420104661111	0
817.438615220258	1
817.457125989139	0
817.475636967904	1
817.494148156702	0
817.512659555384	0
817.53117116395	1
817.549682982399	0
817.568195010883	1
817.5867072491	3
817.6052196975	0
817.623732355634	0
817.642245223802	0
817.660758301854	0
817.679271589789	0
817.697785087759	0
817.716298795462	0
817.734812713198	0
817.753326840819	1
817.771841178324	0
817.790355725862	2
817.808870483284	0
817.82738545059	0
817.84590062793	0
817.864416015154	0
817.882931612112	0
817.901447419253	0
817.919963436129	2
817.938479663038	0
817.956996099831	5
817.975512746508	3
817.99402960322	0
818.012546669665	0
818.031063946144	0
818.049581432507	0
818.068099128755	1
818.086617035036	4
818.105135151351	1
818.12365347725	0
818.142172013333	0
818.160690759301	0
818.179209715002	0
818.197728880888	1
818.216248256508	1
818.234767842161	1
818.253287637699	0
818.271807643121	0
818.290327858577	0
818.308848283767	2
818.327368918992	6
818.34588976425	0
818.364410819243	0
818.38293208427	1
818.401453559181	0
818.419975243977	1
818.438497138657	0
818.45701924337	0
818.475541557968	0
818.494064082451	1
818.512586816967	1
818.531109761368	1
818.549632915504	2
818.568156279823	0
818.586679854027	0
818.605203637965	0
818.623727631938	0
818.642251835795	0
818.660776249686	0
818.679300873312	0
818.697825707122	0
818.716350750517	0
818.734876004095	0
818.753401467559	0
818.771927140907	0
818.790453024139	0
818.808979117405	1
818.827505420557	0
818.846031933442	0
818.864558656512	2
818.883085589467	0
818.901612732156	0
818.92014008488	0
818.938667647638	0
818.957195420131	0
818.975723402658	0
818.99425159507	1
819.012779997367	0
819.031308609548	0
819.049837431764	0
819.068366464014	0
819.086895705849	0
819.105425157868	1
819.123954819773	0
819.142484691562	1
819.161014773235	0
819.179545064944	0
819.198075566387	0
819.216606277864	0
819.235137199377	0
819.253668330624	0
819.272199671906	0
819.290731223073	1
819.309262984124	0
819.32779495521	0
819.346327136181	0
819.364859527037	1
819.383392127778	2
819.401924938553	0
819.420457959214	1
819.438991189609	0
819.457524630189	5
819.476058280654	0
819.494592140854	0
819.513126211088	1
819.531660491358	1
819.550194981362	1
819.568729681402	0
819.587264591326	3
819.605799711285	1
819.62433504098	1
819.642870580709	0
819.661406330323	0
819.679942289823	1
819.698478459357	0
819.717014838776	2
819.73555142793	0
819.75408822727	2
819.772625236494	0
819.791162455454	2
819.809699884448	0
819.828237523478	0
819.846775372243	1
819.865313431043	1
819.883851699728	0
819.902390178448	1
819.920928866903	0
819.939467765394	0
819.958006873769	1
819.97654619203	0
819.995085720326	0
820.013625458507	0
820.032165406574	0
820.050705564525	1
820.069245932512	1
820.087786510384	0
820.106327298142	0
820.124868295934	0
820.143409503462	0
820.161950921025	0
820.180492548474	0
820.199034385958	0
820.217576433177	3
820.236118690432	0
820.254661157571	0
820.273203834597	0
820.291746721658	0
820.310289818603	2
820.328833125435	0
820.347376642152	0
820.365920368904	1
820.384464305542	0
820.403008452065	0
820.421552808474	0
820.440097374918	1
820.458642151247	1
820.477187137462	2
820.495732333713	0
820.514277739699	0
820.53282335572	1
820.551369181628	2
820.56991521742	0
820.588461463248	0
820.607007918962	0
820.625554584562	4
820.644101460047	0
820.662648545567	3
820.681195840973	3
820.699743346265	2
820.718291061593	1
820.736838986806	1
820.755387121755	1
820.773935466739	0
820.792484021759	2
820.811032786515	2
820.829581761307	0
820.848130946134	0
820.866680340697	1
820.885229945296	3
820.90377975978	0
820.922329784001	0
820.940880018407	0
820.959430462698	1
820.977981116726	0
820.996531980939	3
821.015083054889	0
821.033634338874	0
821.052185832745	0
821.070737536501	2
821.089289450294	0
821.107841573823	0
821.126393907387	1
821.144946450988	0
821.163499204324	4
821.182052167546	2
821.200605340954	3
821.219158723948	0
821.237712317128	2
821.256266120194	3
821.274820132996	2
821.293374355984	2
821.311928788708	0
821.330483431468	2
821.349038284114	3
821.367593346646	1
821.386148619215	0
821.404704101519	2
821.423259793859	0
821.441815696235	1
821.460371808348	0
821.478928130496	5
821.497484662531	0
821.516041404452	4
821.534598356259	0
821.553155518102	0
821.571712889831	0
821.590270471447	0
821.608828263098	0
821.627386264636	0
821.64594447591	0
821.664502897371	0
821.683061528567	2
821.7016203698	0
821.720179420919	0
821.738738681924	0
821.757298152816	0
821.775857833744	0
821.794417724558	1
821.812977825258	0
821.831538135995	0
821.850098656618	2
821.868659387128	0
821.887220327524	0
821.905781477956	0
821.924342838275	0
821.94290440833	0
821.961466188571	0
821.980028178549	1
821.998590378563	0
822.017152788464	0
822.035715408251	1
822.054278237925	0
822.072841277635	0
822.091404527231	0
822.109967986714	0
822.128531656234	0
822.14709553564	4
822.165659624933	0
822.184223924112	0
822.202788433328	0
822.22135315243	2
822.239918081269	0
822.258483220295	0
822.277048569207	0
822.295614127855	0
822.314179896541	0
822.332745875263	0
822.351312063721	0
822.369878462217	2
822.388445070599	0
822.407011888867	4
822.425578917022	0
822.444146155214	0
822.462713603443	0
822.481281261409	2
822.499849129261	1
822.51841720715	2
822.536985494925	4
822.555553992588	0
822.574122700287	0
822.592691617723	1
822.611260745346	1
822.629830082706	2
822.648399629952	0
822.666969387236	1
822.685539354556	0
822.704109531463	1
822.722679918557	1
822.741250515538	0
822.759821322556	0
822.77839233916	0
822.796963565952	0
822.81553500263	0
822.834106649196	0
822.852678505648	0
822.871250572138	3
822.889822848514	0
822.908395334778	1
822.926968030928	1
822.945540936965	0
822.96411405304	0
822.982687379151	1
823.001260915	1
823.019834660735	0
823.038408616508	0
823.056982782318	0
823.075557157864	0
823.094131743298	0
823.112706538919	0
823.131281544127	0
823.149856759523	1
823.168432184805	1
823.187007819825	1
823.205583664881	0
823.224159719975	0
823.242735984806	1
823.261312459675	1
823.27988914443	0
823.298466039223	0
823.317043143753	1
823.335620458321	6
823.354197982775	4
823.372775717117	2
823.391353661496	1
823.409931815763	1
823.428510179916	0
823.447088753957	2
823.465667538036	0
823.484246532002	0
823.502825735855	1
823.521405149745	1
823.539984773373	0
823.558564607038	0
823.577144650591	1
823.595724904181	0
823.614305367508	0
823.632886040873	0
823.651466924126	1
823.670048017265	1
823.688629320443	1
823.707210833508	0
823.72579255646	0
823.74437448945	0
823.762956632177	0
823.781538984942	0
823.800121547594	0
823.818704320284	0
823.837287302712	3
823.855870495177	2
823.874453897529	0
823.89303750992	1
823.911621332047	0
823.930205364213	1
823.948789606416	0
823.967374058357	0
823.985958720335	0
824.004543592201	0
824.023128673805	0
824.041713965596	0
824.060299467276	1
824.078885178692	0
824.097471100297	0
824.116057231639	0
824.134643573019	1
824.153230124287	0
824.171816885443	1
824.190403856636	0
824.208991037567	3
824.227578428536	0
824.246166029393	0
824.264753840137	0
824.28334186092	1
824.30193009159	0
824.320518532148	0
824.339107182745	0
824.357696043229	0
824.37628511345	0
824.39487439386	1
824.413463884007	1
824.432053584193	0
824.450643494267	0
824.469233614228	0
824.487823944228	0
824.506414483965	3
824.52500523374	0
824.543596193554	1
824.562187363105	0
824.580778742694	0
824.599370332172	0
824.617962131387	2
824.636554140791	1
824.655146360082	0
824.673738789262	0
824.69233142833	0
824.710924277436	0
824.72951733643	1
824.748110605162	0
824.766704084082	0
824.78529777274	0
824.803891671287	0
824.822485780022	0
824.841080098494	0
824.859674626855	0
824.878269365255	0
824.896864313542	0
824.915459471718	0
824.934054839932	0
824.952650418034	0
824.971246205874	1
824.989842203904	0
825.00843841167	0
825.027034829476	0
825.045631457169	0
825.064228294751	0
825.082825342372	0
825.10142259973	1
825.120020067127	1
825.138617744563	0
825.157215631736	1
825.175813728948	0
825.194412036049	0
825.213010553038	0
825.231609280065	3
825.250208216981	0
825.268807363785	0
825.287406720478	2
825.306006287059	0
825.324606063679	0
825.343206050187	0
825.361806246583	1
825.380406653019	0
825.399007269192	0
825.417608095554	2
825.436209131655	1
825.454810377644	1
825.473411833672	3
825.492013499739	3
825.510615375394	0
825.529217461237	1
825.54781975697	3
825.56642226259	0
825.5850249781	1
825.603627903648	0
825.622231039085	0
825.64083438426	0
825.659437939625	1
825.678041704878	3
825.696645679869	0
825.715249864899	0
825.733854259969	0
825.752458864776	0
825.771063679623	0
825.789668704358	0
825.808273938982	0
825.826879383645	0
825.845485038197	0
825.864090902637	0
825.882696976966	2
825.901303261335	1
825.919909755592	0
825.938516459588	0
825.957123373772	1
825.975730497846	0
825.994337831658	0
826.01294537551	0
826.0315531294	0
826.050161093029	0
826.068769266697	0
826.087377650255	0
826.1059862437	1
826.124595047186	0
826.14320406056	0
826.161813283823	0
826.180422716975	2
826.199032360166	0
826.217642213246	2
826.236252276215	2
826.254862549073	1
826.273473031971	0
826.292083724606	0
826.310694627432	0
826.329305739996	3
826.34791706245	0
826.366528594942	0
826.385140337475	2
826.403752289746	0
826.422364451905	0
826.440976824255	1
826.459589406344	4
826.478202198321	0
826.496815200338	0
826.515428412244	2
826.534041833889	5
826.552655465724	0
826.571269307448	0
826.589883358911	1
826.608497620413	0
826.627112091955	0
826.645726773235	0
826.664341664555	0
826.682956765915	0
826.701572077014	1
826.720187598002	2
826.738803329029	0
826.757419270097	0
826.776035420903	0
826.794651781749	0
826.813268352484	0
826.831885132957	1
826.850502123622	0
826.869119324175	0
826.887736734467	0
826.90635435495	0
826.924972185171	0
826.943590225282	0
826.962208475433	0
826.980826935623	0
826.999445605553	0
827.018064485522	0
827.03668357538	0
827.055302875129	0
827.073922384766	0
827.092542104444	0
827.111162034011	1
827.129782173467	1
827.148402522813	0
827.167023082199	0
827.185643851474	1
827.204264830639	1
827.222886019844	0
827.241507418788	0
827.260129027772	0
827.278750846645	0
827.297372875559	2
827.315995114211	0
827.334617562904	2
827.353240221637	0
827.371863090109	2
827.390486168621	5
827.409109457023	1
827.427732955314	1
827.446356663495	0
827.464980581716	0
827.483604709827	2
827.502229047828	0
827.520853595869	0
827.539478353799	0
827.558103321469	0
827.576728499179	2
827.595353886929	1
827.613979484418	0
827.632605291948	0
827.651231309518	0
827.669857536827	0
827.688483974177	0
827.707110621417	1
827.725737478546	0
827.744364545565	0
827.762991822624	0
827.781619309574	0
827.800247006413	0
827.818874913292	0
827.837503030062	0
827.856131356571	0
827.874759893271	1
827.89338863971	0
827.912017596189	1
827.930646762559	3
827.949276138819	1
827.967905724968	0
827.986535521158	0
828.005165527389	0
828.023795743208	1
828.042426169219	0
828.06105680512	0
828.07968765076	0
828.098318706591	1
828.116949972313	0
828.135581447924	1
828.154213133275	0
828.172845028817	0
828.191477134099	0
828.210109449421	0
828.228741974634	0
828.247374709736	1
828.266007654729	1
828.284640809763	0
828.303274174686	1
828.3219077495	3
828.340541534355	0
828.3591755291	0
828.377809733584	0
828.39644414826	0
828.415078772826	1
828.433713607282	0
828.452348651478	0
828.470983905866	0
828.489619369993	0
828.508255044161	2
828.526890928219	0
828.545527022167	0
828.564163326157	1
828.582799840037	0
828.601436563807	0
828.620073497468	0
828.638710641018	2
828.65734799461	0
828.675985558243	2
828.694623331465	0
828.713261314879	0
828.731899508183	0
828.750537911377	0
828.769176524463	0
828.787815347589	3
828.806454380454	1
828.825093623512	0
828.843733076309	2
828.862372738997	2
828.881012611727	0
828.899652694346	0
828.918292986856	0
828.936933489408	0
828.955574201849	0
828.974215124182	0
828.992856256405	4
829.011497598669	0
829.030139150824	2
829.048780912869	0
829.067422884805	5
829.086065066783	0
829.1047074585	0
829.123350060409	0
829.141992872058	0
829.160635893598	0
829.17927912518	0
829.197922566802	1
829.216566218014	2
829.235210079418	0
829.253854150713	0
829.272498432049	0
829.291142922975	1
829.309787624092	0
829.328432535101	1
829.347077656	1
829.36572298679	1
829.384368527622	0
829.403014278344	1
829.421660238957	1
829.440306409461	0
829.458952790007	3
829.477599380443	1
829.496246180771	0
829.514893190989	0
829.533540411249	1
829.552187841399	2
829.570835481441	1
829.589483331373	3
829.608131391347	1
829.626779661212	0
829.645428140968	0
829.664076830615	0
829.682725730304	0
829.701374839733	0
829.720024159354	1
829.738673688716	0
829.757323427969	0
829.775973377414	1
829.794623536599	0
829.813273905676	0
829.831924484794	0
829.850575273804	1
829.869226272704	0
829.887877481496	0
829.906528900329	0
829.925180529054	1
829.943832367669	1
829.962484416176	0
829.981136674725	0
829.999789143014	0
830.018441821496	0
830.037094709718	0
830.055747807982	0
830.074401116138	0
830.093054634184	1
830.111708362273	4
830.130362300102	0
830.149016447973	0
830.167670805736	0
830.18632537339	0
830.204980151085	0
830.223635138672	0
830.242290336151	0
830.260945743671	0
830.279601361083	0
830.298257188235	0
830.316913225429	4
830.335569472666	1
830.354225929643	0
830.372882596662	0
830.391539473724	0
830.410196560526	0
830.42885385737	0
830.447511364106	3
830.466169080733	2
830.484827007252	1
830.503485143813	0
830.522143490265	0
830.540802046609	1
830.559460812995	1
830.578119789122	0
830.596778975291	6
830.615438371352	0
830.634097977455	0
830.652757793299	2
830.671417819185	0
830.690078055114	0
830.708738500783	0
830.727399156495	0
830.746060022098	2
830.764721097593	0
830.78338238298	0
830.802043878409	0
830.820705583729	1
830.839367498942	1
830.858029624196	0
830.876691959343	0
830.89535450423	2
830.914017259311	0
830.932680224133	0
830.951343398997	0
830.970006783753	0
830.988670378401	0
831.007334183091	2
831.025998197522	0
831.044662421996	0
831.063326856512	0
831.08199150077	0
831.10065635507	0
831.119321419262	0
831.137986693346	0
831.156652177321	0
831.175317871339	0
831.19398377525	0
831.212649889051	1
831.231316212896	1
831.249982746633	0
831.268649490262	0
831.287316443782	0
831.305983607346	0
831.32465098065	0
831.343318563997	0
831.361986357387	2
831.380654360519	1
831.399322573693	1
831.417990996759	1
831.436659629717	1
831.455328472567	2
831.47399752546	0
831.492666788245	0
831.511336260922	2
831.530005943642	2
831.548675836254	0
831.567345938759	1
831.586016251155	0
831.604686773594	0
831.623357505775	0
831.642028447999	0
831.660699600265	0
831.679370962273	0
831.698042534324	0
831.716714316267	0
831.735386308102	0
831.754058509981	1
831.772730921752	1
831.791403543263	0
831.81007637497	0
831.828749416568	0
831.847422668058	1
831.86609612929	1
831.884769800716	0
831.903443681884	0
831.922117773094	2
831.940792074197	0
831.959466585343	0
831.978141306231	0
831.996816237162	0
832.015491377985	0
832.0341667287	0
832.052842289459	0
832.07151806011	0
832.090194040503	0
832.10887023109	1
832.12754663157	0
832.146223241941	2
832.164900062055	0
832.183577092362	1
832.202254332411	0
832.220931782504	1
832.239609442489	0
832.258287312518	0
832.276965392288	0
832.295643682102	0
832.314322181808	0
832.333000891406	1
832.351679811048	0
832.370358940583	4
832.389038280011	0
832.40771782933	0
832.426397588694	0
832.44507755795	0
832.463757736948	0
832.48243812614	4
832.501118725225	2
832.519799534051	0
832.538480553073	0
832.557161781836	0
832.575843220491	0
832.59452486919	0
832.613206727933	0
832.631888796418	2
832.650571074796	0
832.669253563217	2
832.687936261682	1
832.706619169888	0
832.725302287988	0
832.743985616282	0
832.762669154167	0
832.781352902247	0
832.80003686022	0
832.818721027934	0
832.837405405692	0
832.856089993494	1
832.874774791038	0
832.893459798626	0
832.912145016258	0
832.930830443481	1
832.949516080898	1
832.968201928209	0
832.986887985563	0
833.00557425266	0
833.0242607298	0
833.042947416834	0
833.061634313609	0
833.080321420579	0
833.099008737442	1
833.117696264048	0
833.136384000848	0
833.15507194739	3
833.173760103826	0
833.192448470456	0
833.211137046829	0
833.229825833095	2
833.248514829404	0
833.267204035607	0
833.285893451703	2
833.304583077692	0
833.323272913725	1
833.341962959651	4
833.360653215471	1
833.379343681184	1
833.39803435694	0
833.416725242591	0
833.435416338134	0
833.454107643721	0
833.472799159051	0
833.491490884425	0
833.510182819843	0
833.528874965004	0
833.547567320057	0
833.566259885306	1
833.584952660298	1
833.603645645182	1
833.622338840111	1
833.641032244934	0
833.659725859649	0
833.678419684258	0
833.697113718912	0
833.715807963458	0
833.734502417898	0
833.753197082383	0
833.77189195661	0
833.790587040881	0
833.809282335197	0
833.827977839255	1
833.846673553358	0
833.865369477354	0
833.884065611244	0
833.902761955027	1
833.921458508855	0
833.940155272576	0
833.958852246191	0
833.97754942985	0
833.996246823403	0
834.014944426698	0
834.033642240189	0
834.052340263422	1
834.0710384967	0
834.089736939872	0
834.108435592937	0
834.127134456047	0
834.1458335289	1
834.164532811797	0
834.183232304739	0
834.201932007424	1
834.220631920153	0
834.239332042776	0
834.258032375293	0
834.276732917703	1
834.295433670158	1
834.314134632507	2
834.33283580475	5
834.351537187037	2
834.370238779067	0
834.388940581293	0
834.407642593262	2
834.426344815276	0
834.445047247032	0
834.463749888833	0
834.48245274068	0
834.501155802269	0
834.519859073902	1
834.53856255543	0
834.557266246852	0
834.575970148318	0
834.594674259679	1
834.613378580782	0
834.632083112081	0
834.650787853124	1
834.669492804211	0
834.688197965192	0
834.706903336067	0
834.725608916988	0
834.74431470765	0
834.76302070851	0
834.781726919112	0
834.800433339608	1
834.81913997015	0
834.837846810585	1
834.856553860914	0
834.875261121289	0
834.893968591558	0
834.91267627172	0
834.931384161777	0
834.950092261879	0
834.968800571876	0
834.987509091766	6
835.00621782155	1
835.02492676138	0
835.043635910953	0
835.062345270571	1
835.081054840234	1
835.099764619641	0
835.118474609092	0
835.137184808439	5
835.155895217679	4
835.174605836964	0
835.193316666144	0
835.212027705218	1
835.230738954187	1
835.249450413201	0
835.268162082109	1
835.286873960911	0
835.305586049608	1
835.32429834835	2
835.343010856835	2
835.361723575517	3
835.380436503942	2
835.399149642262	0
835.417862990627	7
835.436576549038	1
835.45529031704	0
835.47400429524	0
835.492718483334	0
835.511432881322	2
835.530147489356	3
835.548862307133	1
835.567577334956	2
835.586292572674	0
835.605008020437	0
835.623723677943	0
835.642439545495	0
835.661155622942	0
835.679871910434	5
835.69858840767	0
835.717305114951	0
835.736022032127	3
835.754739159198	0
835.773456496314	0
835.792174043325	0
835.810891800231	0
835.829609767031	0
835.848327943877	0
835.867046330617	0
835.885764927253	0
835.904483733783	0
835.923202750359	0
835.941921976829	0
835.960641413194	0
835.979361059605	0
835.99808091576	0
836.016800981961	0
836.035521258056	0
836.054241744046	0
836.072962440082	0
836.091683346013	0
836.11040446199	3
836.129125787559	0
836.147847323326	2
836.166569068987	0
836.185291024543	0
836.204013190146	3
836.222735565643	2
836.241458150883	2
836.26018094617	1
836.278903951503	2
836.29762716658	0
836.316350591702	1
836.335074226871	0
836.353798071784	4
836.372522126743	8
836.391246391596	7
836.409970866345	8
836.428695550989	15
836.447420445679	7
836.466145550264	12
836.484870864744	8
836.503596389119	4
836.52232212354	1
836.541048067856	0
836.559774222067	0
836.578500586325	1
836.597227160326	0
836.615953944374	0
836.634680938469	1
836.653408142306	0
836.67213555604	2
836.690863179971	0
836.709591013645	0
836.728319057215	0
836.747047310831	1
836.765775774343	0
836.784504447749	1
836.803233331051	2
836.8219624244	0
836.840691727643	0
836.859421240782	0
836.878150963967	0
836.896880896897	0
836.915611039872	0
836.934341392895	0
836.953071955661	0
836.971802728474	0
[truncated: 105,894 more rows]
